# Supplementary material for: An integrated multi-omics analysis of identifies distinct molecular characteristics in pulmonary infections of Pseudomonas aeruginosa
Source: PLoS Pathog. 2023 Aug 29;19(8):e1011570. doi: 10.1371/journal.ppat.1011570 (PMC10464988; doi:10.1371/journal.ppat.1011570)
Supplement: S1 Table — (CSV) [file ppat.1011570.s006.csv]

Chr	Start	End	Strand	Peak Score	Annotation	Detailed Annotation	Distance to TSS	Nearest PromoterID	Entrez ID	Gene Name	Gene Description	Gene Type
chr1	80603194	80603593	+	4.391182515	intron	intron (NM_175291, intron 7 of 55)	61959	NM_001285927	210293	Dock10	dedicator of cytokinesis 10	protein-coding
chr1	72320822	72321221	+	4.109625306	intron	Lx8|LINE|L1	13600	NM_001357519	22596	Xrcc5	X-ray repair complementing defective repair in Chinese hamster cells 5	protein-coding
chr1	80026060	80026459	+	4.080880894	Intergenic	Intergenic	-167594	NM_009255	20720	Serpine2	serine (or cysteine) peptidase inhibitor, clade E, member 2	protein-coding
chr1	72200907	72201306	+	4.014997884	intron	L2a|LINE|L2	11201	NM_001005423	381269	Mreg	melanoregulin	protein-coding
chr1	174053103	174053502	+	4.00210229	Intergenic	Intergenic	2927	NM_146716	258711	Olfr432	olfactory receptor 432	protein-coding
chr1	134182161	134182560	+	3.993823728	promoter-TSS	promoter-TSS (NM_007695)	-44	NM_007695	12654	Chil1	chitinase-like 1	protein-coding
chr1	58720114	58720513	+	3.67214406	intron	intron (NM_001355056, intron 1 of 8)	7027	NM_009805	12633	Cflar	CASP8 and FADD-like apoptosis regulator	protein-coding
chr1	72144542	72144941	+	3.625810006	Intergenic	RLTR19|LTR|ERVK	67566	NM_001005423	381269	Mreg	melanoregulin	protein-coding
chr1	131276894	131277293	+	3.592955483	intron	intron (NM_019777, intron 2 of 21)	2470	NM_019777	56489	Ikbke	inhibitor of kappaB kinase epsilon	protein-coding
chr1	58727198	58727597	+	3.499687313	intron	intron (NM_001355056, intron 2 of 8)	-3155	NM_001293805	12633	Cflar	CASP8 and FADD-like apoptosis regulator	protein-coding
chr1	162006080	162006479	+	3.473197501	intron	intron (NR_040562, intron 2 of 2)	1310	NR_040562	72753	2810442N19Rik	RIKEN cDNA 2810442N19 gene	ncRNA
chr1	155831919	155832318	+	3.468576156	Intergenic	Intergenic	-19219	NM_023268	104009	Qsox1	quiescin Q6 sulfhydryl oxidase 1	protein-coding
chr1	136683451	136683850	+	3.418865635	promoter-TSS	promoter-TSS (NR_045325)	21	NR_045325	100503460	Gm19705	predicted gene, 19705	ncRNA
chr1	10329161	10329560	+	3.412493263	intron	intron (NM_177834, intron 10 of 10)	-96690	NM_001102430	211673	Arfgef1	ADP-ribosylation factor guanine nucleotide-exchange factor 1(brefeldin A-inhibited)	protein-coding
chr1	131021402	131021801	+	3.37642976	intron	intron (NM_010548, intron 3 of 4)	1756	NM_010548	16153	Il10	interleukin 10	protein-coding
chr1	58722226	58722625	+	3.37360406	intron	intron (NM_001355056, intron 1 of 8)	-8127	NM_001293805	12633	Cflar	CASP8 and FADD-like apoptosis regulator	protein-coding
chr1	72196040	72196439	+	3.338989242	5' UTR	5' UTR (NM_001357488, exon 2 of 6)	16068	NM_001005423	381269	Mreg	melanoregulin	protein-coding
chr1	180427861	180428260	+	3.326100609	Intergenic	Intergenic	55444	NM_001081227	381310	Stum	mechanosensory transduction mediator	protein-coding
chr1	39439004	39439403	+	3.306841113	intron	intron (NM_001357522, intron 1 of 18)	39544	NM_018775	54610	Tbc1d8	TBC1 domain family, member 8	protein-coding
chr1	193279405	193279804	+	3.297440474	Intergenic	L2c|LINE|L2	-6416	NM_008059	14373	G0s2	G0/G1 switch gene 2	protein-coding
chr1	131005645	131006044	+	3.290622761	Intergenic	Intergenic	-14001	NM_010548	16153	Il10	interleukin 10	protein-coding
chr1	80613371	80613770	+	3.285966821	intron	intron (NM_175291, intron 4 of 55)	51782	NM_001285927	210293	Dock10	dedicator of cytokinesis 10	protein-coding
chr1	91437719	91438118	+	3.273522451	intron	intron (NM_011066, intron 9 of 22)	21410	NM_011066	18627	Per2	period circadian clock 2	protein-coding
chr1	39480409	39480808	+	3.27223862	Intergenic	RMER15|LTR|ERVL	-1853	NM_001357521	54610	Tbc1d8	TBC1 domain family, member 8	protein-coding
chr1	130997556	130997955	+	3.240187108	Intergenic	Intergenic	-22090	NM_010548	16153	Il10	interleukin 10	protein-coding
chr1	80609638	80610037	+	3.230154249	intron	L1MA8|LINE|L1	55515	NM_001285927	210293	Dock10	dedicator of cytokinesis 10	protein-coding
chr1	39482248	39482647	+	3.22888551	Intergenic	Intergenic	-3692	NM_001357521	54610	Tbc1d8	TBC1 domain family, member 8	protein-coding
chr1	134188957	134189356	+	3.220006955	intron	intron (NM_007695, intron 8 of 9)	-4292	NM_016749	53311	Mybph	myosin binding protein H	protein-coding
chr1	186763507	186763906	+	3.19081439	Intergenic	Intergenic	-14348	NM_026041	67223	Rrp15	ribosomal RNA processing 15 homolog (S. cerevisiae)	protein-coding
chr1	133129523	133129922	+	3.183722968	Intergenic	Intergenic	-1444	NM_133819	108954	Ppp1r15b	protein phosphatase 1, regulatory subunit 15B	protein-coding
chr1	180944865	180945264	+	3.180586309	intron	ID_B1|SINE|B4	2546	NM_144794	208795	Tmem63a	transmembrane protein 63a	protein-coding
chr1	130999439	130999838	+	3.173071885	Intergenic	Intergenic	-20207	NM_010548	16153	Il10	interleukin 10	protein-coding
chr1	170912452	170912851	+	3.171185624	intron	intron (NM_001029984, intron 1 of 5)	290	NM_001029984	435653	Fcrlb	Fc receptor-like B	protein-coding
chr1	107496907	107497306	+	3.129708736	Intergenic	Intergenic	-14317	NM_001174170	18788	Serpinb2	serine (or cysteine) peptidase inhibitor, clade B, member 2	protein-coding
chr1	10314854	10315253	+	3.126042358	Intergenic	RLTR47|LTR|ERVK	-82383	NM_001102430	211673	Arfgef1	ADP-ribosylation factor guanine nucleotide-exchange factor 1(brefeldin A-inhibited)	protein-coding
chr1	131038011	131038410	+	3.112377764	Intergenic	Intergenic	18365	NM_010548	16153	Il10	interleukin 10	protein-coding
chr1	39467905	39468304	+	3.10438129	intron	intron (NM_001357522, intron 1 of 18)	10643	NM_018775	54610	Tbc1d8	TBC1 domain family, member 8	protein-coding
chr1	93324125	93324524	+	3.103056427	exon	exon (NM_080850, exon 9 of 18)	18360	NR_151531	105246665	Gm28535	predicted gene 28535	ncRNA
chr1	170896846	170897245	+	3.097794025	Intergenic	Intergenic	-11505	NM_001356486	80915	Dusp12	dual specificity phosphatase 12	protein-coding
chr1	36325922	36326321	+	3.070391208	Intergenic	Intergenic	18388	NR_033310	214855	Arid5a	AT rich interactive domain 5A (MRF1-like)	protein-coding
chr1	58742423	58742822	+	3.066864676	intron	intron (NM_001355056, intron 7 of 8)	12070	NM_001293805	12633	Cflar	CASP8 and FADD-like apoptosis regulator	protein-coding
chr1	181312386	181312785	+	3.055757526	Intergenic	Intergenic	-40043	NM_001160211	72978	Cnih3	cornichon family AMPA receptor auxiliary protein 3	protein-coding
chr1	131015310	131015709	+	3.043537404	Intergenic	Intergenic	-4336	NM_010548	16153	Il10	interleukin 10	protein-coding
chr1	180763974	180764373	+	3.036471744	Intergenic	Intergenic	38130	NM_133225	170760	Acbd3	acyl-Coenzyme A binding domain containing 3	protein-coding
chr1	39602642	39603041	+	3.033322827	Intergenic	Intergenic	-25494	NM_001033135	67702	Rnf149	ring finger protein 149	protein-coding
chr1	152817411	152817810	+	3.030790576	intron	intron (NM_010877, intron 4 of 15)	17457	NM_010877	17970	Ncf2	neutrophil cytosolic factor 2	protein-coding
chr1	96860079	96860478	+	3.022565466	intron	intron (NM_172658, intron 2 of 12)	-10848	NR_131964	329217	Panct2	pluripotency-associated noncoding transcript 2	ncRNA
chr1	172566286	172566685	+	3.019672325	Intergenic	ORR1F|LTR|ERVL-MaLR	6579	NR_027644	240916	Vsig8	V-set and immunoglobulin domain containing 8	protein-coding
chr1	9991781	9992180	+	3.004707133	intron	intron (NM_145692, intron 5 of 8)	17156	NM_145692	69312	Ppp1r42	protein phosphatase 1, regulatory subunit 42	protein-coding
chr1	180289020	180289419	+	2.981113076	Intergenic	Intergenic	-32919	NM_001128605	19165	Psen2	presenilin 2	protein-coding
chr1	89252473	89252872	+	2.973577402	Intergenic	MTEa|LTR|ERVL-MaLR	153461	NR_040482	77331	C030007H22Rik	RIKEN cDNA C030007H22 gene	ncRNA
chr1	72326306	72326705	+	2.959753861	intron	intron (NM_001357519, intron 8 of 20)	19084	NM_001357519	22596	Xrcc5	X-ray repair complementing defective repair in Chinese hamster cells 5	protein-coding
chr1	52655227	52655626	+	2.936428962	TTS	TTS (NM_001357464)	24721	NM_001142647	227094	Nemp2	nuclear envelope integral membrane protein 2	protein-coding
chr1	10261273	10261672	+	2.917196508	Intergenic	IMPB_01|Satellite|Satellite	-28802	NM_001102430	211673	Arfgef1	ADP-ribosylation factor guanine nucleotide-exchange factor 1(brefeldin A-inhibited)	protein-coding
chr1	58761344	58761743	+	2.903842447	Intergenic	Intergenic	30991	NM_001293805	12633	Cflar	CASP8 and FADD-like apoptosis regulator	protein-coding
chr1	180771560	180771959	+	2.900488518	Intergenic	Intergenic	41846	NM_008210	15078	H3f3a	H3 histone, family 3A	protein-coding
chr1	155846841	155847240	+	2.891603581	3' UTR	3' UTR (NM_001039184, exon 38 of 38)	-34141	NM_023268	104009	Qsox1	quiescin Q6 sulfhydryl oxidase 1	protein-coding
chr1	181310684	181311083	+	2.882165277	Intergenic	ERV3-16A3_I-int|LTR|ERVL	-41745	NM_001160211	72978	Cnih3	cornichon family AMPA receptor auxiliary protein 3	protein-coding
chr1	39428314	39428713	+	2.87600356	intron	B3A|SINE|B2	50234	NM_018775	54610	Tbc1d8	TBC1 domain family, member 8	protein-coding
chr1	107583978	107584377	+	2.869593776	Intergenic	Intergenic	-5829	NM_011459	20725	Serpinb8	serine (or cysteine) peptidase inhibitor, clade B, member 8	protein-coding
chr1	174040684	174041083	+	2.867309743	Intergenic	Intergenic	-1050	NM_146717	258712	Olfr433	olfactory receptor 433	protein-coding
chr1	31143720	31144119	+	2.863424575	intron	intron (NR_033445, intron 2 of 2)	-32516	NM_153601	266744	Lgsn	lengsin, lens protein with glutamine synthetase domain	protein-coding
chr1	39614679	39615078	+	2.858191649	Intergenic	Intergenic	36304	NM_170597	263764	Creg2	cellular repressor of E1A-stimulated genes 2	protein-coding
chr1	10269083	10269482	+	2.852946691	Intergenic	Lx8|LINE|L1	-36612	NM_001102430	211673	Arfgef1	ADP-ribosylation factor guanine nucleotide-exchange factor 1(brefeldin A-inhibited)	protein-coding
chr1	84317672	84318071	+	2.841577269	Intergenic	Intergenic	-33226	NM_001003948	98496	Pid1	phosphotyrosine interaction domain containing 1	protein-coding
chr1	131025816	131026215	+	2.831964317	Intergenic	(CA)n|Simple_repeat|Simple_repeat	6170	NM_010548	16153	Il10	interleukin 10	protein-coding
chr1	163382469	163382868	+	2.826803304	Intergenic	Intergenic	21001	NR_132627	98376	Gorab	golgin, RAB6-interacting	protein-coding
chr1	74381592	74381991	+	2.81190388	exon	exon (NM_013612, exon 9 of 15)	6588	NM_013612	18173	Slc11a1	solute carrier family 11 (proton-coupled divalent metal ion transporters), member 1	protein-coding
chr1	131092318	131092717	+	2.804607607	intron	intron (NM_008551, intron 1 of 9)	5326	NM_008551	17164	Mapkapk2	MAP kinase-activated protein kinase 2	protein-coding
chr1	39543343	39543742	+	2.800679249	intron	intron (NM_028043, intron 5 of 6)	5298	NR_028555	100217461	Snord89	small nucleolar RNA, C/D box 89	snoRNA
chr1	40412390	40412789	+	2.798526961	Intergenic	L1_Mus3|LINE|L1	-16981	NM_001294171	17082	Il1rl1	interleukin 1 receptor-like 1	protein-coding
chr1	92372480	92372879	+	2.792522171	Intergenic	Intergenic	91863	NR_105865	102465542	Mir6900	microRNA 6900	ncRNA
chr1	162005237	162005636	+	2.788789657	non-coding	non-coding (NR_040562, exon 2 of 3)	467	NR_040562	72753	2810442N19Rik	RIKEN cDNA 2810442N19 gene	ncRNA
chr1	138039100	138039499	+	2.77847647	Intergenic	Intergenic	72660	NR_029820	723890	Mir181b-1	microRNA 181b-1	ncRNA
chr1	118380250	118380649	+	2.7730242	Intergenic	Intergenic	-8609	NM_001359334	76707	Clasp1	CLIP associating protein 1	protein-coding
chr1	88094207	88094606	+	2.772929731	promoter-TSS	promoter-TSS (NM_201642)	-595	NM_201642	394432	Ugt1a7c	UDP glucuronosyltransferase 1 family, polypeptide A7C	protein-coding
chr1	193274923	193275322	+	2.768798743	Intergenic	Intergenic	-1934	NM_008059	14373	G0s2	G0/G1 switch gene 2	protein-coding
chr1	131084078	131084477	+	2.757459256	intron	intron (NM_008551, intron 1 of 9)	13566	NM_008551	17164	Mapkapk2	MAP kinase-activated protein kinase 2	protein-coding
chr1	153587864	153588263	+	2.742538315	Intergenic	Intergenic	-38349	NM_028749	74091	Npl	N-acetylneuraminate pyruvate lyase	protein-coding
chr1	88066874	88067273	+	2.738869378	intron	intron (NM_201641, intron 1 of 4)	-3706	NM_201644	394434	Ugt1a9	UDP glucuronosyltransferase 1 family, polypeptide A9	protein-coding
chr1	31483292	31483691	+	2.696065758	Intergenic	Intergenic	218644	NR_015347	226957	Gm4850	THO complex 4 pseudogene	pseudo
chr1	39578536	39578935	+	2.68177769	Intergenic	Intergenic	-1388	NM_001033135	67702	Rnf149	ring finger protein 149	protein-coding
chr1	138921141	138921540	+	2.672835724	Intergenic	Intergenic	-42369	NM_001166501	329260	Dennd1b	DENN/MADD domain containing 1B	protein-coding
chr1	39548744	39549143	+	2.671985034	promoter-TSS	promoter-TSS (NR_028555)	-103	NR_028555	100217461	Snord89	small nucleolar RNA, C/D box 89	snoRNA
chr1	143466065	143466464	+	2.669207231	Intergenic	MER89|LTR|ERV1	-174433	NM_020025	26878	B3galt2	UDP-Gal:betaGlcNAc beta 1,3-galactosyltransferase, polypeptide 2	protein-coding
chr1	39590286	39590685	+	2.668697897	Intergenic	Intergenic	-13138	NM_001033135	67702	Rnf149	ring finger protein 149	protein-coding
chr1	93748581	93748980	+	2.666608578	intron	intron (NM_025920, intron 2 of 5)	6058	NM_025920	67026	Thap4	THAP domain containing 4	protein-coding
chr1	107582943	107583342	+	2.665297552	Intergenic	MLT1C|LTR|ERVL-MaLR	-6864	NM_011459	20725	Serpinb8	serine (or cysteine) peptidase inhibitor, clade B, member 8	protein-coding
chr1	178492402	178492801	+	2.663859461	Intergenic	Intergenic	-36524	NM_001161665	269152	Kif26b	kinesin family member 26B	protein-coding
chr1	80641725	80642124	+	2.660871289	intron	intron (NM_175291, intron 2 of 55)	23428	NM_001285927	210293	Dock10	dedicator of cytokinesis 10	protein-coding
chr1	138912173	138912572	+	2.655906188	Intergenic	Intergenic	-35422	NR_138576	75546	1700019P21Rik	RIKEN cDNA 1700019P21 gene	ncRNA
chr1	125473283	125473682	+	2.65346834	Intergenic	Intergenic	-37755	NM_001205386	74117	Actr3	ARP3 actin-related protein 3	protein-coding
chr1	137751550	137751949	+	2.651671298	Intergenic	Intergenic	-214706	NR_029795	735252	Mir181a-1	microRNA 181a-1	ncRNA
chr1	53341036	53341435	+	2.645037507	Intergenic	Intergenic	11517	NM_133728	70396	Asnsd1	asparagine synthetase domain containing 1	protein-coding
chr1	182801800	182802199	+	2.639455448	intron	intron (NM_144796, intron 1 of 7)	37103	NM_144796	96935	Susd4	sushi domain containing 4	protein-coding
chr1	125389777	125390176	+	2.629229702	Intergenic	Intergenic	45751	NM_023735	74117	Actr3	ARP3 actin-related protein 3	protein-coding
chr1	52500350	52500749	+	2.619554722	promoter-TSS	promoter-TSS (NM_008667)	-101	NM_008667	17936	Nab1	Ngfi-A binding protein 1	protein-coding
chr1	179046002	179046401	+	2.619494316	intron	intron (NM_027188, intron 9 of 11)	471840	NM_027188	69726	Smyd3	SET and MYND domain containing 3	protein-coding
chr1	128463531	128463930	+	2.607228294	Intergenic	Intergenic	-46314	NM_177445	226414	Dars	aspartyl-tRNA synthetase	protein-coding
chr1	184628861	184629260	+	2.595336646	Intergenic	MTEa|LTR|ERVL-MaLR	-71369	NR_040472	73590	1700112H15Rik	RIKEN cDNA 1700112H15 gene	ncRNA
chr1	80713728	80714127	+	2.59225388	intron	intron (NM_175291, intron 1 of 55)	44626	NM_175291	210293	Dock10	dedicator of cytokinesis 10	protein-coding
chr1	74166979	74167378	+	2.590051047	Intergenic	Intergenic	13184	NM_009909	12765	Cxcr2	chemokine (C-X-C motif) receptor 2	protein-coding
chr1	7395511	7395910	+	2.588785898	Intergenic	Intergenic	306790	NM_183028	319263	Pcmtd1	protein-L-isoaspartate (D-aspartate) O-methyltransferase domain containing 1	protein-coding
chr1	64301262	64301661	+	2.581347552	Intergenic	Intergenic	-180072	NM_033563	93691	Klf7	Kruppel-like factor 7 (ubiquitous)	protein-coding
chr1	131110705	131111104	+	2.580922719	Intergenic	Intergenic	-13061	NM_008551	17164	Mapkapk2	MAP kinase-activated protein kinase 2	protein-coding
chr1	180848689	180849088	+	2.579257223	Intergenic	Intergenic	-2263	NM_145943	208768	Sde2	SDE2 telomere maintenance homolog (S. pombe)	protein-coding
chr1	39920460	39920859	+	2.566633117	intron	B1_Mur2|SINE|Alu	19746	NM_001252200	26921	Map4k4	mitogen-activated protein kinase kinase kinase kinase 4	protein-coding
chr1	79894912	79895311	+	2.566396983	Intergenic	Intergenic	-36446	NM_009255	20720	Serpine2	serine (or cysteine) peptidase inhibitor, clade E, member 2	protein-coding
chr1	128570150	128570549	+	2.560591149	Intergenic	Intergenic	21950	NM_009911	12767	Cxcr4	chemokine (C-X-C motif) receptor 4	protein-coding
chr1	182368744	182369143	+	2.55998683	Intergenic	Intergenic	-27337	NM_175127	67948	Fbxo28	F-box protein 28	protein-coding
chr1	180302569	180302968	+	2.557819295	Intergenic	Intergenic	-27708	NM_001081175	320404	Itpkb	inositol 1,4,5-trisphosphate 3-kinase B	protein-coding
chr1	184659769	184660168	+	2.550297607	Intergenic	(CA)n|Simple_repeat|Simple_repeat	-52529	NR_040627	74971	4930488B22Rik	RIKEN cDNA 4930488B22 gene	ncRNA
chr1	45868618	45869017	+	2.545049929	Intergenic	Intergenic	56777	NM_016917	53945	Slc40a1	solute carrier family 40 (iron-regulated transporter), member 1	protein-coding
chr1	152810609	152811008	+	2.544489221	intron	MIRc|SINE|MIR	10655	NM_010877	17970	Ncf2	neutrophil cytosolic factor 2	protein-coding
chr1	149923733	149924132	+	2.544345988	intron	intron (NM_008869, intron 2 of 17)	-1493	NM_001305632	18783	Pla2g4a	phospholipase A2, group IVA (cytosolic, calcium-dependent)	protein-coding
chr1	92831277	92831676	+	2.539323067	promoter-TSS	promoter-TSS (NM_016696)	-169	NM_016696	14733	Gpc1	glypican 1	protein-coding
chr1	184617969	184618368	+	2.531038844	Intergenic	Intergenic	-60477	NR_040472	73590	1700112H15Rik	RIKEN cDNA 1700112H15 gene	ncRNA
chr1	181232416	181232815	+	2.530094526	Intergenic	Intergenic	-20637	NM_145514	226757	Wdr26	WD repeat domain 26	protein-coding
chr1	93071374	93071773	+	2.526498135	intron	intron (NM_001368847, intron 10 of 48)	10907	NM_001294150	16560	Kif1a	kinesin family member 1A	protein-coding
chr1	132143142	132143541	+	2.521399492	Intergenic	Intergenic	-3656	NM_008795	18557	Cdk18	cyclin-dependent kinase 18	protein-coding
chr1	134110341	134110740	+	2.513679324	promoter-TSS	promoter-TSS (NM_001284524)	-702	NM_001284524	71884	Chit1	chitinase 1 (chitotriosidase)	protein-coding
chr1	165691480	165691879	+	2.510934862	intron	intron (NM_178593, intron 1 of 6)	16415	NM_001038846	226594	Rcsd1	RCSD domain containing 1	protein-coding
chr1	64198367	64198766	+	2.5062617	Intergenic	Intergenic	-77177	NM_033563	93691	Klf7	Kruppel-like factor 7 (ubiquitous)	protein-coding
chr1	171232848	171233247	+	2.494384506	intron	intron (NM_010185, intron 1 of 4)	1302	NM_010185	14127	Fcer1g	Fc receptor, IgE, high affinity I, gamma polypeptide	protein-coding
chr1	165675039	165675438	+	2.491746898	intron	intron (NM_178593, intron 1 of 6)	32856	NM_001038846	226594	Rcsd1	RCSD domain containing 1	protein-coding
chr1	86331821	86332220	+	2.491675821	Intergenic	RLTR13B3|LTR|ERVK	19265	NR_028478	100303740	Snora75	small nucleolar RNA, H/ACA box 75	snoRNA
chr1	53838291	53838690	+	2.49011129	intron	intron (NM_001001883, intron 23 of 28)	-10934	NR_106149	102465783	Mir7681	microRNA 7681	ncRNA
chr1	38129780	38130179	+	2.483753748	promoter-TSS	promoter-TSS (NM_001359287)	-313	NM_019570	56210	Rev1	REV1, DNA directed polymerase	protein-coding
chr1	92910703	92911102	+	2.482490217	promoter-TSS	promoter-TSS (NR_138578)	77	NM_181405	108657	Rnpepl1	arginyl aminopeptidase (aminopeptidase B)-like 1	protein-coding
chr1	16688323	16688722	+	2.481046697	promoter-TSS	promoter-TSS (NM_016923)	66	NM_016923	17087	Ly96	lymphocyte antigen 96	protein-coding
chr1	136685243	136685642	+	2.467848107	intron	intron (NR_045325, intron 1 of 2)	1813	NR_045325	100503460	Gm19705	predicted gene, 19705	ncRNA
chr1	170702363	170702762	+	2.466072197	Intergenic	Intergenic	58030	NM_177068	320078	Olfml2b	olfactomedin-like 2B	protein-coding
chr1	183264249	183264648	+	2.461287878	Intergenic	MLT1H2|LTR|ERVL-MaLR	32560	NR_151660	71678	Brox	BRO1 domain and CAAX motif containing	protein-coding
chr1	84302755	84303154	+	2.460835265	Intergenic	Intergenic	-18309	NM_001003948	98496	Pid1	phosphotyrosine interaction domain containing 1	protein-coding
chr1	37216294	37216693	+	2.460474749	Intergenic	Intergenic	-1785	NM_001282010	12790	Cnga3	cyclic nucleotide gated channel alpha 3	protein-coding
chr1	79741035	79741434	+	2.459372059	intron	intron (NM_001111279, intron 1 of 11)	20535	NM_001111279	69368	Wdfy1	WD repeat and FYVE domain containing 1	protein-coding
chr1	180793474	180793873	+	2.452624899	Intergenic	Intergenic	19932	NM_008210	15078	H3f3a	H3 histone, family 3A	protein-coding
chr1	182333868	182334267	+	2.450156003	intron	intron (NM_175127, intron 1 of 4)	7539	NM_175127	67948	Fbxo28	F-box protein 28	protein-coding
chr1	91456350	91456749	+	2.448856379	intron	intron (NM_011066, intron 1 of 22)	2779	NM_011066	18627	Per2	period circadian clock 2	protein-coding
chr1	180762781	180763180	+	2.445769748	Intergenic	Intergenic	36937	NM_133225	170760	Acbd3	acyl-Coenzyme A binding domain containing 3	protein-coding
chr1	39895246	39895645	+	2.445144564	Intergenic	Intergenic	-5468	NM_001252201	26921	Map4k4	mitogen-activated protein kinase kinase kinase kinase 4	protein-coding
chr1	74149156	74149555	+	2.444682252	Intergenic	Intergenic	-4639	NM_009909	12765	Cxcr2	chemokine (C-X-C motif) receptor 2	protein-coding
chr1	171844958	171845357	+	2.431145314	intron	intron (NM_001289470, intron 2 of 8)	5460	NM_001252472	12523	Cd84	CD84 antigen	protein-coding
chr1	155844298	155844697	+	2.430249089	TTS	TTS (NM_001039184)	-31598	NM_023268	104009	Qsox1	quiescin Q6 sulfhydryl oxidase 1	protein-coding
chr1	182369648	182370047	+	2.428024479	Intergenic	ID_B1|SINE|B4	-28241	NM_175127	67948	Fbxo28	F-box protein 28	protein-coding
chr1	138940357	138940756	+	2.425350308	Intergenic	L1MA8|LINE|L1	-23153	NM_001166501	329260	Dennd1b	DENN/MADD domain containing 1B	protein-coding
chr1	131089848	131090247	+	2.421591966	intron	intron (NM_008551, intron 1 of 9)	7796	NM_008551	17164	Mapkapk2	MAP kinase-activated protein kinase 2	protein-coding
chr1	173912911	173913310	+	2.413839237	promoter-TSS	promoter-TSS (NM_001301745)	-64	NM_001033450	381308	Ifi211	interferon activated gene 211	protein-coding
chr1	184576548	184576947	+	2.413235724	Intergenic	Intergenic	-19056	NR_040472	73590	1700112H15Rik	RIKEN cDNA 1700112H15 gene	ncRNA
chr1	143916679	143917078	+	2.411419456	Intergenic	Intergenic	87271	NM_009061	19735	Rgs2	regulator of G-protein signaling 2	protein-coding
chr1	135411122	135411521	+	2.409195221	intron	intron (NM_153774, intron 4 of 23)	19170	NM_153774	226432	Ipo9	importin 9	protein-coding
chr1	136624584	136624983	+	2.40742474	promoter-TSS	promoter-TSS (NM_177643)	-118	NM_177643	226442	Zfp281	zinc finger protein 281	protein-coding
chr1	128386557	128386956	+	2.406584407	intron	intron (NM_177445, intron 7 of 15)	-27051	NM_008567	17219	Mcm6	minichromosome maintenance complex component 6	protein-coding
chr1	191717956	191718355	+	2.405005168	promoter-TSS	promoter-TSS (NM_001134829)	131	NM_172266	226856	Lpgat1	lysophosphatidylglycerol acyltransferase 1	protein-coding
chr1	161268259	161268658	+	2.400162434	Intergenic	Intergenic	-17248	NM_007453	11758	Prdx6	peroxiredoxin 6	protein-coding
chr1	40355799	40356198	+	2.399678618	intron	intron (NM_001356478, intron 8 of 10)	31409	NM_001356478	107527	Il1rl2	interleukin 1 receptor-like 2	protein-coding
chr1	9983016	9983415	+	2.399563871	intron	intron (NM_145692, intron 6 of 8)	-15405	NM_001285425	100039596	Tcf24	transcription factor 24	protein-coding
chr1	171234109	171234508	+	2.396519105	promoter-TSS	promoter-TSS (NM_010185)	41	NM_010185	14127	Fcer1g	Fc receptor, IgE, high affinity I, gamma polypeptide	protein-coding
chr1	144330325	144330724	+	2.395846846	Intergenic	Intergenic	-81420	NM_015811	50778	Rgs1	regulator of G-protein signaling 1	protein-coding
chr1	23380230	23380629	+	2.393541698	intron	intron (NM_001081079, intron 1 of 6)	2746	NM_001081079	70155	Ogfrl1	opioid growth factor receptor-like 1	protein-coding
chr1	52801642	52802041	+	2.391136349	intron	intron (NM_008384, intron 1 of 5)	15847	NM_008384	16329	Inpp1	inositol polyphosphate-1-phosphatase	protein-coding
chr1	191125795	191126194	+	2.380895303	Intergenic	CpG	27580	NM_030060	381319	Batf3	basic leucine zipper transcription factor, ATF-like 3	protein-coding
chr1	180392973	180393372	+	2.379793284	intron	intron (NM_001081175, intron 2 of 7)	-62623	NR_003623	277333	Gm5069	glyceraldehyde-3-phosphate dehydrogenase pseudogene	pseudo
chr1	149891157	149891556	+	2.378305272	intron	intron (NM_001305632, intron 4 of 16)	31083	NM_001305632	18783	Pla2g4a	phospholipase A2, group IVA (cytosolic, calcium-dependent)	protein-coding
chr1	66649675	66650074	+	2.378263956	intron	intron (NM_001368824, intron 47 of 64)	-50957	NM_001310642	66646	Rpe	ribulose-5-phosphate-3-epimerase	protein-coding
chr1	80167693	80168092	+	2.377840227	Intergenic	Intergenic	46052	NM_173425	241128	Fam124b	family with sequence similarity 124, member B	protein-coding
chr1	181395364	181395763	+	2.372784228	intron	ORR1F|LTR|ERVL-MaLR	42935	NM_001160212	72978	Cnih3	cornichon family AMPA receptor auxiliary protein 3	protein-coding
chr1	93029420	93029819	+	2.372286502	intron	intron (NM_001368847, intron 37 of 48)	23285	NM_177587	208760	Aqp12	aquaporin 12	protein-coding
chr1	66712884	66713283	+	2.372160949	intron	RMER6D|LTR|ERVK	12252	NM_001310643	66646	Rpe	ribulose-5-phosphate-3-epimerase	protein-coding
chr1	92799800	92800199	+	2.371543564	Intergenic	Intergenic	-31646	NM_016696	14733	Gpc1	glypican 1	protein-coding
chr1	52810256	52810655	+	2.366440749	intron	RLTR13D5|LTR|ERVK	7233	NM_008384	16329	Inpp1	inositol polyphosphate-1-phosphatase	protein-coding
chr1	91088089	91088488	+	2.3630852	intron	intron (NM_001310732, intron 9 of 24)	34844	NM_001111311	16978	Lrrfip1	leucine rich repeat (in FLII) interacting protein 1	protein-coding
chr1	85977696	85978095	+	2.356804635	Intergenic	Intergenic	-16840	NM_001033290	227326	Gpr55	G protein-coupled receptor 55	protein-coding
chr1	152766531	152766930	+	2.35534627	promoter-TSS	promoter-TSS (NM_001346117)	188	NM_026369	67771	Arpc5	actin related protein 2/3 complex, subunit 5	protein-coding
chr1	54810138	54810537	+	2.35526148	intron	intron (NM_001081433, intron 2 of 27)	116050	NM_001081433	329154	Ankrd44	ankyrin repeat domain 44	protein-coding
chr1	87180908	87181307	+	2.354147755	Intergenic	Intergenic	-2207	NM_027084	69453	Prss56	protease, serine 56	protein-coding
chr1	39893139	39893538	+	2.348572097	Intergenic	C-rich|Low_complexity|Low_complexity	-7575	NM_001252201	26921	Map4k4	mitogen-activated protein kinase kinase kinase kinase 4	protein-coding
chr1	181150969	181151368	+	2.347688573	intron	CpG	237	NM_030131	98417	Cnih4	cornichon family AMPA receptor auxiliary protein 4	protein-coding
chr1	138158729	138159128	+	2.347418061	intron	intron (NM_011210, intron 2 of 29)	16198	NM_001111316	19264	Ptprc	protein tyrosine phosphatase, receptor type, C	protein-coding
chr1	138963619	138964018	+	2.346501059	5' UTR	5' UTR (NM_001166501, exon 1 of 22)	109	NM_001166501	329260	Dennd1b	DENN/MADD domain containing 1B	protein-coding
chr1	52702865	52703264	+	2.345246994	intron	intron (NM_178081, intron 2 of 5)	24254	NM_133829	98682	Mfsd6	major facilitator superfamily domain containing 6	protein-coding
chr1	39608456	39608855	+	2.341960464	Intergenic	Intergenic	-31308	NM_001033135	67702	Rnf149	ring finger protein 149	protein-coding
chr1	33592096	33592495	+	2.338616223	intron	intron (NM_008922, intron 7 of 13)	77499	NM_008922	19076	Prim2	DNA primase, p58 subunit	protein-coding
chr1	165681273	165681672	+	2.33698763	intron	intron (NM_178593, intron 1 of 6)	26622	NM_001038846	226594	Rcsd1	RCSD domain containing 1	protein-coding
chr1	92972216	92972615	+	2.336739979	promoter-TSS	promoter-TSS (NM_001104529)	-704	NM_001104529	64095	Gpr35	G protein-coupled receptor 35	protein-coding
chr1	193273180	193273579	+	2.335292817	promoter-TSS	promoter-TSS (NM_008059)	-191	NM_008059	14373	G0s2	G0/G1 switch gene 2	protein-coding
chr1	95572745	95573144	+	2.32991538	Intergenic	ORR1D2|LTR|ERVL-MaLR	94650	NM_001159745	20452	St8sia4	ST8 alpha-N-acetyl-neuraminide alpha-2,8-sialyltransferase 4	protein-coding
chr1	181921981	181922380	+	2.318432707	exon	exon (NM_010135, exon 7 of 15)	-79779	NM_133815	98386	Lbr	lamin B receptor	protein-coding
chr1	93038719	93039118	+	2.316808228	intron	MIR|SINE|MIR	32584	NM_177587	208760	Aqp12	aquaporin 12	protein-coding
chr1	171017615	171018014	+	2.314643999	Intergenic	Intergenic	-1112	NM_144559	246256	Fcgr4	Fc receptor, IgG, low affinity IV	protein-coding
chr1	184536410	184536809	+	2.30836955	intron	intron (NR_040472, intron 2 of 5)	21082	NR_040472	73590	1700112H15Rik	RIKEN cDNA 1700112H15 gene	ncRNA
chr1	131097534	131097933	+	2.307979525	5' UTR	5' UTR (NM_008551, exon 1 of 10)	110	NM_008551	17164	Mapkapk2	MAP kinase-activated protein kinase 2	protein-coding
chr1	118368886	118369285	+	2.304930779	Intergenic	MLT1B|LTR|ERVL-MaLR	-19973	NM_001359334	76707	Clasp1	CLIP associating protein 1	protein-coding
chr1	72307261	72307660	+	2.304086385	promoter-TSS	promoter-TSS (NM_009533)	39	NM_001357519	22596	Xrcc5	X-ray repair complementing defective repair in Chinese hamster cells 5	protein-coding
chr1	131126007	131126406	+	2.302863216	Intergenic	Intergenic	12028	NM_145508	226419	Dyrk3	dual-specificity tyrosine-(Y)-phosphorylation regulated kinase 3	protein-coding
chr1	180268614	180269013	+	2.300952251	Intergenic	Intergenic	-12513	NM_001128605	19165	Psen2	presenilin 2	protein-coding
chr1	84406946	84407345	+	2.298216728	intron	intron (NM_152915, intron 9 of 12)	-122500	NM_001003948	98496	Pid1	phosphotyrosine interaction domain containing 1	protein-coding
chr1	39900780	39901179	+	2.297284977	promoter-TSS	promoter-TSS (NM_008696)	66	NM_001252200	26921	Map4k4	mitogen-activated protein kinase kinase kinase kinase 4	protein-coding
chr1	13161409	13161808	+	2.296212008	intron	intron (NM_008678, intron 14 of 22)	-34445	NM_001081209	383491	Prdm14	PR domain containing 14	protein-coding
chr1	34842726	34843125	+	2.29169139	5' UTR	5' UTR (NM_001160235, exon 1 of 8)	125	NM_174997	214469	Fam168b	family with sequence similarity 168, member B	protein-coding
chr1	176832624	176833023	+	2.283840419	intron	intron (NR_151682, intron 5 of 16)	3310	NR_037996	15365	Hmga2-ps1	high mobility group AT-hook 2, pseudogene 1	pseudo
chr1	191111231	191111630	+	2.279876848	Intergenic	Intergenic	13016	NM_030060	381319	Batf3	basic leucine zipper transcription factor, ATF-like 3	protein-coding
chr1	39847067	39847466	+	2.278314179	promoter-TSS	promoter-TSS (NR_040465)	64	NR_040465	73426	1700066B17Rik	RIKEN cDNA 1700066B17 gene	ncRNA
chr1	91041585	91041984	+	2.276494937	intron	intron (NM_001111312, intron 1 of 12)	-11660	NM_001310732	16978	Lrrfip1	leucine rich repeat (in FLII) interacting protein 1	protein-coding
chr1	87621545	87621944	+	2.276262953	intron	intron (NR_122078, intron 1 of 27)	1432	NM_010566	16331	Inpp5d	inositol polyphosphate-5-phosphatase D	protein-coding
chr1	181865719	181866118	+	2.274755321	Intergenic	Intergenic	-23517	NM_133815	98386	Lbr	lamin B receptor	protein-coding
chr1	131046235	131046634	+	2.266987217	Intergenic	Intergenic	26589	NM_010548	16153	Il10	interleukin 10	protein-coding
chr1	134420090	134420489	+	2.265366533	intron	intron (NM_001306069, intron 1 of 7)	4625	NM_001306069	72674	Adipor1	adiponectin receptor 1	protein-coding
chr1	191193873	191194272	+	2.261154629	Intergenic	Intergenic	-10739	NM_007498	11910	Atf3	activating transcription factor 3	protein-coding
chr1	92774794	92775193	+	2.257509141	Intergenic	Intergenic	-56652	NM_016696	14733	Gpc1	glypican 1	protein-coding
chr1	74368664	74369063	+	2.252468649	exon	exon (NM_001033345, exon 10 of 10)	-6340	NM_013612	18173	Slc11a1	solute carrier family 11 (proton-coupled divalent metal ion transporters), member 1	protein-coding
chr1	182108574	182108973	+	2.244825369	Intergenic	Intergenic	-15964	NM_012058	27058	Srp9	signal recognition particle 9	protein-coding
chr1	80340771	80341170	+	2.244189247	promoter-TSS	promoter-TSS (NM_001313728)	-280	NM_016716	26554	Cul3	cullin 3	protein-coding
chr1	191281251	191281650	+	2.236452023	Intergenic	Intergenic	36681	NM_025424	66208	Nenf	neuron derived neurotrophic factor	protein-coding
chr1	36307661	36308060	+	2.233119106	intron	CpG	127	NR_033310	214855	Arid5a	AT rich interactive domain 5A (MRF1-like)	protein-coding
chr1	54798576	54798975	+	2.23293754	intron	intron (NM_001081433, intron 2 of 27)	127612	NM_001081433	329154	Ankrd44	ankyrin repeat domain 44	protein-coding
chr1	164087695	164088094	+	2.232226179	Intergenic	Intergenic	25818	NM_011346	20343	Sell	selectin, lymphocyte	protein-coding
chr1	66817079	66817478	+	2.231701888	intron	CpG	317	NM_001122738	68691	Kansl1l	KAT8 regulatory NSL complex subunit 1-like	protein-coding
chr1	182341296	182341695	+	2.230676394	exon	exon (NM_175127, exon 1 of 5)	111	NM_175127	67948	Fbxo28	F-box protein 28	protein-coding
chr1	128447363	128447762	+	2.229026514	Intergenic	Intergenic	-30146	NM_177445	226414	Dars	aspartyl-tRNA synthetase	protein-coding
chr1	88047560	88047959	+	2.227284307	Intergenic	Intergenic	-7652	NM_201641	394430	Ugt1a10	UDP glycosyltransferase 1 family, polypeptide A10	protein-coding
chr1	87213957	87214356	+	2.226517231	5' UTR	5' UTR (NM_001039169, exon 1 of 7)	217	NM_001039169	26987	Eif4e2	eukaryotic translation initiation factor 4E member 2	protein-coding
chr1	173766902	173767301	+	2.226325226	promoter-TSS	promoter-TSS (NM_008329)	-182	NM_008329	15951	Ifi204	interferon activated gene 204	protein-coding
chr1	155158464	155158863	+	2.224023863	promoter-TSS	promoter-TSS (NM_021433)	-40	NM_021433	58244	Stx6	syntaxin 6	protein-coding
chr1	131188602	131189001	+	2.223756655	intron	intron (NM_018750, intron 2 of 5)	11384	NM_001311094	54354	Rassf5	Ras association (RalGDS/AF-6) domain family member 5	protein-coding
chr1	177711224	177711623	+	2.220237628	Intergenic	Intergenic	-18391	NM_027077	69428	1700016C15Rik	RIKEN cDNA 1700016C15 gene	protein-coding
chr1	36939584	36939983	+	2.219017443	promoter-TSS	promoter-TSS (NM_018872)	-256	NM_018872	56030	Tmem131	transmembrane protein 131	protein-coding
chr1	74155277	74155676	+	2.217050145	intron	intron (NM_009909, intron 1 of 1)	1482	NM_009909	12765	Cxcr2	chemokine (C-X-C motif) receptor 2	protein-coding
chr1	52113659	52114058	+	2.2133931	Intergenic	CpG	-5580	NM_001205314	20846	Stat1	signal transducer and activator of transcription 1	protein-coding
chr1	107502003	107502402	+	2.210258006	Intergenic	Intergenic	-9221	NM_001174170	18788	Serpinb2	serine (or cysteine) peptidase inhibitor, clade B, member 2	protein-coding
chr1	181552915	181553314	+	2.209542073	Intergenic	Intergenic	-41663	NM_207280	403180	Ccdc121	coiled-coil domain containing 121	protein-coding
chr1	182235177	182235576	+	2.20740077	Intergenic	Intergenic	46819	NM_001360783	13244	Degs1	delta(4)-desaturase, sphingolipid 1	protein-coding
chr1	170919299	170919698	+	2.204723546	intron	intron (NR_027666, intron 4 of 4)	-6557	NM_001029984	435653	Fcrlb	Fc receptor-like B	protein-coding
chr1	167242073	167242472	+	2.202213465	intron	MTC|LTR|ERVL-MaLR	42855	NM_030724	80914	Uck2	uridine-cytidine kinase 2	protein-coding
chr1	106796361	106796760	+	2.201959329	5' UTR	5' UTR (NM_009190, exon 1 of 11)	165	NM_009190	20479	Vps4b	vacuolar protein sorting 4B	protein-coding
chr1	93754586	93754985	+	2.199627869	promoter-TSS	promoter-TSS (NM_174874)	53	NM_025920	67026	Thap4	THAP domain containing 4	protein-coding
chr1	86229327	86229726	+	2.199564699	intron	intron (NM_030184, intron 19 of 24)	-73695	NM_145222	227327	B3gnt7	UDP-GlcNAc:betaGal beta-1,3-N-acetylglucosaminyltransferase 7	protein-coding
chr1	64078456	64078855	+	2.198267685	intron	intron (NM_033563, intron 2 of 3)	-36154	NR_105864	102466760	Mir6899	microRNA 6899	ncRNA
chr1	128724602	128725001	+	2.19704197	Intergenic	ID_B1|SINE|B4	-132502	NM_001356509	12767	Cxcr4	chemokine (C-X-C motif) receptor 4	protein-coding
chr1	152902770	152903169	+	2.196120917	promoter-TSS	promoter-TSS (NM_001005507)	-323	NM_001160256	226517	Smg7	Smg-7 homolog, nonsense mediated mRNA decay factor (C. elegans)	protein-coding
chr1	180858593	180858992	+	2.194917066	intron	MTB|LTR|ERVL-MaLR	7641	NM_145943	208768	Sde2	SDE2 telomere maintenance homolog (S. pombe)	protein-coding
chr1	74375173	74375572	+	2.187529337	intron	intron (NM_013612, intron 1 of 14)	169	NM_013612	18173	Slc11a1	solute carrier family 11 (proton-coupled divalent metal ion transporters), member 1	protein-coding
chr1	170589523	170589922	+	2.184525094	5' UTR	5' UTR (NM_001109985, exon 1 of 10)	127	NM_001109985	70729	Nos1ap	nitric oxide synthase 1 (neuronal) adaptor protein	protein-coding
chr1	39530373	39530772	+	2.184445184	Intergenic	Intergenic	-5129	NM_028043	52846	Cnot11	CCR4-NOT transcription complex, subunit 11	protein-coding
chr1	143702735	143703134	+	2.183948417	promoter-TSS	promoter-TSS (NM_145991)	-41	NM_145991	214498	Cdc73	cell division cycle 73, Paf1/RNA polymerase II complex component	protein-coding
chr1	149953874	149954273	+	2.183716498	intron	intron (NM_008869, intron 1 of 17)	7217	NM_008869	18783	Pla2g4a	phospholipase A2, group IVA (cytosolic, calcium-dependent)	protein-coding
chr1	131086730	131087129	+	2.176881584	intron	MIR3|SINE|MIR	10914	NM_008551	17164	Mapkapk2	MAP kinase-activated protein kinase 2	protein-coding
chr1	74178668	74179067	+	2.174632441	Intergenic	Intergenic	15764	NM_178241	227288	Cxcr1	chemokine (C-X-C motif) receptor 1	protein-coding
chr1	39577258	39577657	+	2.172012546	promoter-TSS	promoter-TSS (NM_001033135)	-110	NM_001033135	67702	Rnf149	ring finger protein 149	protein-coding
chr1	131072411	131072810	+	2.171083949	intron	intron (NM_008551, intron 1 of 9)	25233	NM_008551	17164	Mapkapk2	MAP kinase-activated protein kinase 2	protein-coding
chr1	86186786	86187185	+	2.170751128	intron	intron (NM_030184, intron 10 of 24)	32205	NM_001310702	78795	Armc9	armadillo repeat containing 9	protein-coding
chr1	89581063	89581462	+	2.16995019	intron	CpG	102630	NR_015540	74403	4933400F21Rik	RIKEN cDNA 4933400F21 gene	ncRNA
chr1	156674429	156674828	+	2.16864092	promoter-TSS	promoter-TSS (NM_023141)	-289	NM_023141	30935	Tor3a	torsin family 3, member A	protein-coding
chr1	52630592	52630991	+	2.16583651	promoter-TSS	promoter-TSS (NM_001142647)	86	NM_001142647	227094	Nemp2	nuclear envelope integral membrane protein 2	protein-coding
chr1	171328920	171329319	+	2.164528393	promoter-TSS	promoter-TSS (NM_011615)	-26	NM_011615	21945	Dedd	death effector domain-containing	protein-coding
chr1	182408885	182409284	+	2.160278629	promoter-TSS	promoter-TSS (NM_173378)	-83	NM_173378	209456	Trp53bp2	transformation related protein 53 binding protein 2	protein-coding
chr1	180888518	180888917	+	2.159762979	Intergenic	Intergenic	-4391	NM_177099	320202	Lefty2	left-right determination factor 2	protein-coding
chr1	72106777	72107176	+	2.15892104	Intergenic	Intergenic	-101781	NR_040454	71134	4933417E11Rik	RIKEN cDNA 4933417E11 gene	ncRNA
chr1	39478423	39478822	+	2.158858167	5' UTR	5' UTR (NM_018775, exon 1 of 20)	125	NM_018775	54610	Tbc1d8	TBC1 domain family, member 8	protein-coding
chr1	39503080	39503479	+	2.151931455	Intergenic	Intergenic	-24524	NM_001357521	54610	Tbc1d8	TBC1 domain family, member 8	protein-coding
chr1	169602036	169602435	+	2.147730034	Intergenic	Intergenic	-53266	NM_001313705	19737	Rgs5	regulator of G-protein signaling 5	protein-coding
chr1	91024107	91024506	+	2.147404423	intron	intron (NM_001111312, intron 1 of 12)	25579	NM_001111312	16978	Lrrfip1	leucine rich repeat (in FLII) interacting protein 1	protein-coding
chr1	150099833	150100232	+	2.145541926	promoter-TSS	promoter-TSS (NM_011198)	1	NM_011198	19225	Ptgs2	prostaglandin-endoperoxide synthase 2	protein-coding
chr1	182944839	182945238	+	2.14488576	Intergenic	B3A|SINE|B2	-9750	NM_016928	53791	Tlr5	toll-like receptor 5	protein-coding
chr1	9997477	9997876	+	2.142793604	intron	intron (NR_110971, intron 4 of 6)	11460	NM_145692	69312	Ppp1r42	protein phosphatase 1, regulatory subunit 42	protein-coding
chr1	89602889	89603288	+	2.140743442	intron	intron (NM_001037136, intron 1 of 16)	80804	NR_015540	74403	4933400F21Rik	RIKEN cDNA 4933400F21 gene	ncRNA
chr1	53824871	53825270	+	2.140086494	intron	intron (NM_001001883, intron 28 of 28)	-24354	NR_106149	102465783	Mir7681	microRNA 7681	ncRNA
chr1	134560256	134560655	+	2.13953151	exon	exon (NM_152895, exon 1 of 27)	277	NM_152895	75605	Kdm5b	lysine (K)-specific demethylase 5B	protein-coding
chr1	152798130	152798529	+	2.139171106	Intergenic	Intergenic	-1824	NM_010877	17970	Ncf2	neutrophil cytosolic factor 2	protein-coding
chr1	33738625	33739024	+	2.137936298	intron	intron (NM_008999, intron 7 of 7)	18405	NM_001159729	19335	Rab23	RAB23, member RAS oncogene family	protein-coding
chr1	180312900	180313299	+	2.136340277	Intergenic	Intergenic	-17377	NM_001081175	320404	Itpkb	inositol 1,4,5-trisphosphate 3-kinase B	protein-coding
chr1	125434498	125434897	+	2.135758532	intron	intron (NM_001205385, intron 2 of 12)	1030	NM_023735	74117	Actr3	ARP3 actin-related protein 3	protein-coding
chr1	125466706	125467105	+	2.135307519	Intergenic	Intergenic	-31178	NM_001205386	74117	Actr3	ARP3 actin-related protein 3	protein-coding
chr1	172548600	172548999	+	2.132076672	intron	intron (NR_040558, intron 1 of 2)	2007	NR_040558	71319	4933439K11Rik	RIKEN cDNA 4933439K11 gene	ncRNA
chr1	75191679	75192078	+	2.131737501	promoter-TSS	promoter-TSS (NM_026187)	132	NM_001288613	245860	Atg9a	autophagy related 9A	protein-coding
chr1	171113806	171114205	+	2.130064799	Intergenic	Intergenic	-7656	NM_001081275	75472	Cfap126	cilia and flagella associated protein 126	protein-coding
chr1	93290821	93291220	+	2.129956662	intron	L2a|LINE|L2	14859	NM_001310756	69821	Mterf4	mitochondrial transcription termination factor 4	protein-coding
chr1	191662072	191662471	+	2.128141466	Intergenic	Charlie20a|DNA|hAT-Charlie	-55753	NM_172266	226856	Lpgat1	lysophosphatidylglycerol acyltransferase 1	protein-coding
chr1	75251443	75251842	+	2.1267783	intron	intron (NM_008985, intron 19 of 22)	12129	NM_001359281	19275	Ptprn	protein tyrosine phosphatase, receptor type, N	protein-coding
chr1	128712807	128713206	+	2.126559739	Intergenic	Intergenic	-120707	NM_001356509	12767	Cxcr4	chemokine (C-X-C motif) receptor 4	protein-coding
chr1	95468189	95468588	+	2.126396551	Intergenic	Intergenic	154760	NM_026321	67698	Fam174a	family with sequence similarity 174, member A	protein-coding
chr1	160906154	160906553	+	2.124588894	promoter-TSS	promoter-TSS (NM_001024952)	-58	NM_001024952	381305	Rc3h1	RING CCCH (C3H) domains 1	protein-coding
chr1	143918237	143918636	+	2.124583249	Intergenic	Intergenic	85713	NM_009061	19735	Rgs2	regulator of G-protein signaling 2	protein-coding
chr1	80452006	80452405	+	2.121932827	intron	L2|LINE|L2	6273	NR_040460	72208	1700016L21Rik	RIKEN cDNA 1700016L21 gene	ncRNA
chr1	10232742	10233141	+	2.121195068	promoter-TSS	promoter-TSS (NM_001102430)	-271	NM_001102430	211673	Arfgef1	ADP-ribosylation factor guanine nucleotide-exchange factor 1(brefeldin A-inhibited)	protein-coding
chr1	36471203	36471602	+	2.118147643	promoter-TSS	promoter-TSS (NM_033570)	-195	NM_033570	94220	Cnnm4	cyclin M4	protein-coding
chr1	40240548	40240947	+	2.115368949	intron	intron (NM_008362, intron 1 of 10)	15667	NM_008362	16177	Il1r1	interleukin 1 receptor, type I	protein-coding
chr1	194985915	194986314	+	2.114589872	Intergenic	ORR1C1|LTR|ERVL-MaLR	-9155	NR_033564	320400	Gm16897	predicted gene, 16897	ncRNA
chr1	10280189	10280588	+	2.113167346	Intergenic	Intergenic	-47718	NM_001102430	211673	Arfgef1	ADP-ribosylation factor guanine nucleotide-exchange factor 1(brefeldin A-inhibited)	protein-coding
chr1	87326890	87327289	+	2.110738386	promoter-TSS	promoter-TSS (NM_001110212)	91	NM_001110212	227331	Gigyf2	GRB10 interacting GYF protein 2	protein-coding
chr1	37996925	37997324	+	2.110605507	promoter-TSS	promoter-TSS (NM_172054)	84	NM_172054	98258	Txndc9	thioredoxin domain containing 9	protein-coding
chr1	89235307	89235706	+	2.110292862	Intergenic	Intergenic	165091	NM_133816	98402	Sh3bp4	SH3-domain binding protein 4	protein-coding
chr1	180401687	180402086	+	2.106725542	intron	intron (NM_001081175, intron 2 of 7)	-71337	NR_003623	277333	Gm5069	glyceraldehyde-3-phosphate dehydrogenase pseudogene	pseudo
chr1	6214330	6214729	+	2.098819393	promoter-TSS	promoter-TSS (NM_009826)	-133	NM_009826	12421	Rb1cc1	RB1-inducible coiled-coil 1	protein-coding
chr1	75188008	75188407	+	2.093352525	intron	intron (NM_001003917, intron 5 of 15)	3803	NM_001288613	245860	Atg9a	autophagy related 9A	protein-coding
chr1	75168605	75169004	+	2.092893382	promoter-TSS	promoter-TSS (NM_026846)	69	NM_026846	68818	Zfand2b	zinc finger, AN1 type domain 2B	protein-coding
chr1	170973026	170973425	+	2.090156652	intron	intron (NM_001077189, intron 1 of 7)	2846	NM_010187	14130	Fcgr2b	Fc receptor, IgG, low affinity IIb	protein-coding
chr1	132370784	132371183	+	2.090009976	intron	intron (NM_178874, intron 2 of 4)	-3035	NM_001311108	68875	Tmcc2	transmembrane and coiled-coil domains 2	protein-coding
chr1	191277662	191278061	+	2.082142118	Intergenic	Intergenic	40270	NM_025424	66208	Nenf	neuron derived neurotrophic factor	protein-coding
chr1	23383024	23383423	+	2.0800397	promoter-TSS	promoter-TSS (NM_001081079)	-48	NM_001081079	70155	Ogfrl1	opioid growth factor receptor-like 1	protein-coding
chr1	58961077	58961476	+	2.079750661	intron	intron (NM_172406, intron 1 of 15)	12206	NM_172406	70827	Trak2	trafficking protein, kinesin binding 2	protein-coding
chr1	39535646	39536045	+	2.079491045	exon	exon (NM_028043, exon 1 of 7)	144	NM_028043	52846	Cnot11	CCR4-NOT transcription complex, subunit 11	protein-coding
chr1	156718806	156719205	+	2.077791868	promoter-TSS	promoter-TSS (NM_145413)	-95	NM_145413	215015	Fam20b	family with sequence similarity 20, member B	protein-coding
chr1	92048845	92049244	+	2.077703652	intron	MIRc|SINE|MIR	131297	NM_207225	208727	Hdac4	histone deacetylase 4	protein-coding
chr1	82839362	82839761	+	2.076183744	5' UTR	5' UTR (NM_010472, exon 1 of 13)	101	NM_010472	15463	Agfg1	ArfGAP with FG repeats 1	protein-coding
chr1	58423742	58424141	+	2.075012309	non-coding	non-coding (NR_027854, exon 1 of 11)	147	NR_027853	12747	Clk1	CDC-like kinase 1	protein-coding
chr1	52022023	52022422	+	2.072924454	intron	intron (NM_011487, intron 3 of 23)	13982	NM_011487	20849	Stat4	signal transducer and activator of transcription 4	protein-coding
chr1	84839376	84839775	+	2.070853526	promoter-TSS	promoter-TSS (NM_025386)	-266	NM_025386	66153	Fbxo36	F-box protein 36	protein-coding
chr1	138322834	138323233	+	2.069946652	Intergenic	Intergenic	49295	NM_177397	338375	Atp6v1g3	ATPase, H+ transporting, lysosomal V1 subunit G3	protein-coding
chr1	40515131	40515530	+	2.06646233	promoter-TSS	promoter-TSS (NM_010553)	-32	NM_010553	16174	Il18rap	interleukin 18 receptor accessory protein	protein-coding
chr1	128561078	128561477	+	2.066311454	Intergenic	Intergenic	31022	NM_009911	12767	Cxcr4	chemokine (C-X-C motif) receptor 4	protein-coding
chr1	128705325	128705724	+	2.06576798	Intergenic	Intergenic	-113225	NM_001356509	12767	Cxcr4	chemokine (C-X-C motif) receptor 4	protein-coding
chr1	72428740	72429139	+	2.065616354	exon	exon (NM_001045533, exon 4 of 4)	108220	NM_001045533	381270	4-Mar	membrane-associated ring finger (C3HC4) 4	protein-coding
chr1	132417455	132417854	+	2.063627158	exon	exon (NM_172516, exon 1 of 13)	201	NM_172516	213452	Dstyk	dual serine/threonine and tyrosine protein kinase	protein-coding
chr1	36273169	36273568	+	2.061479587	promoter-TSS	promoter-TSS (NM_153408)	57	NM_153408	214854	Neurl3	neuralized E3 ubiquitin protein ligase 3	protein-coding
chr1	74386640	74387039	+	2.060681765	TTS	TTS (NM_013612)	-4770	NM_153088	227292	Ctdsp1	CTD (carboxy-terminal domain, RNA polymerase II, polypeptide A) small phosphatase 1	protein-coding
chr1	131287044	131287443	+	2.059121877	3' UTR	3' UTR (NM_001081011, exon 23 of 23)	-7680	NM_019777	56489	Ikbke	inhibitor of kappaB kinase epsilon	protein-coding
chr1	161251202	161251601	+	2.058453909	promoter-TSS	promoter-TSS (NM_001303408)	-191	NM_007453	11758	Prdx6	peroxiredoxin 6	protein-coding
chr1	10284505	10284904	+	2.058192835	Intergenic	B1F|SINE|Alu	-52034	NM_001102430	211673	Arfgef1	ADP-ribosylation factor guanine nucleotide-exchange factor 1(brefeldin A-inhibited)	protein-coding
chr1	37299824	37300223	+	2.0570761	5' UTR	5' UTR (NM_030266, exon 1 of 26)	185	NM_001290797	269180	Inpp4a	inositol polyphosphate-4-phosphatase, type I	protein-coding
chr1	91080233	91080632	+	2.05635471	intron	intron (NM_008515, intron 6 of 22)	26988	NM_001111311	16978	Lrrfip1	leucine rich repeat (in FLII) interacting protein 1	protein-coding
chr1	144317590	144317989	+	2.055459173	Intergenic	Intergenic	-68685	NM_015811	50778	Rgs1	regulator of G-protein signaling 1	protein-coding
chr1	170998204	170998603	+	2.054271196	Intergenic	Intergenic	-20523	NM_144559	246256	Fcgr4	Fc receptor, IgG, low affinity IV	protein-coding
chr1	74236331	74236730	+	2.051567912	promoter-TSS	promoter-TSS (NM_001357387)	13	NM_029711	76709	Arpc2	actin related protein 2/3 complex, subunit 2	protein-coding
chr1	88587415	88587814	+	2.047640787	Intergenic	Intergenic	36097	NR_037971	100503197	Gm19589	predicted gene, 19589	ncRNA
chr1	138210488	138210887	+	2.047540968	Intergenic	L1_Mur3|LINE|L1	-35382	NM_011210	19264	Ptprc	protein tyrosine phosphatase, receptor type, C	protein-coding
chr1	37890068	37890467	+	2.045075855	promoter-TSS	promoter-TSS (NM_027098)	144	NM_001356262	69028	Mitd1	MIT, microtubule interacting and transport, domain containing 1	protein-coding
chr1	184732695	184733094	+	2.044419434	promoter-TSS	promoter-TSS (NM_008250)	-401	NM_008250	15284	Hlx	H2.0-like homeobox	protein-coding
chr1	167231771	167232170	+	2.039598407	intron	intron (NM_030724, intron 4 of 6)	53157	NM_030724	80914	Uck2	uridine-cytidine kinase 2	protein-coding
chr1	165736060	165736459	+	2.033521457	Intergenic	Intergenic	-27499	NM_011804	433375	Creg1	cellular repressor of E1A-stimulated genes 1	protein-coding
chr1	86525674	86526073	+	2.033052839	promoter-TSS	promoter-TSS (NM_001360830)	-684	NR_153833	19231	Ptma	prothymosin alpha	protein-coding
chr1	182254829	182255228	+	2.030218963	Intergenic	Intergenic	27167	NM_001360783	13244	Degs1	delta(4)-desaturase, sphingolipid 1	protein-coding
chr1	82798623	82799022	+	2.029315506	Intergenic	Intergenic	-30361	NM_025453	66261	Tm4sf20	transmembrane 4 L six family member 20	protein-coding
chr1	181247158	181247557	+	2.024432874	Intergenic	Intergenic	-35379	NM_145514	226757	Wdr26	WD repeat domain 26	protein-coding
chr1	37491671	37492070	+	2.024383626	intron	intron (NM_173870, intron 4 of 15)	-3265	NR_024017	77633	4930594C11Rik	G1 to S phase transition pseudogene	pseudo
chr1	40501748	40502147	+	2.017362531	Intergenic	Intergenic	-13415	NM_010553	16174	Il18rap	interleukin 18 receptor accessory protein	protein-coding
chr1	136618694	136619093	+	2.014051268	Intergenic	Intergenic	-6008	NM_177643	226442	Zfp281	zinc finger protein 281	protein-coding
chr1	135282603	135283002	+	2.013448255	intron	intron (NM_145417, intron 1 of 10)	1282	NM_001159624	215615	Rnpep	arginyl aminopeptidase (aminopeptidase B)	protein-coding
chr1	87900989	87901388	+	2.009925309	intron	intron (NM_177646, intron 3 of 29)	-46889	NR_136921	100503175	Gm19582	predicted gene, 19582	ncRNA
chr1	72211925	72212324	+	2.009533895	5' UTR	5' UTR (NM_001357488, exon 1 of 6)	183	NM_001005423	381269	Mreg	melanoregulin	protein-coding
chr1	75142358	75142757	+	2.005982056	promoter-TSS	promoter-TSS (NM_001356264)	154	NM_026977	69171	Cnppd1	cyclin Pas1/PHO80 domain containing 1	protein-coding
chr1	119504483	119504882	+	2.005621598	promoter-TSS	promoter-TSS (NM_022327)	100	NM_022327	64143	Ralb	v-ral simian leukemia viral oncogene B	protein-coding
chr1	88562305	88562704	+	2.004150143	TTS	TTS (NR_037971)	10987	NR_037971	100503197	Gm19589	predicted gene, 19589	ncRNA
chr1	181353547	181353946	+	2.000980971	intron	intron (NM_001160212, intron 1 of 4)	1118	NM_001160212	72978	Cnih3	cornichon family AMPA receptor auxiliary protein 3	protein-coding
chr1	170967608	170968007	+	2.000271753	intron	intron (NM_001077189, intron 3 of 7)	8264	NM_010187	14130	Fcgr2b	Fc receptor, IgG, low affinity IIb	protein-coding
chr1	75124864	75125263	+	1.999936115	TTS	TTS (NM_194333)	8827	NM_194333	22626	Slc23a3	solute carrier family 23 (nucleobase transporters), member 3	protein-coding
chr1	191575708	191576107	+	1.999215082	promoter-TSS	promoter-TSS (NM_001305233)	271	NM_001306203	77065	Ints7	integrator complex subunit 7	protein-coding
chr1	84363047	84363446	+	1.988094876	Intergenic	Intergenic	-78601	NM_001003948	98496	Pid1	phosphotyrosine interaction domain containing 1	protein-coding
chr1	173741715	173742114	+	1.986292602	promoter-TSS	promoter-TSS (NM_001204910)	-105	NM_001204910	226691	Ifi207	interferon activated gene 207	protein-coding
chr1	133661061	133661460	+	1.982861724	promoter-TSS	promoter-TSS (NM_001166552)	139	NM_144530	70579	Zc3h11a	zinc finger CCCH type containing 11A	protein-coding
chr1	57406435	57406834	+	1.981759038	promoter-TSS	promoter-TSS (NM_001037742)	40	NM_001302964	68736	Tyw5	tRNA-yW synthesizing protein 5	protein-coding
chr1	58586269	58586668	+	1.980711828	promoter-TSS	promoter-TSS (NM_025597)	71	NM_025597	66495	Ndufb3	NADH:ubiquinone oxidoreductase subunit B3	protein-coding
chr1	52653366	52653765	+	1.978176526	Intergenic	Intergenic	22860	NM_001142647	227094	Nemp2	nuclear envelope integral membrane protein 2	protein-coding
chr1	91207483	91207882	+	1.974069764	TTS	TTS (NM_001168392)	27860	NM_016894	51801	Ramp1	receptor (calcitonin) activity modifying protein 1	protein-coding
chr1	166379087	166379486	+	1.973868566	5' UTR	5' UTR (NM_030245, exon 1 of 8)	119	NM_030245	27878	Tada1	transcriptional adaptor 1	protein-coding
chr1	190928458	190928857	+	1.973428829	promoter-TSS	promoter-TSS (NM_001357133)	152	NM_021421	52477	Angel2	angel homolog 2	protein-coding
chr1	165707362	165707761	+	1.971856401	intron	intron (NM_178593, intron 1 of 6)	533	NM_001038846	226594	Rcsd1	RCSD domain containing 1	protein-coding
chr1	59763275	59763674	+	1.971749657	promoter-TSS	promoter-TSS (NM_007561)	-805	NM_007561	12168	Bmpr2	bone morphogenetic protein receptor, type II (serine/threonine kinase)	protein-coding
chr1	91034650	91035049	+	1.970673706	intron	Lx7|LINE|L1	-18595	NM_001310732	16978	Lrrfip1	leucine rich repeat (in FLII) interacting protein 1	protein-coding
chr1	74391399	74391798	+	1.968752339	promoter-TSS	promoter-TSS (NM_153088)	-11	NM_153088	227292	Ctdsp1	CTD (carboxy-terminal domain, RNA polymerase II, polypeptide A) small phosphatase 1	protein-coding
chr1	55130987	55131386	+	1.966697843	promoter-TSS	promoter-TSS (NM_001310585)	-59	NM_001310585	19070	Mob4	MOB family member 4, phocein	protein-coding
chr1	93235595	93235994	+	1.966143813	promoter-TSS	promoter-TSS (NM_172463)	-103	NM_172463	208777	Sned1	sushi, nidogen and EGF-like domains 1	protein-coding
chr1	152786820	152787219	+	1.964430224	Intergenic	RLTR28|LTR|ERVL	-13134	NM_010877	17970	Ncf2	neutrophil cytosolic factor 2	protein-coding
chr1	119534418	119534817	+	1.963855138	intron	MTD|LTR|ERVL-MaLR	1548	NR_126486	320069	3830432H09Rik	RIKEN cDNA 3830432H09 gene	ncRNA
chr1	91398481	91398880	+	1.963670654	exon	exon (NM_023343, exon 1 of 12)	143	NM_023343	67444	Ilkap	integrin-linked kinase-associated serine/threonine phosphatase 2C	protein-coding
chr1	87626400	87626799	+	1.962825039	intron	intron (NR_122078, intron 1 of 27)	6287	NM_010566	16331	Inpp5d	inositol polyphosphate-5-phosphatase D	protein-coding
chr1	89644052	89644451	+	1.960335128	intron	intron (NM_001037136, intron 6 of 16)	39641	NR_015540	74403	4933400F21Rik	RIKEN cDNA 4933400F21 gene	ncRNA
chr1	191275623	191276022	+	1.958104185	Intergenic	RMER30|DNA|hAT-Charlie	42309	NM_025424	66208	Nenf	neuron derived neurotrophic factor	protein-coding
chr1	92180507	92180906	+	1.957220599	promoter-TSS	promoter-TSS (NM_207225)	-365	NM_207225	208727	Hdac4	histone deacetylase 4	protein-coding
chr1	180942256	180942655	+	1.95705079	promoter-TSS	promoter-TSS (NM_144794)	-63	NM_144794	208795	Tmem63a	transmembrane protein 63a	protein-coding
chr1	134079005	134079404	+	1.956624484	promoter-TSS	promoter-TSS (NM_007570)	-49	NM_007570	12227	Btg2	B cell translocation gene 2, anti-proliferative	protein-coding
chr1	105663635	105664034	+	1.955720539	promoter-TSS	promoter-TSS (NM_029349)	-27	NM_173187	227446	Relch	RAB11 binding and LisH domain, coiled-coil and HEAT repeat containing	protein-coding
chr1	13589743	13590142	+	1.953308276	promoter-TSS	promoter-TSS (NM_028173)	-32	NM_028173	72265	Tram1	translocating chain-associating membrane protein 1	protein-coding
chr1	89601501	89601900	+	1.95318642	intron	intron (NM_001037136, intron 1 of 16)	82192	NR_015540	74403	4933400F21Rik	RIKEN cDNA 4933400F21 gene	ncRNA
chr1	176826062	176826461	+	1.952961291	exon	exon (NM_001357390, exon 3 of 19)	9872	NR_037996	15365	Hmga2-ps1	high mobility group AT-hook 2, pseudogene 1	pseudo
chr1	86064298	86064697	+	1.952727144	promoter-TSS	promoter-TSS (NM_027357)	-122	NM_027357	70247	Psmd1	proteasome (prosome, macropain) 26S subunit, non-ATPase, 1	protein-coding
chr1	64690592	64690991	+	1.952685369	promoter-TSS	promoter-TSS (NM_001097644)	-132	NR_038009	69941	2810408I11Rik	RIKEN cDNA 2810408I11 gene	ncRNA
chr1	132007904	132008303	+	1.951304264	intron	CpG	498	NM_007923	13714	Elk4	ELK4, member of ETS oncogene family	protein-coding
chr1	89563375	89563774	+	1.950981875	intron	intron (NM_001037136, intron 1 of 16)	108763	NM_001037136	347722	Agap1	ArfGAP with GTPase domain, ankyrin repeat and PH domain 1	protein-coding
chr1	134494604	134495003	+	1.950514234	exon	exon (NM_145510, exon 1 of 2)	164	NM_145510	98710	Rabif	RAB interacting factor	protein-coding
chr1	86501440	86501839	+	1.950174197	Intergenic	Intergenic	-24918	NR_153833	19231	Ptma	prothymosin alpha	protein-coding
chr1	173409092	173409491	+	1.949846779	Intergenic	Intergenic	-11313	NM_001013779	383619	Aim2	absent in melanoma 2	protein-coding
chr1	152807672	152808071	+	1.946979923	5' UTR	5' UTR (NM_010877, exon 2 of 16)	7718	NM_010877	17970	Ncf2	neutrophil cytosolic factor 2	protein-coding
chr1	171270255	171270654	+	1.945488909	intron	CpG	126	NM_020579	57370	B4galt3	UDP-Gal:betaGlcNAc beta 1,4-galactosyltransferase, polypeptide 3	protein-coding
chr1	171006733	171007132	+	1.944756709	Intergenic	(CAGA)n|Simple_repeat|Simple_repeat	-11994	NM_144559	246256	Fcgr4	Fc receptor, IgG, low affinity IV	protein-coding
chr1	160213029	160213428	+	1.944191624	promoter-TSS	promoter-TSS (NM_009786)	-336	NM_009786	12301	Cacybp	calcyclin binding protein	protein-coding
chr1	16618990	16619389	+	1.942586269	intron	CpG	102	NR_073122	66799	Ube2w	ubiquitin-conjugating enzyme E2W (putative)	protein-coding
chr1	40393158	40393557	+	1.941332691	Intergenic	Intergenic	-36213	NM_001294171	17082	Il1rl1	interleukin 1 receptor-like 1	protein-coding
chr1	155820695	155821094	+	1.940094954	Intergenic	Intergenic	-7995	NM_023268	104009	Qsox1	quiescin Q6 sulfhydryl oxidase 1	protein-coding
chr1	60898798	60899197	+	1.939629455	Intergenic	Intergenic	-10028	NM_001281976	12477	Ctla4	cytotoxic T-lymphocyte-associated protein 4	protein-coding
chr1	131138059	131138458	+	1.938608139	promoter-TSS	promoter-TSS (NM_145508)	-24	NM_145508	226419	Dyrk3	dual-specificity tyrosine-(Y)-phosphorylation regulated kinase 3	protein-coding
chr1	87659368	87659767	+	1.938461646	intron	intron (NR_122078, intron 2 of 27)	39255	NM_010566	16331	Inpp5d	inositol polyphosphate-5-phosphatase D	protein-coding
chr1	172148026	172148425	+	1.937934121	5' UTR	5' UTR (NM_001357204, exon 1 of 14)	210	NM_153555	98193	Dcaf8	DDB1 and CUL4 associated factor 8	protein-coding
chr1	138922903	138923302	+	1.934521911	Intergenic	Lx8|LINE|L1	-40607	NM_001166501	329260	Dennd1b	DENN/MADD domain containing 1B	protein-coding
chr1	125560514	125560913	+	1.930276446	promoter-TSS	promoter-TSS (NM_028787)	118	NM_001356294	74150	Slc35f5	solute carrier family 35, member F5	protein-coding
chr1	95528727	95529126	+	1.930128863	Intergenic	Intergenic	138668	NM_001159745	20452	St8sia4	ST8 alpha-N-acetyl-neuraminide alpha-2,8-sialyltransferase 4	protein-coding
chr1	36446267	36446666	+	1.928926511	Intergenic	RLTR11B|LTR|ERVK	-1195	NM_001310517	214895	Lman2l	lectin, mannose-binding 2-like	protein-coding
chr1	98095312	98095711	+	1.928710373	5' UTR	5' UTR (NM_013626, exon 1 of 26)	121	NM_013626	18484	Pam	peptidylglycine alpha-amidating monooxygenase	protein-coding
chr1	64052241	64052640	+	1.928082821	intron	intron (NM_033563, intron 2 of 3)	-9939	NR_105864	102466760	Mir6899	microRNA 6899	ncRNA
chr1	132477025	132477424	+	1.927146611	promoter-TSS	promoter-TSS (NM_001357486)	-143	NM_001357487	213464	Rbbp5	retinoblastoma binding protein 5, histone lysine methyltransferase complex subunit	protein-coding
chr1	54926048	54926447	+	1.923984436	5' UTR	5' UTR (NM_001081433, exon 1 of 28)	140	NM_001081433	329154	Ankrd44	ankyrin repeat domain 44	protein-coding
chr1	79671899	79672298	+	1.923300926	promoter-TSS	promoter-TSS (NM_183027)	-126	NM_183027	252903	Ap1s3	adaptor-related protein complex AP-1, sigma 3	protein-coding
chr1	180904176	180904575	+	1.922408781	5' UTR	5' UTR (NM_133705, exon 1 of 7)	101	NM_133705	69051	Pycr2	pyrroline-5-carboxylate reductase family, member 2	protein-coding
chr1	30920953	30921352	+	1.920583443	Intergenic	Intergenic	28558	NR_002688	433406	Gm13363	predicted gene 13363	pseudo
chr1	170975778	170976177	+	1.92031835	promoter-TSS	promoter-TSS (NM_010187)	94	NM_010187	14130	Fcgr2b	Fc receptor, IgG, low affinity IIb	protein-coding
chr1	182271744	182272143	+	1.919450259	Intergenic	Intergenic	10252	NM_001360783	13244	Degs1	delta(4)-desaturase, sphingolipid 1	protein-coding
chr1	180300232	180300631	+	1.918948067	Intergenic	ID4|SINE|ID	-30045	NM_001081175	320404	Itpkb	inositol 1,4,5-trisphosphate 3-kinase B	protein-coding
chr1	87620295	87620694	+	1.918602204	exon	exon (NM_001110193, exon 1 of 28)	182	NM_010566	16331	Inpp5d	inositol polyphosphate-5-phosphatase D	protein-coding
chr1	74505949	74506348	+	1.914948984	promoter-TSS	promoter-TSS (NM_021383)	88	NM_021383	58184	Cnot9	CCR4-NOT transcription complex, subunit 9	protein-coding
chr1	105971759	105972158	+	1.91484062	Intergenic	Intergenic	18324	NR_151625	635504	Gm7160	predicted gene 7160	ncRNA
chr1	159231787	159232186	+	1.913471958	promoter-TSS	promoter-TSS (NM_001360878)	-214	NM_011931	26374	Cop1	COP1, E3 ubiquitin ligase	protein-coding
chr1	98089496	98089895	+	1.91297493	intron	LTR40b|LTR|ERVL	5937	NM_013626	18484	Pam	peptidylglycine alpha-amidating monooxygenase	protein-coding
chr1	134065241	134065640	+	1.91260079	Intergenic	Intergenic	13715	NM_007570	12227	Btg2	B cell translocation gene 2, anti-proliferative	protein-coding
chr1	181211800	181212199	+	1.90978462	promoter-TSS	promoter-TSS (NM_145514)	-21	NM_145514	226757	Wdr26	WD repeat domain 26	protein-coding
chr1	92052156	92052555	+	1.909309102	intron	intron (NM_207225, intron 3 of 26)	127986	NM_207225	208727	Hdac4	histone deacetylase 4	protein-coding
chr1	58392757	58393156	+	1.908613409	promoter-TSS	promoter-TSS (NM_025824)	58	NM_025824	66882	Bzw1	basic leucine zipper and W2 domains 1	protein-coding
chr1	92806663	92807062	+	1.908237942	Intergenic	Intergenic	-24783	NM_016696	14733	Gpc1	glypican 1	protein-coding
chr1	75219258	75219657	+	1.907056866	promoter-TSS	promoter-TSS (NM_001313724)	-163	NM_001313723	22145	Tuba4a	tubulin, alpha 4A	protein-coding
chr1	134063164	134063563	+	1.906565166	Intergenic	Intergenic	15792	NM_007570	12227	Btg2	B cell translocation gene 2, anti-proliferative	protein-coding
chr1	134106644	134107043	+	1.905549316	Intergenic	Intergenic	-4399	NM_001284524	71884	Chit1	chitinase 1 (chitotriosidase)	protein-coding
chr1	177441822	177442221	+	1.905021978	promoter-TSS	promoter-TSS (NM_001355099)	-330	NM_001355101	30928	Zbtb18	zinc finger and BTB domain containing 18	protein-coding
chr1	54920133	54920532	+	1.904647058	intron	intron (NM_001081433, intron 1 of 27)	6055	NM_001081433	329154	Ankrd44	ankyrin repeat domain 44	protein-coding
chr1	58712305	58712704	+	1.904450441	promoter-TSS	promoter-TSS (NM_009805)	-782	NM_001355056	12633	Cflar	CASP8 and FADD-like apoptosis regulator	protein-coding
chr1	82724832	82725231	+	1.902290904	5' UTR	5' UTR (NM_001310699, exon 1 of 7)	141	NM_001310695	75734	Mff	mitochondrial fission factor	protein-coding
chr1	171345348	171345747	+	1.899957494	promoter-TSS	promoter-TSS (NM_011070)	98	NM_012049	27045	Nit1	nitrilase 1	protein-coding
chr1	156986442	156986841	+	1.899392544	Intergenic	Intergenic	-47015	NM_023884	78255	Ralgps2	Ral GEF with PH domain and SH3 binding motif 2	protein-coding
chr1	58802493	58802892	+	1.899379515	5' UTR	5' UTR (NM_001080126, exon 1 of 9)	190	NM_001277926	12370	Casp8	caspase 8	protein-coding
chr1	170953211	170953610	+	1.897963218	Intergenic	Intergenic	22661	NM_010187	14130	Fcgr2b	Fc receptor, IgG, low affinity IIb	protein-coding
chr1	91220479	91220878	+	1.895161376	intron	intron (NM_016894, intron 2 of 2)	-29626	NM_001355761	67921	Ube2f	ubiquitin-conjugating enzyme E2F (putative)	protein-coding
chr1	37429866	37430265	+	1.893327853	promoter-TSS	promoter-TSS (NM_026123)	38	NM_198006	76178	Coa5	cytochrome C oxidase assembly factor 5	protein-coding
chr1	39754496	39754895	+	1.893288305	Intergenic	Intergenic	-33706	NM_001145660	619289	Rfx8	regulatory factor X 8	protein-coding
chr1	149940284	149940683	+	1.893029671	intron	intron (NM_008869, intron 1 of 17)	-18044	NM_001305632	18783	Pla2g4a	phospholipase A2, group IVA (cytosolic, calcium-dependent)	protein-coding
chr1	84935691	84936090	+	1.892530805	promoter-TSS	promoter-TSS (NM_027921)	-807	NM_027921	71781	Slc16a14	solute carrier family 16 (monocarboxylic acid transporters), member 14	protein-coding
chr1	63176733	63177132	+	1.891646223	promoter-TSS	promoter-TSS (NM_001160039)	101	NM_018796	55949	Eef1b2	eukaryotic translation elongation factor 1 beta 2	protein-coding
chr1	191288662	191289061	+	1.890584947	Intergenic	Intergenic	29270	NM_025424	66208	Nenf	neuron derived neurotrophic factor	protein-coding
chr1	71730998	71731397	+	1.890225093	Intergenic	Intergenic	77862	NR_040308	100042814	Apol7d	apolipoprotein L 7d	ncRNA
chr1	91057444	91057843	+	1.890067632	intron	intron (NM_001310732, intron 1 of 24)	4199	NM_001111311	16978	Lrrfip1	leucine rich repeat (in FLII) interacting protein 1	protein-coding
chr1	91459273	91459672	+	1.887882018	promoter-TSS	promoter-TSS (NM_011066)	-144	NM_011066	18627	Per2	period circadian clock 2	protein-coding
chr1	180403665	180404064	+	1.886024033	intron	intron (NM_001081175, intron 2 of 7)	-73315	NR_003623	277333	Gm5069	glyceraldehyde-3-phosphate dehydrogenase pseudogene	pseudo
chr1	30949785	30950184	+	1.885181104	promoter-TSS	promoter-TSS (NR_002688)	-229	NM_011200	19243	Ptp4a1	protein tyrosine phosphatase 4a1	protein-coding
chr1	10037856	10038255	+	1.885040493	promoter-TSS	promoter-TSS (NM_026493)	104	NR_102282	26754	Cops5	COP9 signalosome subunit 5	protein-coding
chr1	9805850	9806249	+	1.884308249	intron	intron (NM_177547, intron 1 of 16)	7919	NM_177547	170755	Sgk3	serum/glucocorticoid regulated kinase 3	protein-coding
chr1	37540716	37541115	+	1.884191335	intron	CpG	101	NM_173870	269181	Mgat4a	mannoside acetylglucosaminyltransferase 4, isoenzyme A	protein-coding
chr1	162571207	162571606	+	1.884101337	intron	CpG	578	NM_016796	53330	Vamp4	vesicle-associated membrane protein 4	protein-coding
chr1	58973453	58973852	+	1.883831163	promoter-TSS	promoter-TSS (NM_172406)	130	NR_151686	227154	Stradb	STE20-related kinase adaptor beta	protein-coding
chr1	151625315	151625714	+	1.88365826	intron	L1MD|LINE|L1	54141	NM_022018	63913	Fam129a	family with sequence similarity 129, member A	protein-coding
chr1	155074875	155075274	+	1.882034964	intron	intron (NR_151545, intron 3 of 6)	8190	NR_151545	671336	Gm9530	predicted gene 9530	ncRNA
chr1	130717415	130717814	+	1.881887969	exon	exon (NM_178691, exon 1 of 2)	287	NM_178691	226418	Yod1	YOD1 deubiquitinase	protein-coding
chr1	39525689	39526088	+	1.881381067	Intergenic	Intergenic	-9813	NM_028043	52846	Cnot11	CCR4-NOT transcription complex, subunit 11	protein-coding
chr1	155091306	155091705	+	1.880975381	Intergenic	Intergenic	8131	NM_010500	15939	Ier5	immediate early response 5	protein-coding
chr1	131184402	131184801	+	1.875647642	intron	intron (NM_018750, intron 2 of 5)	15584	NM_001311094	54354	Rassf5	Ras association (RalGDS/AF-6) domain family member 5	protein-coding
chr1	171247029	171247428	+	1.875239669	promoter-TSS	promoter-TSS (NM_153064)	-106	NM_153064	226646	Ndufs2	NADH:ubiquinone oxidoreductase core subunit S2	protein-coding
chr1	105990230	105990629	+	1.874381183	promoter-TSS	promoter-TSS (NM_001122675)	23	NM_001122675	227449	Zcchc2	zinc finger, CCHC domain containing 2	protein-coding
chr1	133130787	133131186	+	1.873854353	promoter-TSS	promoter-TSS (NM_133819)	-180	NM_133819	108954	Ppp1r15b	protein phosphatase 1, regulatory subunit 15B	protein-coding
chr1	63126225	63126624	+	1.872026702	intron	intron (NR_045914, intron 1 of 3)	11684	NR_045914	100380944	Ino80dos	INO80 complex subunit D, opposite strand	ncRNA
chr1	33719753	33720152	+	1.867921569	promoter-TSS	promoter-TSS (NM_001159729)	56	NM_008999	19335	Rab23	RAB23, member RAS oncogene family	protein-coding
chr1	167247021	167247420	+	1.867462307	intron	intron (NM_030724, intron 1 of 6)	37907	NM_030724	80914	Uck2	uridine-cytidine kinase 2	protein-coding
chr1	36262145	36262544	+	1.866854165	Intergenic	Intergenic	11081	NM_153408	214854	Neurl3	neuralized E3 ubiquitin protein ligase 3	protein-coding
chr1	171294487	171294886	+	1.865979559	exon	exon (NM_025388, exon 2 of 7)	316	NM_001360932	66155	Ufc1	ubiquitin-fold modifier conjugating enzyme 1	protein-coding
chr1	30930100	30930499	+	1.865853253	Intergenic	Intergenic	19411	NR_002688	433406	Gm13363	predicted gene 13363	pseudo
chr1	180813572	180813971	+	1.865107502	promoter-TSS	promoter-TSS (NM_008210)	-166	NM_008210	15078	H3f3a	H3 histone, family 3A	protein-coding
chr1	180835177	180835576	+	1.864987619	Intergenic	Intergenic	-15775	NM_145943	208768	Sde2	SDE2 telomere maintenance homolog (S. pombe)	protein-coding
chr1	171410983	171411382	+	1.86464949	promoter-TSS	promoter-TSS (NM_001305678)	-131	NM_001305677	22278	Usf1	upstream transcription factor 1	protein-coding
chr1	75213152	75213551	+	1.86380732	intron	intron (NR_102731, intron 6 of 7)	2522	NM_001277992	20872	Stk16	serine/threonine kinase 16	protein-coding
chr1	155812635	155813034	+	1.860974322	promoter-TSS	promoter-TSS (NM_023268)	65	NM_001024945	104009	Qsox1	quiescin Q6 sulfhydryl oxidase 1	protein-coding
chr1	91056422	91056821	+	1.86043975	intron	intron (NM_001310732, intron 1 of 24)	3177	NM_001111311	16978	Lrrfip1	leucine rich repeat (in FLII) interacting protein 1	protein-coding
chr1	60627416	60627815	+	1.858435133	Intergenic	Intergenic	-60850	NM_001045513	77300	Raph1	Ras association (RalGDS/AF-6) and pleckstrin homology domains 1	protein-coding
chr1	170867470	170867869	+	1.856488475	exon	exon (NM_001081304, exon 1 of 16)	102	NM_001081304	226641	Atf6	activating transcription factor 6	protein-coding
chr1	185203822	185204221	+	1.85468542	promoter-TSS	promoter-TSS (NM_001163754)	-147	NM_001163754	98732	Rab3gap2	RAB3 GTPase activating protein subunit 2	protein-coding
chr1	128244036	128244435	+	1.854153727	promoter-TSS	promoter-TSS (NM_001356529)	98	NM_026390	67812	Ubxn4	UBX domain protein 4	protein-coding
chr1	177703410	177703809	+	1.851267274	Intergenic	Intergenic	-26205	NM_027077	69428	1700016C15Rik	RIKEN cDNA 1700016C15 gene	protein-coding
chr1	165634261	165634660	+	1.850858238	promoter-TSS	promoter-TSS (NM_001083897)	81	NM_001347128	68481	Mpzl1	myelin protein zero-like 1	protein-coding
chr1	161999660	162000059	+	1.850223274	intron	intron (NM_001038619, intron 20 of 20)	-5110	NR_040562	72753	2810442N19Rik	RIKEN cDNA 2810442N19 gene	ncRNA
chr1	172514021	172514420	+	1.849793171	Intergenic	Intergenic	-6910	NM_027972	71870	Cfap45	cilia and flagella associated protein 45	protein-coding
chr1	66700788	66701187	+	1.848733052	exon	exon (NM_001310642, exon 1 of 7)	156	NM_001310643	66646	Rpe	ribulose-5-phosphate-3-epimerase	protein-coding
chr1	88556447	88556846	+	1.845576577	non-coding	non-coding (NR_037971, exon 3 of 6)	5129	NR_037971	100503197	Gm19589	predicted gene, 19589	ncRNA
chr1	85703418	85703817	+	1.84016913	intron	intron (NM_013673, intron 17 of 19)	32989	NM_177055	319997	A630001G21Rik	RIKEN cDNA A630001G21 gene	protein-coding
chr1	171150283	171150682	+	1.837929266	promoter-TSS	promoter-TSS (NM_008623)	121	NM_025321	66052	Sdhc	succinate dehydrogenase complex, subunit C, integral membrane protein	protein-coding
chr1	191132789	191133188	+	1.83703223	Intergenic	Intergenic	31829	NM_001109759	619288	Fam71a	family with sequence similarity 71, member A	protein-coding
chr1	43092414	43092813	+	1.835755738	promoter-TSS	promoter-TSS (NM_001357299)	-127	NM_001357299	73122	Tgfbrap1	transforming growth factor, beta receptor associated protein 1	protein-coding
chr1	118334892	118335291	+	1.835477509	Intergenic	Intergenic	13248	NM_026472	67949	Nifk	nucleolar protein interacting with the FHA domain of MKI67	protein-coding
chr1	74397199	74397598	+	1.835129385	TTS	TTS (NM_153088)	3088	NR_029743	387219	Mir26b	microRNA 26b	ncRNA
chr1	87650637	87651036	+	1.83508867	intron	intron (NR_122078, intron 2 of 27)	30524	NM_010566	16331	Inpp5d	inositol polyphosphate-5-phosphatase D	protein-coding
chr1	63114348	63114747	+	1.834389391	promoter-TSS	promoter-TSS (NR_045915)	76	NR_045915	100380944	Ino80dos	INO80 complex subunit D, opposite strand	ncRNA
chr1	92473492	92473891	+	1.83368957	promoter-TSS	promoter-TSS (NM_024197)	67	NM_024197	67273	Ndufa10	NADH:ubiquinone oxidoreductase subunit A10	protein-coding
chr1	168362524	168362923	+	1.831004132	intron	intron (NM_001291508, intron 2 of 7)	69446	NM_008783	18514	Pbx1	pre B cell leukemia homeobox 1	protein-coding
chr1	191687539	191687938	+	1.827199064	Intergenic	Intergenic	-30286	NM_172266	226856	Lpgat1	lysophosphatidylglycerol acyltransferase 1	protein-coding
chr1	150392775	150393174	+	1.825207622	promoter-TSS	promoter-TSS (NM_001077237)	81	NM_001077237	226499	Odr4	odr4 GPCR localization factor homolog	protein-coding
chr1	180850844	180851243	+	1.825173436	promoter-TSS	promoter-TSS (NM_145943)	-108	NM_145943	208768	Sde2	SDE2 telomere maintenance homolog (S. pombe)	protein-coding
chr1	87755855	87756254	+	1.823684562	promoter-TSS	promoter-TSS (NM_001205391)	43	NM_001205391	77040	Atg16l1	autophagy related 16-like 1 (S. cerevisiae)	protein-coding
chr1	13162389	13162788	+	1.823583653	intron	intron (NM_001302702, intron 12 of 21)	-35425	NM_001081209	383491	Prdm14	PR domain containing 14	protein-coding
chr1	34439366	34439765	+	1.823003244	promoter-TSS	promoter-TSS (NM_178601)	107	NM_027159	69668	Ccdc115	coiled-coil domain containing 115	protein-coding
chr1	171849440	171849839	+	1.822254304	intron	intron (NM_001289470, intron 2 of 8)	9942	NM_001252472	12523	Cd84	CD84 antigen	protein-coding
chr1	30873538	30873937	+	1.821424896	Intergenic	CpG	-10481	NM_001081080	213109	Phf3	PHD finger protein 3	protein-coding
chr1	138297732	138298131	+	1.821108517	Intergenic	MTD|LTR|ERVL-MaLR	24193	NM_177397	338375	Atp6v1g3	ATPase, H+ transporting, lysosomal V1 subunit G3	protein-coding
chr1	167308308	167308707	+	1.81924623	promoter-TSS	promoter-TSS (NM_001039483)	-163	NM_001039483	68944	Tmco1	transmembrane and coiled-coil domains 1	protein-coding
chr1	153487356	153487755	+	1.818199499	5' UTR	5' UTR (NM_007842, exon 1 of 28)	105	NM_007842	13211	Dhx9	DEAH (Asp-Glu-Ala-His) box polypeptide 9	protein-coding
chr1	156437407	156437806	+	1.817331879	intron	intron (NM_009230, intron 11 of 15)	-16691	NM_001346967	77352	Axdnd1	axonemal dynein light chain domain containing 1	protein-coding
chr1	43098382	43098781	+	1.816209795	promoter-TSS	promoter-TSS (NM_133818)	47	NM_001013025	73122	Tgfbrap1	transforming growth factor, beta receptor associated protein 1	protein-coding
chr1	89552535	89552934	+	1.812305319	intron	intron (NM_001037136, intron 1 of 16)	97923	NM_001037136	347722	Agap1	ArfGAP with GTPase domain, ankyrin repeat and PH domain 1	protein-coding
chr1	36244085	36244484	+	1.812266326	promoter-TSS	promoter-TSS (NM_198899)	18	NM_198899	320011	Uggt1	UDP-glucose glycoprotein glucosyltransferase 1	protein-coding
chr1	133120081	133120480	+	1.811126067	Intergenic	Intergenic	-10886	NM_133819	108954	Ppp1r15b	protein phosphatase 1, regulatory subunit 15B	protein-coding
chr1	37864935	37865334	+	1.810583855	promoter-TSS	promoter-TSS (NM_207228)	-52	NM_207228	211484	Tsga10	testis specific 10	protein-coding
chr1	36691238	36691637	+	1.809491164	promoter-TSS	promoter-TSS (NM_009942)	-50	NM_009942	12859	Cox5b	cytochrome c oxidase subunit 5B	protein-coding
chr1	155417126	155417525	+	1.808240463	5' UTR	5' UTR (NM_011273, exon 1 of 15)	119	NM_011273	19775	Xpr1	xenotropic and polytropic retrovirus receptor 1	protein-coding
chr1	191248552	191248951	+	1.802172436	Intergenic	B1F1|SINE|Alu	24297	NR_151547	100504360	D730003I15Rik	RIKEN cDNA D730003I15 gene	ncRNA
chr1	182087805	182088204	+	1.80213561	Intergenic	Charlie15a|DNA|hAT-Charlie	-36733	NM_012058	27058	Srp9	signal recognition particle 9	protein-coding
chr1	182124647	182125046	+	1.802052803	5' UTR	5' UTR (NM_012058, exon 1 of 3)	109	NM_012058	27058	Srp9	signal recognition particle 9	protein-coding
chr1	167284768	167285167	+	1.800676408	5' UTR	5' UTR (NM_030724, exon 1 of 7)	160	NM_030724	80914	Uck2	uridine-cytidine kinase 2	protein-coding
chr1	143464843	143465242	+	1.800604312	Intergenic	MTD|LTR|ERVL-MaLR	-175655	NM_020025	26878	B3galt2	UDP-Gal:betaGlcNAc beta 1,3-galactosyltransferase, polypeptide 2	protein-coding
chr1	132264605	132265004	+	1.798685212	Intergenic	L2c|LINE|L2	-33822	NM_144810	213417	Klhdc8a	kelch domain containing 8A	protein-coding
chr1	180387397	180387796	+	1.798632761	intron	intron (NM_001081175, intron 2 of 7)	-57047	NR_003623	277333	Gm5069	glyceraldehyde-3-phosphate dehydrogenase pseudogene	pseudo
chr1	40294767	40295166	+	1.798493634	intron	intron (NM_001123382, intron 5 of 10)	28380	NM_001123382	16177	Il1r1	interleukin 1 receptor, type I	protein-coding
chr1	186749271	186749670	+	1.798458603	promoter-TSS	promoter-TSS (NM_026041)	-112	NM_026041	67223	Rrp15	ribosomal RNA processing 15 homolog (S. cerevisiae)	protein-coding
chr1	74227322	74227721	+	1.797104113	Intergenic	Intergenic	-8996	NM_001357387	76709	Arpc2	actin related protein 2/3 complex, subunit 2	protein-coding
chr1	16105643	16106042	+	1.796366765	promoter-TSS	promoter-TSS (NM_133832)	-40	NM_133832	98711	Rdh10	retinol dehydrogenase 10 (all-trans)	protein-coding
chr1	191224549	191224948	+	1.795341537	intron	CpG	294	NR_151547	100504360	D730003I15Rik	RIKEN cDNA D730003I15 gene	ncRNA
chr1	33883374	33883773	+	1.794074063	5' UTR	5' UTR (NM_177235, exon 2 of 7)	24048	NM_177235	320705	Bend6	BEN domain containing 6	protein-coding
chr1	43810766	43811165	+	1.793705576	intron	intron (NM_001368288, intron 1 of 14)	15619	NM_001368289	67883	Uxs1	UDP-glucuronate decarboxylase 1	protein-coding
chr1	170644336	170644735	+	1.79352981	promoter-TSS	promoter-TSS (NM_177068)	3	NM_177068	320078	Olfml2b	olfactomedin-like 2B	protein-coding
chr1	65186562	65186961	+	1.793190705	promoter-TSS	promoter-TSS (NM_001310624)	76	NM_011086	18711	Pikfyve	phosphoinositide kinase, FYVE type zinc finger containing	protein-coding
chr1	154794541	154794940	+	1.791744398	Intergenic	L2|LINE|L2	-68820	NM_009782	12290	Cacna1e	calcium channel, voltage-dependent, R type, alpha 1E subunit	protein-coding
chr1	7397600	7397999	+	1.790582926	Intergenic	CpG	308879	NM_183028	319263	Pcmtd1	protein-L-isoaspartate (D-aspartate) O-methyltransferase domain containing 1	protein-coding
chr1	105965177	105965576	+	1.79011707	Intergenic	Intergenic	24906	NR_151625	635504	Gm7160	predicted gene 7160	ncRNA
chr1	53352423	53352822	+	1.790014573	5' UTR	5' UTR (NM_133728, exon 1 of 6)	130	NM_133728	70396	Asnsd1	asparagine synthetase domain containing 1	protein-coding
chr1	37486384	37486783	+	1.786679508	non-coding	non-coding (NR_024017, exon 1 of 1)	2022	NR_024017	77633	4930594C11Rik	G1 to S phase transition pseudogene	pseudo
chr1	128417012	128417411	+	1.786274621	exon	exon (NM_177445, exon 1 of 16)	205	NM_145507	226414	Dars	aspartyl-tRNA synthetase	protein-coding
chr1	191201022	191201421	+	1.786031998	Intergenic	ORR1A2|LTR|ERVL-MaLR	-17888	NM_007498	11910	Atf3	activating transcription factor 3	protein-coding
chr1	150164837	150165236	+	1.782396249	promoter-TSS	promoter-TSS (NR_110420)	-88	NR_110420	102639566	Ptgs2os2	prostaglandin-endoperoxide synthase 2, opposite strand 2	ncRNA
chr1	91298131	91298530	+	1.779918901	promoter-TSS	promoter-TSS (NM_016717)	-8	NM_016717	50880	Scly	selenocysteine lyase	protein-coding
chr1	127868705	127869104	+	1.779068146	intron	CpG	131	NM_178690	226407	Rab3gap1	RAB3 GTPase activating protein subunit 1	protein-coding
chr1	165642292	165642691	+	1.778959321	Intergenic	CpG	-7950	NM_001083897	68481	Mpzl1	myelin protein zero-like 1	protein-coding
chr1	156028227	156028626	+	1.778887825	intron	B3|SINE|B2	6391	NM_001160019	208263	Tor1aip1	torsin A interacting protein 1	protein-coding
chr1	118311132	118311531	+	1.77820846	promoter-TSS	promoter-TSS (NM_011650)	15	NM_011650	22099	Tsn	translin	protein-coding
chr1	9881956	9882355	+	1.777040903	intron	intron (NM_001037759, intron 10 of 16)	-26483	NM_177722	240697	Mcmdc2	minichromosome maintenance domain containing 2	protein-coding
chr1	85793369	85793768	+	1.776715241	promoter-TSS	promoter-TSS (NM_001355047)	127	NM_001355046	12283	Cab39	calcium binding protein 39	protein-coding
chr1	93478646	93479045	+	1.773883565	promoter-TSS	promoter-TSS (NM_001159719)	72	NM_133808	110611	Hdlbp	high density lipoprotein (HDL) binding protein	protein-coding
chr1	155223101	155223500	+	1.770818126	exon	exon (NM_001370865, exon 6 of 10)	21232	NM_001370865	207792	BC034090	cDNA sequence BC034090	protein-coding
chr1	5083063	5083462	+	1.769711784	5' UTR	5' UTR (NM_001310442, exon 1 of 13)	176	NM_001310442	108664	Atp6v1h	ATPase, H+ transporting, lysosomal V1 subunit H	protein-coding
chr1	171636949	171637348	+	1.768162578	intron	intron (NM_001347184, intron 4 of 5)	4752	NR_106151	102465784	Mir7683	microRNA 7683	ncRNA
chr1	86487339	86487738	+	1.767399924	Intergenic	CpG	-39019	NR_153833	19231	Ptma	prothymosin alpha	protein-coding
chr1	36445107	36445506	+	1.765629544	promoter-TSS	promoter-TSS (NM_001310517)	-35	NM_001310517	214895	Lman2l	lectin, mannose-binding 2-like	protein-coding
chr1	180778057	180778456	+	1.764339795	Intergenic	CpG	35349	NM_008210	15078	H3f3a	H3 histone, family 3A	protein-coding
chr1	166138180	166138579	+	1.763923855	intron	intron (NM_001360925, intron 1 of 5)	8158	NM_001360926	59290	Gpa33	glycoprotein A33 (transmembrane)	protein-coding
chr1	53742237	53742636	+	1.76327205	Intergenic	Intergenic	-35652	NM_001252070	627872	Dnah7a	dynein, axonemal, heavy chain 7A	protein-coding
chr1	182528104	182528503	+	1.763226428	Intergenic	Intergenic	-10693	NM_009794	12334	Capn2	calpain 2	protein-coding
chr1	180826739	180827138	+	1.760686991	Intergenic	MLTR11B|LTR|ERVK	-13333	NM_008210	15078	H3f3a	H3 histone, family 3A	protein-coding
chr1	9700298	9700697	+	1.759472754	promoter-TSS	promoter-TSS (NM_001290397)	-288	NM_001290397	17864	Mybl1	myeloblastosis oncogene-like 1	protein-coding
chr1	171389987	171390386	+	1.758200884	intron	intron (NM_001005508, intron 1 of 11)	1226	NM_001005508	226652	Arhgap30	Rho GTPase activating protein 30	protein-coding
chr1	39367777	39368176	+	1.75674283	5' UTR	5' UTR (NM_001252219, exon 1 of 5)	125	NM_053257	114641	Rpl31	ribosomal protein L31	protein-coding
chr1	92844994	92845393	+	1.755468675	intron	MTE2a|LTR|ERVL-MaLR	-5185	NR_029559	387167	Mir149	microRNA 149	ncRNA
chr1	178318762	178319161	+	1.755042533	promoter-TSS	promoter-TSS (NM_025511)	-192	NM_025511	66359	Cox20	cytochrome c oxidase assembly protein 20	protein-coding
chr1	105981072	105981471	+	1.753885784	intron	intron (NR_151625, intron 2 of 2)	9011	NR_151625	635504	Gm7160	predicted gene 7160	ncRNA
chr1	180363952	180364351	+	1.752057636	intron	intron (NM_001081175, intron 2 of 7)	-33602	NR_003623	277333	Gm5069	glyceraldehyde-3-phosphate dehydrogenase pseudogene	pseudo
chr1	86380940	86381339	+	1.751434571	Intergenic	Intergenic	7002	NM_010341	14767	Nmur1	neuromedin U receptor 1	protein-coding
chr1	135147394	135147793	+	1.751223545	intron	intron (NM_026823, intron 1 of 6)	759	NM_026823	68724	Arl8a	ADP-ribosylation factor-like 8A	protein-coding
chr1	86582507	86582906	+	1.749526189	promoter-TSS	promoter-TSS (NM_008801)	79	NM_008801	18582	Pde6d	phosphodiesterase 6D, cGMP-specific, rod, delta	protein-coding
chr1	161286647	161287046	+	1.748855856	Intergenic	Intergenic	-35636	NM_007453	11758	Prdx6	peroxiredoxin 6	protein-coding
chr1	166002763	166003162	+	1.742926435	promoter-TSS	promoter-TSS (NM_198932)	-328	NM_198932	18986	Pou2f1	POU domain, class 2, transcription factor 1	protein-coding
chr1	75236406	75236805	+	1.741725605	promoter-TSS	promoter-TSS (NM_001159885)	-97	NM_001159885	56812	Dnajb2	DnaJ heat shock protein family (Hsp40) member B2	protein-coding
chr1	92907139	92907538	+	1.741581513	exon	exon (NM_175118, exon 1 of 2)	349	NM_175118	67446	Dusp28	dual specificity phosphatase 28	protein-coding
chr1	51509019	51509418	+	1.73960912	TTS	TTS (NR_151621)	-30819	NM_028696	109019	Nabp1	nucleic acid binding protein 1	protein-coding
chr1	183296962	183297361	+	1.737477673	promoter-TSS	promoter-TSS (NM_027861)	101	NM_181732	108909	Aida	axin interactor, dorsalization associated	protein-coding
chr1	7088680	7089079	+	1.736393064	promoter-TSS	promoter-TSS (NM_183028)	-41	NM_183028	319263	Pcmtd1	protein-L-isoaspartate (D-aspartate) O-methyltransferase domain containing 1	protein-coding
chr1	191062618	191063017	+	1.732900211	promoter-TSS	promoter-TSS (NM_198654)	93	NM_001357166	68972	Tatdn3	TatD DNase domain containing 3	protein-coding
chr1	153749287	153749686	+	1.732378231	promoter-TSS	promoter-TSS (NM_011882)	60	NM_011882	24014	Rnasel	ribonuclease L (2', 5'-oligoisoadenylate synthetase-dependent)	protein-coding
chr1	134361642	134362041	+	1.732118066	exon	exon (NM_020588, exon 1 of 8)	158	NM_020588	57439	Tmem183a	transmembrane protein 183A	protein-coding
chr1	24678368	24678767	+	1.731721514	promoter-TSS	promoter-TSS (NM_026719)	23	NM_026719	68421	Lmbrd1	LMBR1 domain containing 1	protein-coding
chr1	52800247	52800646	+	1.728481133	intron	intron (NM_008384, intron 1 of 5)	17242	NM_008384	16329	Inpp1	inositol polyphosphate-1-phosphatase	protein-coding
chr1	52233077	52233476	+	1.72846335	promoter-TSS	promoter-TSS (NM_001113383)	-44	NM_001081081	14660	Gls	glutaminase	protein-coding
chr1	79711322	79711721	+	1.727667051	intron	intron (NM_001111279, intron 8 of 11)	-39549	NM_183027	252903	Ap1s3	adaptor-related protein complex AP-1, sigma 3	protein-coding
chr1	180768313	180768712	+	1.727002973	Intergenic	Intergenic	42469	NM_133225	170760	Acbd3	acyl-Coenzyme A binding domain containing 3	protein-coding
chr1	191397282	191397681	+	1.72668171	promoter-TSS	promoter-TSS (NM_144880)	-440	NM_144880	226849	Ppp2r5a	protein phosphatase 2, regulatory subunit B', alpha	protein-coding
chr1	36068262	36068661	+	1.725142493	promoter-TSS	promoter-TSS (NM_015818)	61	NM_015818	50785	Hs6st1	heparan sulfate 6-O-sulfotransferase 1	protein-coding
chr1	191817952	191818351	+	1.725056091	Intergenic	Intergenic	-3322	NM_010892	18005	Nek2	NIMA (never in mitosis gene a)-related expressed kinase 2	protein-coding
chr1	87640288	87640687	+	1.725053018	intron	intron (NR_122078, intron 2 of 27)	20175	NM_010566	16331	Inpp5d	inositol polyphosphate-5-phosphatase D	protein-coding
chr1	55052673	55053072	+	1.724937117	5' UTR	5' UTR (NM_026424, exon 1 of 4)	102	NM_001039710	67876	Coq10b	coenzyme Q10B	protein-coding
chr1	23922017	23922416	+	1.724772682	5' UTR	5' UTR (NM_001357395, exon 1 of 11)	165	NM_028534	98366	Smap1	small ArfGAP 1	protein-coding
chr1	177796483	177796882	+	1.722657204	promoter-TSS	promoter-TSS (NM_007422)	-173	NM_007422	11566	Adss	adenylosuccinate synthetase, non muscle	protein-coding
chr1	91540389	91540788	+	1.721049208	promoter-TSS	promoter-TSS (NM_023046)	23	NM_001039126	65247	Asb1	ankyrin repeat and SOCS box-containing 1	protein-coding
chr1	155099428	155099827	+	1.715585498	promoter-TSS	promoter-TSS (NM_010500)	9	NM_010500	15939	Ier5	immediate early response 5	protein-coding
chr1	75210620	75211019	+	1.714926612	promoter-TSS	promoter-TSS (NM_001277992)	-10	NM_011494	20872	Stk16	serine/threonine kinase 16	protein-coding
chr1	131638293	131638692	+	1.714560986	5' UTR	5' UTR (NM_007799, exon 1 of 10)	178	NM_007799	13034	Ctse	cathepsin E	protein-coding
chr1	4807767	4808166	+	1.712794754	exon	exon (NM_008866, exon 1 of 9)	143	NM_008866	18777	Lypla1	lysophospholipase 1	protein-coding
chr1	134415310	134415709	+	1.711722588	promoter-TSS	promoter-TSS (NM_001306069)	131	NM_028320	72674	Adipor1	adiponectin receptor 1	protein-coding
chr1	37585984	37586383	+	1.711465603	Intergenic	MLT2B2|LTR|ERVL	-45167	NM_173870	269181	Mgat4a	mannoside acetylglucosaminyltransferase 4, isoenzyme A	protein-coding
chr1	178337674	178338073	+	1.709222906	promoter-TSS	promoter-TSS (NM_016805)	-58	NM_016805	51810	Hnrnpu	heterogeneous nuclear ribonucleoprotein U	protein-coding
chr1	52119253	52119652	+	1.707516394	promoter-TSS	promoter-TSS (NM_001205314)	14	NM_009283	20846	Stat1	signal transducer and activator of transcription 1	protein-coding
chr1	184562871	184563270	+	1.706486196	Intergenic	Intergenic	-5379	NR_040472	73590	1700112H15Rik	RIKEN cDNA 1700112H15 gene	ncRNA
chr1	133025194	133025593	+	1.706449259	promoter-TSS	promoter-TSS (NM_001302804)	23	NM_001302801	17248	Mdm4	transformed mouse 3T3 cell double minute 4	protein-coding
chr1	93343327	93343726	+	1.706423561	promoter-TSS	promoter-TSS (NM_023200)	-102	NM_023200	66385	Ppp1r7	protein phosphatase 1, regulatory subunit 7	protein-coding
chr1	130715747	130716146	+	1.706166209	promoter-TSS	promoter-TSS (NR_027859)	102	NM_001368843	18640	Pfkfb2	6-phosphofructo-2-kinase/fructose-2,6-biphosphatase 2	protein-coding
chr1	164248837	164249236	+	1.705563525	promoter-TSS	promoter-TSS (NM_001276455)	-10	NM_001276455	116914	Slc19a2	solute carrier family 19 (thiamine transporter), member 2	protein-coding
chr1	164135426	164135825	+	1.705276657	intron	intron (NM_011347, intron 8 of 15)	-16210	NM_007976	14067	F5	coagulation factor V	protein-coding
chr1	156036079	156036478	+	1.704083927	5' UTR	5' UTR (NM_144791, exon 1 of 7)	202	NM_144791	208263	Tor1aip1	torsin A interacting protein 1	protein-coding
chr1	60180193	60180592	+	1.70193739	promoter-TSS	promoter-TSS (NM_173444)	-207	NM_173444	269198	Nbeal1	neurobeachin like 1	protein-coding
chr1	53823715	53824114	+	1.701071483	intron	intron (NM_001001883, intron 28 of 28)	-25510	NR_106149	102465783	Mir7681	microRNA 7681	ncRNA
chr1	57576211	57576610	+	1.700834839	Intergenic	Intergenic	-169736	NM_001037742	68736	Tyw5	tRNA-yW synthesizing protein 5	protein-coding
chr1	40030129	40030528	+	1.69844275	Intergenic	Intergenic	-54386	NM_001360801	16178	Il1r2	interleukin 1 receptor, type II	protein-coding
chr1	133856186	133856585	+	1.698321518	Intergenic	Intergenic	50788	NM_054076	269120	Optc	opticin	protein-coding
chr1	58795332	58795731	+	1.6972626	5' UTR	5' UTR (NM_009812, exon 1 of 9)	157	NM_009812	12370	Casp8	caspase 8	protein-coding
chr1	134455405	134455804	+	1.696756077	promoter-TSS	promoter-TSS (NM_001311136)	73	NM_001311136	240756	Klhl12	kelch-like 12	protein-coding
chr1	182282476	182282875	+	1.695246406	promoter-TSS	promoter-TSS (NM_001360783)	126	NM_007853	13244	Degs1	delta(4)-desaturase, sphingolipid 1	protein-coding
chr1	155050215	155050614	+	1.694177494	Intergenic	Intergenic	32850	NR_151545	671336	Gm9530	predicted gene 9530	ncRNA
chr1	16104626	16105025	+	1.693783313	promoter-TSS	promoter-TSS (NM_011291)	-392	NM_011291	19989	Rpl7	ribosomal protein L7	protein-coding
chr1	151344398	151344797	+	1.693170187	promoter-TSS	promoter-TSS (NM_054102)	99	NM_054102	117198	Ivns1abp	influenza virus NS1A binding protein	protein-coding
chr1	155138788	155139187	+	1.692671139	intron	intron (NM_001355062, intron 1 of 5)	7827	NM_008209	15064	Mr1	major histocompatibility complex, class I-related	protein-coding
chr1	131761577	131761976	+	1.691613976	exon	exon (NM_177243, exon 13 of 21)	17754	NM_177243	320718	Slc26a9	solute carrier family 26, member 9	protein-coding
chr1	160792574	160792973	+	1.690898396	5' UTR	5' UTR (NM_013862, exon 1 of 21)	165	NM_013862	29809	Rabgap1l	RAB GTPase activating protein 1-like	protein-coding
chr1	93803960	93804359	+	1.690366723	intron	CpG	194	NM_025454	66262	Ing5	inhibitor of growth family, member 5	protein-coding
chr1	181170159	181170558	+	1.68929691	Intergenic	Intergenic	19427	NM_030131	98417	Cnih4	cornichon family AMPA receptor auxiliary protein 4	protein-coding
chr1	127773841	127774240	+	1.688549772	promoter-TSS	promoter-TSS (NM_028399)	14	NR_045298	100502745	2900009J06Rik	RIKEN cDNA 2900009J06 gene	ncRNA
chr1	33583174	33583573	+	1.688370019	intron	RLTR13B4|LTR|ERVK	86421	NM_008922	19076	Prim2	DNA primase, p58 subunit	protein-coding
chr1	60097958	60098357	+	1.688087899	promoter-TSS	promoter-TSS (NM_001285463)	-23	NM_001199061	57750	Wdr12	WD repeat domain 12	protein-coding
chr1	51478214	51478613	+	1.681304598	promoter-TSS	promoter-TSS (NM_001310549)	-14	NM_028696	109019	Nabp1	nucleic acid binding protein 1	protein-coding
chr1	153751626	153752025	+	1.679286509	intron	intron (NM_011882, intron 1 of 8)	2399	NM_011882	24014	Rnasel	ribonuclease L (2', 5'-oligoisoadenylate synthetase-dependent)	protein-coding
chr1	192092466	192092865	+	1.678391513	promoter-TSS	promoter-TSS (NM_011633)	-66	NM_011633	22033	Traf5	TNF receptor-associated factor 5	protein-coding
chr1	52817489	52817888	+	1.676643398	promoter-TSS	promoter-TSS (NM_008384)	0	NM_008384	16329	Inpp1	inositol polyphosphate-1-phosphatase	protein-coding
chr1	55215531	55215930	+	1.676320153	intron	intron (NM_028713, intron 1 of 8)	11052	NM_001356287	74013	Rftn2	raftlin family member 2	protein-coding
chr1	163994489	163994888	+	1.676166131	promoter-TSS	promoter-TSS (NM_027279)	108	NM_001357049	381306	BC055324	cDNA sequence BC055324	protein-coding
chr1	51593919	51594318	+	1.675009918	intron	intron (NR_151621, intron 1 of 3)	2600	NR_151621	100045066	Gm17767	predicted gene, 17767	ncRNA
chr1	194976290	194976689	+	1.672022069	non-coding	non-coding (NR_033564, exon 1 of 5)	470	NR_033564	320400	Gm16897	predicted gene, 16897	ncRNA
chr1	163929670	163930069	+	1.670848824	5' UTR	5' UTR (NM_001286003, exon 1 of 14)	104	NM_001286003	240880	Scyl3	SCY1-like 3 (S. cerevisiae)	protein-coding
chr1	62483076	62483475	+	1.669733336	intron	intron (NM_001081050, intron 20 of 22)	-220042	NM_001077403	18187	Nrp2	neuropilin 2	protein-coding
chr1	191724509	191724908	+	1.666027331	intron	intron (NM_172266, intron 2 of 7)	6313	NM_001134829	226856	Lpgat1	lysophosphatidylglycerol acyltransferase 1	protein-coding
chr1	179546188	179546587	+	1.664568379	promoter-TSS	promoter-TSS (NM_001331054)	-111	NM_008249	15278	Tfb2m	transcription factor B2, mitochondrial	protein-coding
chr1	36368822	36369221	+	1.664090513	intron	CpG	160	NM_001310513	226976	Kansl3	KAT8 regulatory NSL complex subunit 3	protein-coding
chr1	161876760	161877159	+	1.663360805	promoter-TSS	promoter-TSS (NM_001357401)	-277	NR_151683	226551	Suco	SUN domain containing ossification factor	protein-coding
chr1	161034754	161035153	+	1.66269102	promoter-TSS	promoter-TSS (NR_151479)	37	NR_153812	14455	Gas5	growth arrest specific 5	ncRNA
chr1	72583034	72583433	+	1.661584258	promoter-TSS	promoter-TSS (NM_018817)	-18	NM_018817	54380	Smarcal1	SWI/SNF related matrix associated, actin dependent regulator of chromatin, subfamily a-like 1	protein-coding
chr1	36264107	36264506	+	1.660347637	TTS	TTS (NM_153408)	9119	NM_153408	214854	Neurl3	neuralized E3 ubiquitin protein ligase 3	protein-coding
chr1	162625219	162625618	+	1.658941126	Intergenic	Intergenic	-13732	NM_010865	17926	Myoc	myocilin	protein-coding
chr1	55027171	55027570	+	1.657757017	5' UTR	5' UTR (NM_031179, exon 1 of 25)	108	NM_031179	81898	Sf3b1	splicing factor 3b, subunit 1	protein-coding
chr1	55237025	55237424	+	1.656874805	promoter-TSS	promoter-TSS (NM_175439)	47	NM_175439	212679	Mars2	methionine-tRNA synthetase 2 (mitochondrial)	protein-coding
chr1	191906567	191906966	+	1.656499817	promoter-TSS	promoter-TSS (NM_009579)	-15	NM_009579	22782	Slc30a1	solute carrier family 30 (zinc transporter), member 1	protein-coding
chr1	151755066	151755465	+	1.655425762	promoter-TSS	promoter-TSS (NM_001311165)	-109	NM_001039644	66967	Edem3	ER degradation enhancer, mannosidase alpha-like 3	protein-coding
chr1	191183099	191183498	+	1.653594169	promoter-TSS	promoter-TSS (NM_007498)	35	NM_007498	11910	Atf3	activating transcription factor 3	protein-coding
chr1	65113631	65114030	+	1.652171512	intron	intron (NM_175293, intron 5 of 7)	9384	NM_175293	98303	D630023F18Rik	RIKEN cDNA D630023F18 gene	protein-coding
chr1	37478844	37479243	+	1.651176751	intron	intron (NM_173870, intron 5 of 15)	9562	NR_024017	77633	4930594C11Rik	G1 to S phase transition pseudogene	pseudo
chr1	171222421	171222820	+	1.650312396	promoter-TSS	promoter-TSS (NM_001037170)	-106	NM_001037170	641376	Tomm40l	translocase of outer mitochondrial membrane 40-like	protein-coding
chr1	34485672	34486071	+	1.650263729	Intergenic	Intergenic	-12541	NM_009355	21755	Prss39	protease, serine 39	protein-coding
chr1	57377507	57377906	+	1.649831306	promoter-TSS	promoter-TSS (NM_028546)	86	NM_028546	73467	1700066M21Rik	RIKEN cDNA 1700066M21 gene	protein-coding
chr1	88576067	88576466	+	1.649306599	Intergenic	Intergenic	24749	NR_037971	100503197	Gm19589	predicted gene, 19589	ncRNA
chr1	82316413	82316812	+	1.649251329	promoter-TSS	promoter-TSS (NM_029777)	33	NM_029777	76867	Rhbdd1	rhomboid domain containing 1	protein-coding
chr1	36511725	36512124	+	1.648447112	promoter-TSS	promoter-TSS (NM_053186)	57	NM_001331209	94218	Cnnm3	cyclin M3	protein-coding
chr1	54914408	54914807	+	1.647595508	intron	intron (NM_001081433, intron 1 of 27)	11780	NM_001081433	329154	Ankrd44	ankyrin repeat domain 44	protein-coding
chr1	59237026	59237425	+	1.646982418	promoter-TSS	promoter-TSS (NM_001159948)	6	NM_028717	74018	Als2	alsin Rho guanine nucleotide exchange factor	protein-coding
chr1	191661075	191661474	+	1.645957307	Intergenic	RLTR28B|LTR|ERVL	-56750	NM_172266	226856	Lpgat1	lysophosphatidylglycerol acyltransferase 1	protein-coding
chr1	53784887	53785286	+	1.644737413	5' UTR	5' UTR (NM_133810, exon 1 of 8)	129	NM_133810	98267	Stk17b	serine/threonine kinase 17b (apoptosis-inducing)	protein-coding
chr1	176827335	176827734	+	1.643502088	intron	intron (NR_151682, intron 3 of 16)	8599	NR_037996	15365	Hmga2-ps1	high mobility group AT-hook 2, pseudogene 1	pseudo
chr1	143776986	143777385	+	1.642368302	promoter-TSS	promoter-TSS (NM_013835)	-93	NM_001159866	56207	Uchl5	ubiquitin carboxyl-terminal esterase L5	protein-coding
chr1	119526046	119526445	+	1.641811783	promoter-TSS	promoter-TSS (NM_146103)	91	NM_146103	226351	Tmem185b	transmembrane protein 185B	protein-coding
chr1	156474051	156474450	+	1.641697039	promoter-TSS	promoter-TSS (NM_009230)	78	NM_009230	20652	Soat1	sterol O-acyltransferase 1	protein-coding
chr1	168432234	168432633	+	1.640861324	promoter-TSS	promoter-TSS (NM_008783)	-264	NM_001291508	18514	Pbx1	pre B cell leukemia homeobox 1	protein-coding
chr1	155224038	155224437	+	1.640692441	intron	intron (NM_001370865, intron 5 of 9)	20295	NM_001370865	207792	BC034090	cDNA sequence BC034090	protein-coding
chr1	161482177	161482576	+	1.640614164	Intergenic	Intergenic	-12281	NM_183391	240873	Tnfsf18	tumor necrosis factor (ligand) superfamily, member 18	protein-coding
chr1	85960843	85961242	+	1.640188072	promoter-TSS	promoter-TSS (NM_001033290)	13	NM_001033290	227326	Gpr55	G protein-coupled receptor 55	protein-coding
chr1	171388711	171389110	+	1.640045989	promoter-TSS	promoter-TSS (NM_001005508)	-50	NM_001005508	226652	Arhgap30	Rho GTPase activating protein 30	protein-coding
chr1	184480641	184481040	+	1.639445662	Intergenic	Intergenic	76851	NR_040472	73590	1700112H15Rik	RIKEN cDNA 1700112H15 gene	ncRNA
chr1	171827767	171828166	+	1.638197086	Intergenic	B3|SINE|B2	-11731	NM_013489	12523	Cd84	CD84 antigen	protein-coding
chr1	170709502	170709901	+	1.635525207	3' UTR	3' UTR (NM_001081304, exon 16 of 16)	65169	NM_177068	320078	Olfml2b	olfactomedin-like 2B	protein-coding
chr1	191312511	191312910	+	1.633090081	intron	intron (NM_025424, intron 1 of 3)	5421	NM_025424	66208	Nenf	neuron derived neurotrophic factor	protein-coding
chr1	51805097	51805496	+	1.632768059	intron	intron (NM_001161817, intron 7 of 30)	110682	NM_001161817	17912	Myo1b	myosin IB	protein-coding
chr1	156558415	156558814	+	1.631569325	promoter-TSS	promoter-TSS (NM_001136104)	-173	NM_001136104	11352	Abl2	v-abl Abelson murine leukemia viral oncogene 2 (arg, Abelson-related gene)	protein-coding
chr1	78657742	78658141	+	1.628032	promoter-TSS	promoter-TSS (NM_001136226)	116	NM_001033606	74205	Acsl3	acyl-CoA synthetase long-chain family member 3	protein-coding
chr1	86434415	86434814	+	1.626860383	Intergenic	CpG	8285	NM_027966	71863	Tex44	testis expressed 44	protein-coding
chr1	128102741	128103140	+	1.626065878	promoter-TSS	promoter-TSS (NM_027678)	61	NM_001357573	226409	Zranb3	zinc finger, RAN-binding domain containing 3	protein-coding
chr1	180279669	180280068	+	1.625742066	Intergenic	Intergenic	-23568	NM_001128605	19165	Psen2	presenilin 2	protein-coding
chr1	52844780	52845179	+	1.624555631	promoter-TSS	promoter-TSS (NM_146108)	-59	NM_146108	227095	Hibch	3-hydroxyisobutyryl-Coenzyme A hydrolase	protein-coding
chr1	183345251	183345650	+	1.622584574	intron	CpG	24115	NM_177389	338366	Mia3	melanoma inhibitory activity 3	protein-coding
chr1	71102716	71103115	+	1.622121454	promoter-TSS	promoter-TSS (NM_007525)	57	NM_007525	12021	Bard1	BRCA1 associated RING domain 1	protein-coding
chr1	191026052	191026451	+	1.620410636	promoter-TSS	promoter-TSS (NM_001313747)	-61	NM_001313747	226844	Flvcr1	feline leukemia virus subgroup C cellular receptor 1	protein-coding
chr1	38987680	38988079	+	1.620178821	promoter-TSS	promoter-TSS (NM_026850)	65	NM_026850	68833	Pdcl3	phosducin-like 3	protein-coding
chr1	155059596	155059995	+	1.618250155	Intergenic	Intergenic	23469	NR_151545	671336	Gm9530	predicted gene 9530	ncRNA
chr1	97770105	97770504	+	1.615243098	promoter-TSS	promoter-TSS (NM_173760)	132	NM_001310773	252876	Gin1	gypsy retrotransposon integrase 1	protein-coding
chr1	162564924	162565323	+	1.615143473	Intergenic	Intergenic	-5392	NM_001356526	53330	Vamp4	vesicle-associated membrane protein 4	protein-coding
chr1	161968822	161969221	+	1.614260637	promoter-TSS	promoter-TSS (NM_001039045)	127	NM_001204905	75368	4930558K02Rik	RIKEN cDNA 4930558K02 gene	protein-coding
chr1	39636308	39636707	+	1.613851572	intron	intron (NM_170597, intron 2 of 3)	14675	NM_170597	263764	Creg2	cellular repressor of E1A-stimulated genes 2	protein-coding
chr1	10039690	10040089	+	1.612698403	intron	CpG	1671	NM_026493	211660	Cspp1	centrosome and spindle pole associated protein 1	protein-coding
chr1	170215091	170215490	+	1.612020741	promoter-TSS	promoter-TSS (NM_001360809)	117	NM_010633	16589	Uhmk1	U2AF homology motif (UHM) kinase 1	protein-coding
chr1	91250089	91250488	+	1.609906033	promoter-TSS	promoter-TSS (NM_001355761)	-16	NM_001355761	67921	Ube2f	ubiquitin-conjugating enzyme E2F (putative)	protein-coding
chr1	131613467	131613866	+	1.60935772	Intergenic	Lx5c|LINE|L1	14552	NM_011924	26361	Avpr1b	arginine vasopressin receptor 1B	protein-coding
chr1	179803584	179803983	+	1.6092436	5' UTR	5' UTR (NM_026375, exon 1 of 36)	232	NM_026375	226747	Ahctf1	AT hook containing transcription factor 1	protein-coding
chr1	173942302	173942701	+	1.609115376	promoter-TSS	promoter-TSS (NM_001302649)	-9	NM_001302649	15950	Ifi203	interferon activated gene 203	protein-coding
chr1	162740254	162740653	+	1.608115063	5' UTR	5' UTR (NM_001081290, exon 1 of 35)	103	NM_001081290	226562	Prrc2c	proline-rich coiled-coil 2C	protein-coding
chr1	170174832	170175231	+	1.601899376	promoter-TSS	promoter-TSS (NM_001305046)	-67	NM_001305046	107652	Uap1	UDP-N-acetylglucosamine pyrophosphorylase 1	protein-coding
chr1	95313524	95313923	+	1.601431499	promoter-TSS	promoter-TSS (NM_026321)	95	NM_026321	67698	Fam174a	family with sequence similarity 174, member A	protein-coding
chr1	178187298	178187697	+	1.600733585	promoter-TSS	promoter-TSS (NM_024282)	80	NM_024282	78825	Desi2	desumoylating isopeptidase 2	protein-coding
chr1	179434569	179434968	+	1.600633308	intron	B1_Mus1|SINE|Alu	83273	NM_027188	69726	Smyd3	SET and MYND domain containing 3	protein-coding
chr1	131245155	131245554	+	1.600506331	promoter-TSS	promoter-TSS (NM_001313731)	-176	NM_018750	54354	Rassf5	Ras association (RalGDS/AF-6) domain family member 5	protein-coding
chr1	64532577	64532976	+	1.60025791	promoter-TSS	promoter-TSS (NM_009952)	-28	NM_133828	12912	Creb1	cAMP responsive element binding protein 1	protein-coding
chr1	182922956	182923355	+	1.593043052	Intergenic	(TG)n|Simple_repeat|Simple_repeat	-31633	NM_016928	53791	Tlr5	toll-like receptor 5	protein-coding
chr1	151428374	151428773	+	1.592979391	promoter-TSS	promoter-TSS (NM_026876)	31	NM_001357569	98685	Trmt1l	tRNA methyltransferase 1 like	protein-coding
chr1	87637511	87637910	+	1.591582008	intron	MLT1M|LTR|ERVL-MaLR	17398	NM_010566	16331	Inpp5d	inositol polyphosphate-5-phosphatase D	protein-coding
chr1	172082611	172083010	+	1.590014468	promoter-TSS	promoter-TSS (NM_021607)	-61	NM_021607	59287	Ncstn	nicastrin	protein-coding
chr1	136140073	136140472	+	1.588208679	intron	intron (NR_153829, intron 1 of 35)	8882	NR_153829	16565	Kif21b	kinesin family member 21B	protein-coding
chr1	39936386	39936785	+	1.587466801	intron	intron (NM_001252200, intron 2 of 31)	35672	NM_001252200	26921	Map4k4	mitogen-activated protein kinase kinase kinase kinase 4	protein-coding
chr1	181842090	181842489	+	1.583560878	5' UTR	5' UTR (NM_133815, exon 1 of 14)	112	NM_133815	98386	Lbr	lamin B receptor	protein-coding
chr1	91098787	91099186	+	1.583293487	intron	intron (NM_001310732, intron 12 of 24)	45542	NM_001111311	16978	Lrrfip1	leucine rich repeat (in FLII) interacting protein 1	protein-coding
chr1	9748275	9748674	+	1.583223296	promoter-TSS	promoter-TSS (NM_173443)	-92	NM_173443	70675	Vcpip1	valosin containing protein (p97)/p47 complex interacting protein 1	protein-coding
chr1	161195613	161196012	+	1.580231858	Intergenic	Intergenic	-36498	NM_001195189	100502590	Tex50	testis expressed 50	protein-coding
chr1	181143900	181144299	+	1.580163373	exon	exon (NM_026171, exon 1 of 23)	105	NM_026171	67459	Nvl	nuclear VCP-like	protein-coding
chr1	33813302	33813701	+	1.579918838	intron	intron (NM_133817, intron 2 of 14)	1094	NM_001359275	98403	Zfp451	zinc finger protein 451	protein-coding
chr1	55087958	55088357	+	1.578374958	promoter-TSS	promoter-TSS (NM_001356512)	9	NM_008303	15528	Hspe1	heat shock protein 1 (chaperonin 10)	protein-coding
chr1	139421885	139422284	+	1.578320431	promoter-TSS	promoter-TSS (NM_172643)	-299	NM_172643	226470	Zbtb41	zinc finger and BTB domain containing 41	protein-coding
chr1	95323041	95323440	+	1.578088917	intron	intron (NM_026321, intron 1 of 2)	9612	NM_026321	67698	Fam174a	family with sequence similarity 174, member A	protein-coding
chr1	72711187	72711586	+	1.577100881	intron	CpG	126	NM_009084	19981	Rpl37a	ribosomal protein L37a	protein-coding
chr1	86479092	86479491	+	1.574918147	Intergenic	Intergenic	-47266	NR_153833	19231	Ptma	prothymosin alpha	protein-coding
chr1	134556705	134557104	+	1.574872375	Intergenic	CpG	-3274	NM_152895	75605	Kdm5b	lysine (K)-specific demethylase 5B	protein-coding
chr1	157412365	157412764	+	1.573748219	promoter-TSS	promoter-TSS (NM_177644)	31	NM_177644	226525	Rasal2	RAS protein activator like 2	protein-coding
chr1	138175119	138175518	+	1.573141305	promoter-TSS	promoter-TSS (NM_001268286)	-13	NM_011210	19264	Ptprc	protein tyrosine phosphatase, receptor type, C	protein-coding
chr1	138179936	138180335	+	1.572924258	Intergenic	RMER15-int|LTR|ERVL	-4830	NM_011210	19264	Ptprc	protein tyrosine phosphatase, receptor type, C	protein-coding
chr1	13372526	13372925	+	1.571521544	promoter-TSS	promoter-TSS (NM_001302702)	-296	NM_001302702	17978	Ncoa2	nuclear receptor coactivator 2	protein-coding
chr1	134092963	134093362	+	1.570404286	Intergenic	CpG	-14007	NM_007570	12227	Btg2	B cell translocation gene 2, anti-proliferative	protein-coding
chr1	135619902	135620301	+	1.570212151	Intergenic	Intergenic	22325	NR_151586	215714	Gm4793	predicted gene 4793	ncRNA
chr1	43933562	43933961	+	1.567720505	promoter-TSS	promoter-TSS (NM_009418)	-233	NM_009418	22019	Tpp2	tripeptidyl peptidase II	protein-coding
chr1	89742519	89742918	+	1.567040451	intron	intron (NM_001037136, intron 10 of 16)	-58826	NR_015540	74403	4933400F21Rik	RIKEN cDNA 4933400F21 gene	ncRNA
chr1	86440627	86441026	+	1.565343038	Intergenic	Intergenic	14497	NM_027966	71863	Tex44	testis expressed 44	protein-coding
chr1	36927679	36928078	+	1.564241729	intron	B3|SINE|B2	11649	NM_018872	56030	Tmem131	transmembrane protein 131	protein-coding
chr1	82761516	82761915	+	1.562857918	intron	intron (NM_025453, intron 2 of 3)	6746	NM_001368252	66261	Tm4sf20	transmembrane 4 L six family member 20	protein-coding
chr1	92956723	92957122	+	1.561531065	Intergenic	IAPEY4_LTR|LTR|ERVK	-6332	NR_015525	100037260	9430060I03Rik	RIKEN cDNA 9430060I03 gene	ncRNA
chr1	191085547	191085946	+	1.558777388	Intergenic	Intergenic	-12668	NM_030060	381319	Batf3	basic leucine zipper transcription factor, ATF-like 3	protein-coding
chr1	172563086	172563485	+	1.558521208	non-coding	non-coding (NR_027644, exon 6 of 6)	3379	NR_027644	240916	Vsig8	V-set and immunoglobulin domain containing 8	protein-coding
chr1	155145712	155146111	+	1.557598235	intron	intron (NM_001355062, intron 1 of 5)	903	NM_008209	15064	Mr1	major histocompatibility complex, class I-related	protein-coding
chr1	91052841	91053240	+	1.557581562	promoter-TSS	promoter-TSS (NM_008515)	-404	NM_001310732	16978	Lrrfip1	leucine rich repeat (in FLII) interacting protein 1	protein-coding
chr1	87828242	87828641	+	1.555448513	exon	exon (NM_009118, exon 10 of 16)	24761	NM_009118	20215	Sag	S-antigen, retina and pineal gland (arrestin)	protein-coding
chr1	64121694	64122093	+	1.55521988	promoter-TSS	promoter-TSS (NM_033563)	-504	NM_033563	93691	Klf7	Kruppel-like factor 7 (ubiquitous)	protein-coding
chr1	135430161	135430560	+	1.554706304	non-coding	non-coding (NR_151727, exon 1 of 25)	131	NM_153774	226432	Ipo9	importin 9	protein-coding
chr1	182928246	182928645	+	1.552968554	Intergenic	Intergenic	-26343	NM_016928	53791	Tlr5	toll-like receptor 5	protein-coding
chr1	89575270	89575669	+	1.552694317	intron	intron (NM_001037136, intron 1 of 16)	108423	NR_015540	74403	4933400F21Rik	RIKEN cDNA 4933400F21 gene	ncRNA
chr1	127242585	127242984	+	1.552513448	intron	MTE2a|LTR|ERVL-MaLR	37798	NM_145128	107895	Mgat5	mannoside acetylglucosaminyltransferase 5	protein-coding
chr1	37419452	37419851	+	1.550891857	3' UTR	3' UTR (NM_198006, exon 3 of 3)	10452	NM_198006	76178	Coa5	cytochrome C oxidase assembly factor 5	protein-coding
chr1	171231806	171232205	+	1.54944425	intron	intron (NM_010185, intron 1 of 4)	2344	NM_010185	14127	Fcer1g	Fc receptor, IgE, high affinity I, gamma polypeptide	protein-coding
chr1	40324591	40324990	+	1.549440713	5' UTR	5' UTR (NM_133193, exon 1 of 11)	201	NM_001356478	107527	Il1rl2	interleukin 1 receptor-like 2	protein-coding
chr1	132010695	132011094	+	1.546185841	intron	intron (NM_007923, intron 1 of 4)	3289	NM_007923	13714	Elk4	ELK4, member of ETS oncogene family	protein-coding
chr1	78488807	78489206	+	1.54557736	promoter-TSS	promoter-TSS (NM_011811)	-109	NR_102757	23874	Farsb	phenylalanyl-tRNA synthetase, beta subunit	protein-coding
chr1	180725970	180726369	+	1.545380901	exon	exon (NM_133225, exon 1 of 8)	126	NM_133225	170760	Acbd3	acyl-Coenzyme A binding domain containing 3	protein-coding
chr1	135132540	135132939	+	1.54391025	promoter-TSS	promoter-TSS (NM_177081)	39	NM_177081	320139	Ptpn7	protein tyrosine phosphatase, non-receptor type 7	protein-coding
chr1	53818233	53818632	+	1.543827448	intron	(GA)n|Simple_repeat|Simple_repeat	-30992	NR_106149	102465783	Mir7681	microRNA 7681	ncRNA
chr1	97661610	97662009	+	1.541289357	promoter-TSS	promoter-TSS (NM_001355074)	-133	NM_001355072	52392	D1Ertd622e	DNA segment, Chr 1, ERATO Doi 622, expressed	protein-coding
chr1	165460593	165460992	+	1.540481562	promoter-TSS	promoter-TSS (NM_027430)	-329	NM_028759	74106	Dcaf6	DDB1 and CUL4 associated factor 6	protein-coding
chr1	75521458	75521857	+	1.538136371	intron	CpG	128	NM_027886	71728	Stk11ip	serine/threonine kinase 11 interacting protein	protein-coding
chr1	165763654	165764053	+	1.537590348	promoter-TSS	promoter-TSS (NM_011804)	95	NR_149310	433375	Creg1	cellular repressor of E1A-stimulated genes 1	protein-coding
chr1	79761450	79761849	+	1.536129715	exon	exon (NM_027057, exon 1 of 5)	120	NM_001111279	69368	Wdfy1	WD repeat and FYVE domain containing 1	protein-coding
chr1	86470836	86471235	+	1.535108539	Intergenic	Intergenic	44706	NM_027966	71863	Tex44	testis expressed 44	protein-coding
chr1	23433658	23434057	+	1.534724383	Intergenic	Intergenic	-50682	NM_001081079	70155	Ogfrl1	opioid growth factor receptor-like 1	protein-coding
chr1	75317512	75317911	+	1.532718176	promoter-TSS	promoter-TSS (NM_001110831)	-74	NM_001110831	13437	Dnpep	aspartyl aminopeptidase	protein-coding
chr1	160194923	160195322	+	1.530775331	promoter-TSS	promoter-TSS (NM_001347121)	-93	NM_025474	64659	Mrps14	mitochondrial ribosomal protein S14	protein-coding
chr1	191417007	191417406	+	1.530548015	Intergenic	Intergenic	-20165	NM_144880	226849	Ppp2r5a	protein phosphatase 2, regulatory subunit B', alpha	protein-coding
chr1	171616857	171617256	+	1.530364093	Intergenic	Intergenic	-9646	NM_008534	17085	Ly9	lymphocyte antigen 9	protein-coding
chr1	93305587	93305986	+	1.530148141	promoter-TSS	promoter-TSS (NR_151531)	93	NM_001310756	69821	Mterf4	mitochondrial transcription termination factor 4	protein-coding
chr1	171503207	171503606	+	1.530092789	promoter-TSS	promoter-TSS (NM_019484)	-72	NM_019484	56009	Alyref2	Aly/REF export factor 2	protein-coding
chr1	66862997	66863396	+	1.529742037	exon	exon (NM_007381, exon 1 of 11)	113	NM_007381	11363	Acadl	acyl-Coenzyme A dehydrogenase, long-chain	protein-coding
chr1	136130951	136131350	+	1.529175962	promoter-TSS	promoter-TSS (NR_046168)	33	NR_046170	329253	Gm15850	predicted gene 15850	ncRNA
chr1	91065020	91065419	+	1.527993618	intron	intron (NM_001310732, intron 1 of 24)	11775	NM_001111311	16978	Lrrfip1	leucine rich repeat (in FLII) interacting protein 1	protein-coding
chr1	153899826	153900225	+	1.527540842	promoter-TSS	promoter-TSS (NR_106194)	96	NM_008131	14645	Glul	glutamate-ammonia ligase (glutamine synthetase)	protein-coding
chr1	132341597	132341996	+	1.52358215	Intergenic	Intergenic	25671	NM_001195025	74137	Nuak2	NUAK family, SNF1-like kinase, 2	protein-coding
chr1	21069985	21070384	+	1.52217778	intron	intron (NM_177409, intron 1 of 10)	9041	NM_177409	170829	Tram2	translocating chain-associating membrane protein 2	protein-coding
chr1	93511894	93512293	+	1.521346526	promoter-TSS	promoter-TSS (NM_145519)	-11	NM_145519	227377	Farp2	FERM, RhoGEF and pleckstrin domain protein 2	protein-coding
chr1	180263506	180263905	+	1.518422931	Intergenic	L1MEb|LINE|L1	-7405	NM_001128605	19165	Psen2	presenilin 2	protein-coding
chr1	59119779	59120178	+	1.516928098	promoter-TSS	promoter-TSS (NM_001037812)	118	NM_001033449	381259	Tmem237	transmembrane protein 237	protein-coding
chr1	144006496	144006895	+	1.51565647	Intergenic	Intergenic	-2546	NM_009061	19735	Rgs2	regulator of G-protein signaling 2	protein-coding
chr1	134196291	134196690	+	1.515316517	intron	intron (NM_001357515, intron 3 of 10)	3042	NM_001357515	53311	Mybph	myosin binding protein H	protein-coding
chr1	181257107	181257506	+	1.514318476	Intergenic	Intergenic	-45328	NM_145514	226757	Wdr26	WD repeat domain 26	protein-coding
chr1	191269612	191270011	+	1.513648217	Intergenic	Intergenic	45357	NR_151547	100504360	D730003I15Rik	RIKEN cDNA D730003I15 gene	ncRNA
chr1	135283642	135284041	+	1.512434244	exon	exon (NM_001159624, exon 1 of 10)	243	NM_001159624	215615	Rnpep	arginyl aminopeptidase (aminopeptidase B)	protein-coding
chr1	36547038	36547437	+	1.508157103	promoter-TSS	promoter-TSS (NR_132321)	15	NR_132321	109346	Ankrd39	ankyrin repeat domain 39	protein-coding
chr1	80659600	80659999	+	1.507342141	intron	intron (NM_175291, intron 1 of 55)	5553	NM_001285927	210293	Dock10	dedicator of cytokinesis 10	protein-coding
chr1	72243876	72244275	+	1.505722465	promoter-TSS	promoter-TSS (NR_155355)	82	NR_155355	320933	D230017M19Rik	RIKEN cDNA D230017M19 gene	ncRNA
chr1	15805523	15805922	+	1.503386837	promoter-TSS	promoter-TSS (NM_001286628)	76	NM_009352	21749	Terf1	telomeric repeat binding factor 1	protein-coding
chr1	86359246	86359645	+	1.503310411	promoter-TSS	promoter-TSS (NR_015507)	10	NM_010880	17975	Ncl	nucleolin	protein-coding
chr1	74124543	74124942	+	1.501931301	promoter-TSS	promoter-TSS (NM_001170641)	-194	NM_001289895	21961	Tns1	tensin 1	protein-coding
chr1	39918632	39919031	+	1.500999327	intron	L1MB8|LINE|L1	17918	NM_001252200	26921	Map4k4	mitogen-activated protein kinase kinase kinase kinase 4	protein-coding
chr1	93635597	93635996	+	1.50014748	promoter-TSS	promoter-TSS (NM_021537)	-69	NM_021537	59041	Stk25	serine/threonine kinase 25 (yeast)	protein-coding
chr1	194995260	194995659	+	1.499810023	Intergenic	Intergenic	-18500	NR_033564	320400	Gm16897	predicted gene, 16897	ncRNA
chr1	90603251	90603650	+	1.497084051	promoter-TSS	promoter-TSS (NM_133805)	25	NM_133805	108679	Cops8	COP9 signalosome subunit 8	protein-coding
chr1	53851074	53851473	+	1.493322674	intron	intron (NM_001001883, intron 21 of 28)	1849	NR_106149	102465783	Mir7681	microRNA 7681	ncRNA
chr1	107528350	107528749	+	1.492446936	promoter-TSS	promoter-TSS (NM_001160307)	-454	NM_198028	241197	Serpinb10	serine (or cysteine) peptidase inhibitor, clade B (ovalbumin), member 10	protein-coding
chr1	138856504	138856903	+	1.491692283	exon	exon (NM_001081226, exon 1 of 3)	151	NM_001081226	69549	2310009B15Rik	RIKEN cDNA 2310009B15 gene	protein-coding
chr1	176814097	176814496	+	1.490349322	promoter-TSS	promoter-TSS (NM_001357390)	-343	NM_001368872	545389	Cep170	centrosomal protein 170	protein-coding
chr1	37344377	37344776	+	1.490055729	intron	intron (NM_001290797, intron 1 of 25)	-24641	NM_001290798	269180	Inpp4a	inositol polyphosphate-4-phosphatase, type I	protein-coding
chr1	4785387	4785786	+	1.486436604	non-coding	non-coding (NR_033530, exon 1 of 4)	140	NR_033530	27395	Mrpl15	mitochondrial ribosomal protein L15	protein-coding
chr1	91984390	91984789	+	1.486393108	intron	intron (NM_207225, intron 10 of 26)	183128	NM_007855	13345	Twist2	twist basic helix-loop-helix transcription factor 2	protein-coding
chr1	75180130	75180529	+	1.484905136	promoter-TSS	promoter-TSS (NM_023732)	63	NM_023732	74104	Abcb6	ATP-binding cassette, sub-family B (MDR/TAP), member 6	protein-coding
chr1	172126653	172127052	+	1.484574477	promoter-TSS	promoter-TSS (NM_001356514)	97	NM_001356513	19298	Pex19	peroxisomal biogenesis factor 19	protein-coding
chr1	121327765	121328164	+	1.484328835	promoter-TSS	promoter-TSS (NM_001271532)	60	NM_133748	72999	Insig2	insulin induced gene 2	protein-coding
chr1	185362928	185363327	+	1.484255131	promoter-TSS	promoter-TSS (NM_029735)	83	NM_001357474	107508	Eprs	glutamyl-prolyl-tRNA synthetase	protein-coding
chr1	59684896	59685295	+	1.483918251	promoter-TSS	promoter-TSS (NM_018868)	89	NM_018868	55989	Nop58	NOP58 ribonucleoprotein	protein-coding
chr1	130462433	130462832	+	1.483535003	exon	exon (NM_010016, exon 1 of 10)	112	NM_010016	13136	Cd55	CD55 molecule, decay accelerating factor for complement	protein-coding
chr1	60409764	60410163	+	1.482352988	intron	CpG	344	NM_001198570	329165	Abi2	abl-interactor 2	protein-coding
chr1	171281200	171281599	+	1.482013257	promoter-TSS	promoter-TSS (NM_008911)	-213	NM_008911	19044	Ppox	protoporphyrinogen oxidase	protein-coding
chr1	74248788	74249187	+	1.481832769	intron	intron (NM_029711, intron 3 of 9)	12470	NM_029711	76709	Arpc2	actin related protein 2/3 complex, subunit 2	protein-coding
chr1	79775985	79776384	+	1.479014577	exon	exon (NM_001081210, exon 1 of 4)	166	NM_001081210	69163	Mrpl44	mitochondrial ribosomal protein L44	protein-coding
chr1	131734786	131735185	+	1.477432772	Intergenic	Intergenic	-9037	NM_177243	320718	Slc26a9	solute carrier family 26, member 9	protein-coding
chr1	53297002	53297401	+	1.476245669	promoter-TSS	promoter-TSS (NM_153556)	106	NM_145517	227102	Ormdl1	ORM1-like 1 (S. cerevisiae)	protein-coding
chr1	151500901	151501300	+	1.473377308	promoter-TSS	promoter-TSS (NM_001360844)	-109	NM_001360844	19821	Rnf2	ring finger protein 2	protein-coding
chr1	74587932	74588331	+	1.472380721	promoter-TSS	promoter-TSS (NM_001310668)	-103	NM_029888	77264	Zfp142	zinc finger protein 142	protein-coding
chr1	9797873	9798272	+	1.470777739	promoter-TSS	promoter-TSS (NM_133220)	-58	NM_133220	170755	Sgk3	serum/glucocorticoid regulated kinase 3	protein-coding
chr1	161070565	161070964	+	1.470622748	promoter-TSS	promoter-TSS (NM_172644)	-3	NM_001159930	70454	Cenpl	centromere protein L	protein-coding
chr1	13839967	13840366	+	1.469943826	Intergenic	Intergenic	-53237	NR_004447	433273	Gm5523	glyceraldehyde-3-phosphate dehydrogenase pseudogene	pseudo
chr1	118388996	118389395	+	1.469436667	5' UTR	5' UTR (NM_001359339, exon 1 of 39)	137	NM_001359337	76707	Clasp1	CLIP associating protein 1	protein-coding
chr1	16161624	16162023	+	1.46855148	Intergenic	ORR1F|LTR|ERVL-MaLR	55941	NM_133832	98711	Rdh10	retinol dehydrogenase 10 (all-trans)	protein-coding
chr1	172376230	172376629	+	1.466499059	promoter-TSS	promoter-TSS (NM_026234)	-102	NM_026234	67556	Pigm	phosphatidylinositol glycan anchor biosynthesis, class M	protein-coding
chr1	44102242	44102641	+	1.466277475	promoter-TSS	promoter-TSS (NM_029368)	0	NM_001356297	75623	Tex30	testis expressed 30	protein-coding
chr1	59912953	59913352	+	1.465968126	5' UTR	5' UTR (NM_001037725, exon 1 of 8)	146	NM_001037725	72750	Fam117b	family with sequence similarity 117, member B	protein-coding
chr1	40045640	40046039	+	1.465902899	Intergenic	Intergenic	-38875	NM_001360801	16178	Il1r2	interleukin 1 receptor, type II	protein-coding
chr1	80758283	80758682	+	1.465458833	promoter-TSS	promoter-TSS (NM_175291)	71	NM_175291	210293	Dock10	dedicator of cytokinesis 10	protein-coding
chr1	138619218	138619617	+	1.463972198	intron	CpG	340	NM_021605	59125	Nek7	NIMA (never in mitosis gene a)-related expressed kinase 7	protein-coding
chr1	159812690	159813089	+	1.462455822	intron	intron (NM_022312, intron 2 of 22)	-231491	NM_001162896	67647	4930523C07Rik	RIKEN cDNA 4930523C07 gene	protein-coding
chr1	183369291	183369690	+	1.460321892	promoter-TSS	promoter-TSS (NM_177389)	75	NM_177389	338366	Mia3	melanoma inhibitory activity 3	protein-coding
chr1	128590961	128591360	+	1.45952635	intron	CpG	1139	NM_009911	12767	Cxcr4	chemokine (C-X-C motif) receptor 4	protein-coding
chr1	74601065	74601464	+	1.459501391	promoter-TSS	promoter-TSS (NM_175031)	133	NM_021313	57751	Rnf25	ring finger protein 25	protein-coding
chr1	85736228	85736627	+	1.459383793	intron	intron (NM_177055, intron 1 of 5)	179	NM_177055	319997	A630001G21Rik	RIKEN cDNA A630001G21 gene	protein-coding
chr1	86509477	86509876	+	1.457768284	Intergenic	Intergenic	-16881	NR_153833	19231	Ptma	prothymosin alpha	protein-coding
chr1	162207370	162207769	+	1.455199674	intron	intron (NM_001038619, intron 14 of 20)	-10054	NR_002870	474332	Dnm3os	dynamin 3, opposite strand	ncRNA
chr1	173411930	173412329	+	1.454106523	Intergenic	L1_Mur3|LINE|L1	-8475	NM_001013779	383619	Aim2	absent in melanoma 2	protein-coding
chr1	155083286	155083685	+	1.454002708	promoter-TSS	promoter-TSS (NR_151545)	-221	NR_151545	671336	Gm9530	predicted gene 9530	ncRNA
chr1	40465539	40465938	+	1.453760534	promoter-TSS	promoter-TSS (NM_008365)	117	NM_001161843	16182	Il18r1	interleukin 18 receptor 1	protein-coding
chr1	40084538	40084937	+	1.4520421	promoter-TSS	promoter-TSS (NM_001360801)	23	NM_010555	16178	Il1r2	interleukin 1 receptor, type II	protein-coding
chr1	92934307	92934706	+	1.450666586	promoter-TSS	promoter-TSS (NM_011796)	98	NM_011796	23830	Capn10	calpain 10	protein-coding
chr1	175692618	175693017	+	1.450601299	promoter-TSS	promoter-TSS (NM_010098)	-185	NM_010098	13603	Opn3	opsin 3	protein-coding
chr1	131527425	131527824	+	1.450387155	promoter-TSS	promoter-TSS (NM_175382)	-263	NM_001081011	14270	Srgap2	SLIT-ROBO Rho GTPase activating protein 2	protein-coding
chr1	128642138	128642537	+	1.448768903	Intergenic	Intergenic	-50038	NM_001356509	12767	Cxcr4	chemokine (C-X-C motif) receptor 4	protein-coding
chr1	34849876	34850275	+	1.448703555	promoter-TSS	promoter-TSS (NM_001357425)	86	NM_001357425	226971	Plekhb2	pleckstrin homology domain containing, family B (evectins) member 2	protein-coding
chr1	173673582	173673981	+	1.448421597	5' UTR	5' UTR (NM_001162938, exon 1 of 7)	101	NM_001162938	100033459	Ifi208	interferon activated gene 208	protein-coding
chr1	157039095	157039494	+	1.444506213	Intergenic	Intergenic	69356	NM_028540	73435	Tex35	testis expressed 35	protein-coding
chr1	36875068	36875467	+	1.4427896	intron	intron (NM_018872, intron 3 of 40)	64260	NM_018872	56030	Tmem131	transmembrane protein 131	protein-coding
chr1	64617307	64617706	+	1.441918888	5' UTR	5' UTR (NM_001368283, exon 1 of 4)	258	NM_025964	67099	Mettl21a	methyltransferase like 21A	protein-coding
chr1	52799522	52799921	+	1.441716101	intron	intron (NM_008384, intron 1 of 5)	17967	NM_008384	16329	Inpp1	inositol polyphosphate-1-phosphatase	protein-coding
chr1	180365323	180365722	+	1.437420496	intron	intron (NM_001081175, intron 2 of 7)	-34973	NR_003623	277333	Gm5069	glyceraldehyde-3-phosphate dehydrogenase pseudogene	pseudo
chr1	53313429	53313828	+	1.436862327	promoter-TSS	promoter-TSS (NM_001285839)	4	NR_104360	72085	Osgepl1	O-sialoglycoprotein endopeptidase-like 1	protein-coding
chr1	62678801	62679200	+	1.433467002	Intergenic	Intergenic	-24317	NM_001077403	18187	Nrp2	neuropilin 2	protein-coding
chr1	128605891	128606290	+	1.433457056	Intergenic	Intergenic	-13791	NM_001356509	12767	Cxcr4	chemokine (C-X-C motif) receptor 4	protein-coding
chr1	191152957	191153356	+	1.428109339	Intergenic	Intergenic	11661	NM_001109759	619288	Fam71a	family with sequence similarity 71, member A	protein-coding
chr1	131672313	131672712	+	1.426330198	exon	exon (NM_007799, exon 9 of 10)	-16183	NM_145509	226421	Rab7b	RAB7B, member RAS oncogene family	protein-coding
chr1	155973315	155973714	+	1.419240828	promoter-TSS	promoter-TSS (NM_001039184)	-259	NM_001039184	74081	Cep350	centrosomal protein 350	protein-coding
chr1	59670706	59671105	+	1.419124252	promoter-TSS	promoter-TSS (NM_009460)	-71	NM_009460	22218	Sumo1	small ubiquitin-like modifier 1	protein-coding
chr1	16656895	16657294	+	1.418362926	promoter-TSS	promoter-TSS (NM_001310470)	25	NM_001310470	67923	Eloc	elongin C	protein-coding
chr1	40051120	40051519	+	1.41775695	Intergenic	ORR1F|LTR|ERVL-MaLR	-33395	NM_001360801	16178	Il1r2	interleukin 1 receptor, type II	protein-coding
chr1	156939062	156939461	+	1.416946646	intron	CpG	126	NM_001159966	78255	Ralgps2	Ral GEF with PH domain and SH3 binding motif 2	protein-coding
chr1	58445205	58445604	+	1.416046776	promoter-TSS	promoter-TSS (NM_027374)	82	NM_001285826	70225	Ppil3	peptidylprolyl isomerase (cyclophilin)-like 3	protein-coding
chr1	87853096	87853495	+	1.415466083	promoter-TSS	promoter-TSS (NM_177646)	8	NM_177646	227333	Dgkd	diacylglycerol kinase, delta	protein-coding
chr1	194879715	194880114	+	1.411182057	Intergenic	Intergenic	57913	NR_039539	100628615	Mir3962	microRNA 3962	ncRNA
chr1	33814166	33814565	+	1.406981463	5' UTR	5' UTR (NM_001359274, exon 1 of 14)	230	NM_001359275	98403	Zfp451	zinc finger protein 451	protein-coding
chr1	128592307	128592706	+	1.406260005	promoter-TSS	promoter-TSS (NM_001356509)	-207	NM_001356509	12767	Cxcr4	chemokine (C-X-C motif) receptor 4	protein-coding
chr1	40790555	40790954	+	1.402625212	promoter-TSS	promoter-TSS (NM_172499)	-97	NM_172499	211798	Mfsd9	major facilitator superfamily domain containing 9	protein-coding
chr1	46853439	46853838	+	1.402077892	promoter-TSS	promoter-TSS (NM_172653)	-20	NM_001356416	227059	Slc39a10	solute carrier family 39 (zinc transporter), member 10	protein-coding
chr1	169531355	169531754	+	1.401911067	promoter-TSS	promoter-TSS (NM_023284)	-90	NM_023284	66977	Nuf2	NUF2, NDC80 kinetochore complex component	protein-coding
chr1	64189382	64189781	+	1.401347047	Intergenic	MTEa|LTR|ERVL-MaLR	-68192	NM_033563	93691	Klf7	Kruppel-like factor 7 (ubiquitous)	protein-coding
chr1	34459602	34460001	+	1.400718384	promoter-TSS	promoter-TSS (NM_011206)	55	NM_011206	19253	Ptpn18	protein tyrosine phosphatase, non-receptor type 18	protein-coding
chr1	52726893	52727292	+	1.395303399	5' UTR	5' UTR (NM_001357464, exon 1 of 8)	226	NM_133829	98682	Mfsd6	major facilitator superfamily domain containing 6	protein-coding
chr1	127204884	127205283	+	1.393591941	promoter-TSS	promoter-TSS (NM_145128)	97	NM_145128	107895	Mgat5	mannoside acetylglucosaminyltransferase 5	protein-coding
chr1	34472854	34473253	+	1.393054502	intron	intron (NM_011206, intron 13 of 14)	13307	NM_011206	19253	Ptpn18	protein tyrosine phosphatase, non-receptor type 18	protein-coding
chr1	57969815	57970214	+	1.391783865	promoter-TSS	promoter-TSS (NR_027630)	70	NM_001159865	51960	Kctd18	potassium channel tetramerisation domain containing 18	protein-coding
chr1	14218718	14219117	+	1.389252733	intron	intron (NM_010164, intron 11 of 17)	91282	NM_001252192	14048	Eya1	EYA transcriptional coactivator and phosphatase 1	protein-coding
chr1	173420357	173420756	+	1.388752878	promoter-TSS	promoter-TSS (NM_001013779)	-48	NM_001013779	383619	Aim2	absent in melanoma 2	protein-coding
chr1	143739472	143739871	+	1.386686752	promoter-TSS	promoter-TSS (NM_023505)	56	NM_023505	69367	Glrx2	glutaredoxin 2 (thioltransferase)	protein-coding
chr1	71912450	71912849	+	1.38535621	Intergenic	Intergenic	24537	NR_027659	667931	Gm8883	predicted gene 8883	ncRNA
chr1	57995852	57996251	+	1.384800541	promoter-TSS	promoter-TSS (NM_199007)	77	NM_199007	68549	Sgo2a	shugoshin 2A	protein-coding
chr1	45925551	45925950	+	1.384351786	promoter-TSS	promoter-TSS (NM_016917)	-156	NM_016917	53945	Slc40a1	solute carrier family 40 (iron-regulated transporter), member 1	protein-coding
chr1	138136392	138136791	+	1.38301551	intron	intron (NM_011210, intron 2 of 29)	38535	NM_001111316	19264	Ptprc	protein tyrosine phosphatase, receptor type, C	protein-coding
chr1	80453052	80453451	+	1.37793676	intron	intron (NR_040460, intron 2 of 2)	7319	NR_040460	72208	1700016L21Rik	RIKEN cDNA 1700016L21 gene	ncRNA
chr1	136466114	136466513	+	1.375328388	Intergenic	CpG	-1535	NM_001287179	381293	Kif14	kinesin family member 14	protein-coding
chr1	92641673	92642072	+	1.37257862	promoter-TSS	promoter-TSS (NR_028108)	76	NR_028108	66915	Cops9	COP9 signalosome subunit 9	protein-coding
chr1	36309574	36309973	+	1.372570955	intron	intron (NM_001172206, intron 1 of 6)	2040	NR_033310	214855	Arid5a	AT rich interactive domain 5A (MRF1-like)	protein-coding
chr1	80665194	80665593	+	1.372137896	promoter-TSS	promoter-TSS (NM_001285927)	-41	NM_001285927	210293	Dock10	dedicator of cytokinesis 10	protein-coding
chr1	34464451	34464850	+	1.370042298	intron	L1MB8|LINE|L1	4904	NM_011206	19253	Ptpn18	protein tyrosine phosphatase, non-receptor type 18	protein-coding
chr1	40404657	40405056	+	1.368668368	Intergenic	Intergenic	-24714	NM_001294171	17082	Il1rl1	interleukin 1 receptor-like 1	protein-coding
chr1	85988354	85988753	+	1.36668761	Intergenic	Intergenic	-27498	NM_001033290	227326	Gpr55	G protein-coupled receptor 55	protein-coding
chr1	163403648	163404047	+	1.364377218	promoter-TSS	promoter-TSS (NM_001313738)	-178	NM_001313738	98376	Gorab	golgin, RAB6-interacting	protein-coding
chr1	156615502	156615901	+	1.3623155	intron	intron (NM_009595, intron 1 of 11)	56914	NM_009595	11352	Abl2	v-abl Abelson murine leukemia viral oncogene 2 (arg, Abelson-related gene)	protein-coding
chr1	52008476	52008875	+	1.360724091	5' UTR	5' UTR (NM_011487, exon 1 of 24)	435	NM_011487	20849	Stat4	signal transducer and activator of transcription 4	protein-coding
chr1	192137906	192138305	+	1.355413456	promoter-TSS	promoter-TSS (NM_001290278)	-65	NM_001290278	214742	Rcor3	REST corepressor 3	protein-coding
chr1	23256067	23256466	+	1.350154347	Intergenic	CpG	-16003	NR_029533	387225	Mir30a	microRNA 30a	ncRNA
chr1	74303865	74304264	+	1.346534217	intron	CpG	272	NM_027154	69660	Tmbim1	transmembrane BAX inhibitor motif containing 1	protein-coding
chr1	42851141	42851540	+	1.345085116	exon	exon (NM_023514, exon 1 of 11)	107	NM_023514	69527	Mrps9	mitochondrial ribosomal protein S9	protein-coding
chr1	134962439	134962838	+	1.343595773	promoter-TSS	promoter-TSS (NM_026024)	73	NM_026024	67196	Ube2t	ubiquitin-conjugating enzyme E2T	protein-coding
chr1	134405669	134406068	+	1.342439255	promoter-TSS	promoter-TSS (NM_028057)	87	NR_149307	72017	Cyb5r1	cytochrome b5 reductase 1	protein-coding
chr1	180256053	180256452	+	1.342267917	promoter-TSS	promoter-TSS (NM_001128605)	48	NM_001128605	19165	Psen2	presenilin 2	protein-coding
chr1	45795067	45795466	+	1.341264507	promoter-TSS	promoter-TSS (NM_028599)	100	NM_028599	73674	Wdr75	WD repeat domain 75	protein-coding
chr1	181860655	181861054	+	1.33899663	Intergenic	Intergenic	-18453	NM_133815	98386	Lbr	lamin B receptor	protein-coding
chr1	131910354	131910753	+	1.338934841	promoter-TSS	promoter-TSS (NM_001145804)	95	NM_001145804	98415	Nucks1	nuclear casein kinase and cyclin-dependent kinase substrate 1	protein-coding
chr1	175625302	175625701	+	1.33654962	exon	exon (NM_010209, exon 1 of 10)	134	NM_010209	14194	Fh1	fumarate hydratase 1	protein-coding
chr1	179842592	179842991	+	1.335184888	Intergenic	Intergenic	-38776	NM_026375	226747	Ahctf1	AT hook containing transcription factor 1	protein-coding
chr1	161766721	161767120	+	1.334281446	Intergenic	(A)n|Simple_repeat|Simple_repeat	21575	NM_001205243	14103	Fasl	Fas ligand (TNF superfamily, member 6)	protein-coding
chr1	127494322	127494721	+	1.329464324	intron	intron (NM_028135, intron 7 of 7)	183500	NM_028135	72160	Tmem163	transmembrane protein 163	protein-coding
chr1	152540528	152540927	+	1.326116801	intron	intron (NM_001346118, intron 10 of 18)	84490	NM_016846	19731	Rgl1	ral guanine nucleotide dissociation stimulator,-like 1	protein-coding
chr1	184034136	184034535	+	1.324644303	promoter-TSS	promoter-TSS (NM_028516)	-46	NM_022019	63953	Dusp10	dual specificity phosphatase 10	protein-coding
chr1	165236631	165237030	+	1.323982755	exon	exon (NM_145513, exon 1 of 7)	128	NM_145513	226591	Tiprl	TIP41, TOR signalling pathway regulator-like (S. cerevisiae)	protein-coding
chr1	168600875	168601274	+	1.321213026	Intergenic	RLTR6_Mm|LTR|ERV1	110431	NR_105766	102465178	Mir6348	microRNA 6348	ncRNA
chr1	128548793	128549192	+	1.32102276	Intergenic	L1MB2|LINE|L1	43307	NM_009911	12767	Cxcr4	chemokine (C-X-C motif) receptor 4	protein-coding
chr1	9545129	9545528	+	1.318068394	promoter-TSS	promoter-TSS (NM_021511)	-80	NM_021511	59014	Rrs1	ribosome biogenesis regulator 1	protein-coding
chr1	74284610	74285009	+	1.317850974	promoter-TSS	promoter-TSS (NM_146110)	-71	NM_001190444	227290	Aamp	angio-associated migratory protein	protein-coding
chr1	43827766	43828165	+	1.316170641	promoter-TSS	promoter-TSS (NR_160750)	-126	NR_160751	67883	Uxs1	UDP-glucuronate decarboxylase 1	protein-coding
chr1	150197649	150198048	+	1.316107787	Intergenic	Intergenic	-32900	NR_110420	102639566	Ptgs2os2	prostaglandin-endoperoxide synthase 2, opposite strand 2	ncRNA
chr1	172501058	172501457	+	1.313114945	intron	intron (NM_178598, intron 1 of 4)	1011	NM_178598	21346	Tagln2	transgelin 2	protein-coding
chr1	106581763	106582162	+	1.311144883	intron	intron (NM_009741, intron 1 of 1)	-35331	NR_106164	102466254	Mir3473f	microRNA 3473f	ncRNA
chr1	171437270	171437669	+	1.310356448	promoter-TSS	promoter-TSS (NR_151523)	-92	NM_172647	16456	F11r	F11 receptor	protein-coding
chr1	36052701	36053100	+	1.308813739	Intergenic	ORR1F|LTR|ERVL-MaLR	-15500	NM_015818	50785	Hs6st1	heparan sulfate 6-O-sulfotransferase 1	protein-coding
chr1	156420858	156421257	+	1.308332352	promoter-TSS	promoter-TSS (NM_001346967)	-142	NM_001346967	77352	Axdnd1	axonemal dynein light chain domain containing 1	protein-coding
chr1	152838295	152838694	+	1.307532015	3' UTR	3' UTR (NM_001005507, exon 22 of 22)	38341	NM_010877	17970	Ncf2	neutrophil cytosolic factor 2	protein-coding
chr1	191073113	191073512	+	1.302575589	intron	intron (NM_198654, intron 4 of 5)	10291	NM_198654	381318	Nsl1	NSL1, MIS12 kinetochore complex component	protein-coding
chr1	155070584	155070983	+	1.301468332	intron	intron (NR_151545, intron 3 of 6)	12481	NR_151545	671336	Gm9530	predicted gene 9530	ncRNA
chr1	36709841	36710240	+	1.301316161	promoter-TSS	promoter-TSS (NM_146107)	-115	NM_146107	226977	Actr1b	ARP1 actin-related protein 1B, centractin beta	protein-coding
chr1	182489869	182490268	+	1.29649675	intron	intron (NM_009794, intron 5 of 20)	27542	NM_009794	12334	Capn2	calpain 2	protein-coding
chr1	171287901	171288300	+	1.29618878	promoter-TSS	promoter-TSS (NM_013919)	-139	NM_013919	30941	Usp21	ubiquitin specific peptidase 21	protein-coding
chr1	62750485	62750884	+	1.295601901	intron	intron (NM_001077403, intron 7 of 16)	44048	NR_040601	74992	4930487H11Rik	RIKEN cDNA 4930487H11 gene	ncRNA
chr1	121431010	121431409	+	1.291704255	5' UTR	5' UTR (NM_029955, exon 1 of 24)	142	NM_001025156	70829	Ccdc93	coiled-coil domain containing 93	protein-coding
chr1	121567639	121568038	+	1.290641212	exon	exon (NM_025860, exon 1 of 13)	142	NM_025860	66942	Ddx18	DEAD (Asp-Glu-Ala-Asp) box polypeptide 18	protein-coding
chr1	106759482	106759881	+	1.288011557	promoter-TSS	promoter-TSS (NM_027534)	61	NM_027534	70750	Kdsr	3-ketodihydrosphingosine reductase	protein-coding
chr1	165194139	165194538	+	1.287898651	promoter-TSS	promoter-TSS (NR_151712)	95	NM_145512	108735	Sft2d2	SFT2 domain containing 2	protein-coding
chr1	86154477	86154876	+	1.28728266	promoter-TSS	promoter-TSS (NM_001310702)	-104	NM_027456	78795	Armc9	armadillo repeat containing 9	protein-coding
chr1	96872063	96872462	+	1.287268232	promoter-TSS	promoter-TSS (NM_172658)	-91	NM_172658	227394	Slco4c1	solute carrier organic anion transporter family, member 4C1	protein-coding
chr1	193263891	193264290	+	1.286026432	promoter-TSS	promoter-TSS (NM_008288)	-45	NM_008288	15483	Hsd11b1	hydroxysteroid 11-beta dehydrogenase 1	protein-coding
chr1	184590657	184591056	+	1.285770557	Intergenic	Intergenic	-33165	NR_040472	73590	1700112H15Rik	RIKEN cDNA 1700112H15 gene	ncRNA
chr1	191325731	191326130	+	1.283682082	promoter-TSS	promoter-TSS (NM_025864)	28	NM_025864	66950	Pacc1	proton activated chloride channel 1	protein-coding
chr1	131691391	131691790	+	1.278887381	intron	intron (NM_145509, intron 1 of 5)	2895	NM_001311096	226421	Rab7b	RAB7B, member RAS oncogene family	protein-coding
chr1	170885013	170885412	+	1.278000293	exon	exon (NM_023173, exon 1 of 6)	328	NM_001356485	80915	Dusp12	dual specificity phosphatase 12	protein-coding
chr1	193173305	193173704	+	1.276590261	promoter-TSS	promoter-TSS (NM_001160360)	35	NM_001160360	319266	A130010J15Rik	RIKEN cDNA A130010J15 gene	protein-coding
chr1	136415110	136415509	+	1.272638175	promoter-TSS	promoter-TSS (NM_026500)	38	NM_026500	67997	Ddx59	DEAD (Asp-Glu-Ala-Asp) box polypeptide 59	protein-coding
chr1	86504149	86504548	+	1.269578234	Intergenic	CpG	-22209	NR_153833	19231	Ptma	prothymosin alpha	protein-coding
chr1	166409627	166410026	+	1.26677829	promoter-TSS	promoter-TSS (NM_001142948)	2	NM_175170	71592	Pogk	pogo transposable element with KRAB domain	protein-coding
chr1	159186897	159187296	+	1.264095965	Intergenic	Intergenic	-45104	NM_011931	26374	Cop1	COP1, E3 ubiquitin ligase	protein-coding
chr1	151250729	151251128	+	1.256524513	Intergenic	Intergenic	-93558	NM_001359262	117198	Ivns1abp	influenza virus NS1A binding protein	protein-coding
chr1	165700775	165701174	+	1.255511676	intron	intron (NM_178593, intron 1 of 6)	7120	NM_001038846	226594	Rcsd1	RCSD domain containing 1	protein-coding
chr1	178406094	178406493	+	1.255246675	intron	CpG	275	NM_026626	68226	Efcab2	EF-hand calcium binding domain 2	protein-coding
chr1	179517731	179518130	+	1.254860363	exon	exon (NM_027188, exon 1 of 12)	111	NM_027188	69726	Smyd3	SET and MYND domain containing 3	protein-coding
chr1	155006642	155007041	+	1.25264351	Intergenic	Intergenic	76423	NR_151545	671336	Gm9530	predicted gene 9530	ncRNA
chr1	172632948	172633347	+	1.252279059	promoter-TSS	promoter-TSS (NM_026725)	-173	NM_026725	68440	Dusp23	dual specificity phosphatase 23	protein-coding
chr1	180641262	180641661	+	1.249167758	intron	CpG	311	NR_120498	72568	Lin9	lin-9 homolog (C. elegans)	protein-coding
chr1	101902079	101902478	+	1.247954098	Intergenic	IAPEY4_I-int|LTR|ERVK	746510	NR_037989	100504525	Gm20268	predicted gene, 20268	ncRNA
chr1	91095238	91095637	+	1.246543176	intron	intron (NM_001310732, intron 12 of 24)	41993	NM_001111311	16978	Lrrfip1	leucine rich repeat (in FLII) interacting protein 1	protein-coding
chr1	88702097	88702496	+	1.24637567	promoter-TSS	promoter-TSS (NM_177305)	-105	NM_177305	320982	Arl4c	ADP-ribosylation factor-like 4C	protein-coding
chr1	161131157	161131556	+	1.245552704	intron	intron (NM_001039482, intron 1 of 11)	123	NM_001039482	226541	Klhl20	kelch-like 20	protein-coding
chr1	54913431	54913830	+	1.244284657	intron	intron (NM_001081433, intron 1 of 27)	12757	NM_001081433	329154	Ankrd44	ankyrin repeat domain 44	protein-coding
chr1	118459176	118459575	+	1.239857088	promoter-TSS	promoter-TSS (NR_027901)	-110	NR_027901	68204	2900060B14Rik	RIKEN cDNA 2900060B14 gene	ncRNA
chr1	91428726	91429125	+	1.233303409	intron	intron (NM_011066, intron 17 of 22)	-14887	NM_001360900	55927	Hes6	hairy and enhancer of split 6	protein-coding
chr1	40479589	40479988	+	1.232339167	intron	intron (NM_008365, intron 4 of 10)	13782	NM_008365	16182	Il18r1	interleukin 18 receptor 1	protein-coding
chr1	144308276	144308675	+	1.230469066	Intergenic	Intergenic	-59371	NM_015811	50778	Rgs1	regulator of G-protein signaling 1	protein-coding
chr1	131199894	131200293	+	1.230113624	promoter-TSS	promoter-TSS (NM_001311094)	92	NM_001311094	54354	Rassf5	Ras association (RalGDS/AF-6) domain family member 5	protein-coding
chr1	175880454	175880853	+	1.229198233	promoter-TSS	promoter-TSS (NM_012012)	-125	NM_012012	26909	Exo1	exonuclease 1	protein-coding
chr1	86178934	86179333	+	1.228069823	intron	intron (NM_030184, intron 9 of 24)	24353	NM_001310702	78795	Armc9	armadillo repeat containing 9	protein-coding
chr1	40444842	40445241	+	1.223938559	intron	intron (NM_001025602, intron 6 of 10)	5412	NM_010743	17082	Il1rl1	interleukin 1 receptor-like 1	protein-coding
chr1	160044329	160044728	+	1.221476736	non-coding	non-coding (NR_028111, exon 1 of 3)	148	NR_028111	67647	4930523C07Rik	RIKEN cDNA 4930523C07 gene	protein-coding
chr1	131827860	131828259	+	1.22079007	promoter-TSS	promoter-TSS (NM_173865)	47	NM_173865	98396	Slc41a1	solute carrier family 41, member 1	protein-coding
chr1	152528839	152529238	+	1.220215658	intron	intron (NM_001346118, intron 15 of 18)	96179	NM_016846	19731	Rgl1	ral guanine nucleotide dissociation stimulator,-like 1	protein-coding
chr1	170853676	170854075	+	1.219761987	intron	B1F|SINE|Alu	13896	NM_001081304	226641	Atf6	activating transcription factor 6	protein-coding
chr1	191821229	191821628	+	1.21711952	promoter-TSS	promoter-TSS (NM_010892)	-45	NM_010892	18005	Nek2	NIMA (never in mitosis gene a)-related expressed kinase 2	protein-coding
chr1	193129943	193130342	+	1.21421039	promoter-TSS	promoter-TSS (NM_001368818)	109	NM_145415	215193	Utp25	UTP25 small subunit processome component	protein-coding
chr1	39650702	39651101	+	1.212439668	exon	exon (NM_170597, exon 1 of 4)	281	NM_170597	263764	Creg2	cellular repressor of E1A-stimulated genes 2	protein-coding
chr1	171815791	171816190	+	1.212096783	Intergenic	MER20|DNA|hAT-Charlie	-23707	NM_013489	12523	Cd84	CD84 antigen	protein-coding
chr1	89454752	89455151	+	1.211969884	5' UTR	5' UTR (NM_178119, exon 1 of 18)	140	NM_001037136	347722	Agap1	ArfGAP with GTPase domain, ankyrin repeat and PH domain 1	protein-coding
chr1	171558974	171559373	+	1.21117156	promoter-TSS	promoter-TSS (NM_018729)	-20	NM_018729	18106	Cd244a	CD244 molecule A	protein-coding
chr1	60566712	60567111	+	1.210487096	promoter-TSS	promoter-TSS (NM_001045513)	-146	NM_001045513	77300	Raph1	Ras association (RalGDS/AF-6) and pleckstrin homology domains 1	protein-coding
chr1	173491008	173491407	+	1.205332442	Intergenic	Intergenic	44750	NM_001024721	545384	Ifi214	interferon activated gene 214	protein-coding
chr1	170936309	170936708	+	1.204597495	Intergenic	Intergenic	-8925	NM_145141	98752	Fcrla	Fc receptor-like A	protein-coding
chr1	164138757	164139156	+	1.199007351	intron	intron (NM_011347, intron 9 of 15)	-12879	NM_007976	14067	F5	coagulation factor V	protein-coding
chr1	180829759	180830158	+	1.197643238	Intergenic	Intergenic	-16353	NM_008210	15078	H3f3a	H3 histone, family 3A	protein-coding
chr1	53830170	53830569	+	1.19641916	intron	intron (NM_001001883, intron 26 of 28)	-19055	NR_106149	102465783	Mir7681	microRNA 7681	ncRNA
chr1	37561797	37562196	+	1.190854329	Intergenic	Intergenic	-20980	NM_173870	269181	Mgat4a	mannoside acetylglucosaminyltransferase 4, isoenzyme A	protein-coding
chr1	4857643	4858042	+	1.189476041	promoter-TSS	promoter-TSS (NM_001159751)	148	NM_001159750	21399	Tcea1	transcription elongation factor A (SII) 1	protein-coding
chr1	58652526	58652925	+	1.183405038	promoter-TSS	promoter-TSS (NR_045007)	84	NR_045007	100504501	Gm20257	caspase 8 pseudogene	pseudo
chr1	136345845	136346244	+	1.179470458	promoter-TSS	promoter-TSS (NM_001347109)	60	NM_001347110	67886	Camsap2	calmodulin regulated spectrin-associated protein family, member 2	protein-coding
chr1	13660311	13660710	+	1.176625376	promoter-TSS	promoter-TSS (NM_145381)	-1	NM_145381	212442	Lactb2	lactamase, beta 2	protein-coding
chr1	154786317	154786716	+	1.171360529	Intergenic	Intergenic	-60596	NM_009782	12290	Cacna1e	calcium channel, voltage-dependent, R type, alpha 1E subunit	protein-coding
chr1	180330379	180330778	+	1.169708656	promoter-TSS	promoter-TSS (NR_003623)	-29	NR_003623	277333	Gm5069	glyceraldehyde-3-phosphate dehydrogenase pseudogene	pseudo
chr1	60070682	60071081	+	1.167574079	Intergenic	Intergenic	27026	NM_021312	57750	Wdr12	WD repeat domain 12	protein-coding
chr1	93444972	93445371	+	1.16715875	intron	CpG	530	NM_001301364	110611	Hdlbp	high density lipoprotein (HDL) binding protein	protein-coding
chr1	184477848	184478247	+	1.166774894	Intergenic	Intergenic	79644	NR_040472	73590	1700112H15Rik	RIKEN cDNA 1700112H15 gene	ncRNA
chr1	51584960	51585359	+	1.165786714	intron	ORR1F|LTR|ERVL-MaLR	11559	NR_151621	100045066	Gm17767	predicted gene, 17767	ncRNA
chr1	180195808	180196207	+	1.161238678	promoter-TSS	promoter-TSS (NM_023341)	13	NM_023341	67426	Coq8a	coenzyme Q8A	protein-coding
chr1	58504801	58505200	+	1.160203512	5' UTR	5' UTR (NM_008765, exon 1 of 18)	109	NM_001271526	18393	Orc2	origin recognition complex, subunit 2	protein-coding
chr1	171470847	171471246	+	1.159471157	Intergenic	Intergenic	-32432	NM_019484	56009	Alyref2	Aly/REF export factor 2	protein-coding
chr1	133033875	133034274	+	1.159182003	Intergenic	Intergenic	-3487	NM_001302802	17248	Mdm4	transformed mouse 3T3 cell double minute 4	protein-coding
chr1	91413135	91413534	+	1.158019209	promoter-TSS	promoter-TSS (NM_001360899)	-112	NM_019479	55927	Hes6	hairy and enhancer of split 6	protein-coding
chr1	134955638	134956037	+	1.155942876	5' UTR	5' UTR (NM_001368827, exon 1 of 24)	103	NM_001368827	329251	Ppp1r12b	protein phosphatase 1, regulatory subunit 12B	protein-coding
chr1	191599191	191599590	+	1.150896534	intron	intron (NM_178632, intron 7 of 19)	23754	NM_001306203	77065	Ints7	integrator complex subunit 7	protein-coding
chr1	21079360	21079759	+	1.150835288	promoter-TSS	promoter-TSS (NM_177409)	-334	NM_177409	170829	Tram2	translocating chain-associating membrane protein 2	protein-coding
chr1	181372425	181372824	+	1.149107211	intron	intron (NM_001160212, intron 1 of 4)	19996	NM_001160212	72978	Cnih3	cornichon family AMPA receptor auxiliary protein 3	protein-coding
chr1	138955559	138955958	+	1.147617974	Intergenic	Intergenic	-7951	NM_001166501	329260	Dennd1b	DENN/MADD domain containing 1B	protein-coding
chr1	138303238	138303637	+	1.145056955	Intergenic	Intergenic	29699	NM_177397	338375	Atp6v1g3	ATPase, H+ transporting, lysosomal V1 subunit G3	protein-coding
chr1	119837342	119837741	+	1.143320971	promoter-TSS	promoter-TSS (NM_019933)	-470	NM_019933	19258	Ptpn4	protein tyrosine phosphatase, non-receptor type 4	protein-coding
chr1	33669663	33670062	+	1.143229235	promoter-TSS	promoter-TSS (NM_008922)	38	NR_033199	67503	1700001G17Rik	RIKEN cDNA 1700001G17 gene	ncRNA
chr1	106713919	106714318	+	1.141209752	5' UTR	5' UTR (NM_009741, exon 1 of 2)	172	NM_177410	12043	Bcl2	B cell leukemia/lymphoma 2	protein-coding
chr1	64737464	64737863	+	1.140179922	promoter-TSS	promoter-TSS (NM_022721)	87	NM_001042659	14367	Fzd5	frizzled class receptor 5	protein-coding
chr1	135313458	135313857	+	1.138361333	promoter-TSS	promoter-TSS (NM_011590)	80	NM_001360857	21854	Timm17a	translocase of inner mitochondrial membrane 17a	protein-coding
chr1	164152785	164153184	+	1.137463709	promoter-TSS	promoter-TSS (NR_037987)	-767	NR_037987	100503816	Gm16548	predicted gene 16548	ncRNA
chr1	74125221	74125620	+	1.135282385	promoter-TSS	promoter-TSS (NM_001170641)	-121	NM_001034060	435626	Rufy4	RUN and FYVE domain containing 4	protein-coding
chr1	167393830	167394229	+	1.128777018	promoter-TSS	promoter-TSS (NM_025569)	-188	NM_025569	66447	Mgst3	microsomal glutathione S-transferase 3	protein-coding
chr1	71556965	71557364	+	1.128155562	promoter-TSS	promoter-TSS (NM_026195)	8	NM_026195	108147	Atic	5-aminoimidazole-4-carboxamide ribonucleotide formyltransferase/IMP cyclohydrolase	protein-coding
chr1	173880145	173880544	+	1.126909338	promoter-TSS	promoter-TSS (NM_001170853)	-157	NM_001170853	100040462	Mndal	myeloid nuclear differentiation antigen like	protein-coding
chr1	85838008	85838407	+	1.121326528	intron	intron (NM_001355047, intron 5 of 9)	44190	NM_001355047	12283	Cab39	calcium binding protein 39	protein-coding
chr1	59481826	59482225	+	1.118138198	promoter-TSS	promoter-TSS (NM_008057)	-122	NM_008057	14369	Fzd7	frizzled class receptor 7	protein-coding
chr1	88654736	88655135	+	1.115646196	Intergenic	Intergenic	47256	NM_177305	320982	Arl4c	ADP-ribosylation factor-like 4C	protein-coding
chr1	91494545	91494944	+	1.114952613	promoter-TSS	promoter-TSS (NM_028718)	76	NM_028718	74019	Traf3ip1	TRAF3 interacting protein 1	protein-coding
chr1	171618935	171619334	+	1.114401899	Intergenic	RMER19B|LTR|ERVK	-11724	NM_008534	17085	Ly9	lymphocyte antigen 9	protein-coding
chr1	20820141	20820540	+	1.11180677	promoter-TSS	promoter-TSS (NM_008563)	-28	NM_008563	17215	Mcm3	minichromosome maintenance complex component 3	protein-coding
chr1	170795816	170796215	+	1.109645828	intron	intron (NM_001081304, intron 10 of 15)	71756	NM_001081304	226641	Atf6	activating transcription factor 6	protein-coding
chr1	86442027	86442426	+	1.108148362	Intergenic	CpG	15897	NM_027966	71863	Tex44	testis expressed 44	protein-coding
chr1	72225880	72226279	+	1.101707212	Intergenic	CpG	-13765	NM_001357488	381269	Mreg	melanoregulin	protein-coding
chr1	192136625	192137024	+	1.101079138	promoter-TSS	promoter-TSS (NR_033536)	-74	NR_033536	100038712	Gm10516	predicted gene 10516	ncRNA
chr1	106627221	106627620	+	1.097053914	intron	intron (NM_009741, intron 1 of 1)	-80789	NR_106164	102466254	Mir3473f	microRNA 3473f	ncRNA
chr1	182517447	182517846	+	1.087823676	promoter-TSS	promoter-TSS (NM_009794)	-36	NM_009794	12334	Capn2	calpain 2	protein-coding
chr1	134099102	134099501	+	1.080363966	Intergenic	Intergenic	-11941	NM_001284524	71884	Chit1	chitinase 1 (chitotriosidase)	protein-coding
chr1	155557994	155558393	+	1.07811222	promoter-TSS	promoter-TSS (NM_026683)	73	NM_028250	72482	Acbd6	acyl-Coenzyme A binding domain containing 6	protein-coding
chr1	171360846	171361245	+	1.068692396	promoter-TSS	promoter-TSS (NM_001033039)	-247	NM_001033039	68874	Klhdc9	kelch domain containing 9	protein-coding
chr1	161734771	161735170	+	1.064768055	Intergenic	Intergenic	53525	NM_001205243	14103	Fasl	Fas ligand (TNF superfamily, member 6)	protein-coding
chr1	162548346	162548745	+	1.061614288	promoter-TSS	promoter-TSS (NM_144877)	-200	NM_144877	71449	Eef1aknmt	EEF1A lysine and N-terminal methyltransferase	protein-coding
chr1	181852385	181852784	+	1.061418311	Intergenic	Intergenic	-10183	NM_133815	98386	Lbr	lamin B receptor	protein-coding
chr1	131867130	131867529	+	1.060577194	promoter-TSS	promoter-TSS (NM_144875)	52	NM_144875	226422	Rab29	RAB29, member RAS oncogene family	protein-coding
chr1	40091263	40091662	+	1.057989817	intron	intron (NM_001360800, intron 1 of 8)	5369	NM_001360800	16178	Il1r2	interleukin 1 receptor, type II	protein-coding
chr1	133046162	133046561	+	1.05582848	5' UTR	5' UTR (NM_001099276, exon 1 of 33)	349	NM_001099276	240752	Pik3c2b	phosphatidylinositol-4-phosphate 3-kinase catalytic subunit type 2 beta	protein-coding
chr1	74661661	74662060	+	1.044949192	5' UTR	5' UTR (NM_001014974, exon 1 of 20)	158	NM_001014974	67534	Ttll4	tubulin tyrosine ligase-like family, member 4	protein-coding
chr1	164307178	164307577	+	1.042860421	promoter-TSS	promoter-TSS (NM_178071)	107	NM_001160208	66352	Blzf1	basic leucine zipper nuclear factor 1	protein-coding
chr1	53773954	53774353	+	1.038418852	intron	intron (NM_133810, intron 2 of 7)	11062	NM_133810	98267	Stk17b	serine/threonine kinase 17b (apoptosis-inducing)	protein-coding
chr1	169969092	169969491	+	1.035721147	promoter-TSS	promoter-TSS (NR_040438)	-86	NM_010476	15490	Hsd17b7	hydroxysteroid (17-beta) dehydrogenase 7	protein-coding
chr1	9967900	9968299	+	1.021435278	promoter-TSS	promoter-TSS (NM_001285425)	-289	NM_001285425	100039596	Tcf24	transcription factor 24	protein-coding
chr1	74332307	74332706	+	1.014690069	promoter-TSS	promoter-TSS (NM_019999)	-104	NM_019999	56695	Pnkd	paroxysmal nonkinesiogenic dyskinesia	protein-coding
chr1	90998380	90998779	+	1.008558731	promoter-TSS	promoter-TSS (NM_001111312)	-148	NM_001111312	16978	Lrrfip1	leucine rich repeat (in FLII) interacting protein 1	protein-coding
chr1	180226011	180226410	+	1.007910716	TTS	TTS (NM_001128605)	19740	NM_011183	19165	Psen2	presenilin 2	protein-coding
chr1	152386322	152386721	+	1.005433215	exon	exon (NM_025677, exon 1 of 5)	161	NM_025677	66637	Tsen15	tRNA splicing endonuclease subunit 15	protein-coding
chr1	184845625	184846024	+	0.999819132	promoter-TSS	promoter-TSS (NM_133684)	84	NM_133684	67247	2-Mar	mitochondrial amidoxime reducing component 2	protein-coding
chr1	74816938	74817337	+	0.995730929	Intergenic	CpG	25118	NM_009518	22409	Wnt10a	wingless-type MMTV integration site family, member 10A	protein-coding
chr10	19199710	19200109	+	4.667848671	intron	L3|LINE|CR1	32671	NR_038022	100504265	Gm20139	predicted gene, 20139	ncRNA
chr10	120191138	120191537	+	4.257576399	intron	intron (NM_001359184, intron 1 of 11)	10260	NR_152856	73914	Irak3	interleukin-1 receptor-associated kinase 3	protein-coding
chr10	43703070	43703469	+	3.941866846	Intergenic	RMER13A2|LTR|ERVK	-42889	NR_040581	69443	1700027J07Rik	RIKEN cDNA 1700027J07 gene	ncRNA
chr10	59943555	59943954	+	3.883111585	Intergenic	MIR|SINE|MIR	8016	NM_029083	74747	Ddit4	DNA-damage-inducible transcript 4	protein-coding
chr10	9985421	9985820	+	3.829183844	Intergenic	Intergenic	-84580	NM_001081344	78808	Stxbp5	syntaxin binding protein 5 (tomosyn)	protein-coding
chr10	9919712	9920111	+	3.819029976	Intergenic	RMER19B2|LTR|ERVK	-18871	NM_001081344	78808	Stxbp5	syntaxin binding protein 5 (tomosyn)	protein-coding
chr10	120189314	120189713	+	3.66116972	intron	intron (NM_001359184, intron 1 of 11)	12084	NR_152856	73914	Irak3	interleukin-1 receptor-associated kinase 3	protein-coding
chr10	120183787	120184186	+	3.628801497	intron	L1MC4a|LINE|L1	17611	NR_152856	73914	Irak3	interleukin-1 receptor-associated kinase 3	protein-coding
chr10	18943394	18943793	+	3.594417477	Intergenic	LTR41B|LTR|ERVL	68370	NM_001166402	21929	Tnfaip3	tumor necrosis factor, alpha-induced protein 3	protein-coding
chr10	37338386	37338785	+	3.59150564	Intergenic	Intergenic	-199659	NM_008538	17118	Marcks	myristoylated alanine rich protein kinase C substrate	protein-coding
chr10	60390958	60391357	+	3.573075636	intron	intron (NR_045556, intron 30 of 68)	-8569	NM_001164374	100302688	Gm17455	predicted gene, 17455	protein-coding
chr10	37228009	37228408	+	3.555372904	Intergenic	Intergenic	-89282	NM_008538	17118	Marcks	myristoylated alanine rich protein kinase C substrate	protein-coding
chr10	19226774	19227173	+	3.472776908	Intergenic	Intergenic	59735	NR_038022	100504265	Gm20139	predicted gene, 20139	ncRNA
chr10	43580729	43581128	+	3.399736309	intron	intron (NM_009846, intron 1 of 1)	1759	NM_009846	12484	Cd24a	CD24a antigen	protein-coding
chr10	88372483	88372882	+	3.397191895	Intergenic	Intergenic	-6586	NM_001364707	432486	Gnptab	N-acetylglucosamine-1-phosphate transferase, alpha and beta subunits	protein-coding
chr10	5185602	5186001	+	3.395702272	exon	exon (NM_001347732, exon 93 of 146)	8906	NM_001079686	64009	Syne1	spectrin repeat containing, nuclear envelope 1	protein-coding
chr10	120201241	120201640	+	3.368416815	exon	exon (NM_028679, exon 1 of 12)	157	NR_152856	73914	Irak3	interleukin-1 receptor-associated kinase 3	protein-coding
chr10	43871405	43871804	+	3.337482431	Intergenic	Intergenic	30132	NM_001081054	76563	Qrsl1	glutaminyl-tRNA synthase (glutamine-hydrolyzing)-like 1	protein-coding
chr10	96094090	96094489	+	3.273785435	Intergenic	Intergenic	-131918	NR_110448	74881	4930459C07Rik	RIKEN cDNA 4930459C07 gene	ncRNA
chr10	86173368	86173767	+	3.259729094	intron	intron (NM_013722, intron 6 of 13)	77713	NR_038024	78170	4930486F22Rik	RIKEN cDNA 4930486F22 gene	ncRNA
chr10	82795147	82795546	+	3.244913624	Intergenic	Intergenic	-16777	NR_038042	70003	1700028I16Rik	RIKEN cDNA 1700028I16 gene	ncRNA
chr10	62066176	62066575	+	3.198757064	Intergenic	Intergenic	44593	NM_001358253	69894	Fam241b	family with sequence similarity 241, member B	protein-coding
chr10	99581251	99581650	+	3.157268199	Intergenic	Lx7|LINE|L1	-27721	NR_038019	100504202	Gm20110	predicted gene, 20110	ncRNA
chr10	10733129	10733528	+	3.125577315	intron	intron (NM_016976, intron 6 of 8)	-17718	NR_046010	78056	4930567K20Rik	RIKEN cDNA 4930567K20 gene	ncRNA
chr10	59578187	59578586	+	3.103075538	intron	intron (NM_001033259, intron 1 of 7)	38306	NM_001033259	215999	Mcu	mitochondrial calcium uniporter	protein-coding
chr10	17788096	17788495	+	3.097208067	Intergenic	HAL1|LINE|L1	-7924	NM_138628	378431	Txlnb	taxilin beta	protein-coding
chr10	127563738	127564137	+	3.068081764	intron	intron (NM_008512, intron 41 of 88)	-29378	NM_183297	104080	Nxph4	neurexophilin 4	protein-coding
chr10	120674438	120674837	+	3.058424113	Intergenic	Intergenic	-91095	NR_038000	70874	4921513I03Rik	RIKEN cDNA 4921513I03 gene	ncRNA
chr10	85266028	85266427	+	3.045242813	Intergenic	Intergenic	-81173	NM_007771	12952	Cry1	cryptochrome 1 (photolyase-like)	protein-coding
chr10	68239606	68240005	+	3.035184675	intron	intron (NM_023598, intron 3 of 9)	38921	NM_023598	71371	Arid5b	AT rich interactive domain 5B (MRF1-like)	protein-coding
chr10	68137566	68137965	+	3.031836914	intron	intron (NM_023598, intron 4 of 9)	140961	NM_023598	71371	Arid5b	AT rich interactive domain 5B (MRF1-like)	protein-coding
chr10	93422896	93423295	+	3.027235418	Intergenic	Intergenic	-10012	NR_106161	102465791	Mir7688	microRNA 7688	ncRNA
chr10	43578985	43579384	+	2.981512569	promoter-TSS	promoter-TSS (NM_009846)	15	NM_009846	12484	Cd24a	CD24a antigen	protein-coding
chr10	93111241	93111640	+	2.973813433	Intergenic	MER94|DNA|hAT-Blackjack	-29818	NM_001347060	380654	Cfap54	cilia and flagella associated protein 54	protein-coding
chr10	96656160	96656559	+	2.973244017	Intergenic	Intergenic	39358	NM_007569	12226	Btg1	B cell translocation gene 1, anti-proliferative	protein-coding
chr10	111539891	111540290	+	2.967939482	Intergenic	Intergenic	33804	NM_009344	21664	Phlda1	pleckstrin homology like domain, family A, member 1	protein-coding
chr10	37337213	37337612	+	2.96504603	Intergenic	Intergenic	-198486	NM_008538	17118	Marcks	myristoylated alanine rich protein kinase C substrate	protein-coding
chr10	19941889	19942288	+	2.959751409	intron	intron (NM_008580, intron 1 of 29)	7562	NM_008580	26408	Map3k5	mitogen-activated protein kinase kinase kinase 5	protein-coding
chr10	67702907	67703306	+	2.958993717	Intergenic	Intergenic	-131147	NR_155444	105245193	4930563J15Rik	RIKEN cDNA 4930563J15 gene	ncRNA
chr10	10740709	10741108	+	2.948586406	intron	intron (NM_016976, intron 6 of 8)	-10138	NR_046010	78056	4930567K20Rik	RIKEN cDNA 4930567K20 gene	ncRNA
chr10	96107505	96107904	+	2.937128103	Intergenic	Intergenic	-118503	NR_110448	74881	4930459C07Rik	RIKEN cDNA 4930459C07 gene	ncRNA
chr10	68126359	68126758	+	2.89516374	intron	intron (NM_023598, intron 7 of 9)	146988	NM_001359318	170799	Rtkn2	rhotekin 2	protein-coding
chr10	12975915	12976314	+	2.895006622	Intergenic	Intergenic	-11855	NM_001163591	74732	Stx11	syntaxin 11	protein-coding
chr10	75318052	75318451	+	2.872675026	intron	intron (NM_001331095, intron 1 of 2)	651	NM_001331095	11540	Adora2a	adenosine A2a receptor	protein-coding
chr10	17772334	17772733	+	2.852032354	Intergenic	Intergenic	-23686	NM_138628	378431	Txlnb	taxilin beta	protein-coding
chr10	96015767	96016166	+	2.838338174	intron	intron (NM_001001932, intron 13 of 28)	75303	NM_001001932	216238	Eea1	early endosome antigen 1	protein-coding
chr10	94828349	94828748	+	2.836336873	intron	intron (NM_018797, intron 20 of 30)	116297	NM_018797	54712	Plxnc1	plexin C1	protein-coding
chr10	120163469	120163868	+	2.829268151	intron	intron (NM_028679, intron 8 of 11)	37929	NR_152856	73914	Irak3	interleukin-1 receptor-associated kinase 3	protein-coding
chr10	10456979	10457378	+	2.821369603	intron	intron (NM_001127353, intron 1 of 36)	15221	NM_001127353	215772	Adgb	androglobin	protein-coding
chr10	96502231	96502630	+	2.817460284	Intergenic	Intergenic	-114571	NM_007569	12226	Btg1	B cell translocation gene 1, anti-proliferative	protein-coding
chr10	96001021	96001420	+	2.814442961	intron	intron (NM_001001932, intron 9 of 28)	60557	NM_001001932	216238	Eea1	early endosome antigen 1	protein-coding
chr10	111576075	111576474	+	2.810174364	Intergenic	Intergenic	17999	NR_045344	71321	4933440J02Rik	RIKEN cDNA 4933440J02 gene	ncRNA
chr10	19077896	19078295	+	2.79782109	Intergenic	Intergenic	-62685	NM_009397	21929	Tnfaip3	tumor necrosis factor, alpha-induced protein 3	protein-coding
chr10	128779738	128780137	+	2.796121195	Intergenic	(TCTA)n|Simple_repeat|Simple_repeat	-10973	NM_001164197	58223	Mmp19	matrix metallopeptidase 19	protein-coding
chr10	128298099	128298498	+	2.795170095	promoter-TSS	promoter-TSS (NM_031252)	-214	NM_031252	83430	Il23a	interleukin 23, alpha subunit p19	protein-coding
chr10	115263062	115263461	+	2.787605519	Intergenic	Lx7|LINE|L1	-11768	NM_025706	66687	Tbc1d15	TBC1 domain family, member 15	protein-coding
chr10	98958787	98959186	+	2.755880593	intron	intron (NM_001359507, intron 1 of 21)	43834	NM_026482	67972	Atp2b1	ATPase, Ca++ transporting, plasma membrane 1	protein-coding
chr10	37232072	37232471	+	2.753833159	Intergenic	Intergenic	-93345	NM_008538	17118	Marcks	myristoylated alanine rich protein kinase C substrate	protein-coding
chr10	68240958	68241357	+	2.747725763	intron	intron (NM_023598, intron 3 of 9)	37569	NM_023598	71371	Arid5b	AT rich interactive domain 5B (MRF1-like)	protein-coding
chr10	43742681	43743080	+	2.73485743	Intergenic	L2|LINE|L2	-3278	NR_040581	69443	1700027J07Rik	RIKEN cDNA 1700027J07 gene	ncRNA
chr10	66852840	66853239	+	2.730747165	Intergenic	Intergenic	67345	NR_138561	68488	1110002J07Rik	RIKEN cDNA 1110002J07 gene	ncRNA
chr10	68057836	68058235	+	2.729248698	Intergenic	Charlie1|DNA|hAT-Charlie	78465	NM_001359318	170799	Rtkn2	rhotekin 2	protein-coding
chr10	51497228	51497627	+	2.728642408	TTS	TTS (NM_001291894)	6529	NM_013532	14728	Lilrb4a	leukocyte immunoglobulin-like receptor, subfamily B, member 4A	protein-coding
chr10	68091937	68092336	+	2.727623885	Intergenic	Intergenic	112566	NM_001359318	170799	Rtkn2	rhotekin 2	protein-coding
chr10	51521544	51521943	+	2.724875047	Intergenic	SSU-rRNA_Hsa|rRNA|rRNA	30845	NM_013532	14728	Lilrb4a	leukocyte immunoglobulin-like receptor, subfamily B, member 4A	protein-coding
chr10	78134661	78135060	+	2.72078508	Intergenic	Intergenic	34895	NM_138601	28295	Gatd3a	glutamine amidotransferase like class 1 domain containing 3A	protein-coding
chr10	95795598	95795997	+	2.716035547	Intergenic	Intergenic	-144866	NM_001001932	216238	Eea1	early endosome antigen 1	protein-coding
chr10	66864350	66864749	+	2.708155717	Intergenic	Intergenic	55835	NR_138561	68488	1110002J07Rik	RIKEN cDNA 1110002J07 gene	ncRNA
chr10	17919036	17919435	+	2.69623388	intron	intron (NM_001033432, intron 1 of 3)	28832	NM_001033432	380629	Heca	hdc homolog, cell cycle regulator	protein-coding
chr10	7664069	7664468	+	2.694373896	promoter-TSS	promoter-TSS (NM_001358657)	-660	NM_001358654	18537	Pcmt1	protein-L-isoaspartate (D-aspartate) O-methyltransferase 1	protein-coding
chr10	93421952	93422351	+	2.693296407	Intergenic	L1MA8|LINE|L1	-10956	NR_106161	102465791	Mir7688	microRNA 7688	ncRNA
chr10	19936989	19937388	+	2.683419956	intron	intron (NM_008580, intron 1 of 29)	2662	NM_008580	26408	Map3k5	mitogen-activated protein kinase kinase kinase 5	protein-coding
chr10	111516359	111516758	+	2.679132956	Intergenic	Intergenic	10272	NM_009344	21664	Phlda1	pleckstrin homology like domain, family A, member 1	protein-coding
chr10	21144836	21145235	+	2.676592097	exon	exon (NM_001198914, exon 10 of 16)	15949	NM_010848	17863	Myb	myeloblastosis oncogene	protein-coding
chr10	79928249	79928648	+	2.674365016	intron	intron (NM_001288625, intron 1 of 8)	1107	NM_001288625	13496	Arid3a	AT rich interactive domain 3A (BRIGHT-like)	protein-coding
chr10	59564577	59564976	+	2.668216939	intron	MIR|SINE|MIR	51916	NM_001033259	215999	Mcu	mitochondrial calcium uniporter	protein-coding
chr10	67025663	67026062	+	2.666091813	intron	intron (NR_110511, intron 2 of 6)	20787	NR_110511	102634101	Gm31763	predicted gene, 31763	ncRNA
chr10	10469058	10469457	+	2.662151399	intron	intron (NM_001127353, intron 1 of 36)	3142	NM_001127353	215772	Adgb	androglobin	protein-coding
chr10	96080573	96080972	+	2.659060768	Intergenic	Intergenic	140109	NM_001001932	216238	Eea1	early endosome antigen 1	protein-coding
chr10	111528170	111528569	+	2.638032743	Intergenic	(CAGA)n|Simple_repeat|Simple_repeat	22083	NM_009344	21664	Phlda1	pleckstrin homology like domain, family A, member 1	protein-coding
chr10	82922155	82922554	+	2.637564777	Intergenic	B1_Mur4|SINE|Alu	55728	NM_025499	66341	Eid3	EP300 interacting inhibitor of differentiation 3	protein-coding
chr10	25128423	25128822	+	2.63354416	Intergenic	RMER15|LTR|ERVL	71548	NM_001347460	432442	Akap7	A kinase (PRKA) anchor protein 7	protein-coding
chr10	84558409	84558808	+	2.632369301	Intergenic	Intergenic	-5270	NR_040658	442847	Platr7	pluripotency associated transcript 7	ncRNA
chr10	96298657	96299056	+	2.627754029	Intergenic	Intergenic	72649	NR_110448	74881	4930459C07Rik	RIKEN cDNA 4930459C07 gene	ncRNA
chr10	12964175	12964574	+	2.626131697	promoter-TSS	promoter-TSS (NM_001163590)	-115	NM_001163591	74732	Stx11	syntaxin 11	protein-coding
chr10	98880206	98880605	+	2.623561274	Intergenic	Intergenic	-34237	NM_001359506	67972	Atp2b1	ATPase, Ca++ transporting, plasma membrane 1	protein-coding
chr10	121263907	121264306	+	2.610919416	3' UTR	3' UTR (NM_001361015, exon 13 of 13)	47290	NM_029057	74694	Tbc1d30	TBC1 domain family, member 30	protein-coding
chr10	68124982	68125381	+	2.610249625	intron	intron (NM_023598, intron 7 of 9)	145611	NM_001359318	170799	Rtkn2	rhotekin 2	protein-coding
chr10	16996727	16997126	+	2.607351539	intron	intron (NR_038020, intron 1 of 8)	98856	NR_038020	100504235	Gm20125	predicted gene, 20125	ncRNA
chr10	95191799	95192198	+	2.604651467	intron	intron (NM_001330175, intron 2 of 2)	-46173	NR_131146	628062	Gm29684	predicted gene, 29684	ncRNA
chr10	95941755	95942154	+	2.598810289	intron	intron (NM_001001932, intron 1 of 28)	1291	NM_001001932	216238	Eea1	early endosome antigen 1	protein-coding
chr10	37137113	37137512	+	2.585187701	intron	CpG	1614	NM_008538	17118	Marcks	myristoylated alanine rich protein kinase C substrate	protein-coding
chr10	10449114	10449513	+	2.581804751	intron	intron (NM_001127353, intron 2 of 36)	23086	NM_001127353	215772	Adgb	androglobin	protein-coding
chr10	84533844	84534243	+	2.574812642	promoter-TSS	promoter-TSS (NM_175451)	-155	NM_175451	216197	Ckap4	cytoskeleton-associated protein 4	protein-coding
chr10	99467441	99467840	+	2.571280302	Intergenic	Intergenic	-141531	NR_038019	100504202	Gm20110	predicted gene, 20110	ncRNA
chr10	81303544	81303943	+	2.563215463	intron	L3b|LINE|CR1	10780	NM_001293646	18717	Pip5k1c	phosphatidylinositol-4-phosphate 5-kinase, type 1 gamma	protein-coding
chr10	85873970	85874369	+	2.559343865	intron	intron (NM_133993, intron 1 of 14)	2338	NM_133993	103136	Pwp1	PWP1 homolog, endonuclein	protein-coding
chr10	9908140	9908539	+	2.557160793	Intergenic	Intergenic	-7299	NM_001081344	78808	Stxbp5	syntaxin binding protein 5 (tomosyn)	protein-coding
chr10	75062604	75063003	+	2.554680756	intron	intron (NM_001081412, intron 1 of 22)	1907	NM_001081412	110279	Bcr	breakpoint cluster region	protein-coding
chr10	37319134	37319533	+	2.546728658	Intergenic	Intergenic	-180407	NM_008538	17118	Marcks	myristoylated alanine rich protein kinase C substrate	protein-coding
chr10	99430806	99431205	+	2.540897684	Intergenic	Intergenic	167774	NM_026268	67603	Dusp6	dual specificity phosphatase 6	protein-coding
chr10	43679645	43680044	+	2.540559442	Intergenic	Intergenic	-66314	NR_040581	69443	1700027J07Rik	RIKEN cDNA 1700027J07 gene	ncRNA
chr10	12928559	12928958	+	2.526044113	Intergenic	RMER17C2|LTR|ERVK	-5631	NR_038027	320273	B230208H11Rik	RIKEN cDNA B230208H11 gene	ncRNA
chr10	107921426	107921825	+	2.524674535	Intergenic	URR1A|DNA|hAT-Charlie	-9246	NM_001370989
chr10	82962667	82963066	+	2.520078576	Intergenic	Charlie6|DNA|hAT-Charlie	-22631	NM_021439	58250	Chst11	carbohydrate sulfotransferase 11	protein-coding
chr10	66998629	66999028	+	2.513409418	Intergenic	Intergenic	-6247	NR_110511	102634101	Gm31763	predicted gene, 31763	ncRNA
chr10	62525277	62525676	+	2.510154206	intron	intron (NM_001358965, intron 1 of 3)	1969	NM_001358965	19073	Srgn	serglycin	protein-coding
chr10	77544760	77545159	+	2.509024369	intron	intron (NR_157228, intron 3 of 13)	14589	NR_157229	16414	Itgb2	integrin beta 2	protein-coding
chr10	19087046	19087445	+	2.508804248	Intergenic	Intergenic	-54504	NR_038021	100504265	Gm20139	predicted gene, 20139	ncRNA
chr10	95779757	95780156	+	2.504479996	Intergenic	Intergenic	-160707	NM_001001932	216238	Eea1	early endosome antigen 1	protein-coding
chr10	127667784	127668183	+	2.504075367	intron	intron (NR_045171, intron 1 of 1)	860	NR_045171	72243	1700012D01Rik	RIKEN cDNA 1700012D01 gene	ncRNA
chr10	51480386	51480785	+	2.497907084	promoter-TSS	promoter-TSS (NM_001291893)	-27	NM_008147	14727	Lilr4b	leukocyte immunoglobulin-like receptor, subfamily B, member 4B	protein-coding
chr10	82923459	82923858	+	2.495506981	Intergenic	MTEa|LTR|ERVL-MaLR	57032	NM_025499	66341	Eid3	EP300 interacting inhibitor of differentiation 3	protein-coding
chr10	82796950	82797349	+	2.493053477	Intergenic	Intergenic	-14974	NR_038042	70003	1700028I16Rik	RIKEN cDNA 1700028I16 gene	ncRNA
chr10	63416036	63416435	+	2.489868095	Intergenic	Intergenic	-13863	NM_177612	216033	Ctnna3	catenin (cadherin associated protein), alpha 3	protein-coding
chr10	80071114	80071513	+	2.487184267	intron	intron (NM_001359635, intron 5 of 31)	4126	NM_001359636	216161	Sbno2	strawberry notch 2	protein-coding
chr10	67042339	67042738	+	2.475929003	intron	intron (NM_178606, intron 2 of 7)	37463	NR_110511	102634101	Gm31763	predicted gene, 31763	ncRNA
chr10	84508725	84509124	+	2.470659922	Intergenic	Lx5b|LINE|L1	20631	NR_108059	75804	4930463O16Rik	RIKEN cDNA 4930463O16 gene	ncRNA
chr10	13304500	13304899	+	2.469725222	intron	intron (NM_001195065, intron 1 of 12)	19590	NM_001359294	215789	Phactr2	phosphatase and actin regulator 2	protein-coding
chr10	43667755	43668154	+	2.467692508	Intergenic	Intergenic	74527	NR_033558	414125	F930017D23Rik	RIKEN cDNA F930017D23 gene	ncRNA
chr10	19009209	19009608	+	2.465217671	intron	intron (NM_001166402, intron 1 of 7)	2555	NM_001166402	21929	Tnfaip3	tumor necrosis factor, alpha-induced protein 3	protein-coding
chr10	22165768	22166167	+	2.448614069	intron	intron (NM_001359809, intron 1 of 7)	7358	NM_009016	19368	Raet1a	retinoic acid early transcript 1, alpha	protein-coding
chr10	95180216	95180615	+	2.448462024	intron	intron (NM_001330175, intron 2 of 2)	-34590	NR_131146	628062	Gm29684	predicted gene, 29684	ncRNA
chr10	5548630	5549029	+	2.447396203	intron	intron (NM_153399, intron 1 of 31)	1863	NM_153399	64009	Syne1	spectrin repeat containing, nuclear envelope 1	protein-coding
chr10	111506386	111506785	+	2.444068105	exon	exon (NM_009344, exon 1 of 2)	299	NM_009344	21664	Phlda1	pleckstrin homology like domain, family A, member 1	protein-coding
chr10	83152370	83152769	+	2.442593891	intron	intron (NM_021439, intron 2 of 2)	167072	NM_021439	58250	Chst11	carbohydrate sulfotransferase 11	protein-coding
chr10	96280251	96280650	+	2.429190794	Intergenic	Intergenic	54243	NR_110448	74881	4930459C07Rik	RIKEN cDNA 4930459C07 gene	ncRNA
chr10	4601584	4601983	+	2.426198821	Intergenic	Intergenic	-10206	NR_126357	13982	Esr1	estrogen receptor 1 (alpha)	protein-coding
chr10	3740954	3741353	+	2.425191769	intron	intron (NM_001159942, intron 1 of 16)	776	NM_001159942	213783	Plekhg1	pleckstrin homology domain containing, family G (with RhoGef domain) member 1	protein-coding
chr10	118778523	118778922	+	2.425069567	Intergenic	ORR1E|LTR|ERVL-MaLR	-62996	NR_155867	102636202	Gm33337	predicted gene, 33337	ncRNA
chr10	51490632	51491031	+	2.423562348	promoter-TSS	promoter-TSS (NM_001291894)	-67	NM_001291894	14728	Lilrb4a	leukocyte immunoglobulin-like receptor, subfamily B, member 4A	protein-coding
chr10	37335231	37335630	+	2.420361381	Intergenic	Lx8|LINE|L1	-196504	NM_008538	17118	Marcks	myristoylated alanine rich protein kinase C substrate	protein-coding
chr10	82984929	82985328	+	2.420166973	promoter-TSS	promoter-TSS (NM_021439)	-369	NM_021439	58250	Chst11	carbohydrate sulfotransferase 11	protein-coding
chr10	60369542	60369941	+	2.414217642	3' UTR	3' UTR (NM_001159572, exon 7 of 7)	22890	NM_001159572	74048	Vsir	V-set immunoregulatory receptor	protein-coding
chr10	5499959	5500358	+	2.404857049	intron	intron (NM_153399, intron 2 of 31)	-11844	NM_001347711	64009	Syne1	spectrin repeat containing, nuclear envelope 1	protein-coding
chr10	98948045	98948444	+	2.395888482	intron	intron (NM_001359507, intron 1 of 21)	33092	NM_026482	67972	Atp2b1	ATPase, Ca++ transporting, plasma membrane 1	protein-coding
chr10	96435149	96435548	+	2.389593421	Intergenic	Intergenic	-181653	NM_007569	12226	Btg1	B cell translocation gene 1, anti-proliferative	protein-coding
chr10	25296819	25297218	+	2.387140178	intron	CpG	2145	NM_018747	432442	Akap7	A kinase (PRKA) anchor protein 7	protein-coding
chr10	69185879	69186278	+	2.380500595	Intergenic	Intergenic	-22474	NM_001252636	69288	Rhobtb1	Rho-related BTB domain containing 1	protein-coding
chr10	95767864	95768263	+	2.379811941	Intergenic	Intergenic	-172600	NM_001001932	216238	Eea1	early endosome antigen 1	protein-coding
chr10	85828594	85828993	+	2.376395273	Intergenic	LTRIS_Mus|LTR|ERV1	-43038	NM_133993	103136	Pwp1	PWP1 homolog, endonuclein	protein-coding
chr10	10557888	10558287	+	2.368381121	exon	exon (NM_026405, exon 1 of 3)	120	NM_026405	67844	Rab32	RAB32, member RAS oncogene family	protein-coding
chr10	62506151	62506550	+	2.364928493	intron	intron (NM_001358965, intron 2 of 3)	1407	NM_011157	19073	Srgn	serglycin	protein-coding
chr10	18999370	18999769	+	2.364545236	Intergenic	Intergenic	12394	NM_001166402	21929	Tnfaip3	tumor necrosis factor, alpha-induced protein 3	protein-coding
chr10	84662098	84662497	+	2.361714283	intron	intron (NM_027423, intron 12 of 27)	39999	NM_027423	70428	Polr3b	polymerase (RNA) III (DNA directed) polypeptide B	protein-coding
chr10	19015231	19015630	+	2.356707554	promoter-TSS	promoter-TSS (NM_009397)	-20	NM_009397	21929	Tnfaip3	tumor necrosis factor, alpha-induced protein 3	protein-coding
chr10	99425295	99425694	+	2.352818255	Intergenic	Intergenic	162263	NM_026268	67603	Dusp6	dual specificity phosphatase 6	protein-coding
chr10	62323774	62324173	+	2.352449624	intron	Lx5b|LINE|L1	16448	NM_001146100	15275	Hk1	hexokinase 1	protein-coding
chr10	42225145	42225544	+	2.350961402	intron	intron (NM_019740, intron 2 of 3)	51398	NM_019740	56484	Foxo3	forkhead box O3	protein-coding
chr10	96628236	96628635	+	2.348360619	Intergenic	Intergenic	11434	NM_007569	12226	Btg1	B cell translocation gene 1, anti-proliferative	protein-coding
chr10	122614592	122614991	+	2.345982206	Intergenic	Intergenic	-33548	NR_105839	102465223	Mir6412	microRNA 6412	ncRNA
chr10	96466006	96466405	+	2.343453845	Intergenic	L2a|LINE|L2	-150796	NM_007569	12226	Btg1	B cell translocation gene 1, anti-proliferative	protein-coding
chr10	19099397	19099796	+	2.34274182	Intergenic	Intergenic	-42153	NR_038021	100504265	Gm20139	predicted gene, 20139	ncRNA
chr10	82866434	82866833	+	2.335128063	promoter-TSS	promoter-TSS (NM_025499)	7	NM_025499	66341	Eid3	EP300 interacting inhibitor of differentiation 3	protein-coding
chr10	10740294	10740693	+	2.331053475	intron	intron (NM_016976, intron 6 of 8)	-10553	NR_046010	78056	4930567K20Rik	RIKEN cDNA 4930567K20 gene	ncRNA
chr10	62340255	62340654	+	2.330822963	promoter-TSS	promoter-TSS (NM_001146100)	-33	NM_001146100	15275	Hk1	hexokinase 1	protein-coding
chr10	120323678	120324077	+	2.328982311	Intergenic	Intergenic	-65646	NR_040626	320626	9230105E05Rik	RIKEN cDNA 9230105E05 gene	ncRNA
chr10	98898041	98898440	+	2.328481943	Intergenic	Intergenic	-16402	NM_001359506	67972	Atp2b1	ATPase, Ca++ transporting, plasma membrane 1	protein-coding
chr10	122986080	122986479	+	2.324811379	promoter-TSS	promoter-TSS (NR_029527)	-555	NR_029527	387251	Mirlet7i	microRNA let7i	ncRNA
chr10	78426283	78426682	+	2.323950434	intron	intron (NM_007793, intron 1 of 2)	812	NM_007793	13014	Cstb	cystatin B	protein-coding
chr10	96374372	96374771	+	2.323325115	Intergenic	L1MCa|LINE|L1	148364	NR_110448	74881	4930459C07Rik	RIKEN cDNA 4930459C07 gene	ncRNA
chr10	80075084	80075483	+	2.322456258	5' UTR	5' UTR (NM_001359636, exon 1 of 15)	156	NM_001359636	216161	Sbno2	strawberry notch 2	protein-coding
chr10	66930557	66930956	+	2.319172793	Intergenic	Intergenic	-10372	NR_138560	68488	1110002J07Rik	RIKEN cDNA 1110002J07 gene	ncRNA
chr10	115315391	115315790	+	2.318410221	promoter-TSS	promoter-TSS (NM_024454)	1	NM_024454	216344	Rab21	RAB21, member RAS oncogene family	protein-coding
chr10	13323882	13324281	+	2.318208836	exon	exon (NM_001195096, exon 1 of 13)	208	NM_001359294	215789	Phactr2	phosphatase and actin regulator 2	protein-coding
chr10	99459872	99460271	+	2.316574593	Intergenic	Intergenic	-149100	NR_038019	100504202	Gm20110	predicted gene, 20110	ncRNA
chr10	9907539	9907938	+	2.313622264	Intergenic	Intergenic	-6698	NM_001081344	78808	Stxbp5	syntaxin binding protein 5 (tomosyn)	protein-coding
chr10	7064117	7064516	+	2.312884107	Intergenic	Intergenic	-41131	NM_001033391	320495	Ipcef1	interaction protein for cytohesin exchange factors 1	protein-coding
chr10	120628142	120628541	+	2.306919169	Intergenic	Intergenic	-137391	NR_038000	70874	4921513I03Rik	RIKEN cDNA 4921513I03 gene	ncRNA
chr10	42761518	42761917	+	2.300619115	5' UTR	5' UTR (NM_001359284, exon 1 of 20)	221	NM_001359284	140740	Sec63	SEC63-like (S. cerevisiae)	protein-coding
chr10	82699041	82699440	+	2.29477485	exon	exon (NM_001081218, exon 1 of 15)	126	NM_001368720	67933	Hcfc2	host cell factor C2	protein-coding
chr10	67049069	67049468	+	2.29471795	intron	URR1B|DNA|hAT-Charlie	44193	NR_110511	102634101	Gm31763	predicted gene, 31763	ncRNA
chr10	96337908	96338307	+	2.292207055	Intergenic	Intergenic	111900	NR_110448	74881	4930459C07Rik	RIKEN cDNA 4930459C07 gene	ncRNA
chr10	67291047	67291446	+	2.292205717	Intergenic	Intergenic	-5965	NM_001036293	641340	Nrbf2	nuclear receptor binding factor 2	protein-coding
chr10	75326635	75327034	+	2.284963204	intron	intron (NM_001331096, intron 2 of 2)	1976	NM_001331096	11540	Adora2a	adenosine A2a receptor	protein-coding
chr10	58351460	58351859	+	2.274579884	promoter-TSS	promoter-TSS (NM_001359116)	-304	NM_001359116	110829	Lims1	LIM and senescent cell antigen-like domains 1	protein-coding
chr10	127631746	127632145	+	2.273514973	Intergenic	Intergenic	-10797	NM_008512	16971	Lrp1	low density lipoprotein receptor-related protein 1	protein-coding
chr10	128376911	128377310	+	2.270763163	promoter-TSS	promoter-TSS (NM_172790)	-14	NM_172790	237615	Ankrd52	ankyrin repeat domain 52	protein-coding
chr10	107947897	107948296	+	2.270005986	intron	intron (NR_131147, intron 1 of 5)	1451	NR_131147	628877	Gm29685	predicted gene, 29685	ncRNA
chr10	37192047	37192446	+	2.269814307	Intergenic	Intergenic	-53320	NM_008538	17118	Marcks	myristoylated alanine rich protein kinase C substrate	protein-coding
chr10	82958382	82958781	+	2.266645393	Intergenic	MLTR14|LTR|ERV1	-26916	NM_021439	58250	Chst11	carbohydrate sulfotransferase 11	protein-coding
chr10	77536756	77537155	+	2.261783576	intron	MTD|LTR|ERVL-MaLR	6585	NR_157229	16414	Itgb2	integrin beta 2	protein-coding
chr10	56598163	56598562	+	2.253111556	Intergenic	Intergenic	166381	NR_152768	102640560	Gm36595	predicted gene, 36595	ncRNA
chr10	53379604	53380003	+	2.250343852	promoter-TSS	promoter-TSS (NM_001204983)	80	NM_001204983	100038725	Cep85l	centrosomal protein 85-like	protein-coding
chr10	96214003	96214402	+	2.245429584	Intergenic	Intergenic	-12005	NR_110448	74881	4930459C07Rik	RIKEN cDNA 4930459C07 gene	ncRNA
chr10	7841601	7842000	+	2.243951254	intron	intron (NM_172785, intron 2 of 5)	5419	NR_039563	100628581	Mir5104	microRNA 5104	ncRNA
chr10	80121502	80121901	+	2.229965396	intron	PB1D10|SINE|Alu	5906	NM_001301854	20869	Stk11	serine/threonine kinase 11	protein-coding
chr10	111103058	111103457	+	2.225962477	Intergenic	Intergenic	-61545	NM_001003717	237542	Osbpl8	oxysterol binding protein-like 8	protein-coding
chr10	51530907	51531306	+	2.224187668	Intergenic	LTRIS3|LTR|ERV1	40208	NM_013532	14728	Lilrb4a	leukocyte immunoglobulin-like receptor, subfamily B, member 4A	protein-coding
chr10	95702957	95703356	+	2.220491355	Intergenic	Intergenic	-139010	NM_027722	71207	Nudt4	nudix (nucleoside diphosphate linked moiety X)-type motif 4	protein-coding
chr10	80158452	80158851	+	2.219723995	TTS	TTS (NM_001347117)	8969	NM_001305799	59090	Midn	midnolin	protein-coding
chr10	95677617	95678016	+	2.219450057	Intergenic	Tigger12|DNA|TcMar-Tigger	-113670	NM_027722	71207	Nudt4	nudix (nucleoside diphosphate linked moiety X)-type motif 4	protein-coding
chr10	93138612	93139011	+	2.211383089	Intergenic	Intergenic	-22065	NM_146239	237459	Cdk17	cyclin-dependent kinase 17	protein-coding
chr10	43856276	43856675	+	2.208892118	Intergenic	RLTR28B|LTR|ERVL	30568	NR_131055	71018	4933404K13Rik	RIKEN cDNA 4933404K13 gene	ncRNA
chr10	96333016	96333415	+	2.204943473	Intergenic	Intergenic	107008	NR_110448	74881	4930459C07Rik	RIKEN cDNA 4930459C07 gene	ncRNA
chr10	95634293	95634692	+	2.203008929	Intergenic	Intergenic	-70346	NM_027722	71207	Nudt4	nudix (nucleoside diphosphate linked moiety X)-type motif 4	protein-coding
chr10	77550900	77551299	+	2.202691855	intron	intron (NR_157228, intron 8 of 13)	20729	NR_157229	16414	Itgb2	integrin beta 2	protein-coding
chr10	4386732	4387131	+	2.20241665	intron	CpG	544	NM_001359811	381990	Zbtb2	zinc finger and BTB domain containing 2	protein-coding
chr10	93488424	93488823	+	2.196279251	promoter-TSS	promoter-TSS (NM_010401)	-145	NM_010401	15109	Hal	histidine ammonia lyase	protein-coding
chr10	68263921	68264320	+	2.19464232	intron	intron (NM_023598, intron 2 of 9)	14606	NM_023598	71371	Arid5b	AT rich interactive domain 5B (MRF1-like)	protein-coding
chr10	68136571	68136970	+	2.189805174	intron	intron (NM_023598, intron 4 of 9)	141956	NM_023598	71371	Arid5b	AT rich interactive domain 5B (MRF1-like)	protein-coding
chr10	81298602	81299001	+	2.186482324	intron	L1MB7|LINE|L1	5838	NM_001293646	18717	Pip5k1c	phosphatidylinositol-4-phosphate 5-kinase, type 1 gamma	protein-coding
chr10	44111952	44112351	+	2.184699096	intron	intron (NM_001368305, intron 1 of 21)	36677	NM_001368305	11630	Crybg1	crystallin beta-gamma domain containing 1	protein-coding
chr10	63429540	63429939	+	2.18381246	promoter-TSS	promoter-TSS (NM_177612)	-359	NM_177612	216033	Ctnna3	catenin (cadherin associated protein), alpha 3	protein-coding
chr10	83153886	83154285	+	2.183402232	intron	intron (NM_021439, intron 2 of 2)	168588	NM_021439	58250	Chst11	carbohydrate sulfotransferase 11	protein-coding
chr10	67096815	67097214	+	2.182427413	promoter-TSS	promoter-TSS (NM_001204915)	-26	NM_178606	28193	Reep3	receptor accessory protein 3	protein-coding
chr10	78148922	78149321	+	2.179269343	Intergenic	Intergenic	20634	NM_138601	28295	Gatd3a	glutamine amidotransferase like class 1 domain containing 3A	protein-coding
chr10	117224160	117224559	+	2.17740277	5' UTR	5' UTR (NM_026570, exon 1 of 7)	148	NM_026570	64050	Yeats4	YEATS domain containing 4	protein-coding
chr10	117818587	117818986	+	2.176407191	intron	intron (NM_024457, intron 5 of 7)	-26081	NM_134010	103468	Nup107	nucleoporin 107	protein-coding
chr10	78159795	78160194	+	2.173366713	Intergenic	Intergenic	9761	NM_138601	28295	Gatd3a	glutamine amidotransferase like class 1 domain containing 3A	protein-coding
chr10	20076963	20077362	+	2.171950861	intron	intron (NM_008580, intron 12 of 29)	-71758	NM_001198635	17761	Map7	microtubule-associated protein 7	protein-coding
chr10	78425575	78425974	+	2.169984023	5' UTR	5' UTR (NM_007793, exon 1 of 3)	104	NM_007793	13014	Cstb	cystatin B	protein-coding
chr10	91181432	91181831	+	2.164395331	Intergenic	CpG	-10012	NM_001080130	21917	Tmpo	thymopoietin	protein-coding
chr10	68276577	68276976	+	2.16330714	intron	intron (NM_023598, intron 2 of 9)	1950	NM_023598	71371	Arid5b	AT rich interactive domain 5B (MRF1-like)	protein-coding
chr10	20990667	20991066	+	2.162537455	intron	intron (NM_001358561, intron 15 of 22)	38319	NM_026203	52906	Ahi1	Abelson helper integration site 1	protein-coding
chr10	63338866	63339265	+	2.162101209	promoter-TSS	promoter-TSS (NM_019812)	-30	NM_001159589	93759	Sirt1	sirtuin 1	protein-coding
chr10	51553445	51553844	+	2.159622741	Intergenic	Intergenic	36816	NM_029894	77296	Fam162b	family with sequence similarity 162, member B	protein-coding
chr10	128459066	128459465	+	2.15780218	promoter-TSS	promoter-TSS (NM_198160)	29	NM_001114097	68094	Smarcc2	SWI/SNF related, matrix associated, actin dependent regulator of chromatin, subfamily c, member 2	protein-coding
chr10	77266177	77266576	+	2.155714513	intron	intron (NM_030262, intron 6 of 8)	7076	NM_030262	80294	Pofut2	protein O-fucosyltransferase 2	protein-coding
chr10	59932695	59933094	+	2.155318081	Intergenic	Intergenic	18876	NM_029083	74747	Ddit4	DNA-damage-inducible transcript 4	protein-coding
chr10	20104488	20104887	+	2.151979176	intron	intron (NM_008580, intron 18 of 29)	-44233	NM_001198635	17761	Map7	microtubule-associated protein 7	protein-coding
chr10	59221470	59221869	+	2.146795938	promoter-TSS	promoter-TSS (NM_172939)	178	NM_001024910	103080	10-Sep	septin 10	protein-coding
chr10	127288945	127289344	+	2.143006916	promoter-TSS	promoter-TSS (NM_033072)	-126	NM_001347171	110962	Mbd6	methyl-CpG binding domain protein 6	protein-coding
chr10	111972662	111973061	+	2.14214232	exon	exon (NM_178610, exon 1 of 10)	166	NM_178610	52705	Krr1	KRR1, small subunit (SSU) processome component, homolog (yeast)	protein-coding
chr10	128231956	128232355	+	2.141187398	promoter-TSS	promoter-TSS (NM_001164080)	92	NM_001136082	21853	Timeless	timeless circadian clock 1	protein-coding
chr10	20595395	20595794	+	2.138901045	intron	MER102b|DNA|hAT-Charlie	-47266	NM_001347366	29863	Pde7b	phosphodiesterase 7B	protein-coding
chr10	59951679	59952078	+	2.138004337	promoter-TSS	promoter-TSS (NM_029083)	-108	NM_029083	74747	Ddit4	DNA-damage-inducible transcript 4	protein-coding
chr10	81430497	81430896	+	2.131997967	Intergenic	CpG	-3523	NM_026756	18029	Nfic	nuclear factor I/C	protein-coding
chr10	68472766	68473165	+	2.130638754	intron	intron (NM_028491, intron 5 of 7)	68910	NM_028491	73287	Cabcoco1	ciliary associated calcium binding coiled-coil 1	protein-coding
chr10	50592606	50593005	+	2.1287816	5' UTR	5' UTR (NM_198007, exon 1 of 42)	136	NM_198007	77987	Ascc3	activating signal cointegrator 1 complex subunit 3	protein-coding
chr10	20952192	20952591	+	2.127729267	promoter-TSS	promoter-TSS (NM_026203)	-156	NM_001358561	52906	Ahi1	Abelson helper integration site 1	protein-coding
chr10	95817515	95817914	+	2.125918777	Intergenic	Intergenic	-122949	NM_001001932	216238	Eea1	early endosome antigen 1	protein-coding
chr10	80053354	80053753	+	2.123007086	promoter-TSS	promoter-TSS (NM_008162)	-12	NM_008162	625249	Gpx4	glutathione peroxidase 4	protein-coding
chr10	58371392	58371791	+	2.120279357	5' UTR	5' UTR (NM_201242, exon 1 of 10)	137	NM_201242	110829	Lims1	LIM and senescent cell antigen-like domains 1	protein-coding
chr10	77531794	77532193	+	2.117794235	intron	intron (NR_157228, intron 1 of 13)	1623	NR_157229	16414	Itgb2	integrin beta 2	protein-coding
chr10	19185976	19186375	+	2.116391871	intron	intron (NR_038022, intron 1 of 1)	18937	NR_038022	100504265	Gm20139	predicted gene, 20139	ncRNA
chr10	19939333	19939732	+	2.113811689	intron	intron (NM_008580, intron 1 of 29)	5006	NM_008580	26408	Map3k5	mitogen-activated protein kinase kinase kinase 5	protein-coding
chr10	62509130	62509529	+	2.113048504	intron	MTE2a|LTR|ERVL-MaLR	-1572	NM_011157	19073	Srgn	serglycin	protein-coding
chr10	11280918	11281317	+	2.111051265	promoter-TSS	promoter-TSS (NM_027968)	-213	NM_027968	71865	Fbxo30	F-box protein 30	protein-coding
chr10	60395674	60396073	+	2.110407439	intron	RMER15-int|LTR|ERVL	-3853	NM_001164374	100302688	Gm17455	predicted gene, 17455	protein-coding
chr10	82858910	82859309	+	2.110233748	promoter-TSS	promoter-TSS (NM_015762)	-97	NM_001042513	50493	Txnrd1	thioredoxin reductase 1	protein-coding
chr10	62792213	62792612	+	2.109184191	promoter-TSS	promoter-TSS (NM_026201)	-44	NM_026201	67500	Ccar1	cell division cycle and apoptosis regulator 1	protein-coding
chr10	128493856	128494255	+	2.106358086	promoter-TSS	promoter-TSS (NM_001317218)	-169	NM_001317217	17904	Myl6	myosin, light polypeptide 6, alkali, smooth muscle and non-muscle	protein-coding
chr10	77581640	77582039	+	2.105861909	exon	exon (NM_145925, exon 1 of 6)	184	NM_145925	108705	Pttg1ip	pituitary tumor-transforming 1 interacting protein	protein-coding
chr10	121722310	121722709	+	2.105675758	Intergenic	RLTR13D5|LTR|ERVK	-17421	NM_173022	270802	BC048403	cDNA sequence BC048403	protein-coding
chr10	81105810	81106209	+	2.10438682	promoter-TSS	promoter-TSS (NM_001347144)	94	NM_001358539	26396	Map2k2	mitogen-activated protein kinase kinase 2	protein-coding
chr10	5161380	5161779	+	2.104208909	intron	intron (NM_001079686, intron 8 of 54)	33128	NM_001079686	64009	Syne1	spectrin repeat containing, nuclear envelope 1	protein-coding
chr10	37290069	37290468	+	2.101646275	Intergenic	Intergenic	-151342	NM_008538	17118	Marcks	myristoylated alanine rich protein kinase C substrate	protein-coding
chr10	41519101	41519500	+	2.097530448	promoter-TSS	promoter-TSS (NM_016898)	-200	NM_016898	53599	Cd164	CD164 antigen	protein-coding
chr10	80656464	80656863	+	2.096538414	5' UTR	5' UTR (NM_145361, exon 1 of 9)	408	NM_145361	208198	Btbd2	BTB (POZ) domain containing 2	protein-coding
chr10	95199620	95200019	+	2.095084465	intron	intron (NM_001330175, intron 2 of 2)	-53994	NR_131146	628062	Gm29684	predicted gene, 29684	ncRNA
chr10	122615625	122616024	+	2.093630142	Intergenic	ORR1D2|LTR|ERVL-MaLR	-32515	NR_105839	102465223	Mir6412	microRNA 6412	ncRNA
chr10	122569792	122570191	+	2.091889651	promoter-TSS	promoter-TSS (NR_040616)	-100	NR_040616	319272	A130077B15Rik	RIKEN cDNA A130077B15 gene	ncRNA
chr10	19094182	19094581	+	2.084929442	Intergenic	Intergenic	-47368	NR_038021	100504265	Gm20139	predicted gene, 20139	ncRNA
chr10	116581388	116581787	+	2.075974637	promoter-TSS	promoter-TSS (NM_028082)	-76	NM_001359249	72068	Cnot2	CCR4-NOT transcription complex, subunit 2	protein-coding
chr10	39731590	39731989	+	2.07109038	promoter-TSS	promoter-TSS (NM_011264)	218	NR_038037	327744	E130307A14Rik	RIKEN cDNA E130307A14 gene	ncRNA
chr10	120635860	120636259	+	2.070502049	Intergenic	Intergenic	-129673	NR_038000	70874	4921513I03Rik	RIKEN cDNA 4921513I03 gene	ncRNA
chr10	80855015	80855414	+	2.067057438	promoter-TSS	promoter-TSS (NM_175195)	-5	NM_025349	66094	Lsm7	LSM7 homolog, U6 small nuclear RNA and mRNA degradation associated	protein-coding
chr10	80329714	80330113	+	2.065963847	promoter-TSS	promoter-TSS (NM_008793)	-232	NM_001204931	70335	Reep6	receptor accessory protein 6	protein-coding
chr10	76425714	76426113	+	2.065611315	intron	intron (NM_008787, intron 10 of 41)	16999	NM_001282992	18541	Pcnt	pericentrin (kendrin)	protein-coding
chr10	17947833	17948232	+	2.06332911	promoter-TSS	promoter-TSS (NM_001033432)	35	NM_001033432	380629	Heca	hdc homolog, cell cycle regulator	protein-coding
chr10	88356942	88357341	+	2.059988209	promoter-TSS	promoter-TSS (NM_027878)	-66	NM_027878	71712	Dram1	DNA-damage regulated autophagy modulator 1	protein-coding
chr10	62503801	62504200	+	2.055712608	intron	intron (NM_001358965, intron 2 of 3)	3757	NM_011157	19073	Srgn	serglycin	protein-coding
chr10	20505494	20505893	+	2.055006174	intron	intron (NM_013875, intron 2 of 12)	42635	NM_001347366	29863	Pde7b	phosphodiesterase 7B	protein-coding
chr10	75597213	75597612	+	2.054481797	intron	RLTR13C1|LTR|ERVK	8031	NM_001359425	23887	Ggt5	gamma-glutamyltransferase 5	protein-coding
chr10	9901127	9901526	+	2.048612842	promoter-TSS	promoter-TSS (NM_001081344)	-286	NM_001081344	78808	Stxbp5	syntaxin binding protein 5 (tomosyn)	protein-coding
chr10	117721410	117721809	+	2.047443413	Intergenic	Intergenic	-10851	NM_010786	17246	Mdm2	transformed mouse 3T3 cell double minute 2	protein-coding
chr10	77520707	77521106	+	2.046149533	Intergenic	Intergenic	5008	NR_163865
chr10	51597132	51597531	+	2.045707308	Intergenic	Intergenic	-6871	NM_029894	77296	Fam162b	family with sequence similarity 162, member B	protein-coding
chr10	51454146	51454545	+	2.042643372	Intergenic	Intergenic	-26267	NM_008147	14727	Lilr4b	leukocyte immunoglobulin-like receptor, subfamily B, member 4B	protein-coding
chr10	68282937	68283336	+	2.040558542	Intergenic	Intergenic	-4410	NM_023598	71371	Arid5b	AT rich interactive domain 5B (MRF1-like)	protein-coding
chr10	18237273	18237672	+	2.039381097	Intergenic	Intergenic	-2491	NM_144820	215814	Ccdc28a	coiled-coil domain containing 28A	protein-coding
chr10	128626417	128626816	+	2.03871412	promoter-TSS	promoter-TSS (NM_013765)	-110	NM_013765	27370	Rps26	ribosomal protein S26	protein-coding
chr10	78054671	78055070	+	2.037113371	promoter-TSS	promoter-TSS (NM_001284200)	-465	NM_001284200	54427	Dnmt3l	DNA (cytosine-5-)-methyltransferase 3-like	protein-coding
chr10	87674932	87675331	+	2.032669005	Intergenic	Intergenic	153336	NM_008777	18478	Pah	phenylalanine hydroxylase	protein-coding
chr10	41595507	41595906	+	2.032245858	intron	intron (NM_001358562, intron 30 of 47)	27690	NR_045341	70538	5730435O14Rik	RIKEN cDNA 5730435O14 gene	ncRNA
chr10	122690609	122691008	+	2.028164621	intron	URR1B|DNA|hAT-Charlie	11493	NR_106182	102466884	Mir8104	microRNA 8104	ncRNA
chr10	5550221	5550620	+	2.02790294	intron	intron (NM_153399, intron 1 of 31)	272	NM_153399	64009	Syne1	spectrin repeat containing, nuclear envelope 1	protein-coding
chr10	95940554	95940953	+	2.024755912	promoter-TSS	promoter-TSS (NM_001001932)	90	NM_001001932	216238	Eea1	early endosome antigen 1	protein-coding
chr10	13192838	13193237	+	2.02352488	promoter-TSS	promoter-TSS (NM_181470)	100	NM_181470	353258	Ltv1	LTV1 ribosome biogenesis factor	protein-coding
chr10	82860380	82860779	+	2.020321531	5' UTR	5' UTR (NM_001042514, exon 1 of 14)	238	NM_001042514	50493	Txnrd1	thioredoxin reductase 1	protein-coding
chr10	108191487	108191886	+	2.017740765	intron	intron (NM_027892, intron 1 of 25)	29588	NM_001368737	17931	Ppp1r12a	protein phosphatase 1, regulatory subunit 12A	protein-coding
chr10	95773423	95773822	+	2.017629335	Intergenic	Intergenic	-167041	NM_001001932	216238	Eea1	early endosome antigen 1	protein-coding
chr10	95178918	95179317	+	2.017508856	intron	intron (NM_001330175, intron 2 of 2)	-33292	NR_131146	628062	Gm29684	predicted gene, 29684	ncRNA
chr10	18055426	18055825	+	2.015621463	promoter-TSS	promoter-TSS (NM_001111065)	-315	NM_001111065	19707	Reps1	RalBP1 associated Eps domain containing protein	protein-coding
chr10	80798242	80798641	+	2.015252272	promoter-TSS	promoter-TSS (NM_013651)	185	NM_023900	78670	Plekhj1	pleckstrin homology domain containing, family J member 1	protein-coding
chr10	84516314	84516713	+	2.012115153	Intergenic	Intergenic	17375	NM_175451	216197	Ckap4	cytoskeleton-associated protein 4	protein-coding
chr10	95563934	95564333	+	2.011938559	promoter-TSS	promoter-TSS (NM_027722)	13	NM_001358996	71207	Nudt4	nudix (nucleoside diphosphate linked moiety X)-type motif 4	protein-coding
chr10	66928216	66928615	+	2.011581959	Intergenic	Intergenic	-8031	NR_138560	68488	1110002J07Rik	RIKEN cDNA 1110002J07 gene	ncRNA
chr10	62980155	62980554	+	2.011044108	intron	CpG	102	NM_027425	70432	Rufy2	RUN and FYVE domain-containing 2	protein-coding
chr10	67712729	67713128	+	2.007905423	Intergenic	Intergenic	-140969	NR_155444	105245193	4930563J15Rik	RIKEN cDNA 4930563J15 gene	ncRNA
chr10	80755042	80755441	+	2.007604056	promoter-TSS	promoter-TSS (NM_199322)	38	NM_199322	208266	Dot1l	DOT1-like, histone H3 methyltransferase (S. cerevisiae)	protein-coding
chr10	75060261	75060660	+	2.007457788	promoter-TSS	promoter-TSS (NM_001081412)	-436	NM_001081412	110279	Bcr	breakpoint cluster region	protein-coding
chr10	62553649	62554048	+	2.005644925	Intergenic	Intergenic	24609	NM_028197	72320	Kif1bp	KIF1 binding protein	protein-coding
chr10	19907355	19907754	+	2.003494965	exon	exon (NM_001161825, exon 1 of 9)	120	NM_008822	18634	Pex7	peroxisomal biogenesis factor 7	protein-coding
chr10	68249412	68249811	+	2.001864909	intron	intron (NM_023598, intron 2 of 9)	29115	NM_023598	71371	Arid5b	AT rich interactive domain 5B (MRF1-like)	protein-coding
chr10	10555207	10555606	+	2.001737583	intron	intron (NM_026405, intron 1 of 2)	2801	NM_026405	67844	Rab32	RAB32, member RAS oncogene family	protein-coding
chr10	86021800	86022199	+	2.001390556	promoter-TSS	promoter-TSS (NM_001347151)	70	NM_153195	69754	Fbxo7	F-box protein 7	protein-coding
chr10	69884053	69884452	+	2.000919664	intron	intron (NM_146005, intron 14 of 42)	-41280	NM_009670	11735	Ank3	ankyrin 3, epithelial	protein-coding
chr10	82969411	82969810	+	2.000711987	Intergenic	RMER17D2|LTR|ERVK	-15887	NM_021439	58250	Chst11	carbohydrate sulfotransferase 11	protein-coding
chr10	58446662	58447061	+	2.000611421	promoter-TSS	promoter-TSS (NM_011240)	9	NM_011240	19386	Ranbp2	RAN binding protein 2	protein-coding
chr10	75212017	75212416	+	2.000519118	promoter-TSS	promoter-TSS (NM_001145826)	143	NM_153406	74392	Specc1l	sperm antigen with calponin homology and coiled-coil domains 1-like	protein-coding
chr10	75273059	75273458	+	1.998952994	intron	intron (NM_153406, intron 10 of 15)	-43619	NM_009630	11540	Adora2a	adenosine A2a receptor	protein-coding
chr10	91209293	91209692	+	1.996628068	intron	intron (NR_151510, intron 3 of 3)	11127	NR_151510	102633753	4930534H03Rik	RIKEN cDNA 4930534H03 gene	ncRNA
chr10	117952244	117952643	+	1.996287945	Intergenic	Intergenic	26984	NR_045342	71067	4933411E08Rik	RIKEN cDNA 4933411E08 gene	ncRNA
chr10	83543887	83544286	+	1.995285071	exon	exon (NM_001033375, exon 1 of 33)	145	NM_001033375	319277	Washc4	WASH complex subunit 4	protein-coding
chr10	81037038	81037437	+	1.994189172	promoter-TSS	promoter-TSS (NM_134135)	78	NM_134135	106947	Slc39a3	solute carrier family 39 (zinc transporter), member 3	protein-coding
chr10	44069018	44069417	+	1.993556191	intron	intron (NM_001368305, intron 1 of 21)	-46942	NM_001368306	11630	Crybg1	crystallin beta-gamma domain containing 1	protein-coding
chr10	43684799	43685198	+	1.99304119	Intergenic	(CAAA)n|Simple_repeat|Simple_repeat	-61160	NR_040581	69443	1700027J07Rik	RIKEN cDNA 1700027J07 gene	ncRNA
chr10	59616377	59616776	+	1.991573834	exon	exon (NM_001033259, exon 1 of 8)	116	NM_001033259	215999	Mcu	mitochondrial calcium uniporter	protein-coding
chr10	51422366	51422765	+	1.988390794	Intergenic	RLTR13D3|LTR|ERVK	-58047	NM_008147	14727	Lilr4b	leukocyte immunoglobulin-like receptor, subfamily B, member 4B	protein-coding
chr10	98954423	98954822	+	1.988058532	intron	intron (NM_001359507, intron 1 of 21)	39470	NM_026482	67972	Atp2b1	ATPase, Ca++ transporting, plasma membrane 1	protein-coding
chr10	81292666	81293065	+	1.986686415	promoter-TSS	promoter-TSS (NM_001146687)	-98	NM_001293647	18717	Pip5k1c	phosphatidylinositol-4-phosphate 5-kinase, type 1 gamma	protein-coding
chr10	80167660	80168059	+	1.985249157	promoter-TSS	promoter-TSS (NM_007705)	20	NR_152857	12696	Cirbp	cold inducible RNA binding protein	protein-coding
chr10	117301822	117302221	+	1.984786987	Intergenic	Intergenic	-9153	NM_013590	17110	Lyz1	lysozyme 1	protein-coding
chr10	7956235	7956634	+	1.981935536	promoter-TSS	promoter-TSS (NM_138667)	-311	NM_138667	68652	Tab2	TGF-beta activated kinase 1/MAP3K7 binding protein 2	protein-coding
chr10	77622169	77622568	+	1.97778562	promoter-TSS	promoter-TSS (NM_019803)	47	NM_019803	22213	Ube2g2	ubiquitin-conjugating enzyme E2G 2	protein-coding
chr10	95075064	95075463	+	1.977333892	Intergenic	Intergenic	70562	NR_131146	628062	Gm29684	predicted gene, 29684	ncRNA
chr10	67696042	67696441	+	1.976634968	Intergenic	Intergenic	-124282	NR_155444	105245193	4930563J15Rik	RIKEN cDNA 4930563J15 gene	ncRNA
chr10	79780155	79780554	+	1.976083591	intron	intron (NM_031380, intron 3 of 4)	3080	NM_031380	83554	Fstl3	follistatin-like 3	protein-coding
chr10	122678655	122679054	+	1.973936058	promoter-TSS	promoter-TSS (NM_001110218)	92	NM_001110218	319468	Ppm1h	protein phosphatase 1H (PP2C domain containing)	protein-coding
chr10	81146343	81146742	+	1.9735618	intron	intron (NM_010731, intron 2 of 2)	10271	NM_010731	16969	Zbtb7a	zinc finger and BTB domain containing 7a	protein-coding
chr10	121586660	121587059	+	1.96712123	promoter-TSS	promoter-TSS (NM_019786)	-65	NM_019786	56480	Tbk1	TANK-binding kinase 1	protein-coding
chr10	68300983	68301382	+	1.966782162	Intergenic	Intergenic	19960	NR_045357	75148	4930545H06Rik	RIKEN cDNA 4930545H06 gene	ncRNA
chr10	95181042	95181441	+	1.963292455	intron	intron (NM_001330175, intron 2 of 2)	-35416	NR_131146	628062	Gm29684	predicted gene, 29684	ncRNA
chr10	81232974	81233373	+	1.963122697	promoter-TSS	promoter-TSS (NM_001034895)	10	NM_001034895	103406	Zfr2	zinc finger RNA binding protein 2	protein-coding
chr10	128303298	128303697	+	1.95899289	intron	intron (NM_133992, intron 1 of 25)	162	NM_001252327	103135	Pan2	PAN2 poly(A) specific ribonuclease subunit	protein-coding
chr10	62507665	62508064	+	1.95876844	promoter-TSS	promoter-TSS (NM_011157)	-107	NM_011157	19073	Srgn	serglycin	protein-coding
chr10	62449689	62450088	+	1.958487745	promoter-TSS	promoter-TSS (NM_181423)	-150	NM_181423	338359	Supv3l1	suppressor of var1, 3-like 1 (S. cerevisiae)	protein-coding
chr10	99242234	99242633	+	1.954484054	Intergenic	Intergenic	-20798	NM_026268	67603	Dusp6	dual specificity phosphatase 6	protein-coding
chr10	14085940	14086339	+	1.954416633	intron	intron (NM_010437, intron 2 of 8)	119760	NM_001358782	15273	Hivep2	human immunodeficiency virus type I enhancer binding protein 2	protein-coding
chr10	41477269	41477668	+	1.954296239	promoter-TSS	promoter-TSS (NM_001358839)	-542	NM_001358838	171580	Mical1	microtubule associated monooxygenase, calponin and LIM domain containing 1	protein-coding
chr10	96604969	96605368	+	1.95182424	Intergenic	RSINE1|SINE|B4	-11833	NM_007569	12226	Btg1	B cell translocation gene 1, anti-proliferative	protein-coding
chr10	118097902	118098301	+	1.951653939	Intergenic	Intergenic	-43686	NM_001162904	17245	Mdm1	transformed mouse 3T3 cell double minute 1	protein-coding
chr10	128368729	128369128	+	1.948744331	5' UTR	5' UTR (NM_001081040, exon 1 of 5)	1109	NM_001081040	210582	Coq10a	coenzyme Q10A	protein-coding
chr10	22354014	22354413	+	1.947484359	intron	intron (NM_009018, intron 6 of 6)	-7681	NM_020030	56554	Raet1d	retinoic acid early transcript delta	protein-coding
chr10	19053549	19053948	+	1.946313723	Intergenic	L1_Mur3|LINE|L1	-38338	NM_009397	21929	Tnfaip3	tumor necrosis factor, alpha-induced protein 3	protein-coding
chr10	121705644	121706043	+	1.945383616	Intergenic	L1MB7|LINE|L1	-34087	NM_173022	270802	BC048403	cDNA sequence BC048403	protein-coding
chr10	60002750	60003149	+	1.942847226	promoter-TSS	promoter-TSS (NM_001199187)	144	NM_026937	69090	Ascc1	activating signal cointegrator 1 complex subunit 1	protein-coding
chr10	14705289	14705688	+	1.940102557	promoter-TSS	promoter-TSS (NM_025418)	1	NM_025418	66201	Vta1	vesicle (multivesicular body) trafficking 1	protein-coding
chr10	81551566	81551965	+	1.939170064	Intergenic	Intergenic	-6603	NM_010301	14672	Gna11	guanine nucleotide binding protein, alpha 11	protein-coding
chr10	9996234	9996633	+	1.939078659	Intergenic	Intergenic	-95393	NM_001081344	78808	Stxbp5	syntaxin binding protein 5 (tomosyn)	protein-coding
chr10	4612479	4612878	+	1.938772669	intron	intron (NM_007956, intron 1 of 8)	689	NM_007956	13982	Esr1	estrogen receptor 1 (alpha)	protein-coding
chr10	25359754	25360153	+	1.93559583	5' UTR	5' UTR (NM_001358755, exon 1 of 16)	155	NM_001358755	13822	Epb41l2	erythrocyte membrane protein band 4.1 like 2	protein-coding
chr10	128270181	128270580	+	1.935480596	promoter-TSS	promoter-TSS (NM_019963)	-118	NM_019963	20847	Stat2	signal transducer and activator of transcription 2	protein-coding
chr10	24149233	24149632	+	1.933817954	5' UTR	5' UTR (NM_016797, exon 1 of 10)	115	NM_016797	53331	Stx7	syntaxin 7	protein-coding
chr10	81350598	81350997	+	1.933109049	promoter-TSS	promoter-TSS (NM_001163166)	-340	NM_001163166	15353	Hmg20b	high mobility group 20B	protein-coding
chr10	58323254	58323653	+	1.932454774	promoter-TSS	promoter-TSS (NM_026148)	-94	NM_026148	110829	Lims1	LIM and senescent cell antigen-like domains 1	protein-coding
chr10	67098474	67098873	+	1.931598103	Intergenic	Intergenic	-1685	NM_178606	28193	Reep3	receptor accessory protein 3	protein-coding
chr10	81378634	81379033	+	1.930513918	promoter-TSS	promoter-TSS (NM_019757)	-463	NM_019757	56371	Fzr1	fizzy and cell division cycle 20 related 1	protein-coding
chr10	120208698	120209097	+	1.929225716	promoter-TSS	promoter-TSS (NM_026617)	71	NM_026617	68212	Tmbim4	transmembrane BAX inhibitor motif containing 4	protein-coding
chr10	19551685	19552084	+	1.928990259	Intergenic	Intergenic	-40065	NM_010511	15979	Ifngr1	interferon gamma receptor 1	protein-coding
chr10	117746081	117746480	+	1.928536198	promoter-TSS	promoter-TSS (NM_029875)	78	NM_029875	215436	Slc35e3	solute carrier family 35, member E3	protein-coding
chr10	78471031	78471430	+	1.927395092	Intergenic	Intergenic	-6282	NM_172134	216134	Pdxk	pyridoxal (pyridoxine, vitamin B6) kinase	protein-coding
chr10	91170758	91171157	+	1.927294724	promoter-TSS	promoter-TSS (NM_001283048)	-407	NM_001283048	21917	Tmpo	thymopoietin	protein-coding
chr10	44665646	44666045	+	1.926773302	Intergenic	Intergenic	-207097	NM_007548	12142	Prdm1	PR domain containing 1, with ZNF domain	protein-coding
chr10	85185025	85185424	+	1.92657379	promoter-TSS	promoter-TSS (NM_007771)	-170	NM_007771	12952	Cry1	cryptochrome 1 (photolyase-like)	protein-coding
chr10	116950187	116950586	+	1.925385932	promoter-TSS	promoter-TSS (NR_038026)	67	NM_001003950	216363	Rab3ip	RAB3A interacting protein	protein-coding
chr10	81266578	81266977	+	1.922849388	exon	exon (NM_025317, exon 1 of 3)	149	NM_025317	66047	Mrpl54	mitochondrial ribosomal protein L54	protein-coding
chr10	76306824	76307223	+	1.920652284	intron	intron (NM_001081419, intron 7 of 37)	38268	NM_001081419	64451	Dip2a	disco interacting protein 2 homolog A	protein-coding
chr10	123076080	123076479	+	1.918546512	5' UTR	5' UTR (NM_153395, exon 1 of 34)	226	NM_001163025	67074	Mon2	MON2 homolog, regulator of endosome to Golgi trafficking	protein-coding
chr10	127164729	127165128	+	1.912715902	promoter-TSS	promoter-TSS (NM_001244617)	-228	NR_045166	14421	B4galnt1	beta-1,4-N-acetyl-galactosaminyl transferase 1	protein-coding
chr10	67205045	67205444	+	1.911345511	intron	intron (NM_207221, intron 3 of 25)	19494	NM_001242396	108829	Jmjd1c	jumonji domain containing 1C	protein-coding
chr10	93949968	93950367	+	1.910063886	Intergenic	RLTR30C_MM|LTR|ERV1	13696	NR_029764	723908	Mir331	microRNA 331	ncRNA
chr10	23787095	23787494	+	1.909670607	promoter-TSS	promoter-TSS (NM_011295)	-85	NM_011295	20042	Rps12	ribosomal protein S12	protein-coding
chr10	128035373	128035772	+	1.909598392	5' UTR	5' UTR (NM_013608, exon 1 of 8)	226	NM_001282976	17938	Naca	nascent polypeptide-associated complex alpha polypeptide	protein-coding
chr10	21976273	21976672	+	1.909565162	intron	intron (NM_001161845, intron 3 of 13)	-2200	NM_001161847	20393	Sgk1	serum/glucocorticoid regulated kinase 1	protein-coding
chr10	43540679	43541078	+	1.908803045	intron	CpG	140	NM_026411	67851	1700021F05Rik	RIKEN cDNA 1700021F05 gene	protein-coding
chr10	17347848	17348247	+	1.90655973	Intergenic	Intergenic	-252265	NR_038020	100504235	Gm20125	predicted gene, 20125	ncRNA
chr10	75565329	75565728	+	1.90592485	Intergenic	Intergenic	-3134	NM_001305992	14598	Ggt1	gamma-glutamyltransferase 1	protein-coding
chr10	117063425	117063824	+	1.905531044	promoter-TSS	promoter-TSS (NM_001358767)	228	NM_007636	12461	Cct2	chaperonin containing Tcp1, subunit 2 (beta)	protein-coding
chr10	127170860	127171259	+	1.905001646	TTS	TTS (NM_177615)	5228	NM_001358578	14421	B4galnt1	beta-1,4-N-acetyl-galactosaminyl transferase 1	protein-coding
chr10	67226123	67226522	+	1.903637609	exon	exon (NM_001242396, exon 9 of 25)	40572	NM_001242396	108829	Jmjd1c	jumonji domain containing 1C	protein-coding
chr10	117376651	117377050	+	1.901536202	exon	exon (NM_001310609, exon 1 of 10)	123	NM_001310609	432508	Cpsf6	cleavage and polyadenylation specific factor 6	protein-coding
chr10	61147639	61148038	+	1.901062674	promoter-TSS	promoter-TSS (NM_001316673)	-154	NM_001316673	20397	Sgpl1	sphingosine phosphate lyase 1	protein-coding
chr10	7725794	7726193	+	1.900846222	promoter-TSS	promoter-TSS (NM_011835)	-7	NM_011835	23924	Katna1	katanin p60 (ATPase-containing) subunit A1	protein-coding
chr10	89685979	89686378	+	1.899832211	promoter-TSS	promoter-TSS (NR_130956)	116	NM_198021	213326	Scyl2	SCY1-like 2 (S. cerevisiae)	protein-coding
chr10	18234918	18235317	+	1.898354867	promoter-TSS	promoter-TSS (NM_001346751)	-136	NM_144820	215814	Ccdc28a	coiled-coil domain containing 28A	protein-coding
chr10	111127430	111127829	+	1.896089432	Intergenic	MIR|SINE|MIR	-37173	NM_001003717	237542	Osbpl8	oxysterol binding protein-like 8	protein-coding
chr10	128337374	128337773	+	1.895509721	promoter-TSS	promoter-TSS (NM_026444)	-154	NM_026444	12974	Cs	citrate synthase	protein-coding
chr10	67537457	67537856	+	1.895344451	promoter-TSS	promoter-TSS (NM_010118)	-213	NM_010118	13654	Egr2	early growth response 2	protein-coding
chr10	93124079	93124478	+	1.89512046	Intergenic	Intergenic	-36598	NM_146239	237459	Cdk17	cyclin-dependent kinase 17	protein-coding
chr10	80763567	80763966	+	1.894536056	intron	intron (NM_199322, intron 1 of 27)	8563	NM_199322	208266	Dot1l	DOT1-like, histone H3 methyltransferase (S. cerevisiae)	protein-coding
chr10	78069634	78070033	+	1.894062304	intron	CpG	465	NM_015790	50723	Icosl	icos ligand	protein-coding
chr10	80342654	80343053	+	1.893653421	non-coding	non-coding (NR_104339, exon 8 of 12)	5595	NM_001285435	66548	Adamtsl5	ADAMTS-like 5	protein-coding
chr10	7663078	7663477	+	1.892568796	promoter-TSS	promoter-TSS (NR_030698)	-94	NR_030698	320642	A630066F11Rik	RIKEN cDNA A630066F11 gene	ncRNA
chr10	128411351	128411750	+	1.891837543	promoter-TSS	promoter-TSS (NM_026259)	-66	NR_104290	67588	Rnf41	ring finger protein 41	protein-coding
chr10	128547425	128547824	+	1.891812103	TTS	TTS (NM_018860)	122	NM_134003	103284	Zc3h10	zinc finger CCCH type containing 10	protein-coding
chr10	75921322	75921721	+	1.889435351	promoter-TSS	promoter-TSS (NM_011418)	93	NM_011418	20587	Smarcb1	SWI/SNF related, matrix associated, actin dependent regulator of chromatin, subfamily b, member 1	protein-coding
chr10	82899842	82900241	+	1.888873968	Intergenic	MTD|LTR|ERVL-MaLR	33415	NM_025499	66341	Eid3	EP300 interacting inhibitor of differentiation 3	protein-coding
chr10	120226231	120226630	+	1.886362231	promoter-TSS	promoter-TSS (NM_025431)	-630	NM_025431	66225	Llph	LLP homolog, long-term synaptic facilitation (Aplysia)	protein-coding
chr10	93452958	93453357	+	1.88614174	promoter-TSS	promoter-TSS (NM_001313897)	-239	NM_001313897	16993	Lta4h	leukotriene A4 hydrolase	protein-coding
chr10	76468797	76469196	+	1.884999826	promoter-TSS	promoter-TSS (NM_019434)	94	NM_019434	54387	Mcm3ap	minichromosome maintenance complex component 3 associated protein	protein-coding
chr10	127380417	127380816	+	1.883268738	promoter-TSS	promoter-TSS (NM_001359244)	-52	NM_001359244	71750	R3hdm2	R3H domain containing 2	protein-coding
chr10	128923103	128923502	+	1.881633875	intron	CpG	222	NM_015740	14533	Bloc1s1	biogenesis of lysosomal organelles complex-1, subunit 1	protein-coding
chr10	19691837	19692236	+	1.881575173	Intergenic	Intergenic	-20551	NM_172786	237313	Il20ra	interleukin 20 receptor, alpha	protein-coding
chr10	12996951	12997350	+	1.876605473	Intergenic	Intergenic	-11300	NM_175102	66125	Sf3b5	splicing factor 3b, subunit 5	protein-coding
chr10	80406528	80406927	+	1.876235551	promoter-TSS	promoter-TSS (NM_025650)	94	NM_025650	66594	Uqcr11	ubiquinol-cytochrome c reductase, complex III subunit XI	protein-coding
chr10	57794708	57795107	+	1.872744488	intron	CpG	363	NM_020561	57319	Smpdl3a	sphingomyelin phosphodiesterase, acid-like 3A	protein-coding
chr10	44268250	44268649	+	1.872105507	5' UTR	5' UTR (NM_001314013, exon 1 of 7)	110	NM_001358596	11793	Atg5	autophagy related 5	protein-coding
chr10	111986486	111986885	+	1.867907108	3' UTR	3' UTR (NM_178610, exon 10 of 10)	10579	NM_028608	73690	Glipr1	GLI pathogenesis-related 1 (glioma)	protein-coding
chr10	121516098	121516497	+	1.866152261	Intergenic	Intergenic	-40047	NM_138956	192678	Rassf3	Ras association (RalGDS/AF-6) domain family member 3	protein-coding
chr10	12866998	12867397	+	1.865552989	Intergenic	Intergenic	-5462	NM_011682	22288	Utrn	utrophin	protein-coding
chr10	117710469	117710868	+	1.865456596	promoter-TSS	promoter-TSS (NM_001288586)	90	NM_001288586	17246	Mdm2	transformed mouse 3T3 cell double minute 2	protein-coding
chr10	96035124	96035523	+	1.864647543	intron	MTEa|LTR|ERVL-MaLR	94660	NM_001001932	216238	Eea1	early endosome antigen 1	protein-coding
chr10	95514859	95515258	+	1.861127291	promoter-TSS	promoter-TSS (NM_080560)	-104	NM_080560	93765	Ube2n	ubiquitin-conjugating enzyme E2N	protein-coding
chr10	75951692	75952091	+	1.858481718	Intergenic	Intergenic	-2623	NM_198635	333669	Gm5134	predicted gene 5134	protein-coding
chr10	62543383	62543782	+	1.857642693	Intergenic	Intergenic	-16137	NM_001358965	19073	Srgn	serglycin	protein-coding
chr10	96686042	96686441	+	1.857629284	Intergenic	Intergenic	69240	NM_007569	12226	Btg1	B cell translocation gene 1, anti-proliferative	protein-coding
chr10	17722870	17723269	+	1.857445742	promoter-TSS	promoter-TSS (NM_010828)	-159	NM_010828	17684	Cited2	Cbp/p300-interacting transactivator, with Glu/Asp-rich carboxy-terminal domain, 2	protein-coding
chr10	98792125	98792524	+	1.856607344	Intergenic	Intergenic	-122318	NM_001359506	67972	Atp2b1	ATPase, Ca++ transporting, plasma membrane 1	protein-coding
chr10	95151228	95151627	+	1.847164705	Intergenic	MTEb|LTR|ERVL-MaLR	-5602	NR_131146	628062	Gm29684	predicted gene, 29684	ncRNA
chr10	79892747	79893146	+	1.846149559	TTS	TTS (NM_001291915)	2093	NM_001291915	11537	Cfd	complement factor D (adipsin)	protein-coding
chr10	29361710	29362109	+	1.846030598	intron	CpG	533	NM_026518	68031	Rnf146	ring finger protein 146	protein-coding
chr10	81320843	81321242	+	1.845940462	promoter-TSS	promoter-TSS (NM_027381)	-61	NM_027381	70312	Cactin	cactin, spliceosome C complex subunit	protein-coding
chr10	68673650	68674049	+	1.845427907	Intergenic	MLT1E2|LTR|ERVL-MaLR	-49897	NM_177794	327766	Tmem26	transmembrane protein 26	protein-coding
chr10	25125977	25126376	+	1.844275793	Intergenic	Intergenic	73994	NM_001347460	432442	Akap7	A kinase (PRKA) anchor protein 7	protein-coding
chr10	117860805	117861204	+	1.842212684	Intergenic	Intergenic	-15030	NM_024457	215449	Rap1b	RAS related protein 1b	protein-coding
chr10	67959848	67960247	+	1.841571487	Intergenic	Intergenic	13661	NR_152797	75067	4930521O17Rik	RIKEN cDNA 4930521O17 gene	ncRNA
chr10	117148222	117148621	+	1.841005754	promoter-TSS	promoter-TSS (NM_177798)	53	NM_177798	327826	Frs2	fibroblast growth factor receptor substrate 2	protein-coding
chr10	17796136	17796535	+	1.839552325	5' UTR	5' UTR (NM_138628, exon 1 of 10)	116	NM_138628	378431	Txlnb	taxilin beta	protein-coding
chr10	96273996	96274395	+	1.839352761	Intergenic	Intergenic	47988	NR_110448	74881	4930459C07Rik	RIKEN cDNA 4930459C07 gene	ncRNA
chr10	67185632	67186031	+	1.838333397	promoter-TSS	promoter-TSS (NM_001242396)	81	NM_001242396	108829	Jmjd1c	jumonji domain containing 1C	protein-coding
chr10	99263760	99264159	+	1.83781379	exon	exon (NM_026268, exon 1 of 3)	728	NM_026268	67603	Dusp6	dual specificity phosphatase 6	protein-coding
chr10	82811898	82812297	+	1.836118394	promoter-TSS	promoter-TSS (NR_038042)	-26	NR_038042	70003	1700028I16Rik	RIKEN cDNA 1700028I16 gene	ncRNA
chr10	67717736	67718135	+	1.833735656	Intergenic	Intergenic	-145976	NR_155444	105245193	4930563J15Rik	RIKEN cDNA 4930563J15 gene	ncRNA
chr10	80148957	80149356	+	1.833314519	promoter-TSS	promoter-TSS (NM_001305799)	-526	NM_001305799	59090	Midn	midnolin	protein-coding
chr10	5558770	5559169	+	1.832344091	Intergenic	ORR1D2|LTR|ERVL-MaLR	-8277	NM_001347732	64009	Syne1	spectrin repeat containing, nuclear envelope 1	protein-coding
chr10	86778587	86778986	+	1.83120892	promoter-TSS	promoter-TSS (NM_175331)	-219	NM_175331	103466	Nt5dc3	5'-nucleotidase domain containing 3	protein-coding
chr10	80751483	80751882	+	1.830643912	Intergenic	MLT2D|LTR|ERVL	-3521	NM_199322	208266	Dot1l	DOT1-like, histone H3 methyltransferase (S. cerevisiae)	protein-coding
chr10	79766852	79767251	+	1.829903328	promoter-TSS	promoter-TSS (NR_027505)	-99	NM_144528	70294	Rnf126	ring finger protein 126	protein-coding
chr10	75517285	75517684	+	1.828388318	promoter-TSS	promoter-TSS (NM_026095)	-103	NM_175133	68778	Gucd1	guanylyl cyclase domain containing 1	protein-coding
chr10	67210110	67210509	+	1.828026233	intron	MTC|LTR|ERVL-MaLR	24559	NM_001242396	108829	Jmjd1c	jumonji domain containing 1C	protein-coding
chr10	58497842	58498241	+	1.826503215	exon	exon (NM_001162956, exon 1 of 16)	104	NM_001162956	76138	Ccdc138	coiled-coil domain containing 138	protein-coding
chr10	77530254	77530653	+	1.825096131	promoter-TSS	promoter-TSS (NR_157229)	83	NR_157229	16414	Itgb2	integrin beta 2	protein-coding
chr10	19933864	19934263	+	1.825072442	promoter-TSS	promoter-TSS (NM_008580)	-463	NM_008580	26408	Map3k5	mitogen-activated protein kinase kinase kinase 5	protein-coding
chr10	43641303	43641702	+	1.824857376	Intergenic	Intergenic	48075	NR_033558	414125	F930017D23Rik	RIKEN cDNA F930017D23 gene	ncRNA
chr10	81060086	81060485	+	1.822603719	promoter-TSS	promoter-TSS (NM_024499)	-14	NM_001358550	52551	Sgta	small glutamine-rich tetratricopeptide repeat (TPR)-containing, alpha	protein-coding
chr10	75170321	75170720	+	1.821651258	intron	intron (NM_001081412, intron 16 of 22)	-41553	NM_153406	74392	Specc1l	sperm antigen with calponin homology and coiled-coil domains 1-like	protein-coding
chr10	7589750	7590149	+	1.82085465	5' UTR	5' UTR (NM_001359742, exon 1 of 6)	149	NM_001359742	237253	Lrp11	low density lipoprotein receptor-related protein 11	protein-coding
chr10	19570262	19570661	+	1.820654403	Intergenic	Intergenic	-21488	NM_010511	15979	Ifngr1	interferon gamma receptor 1	protein-coding
chr10	80249077	80249476	+	1.820335907	promoter-TSS	promoter-TSS (NM_029272)	-173	NM_029272	75406	Ndufs7	NADH:ubiquinone oxidoreductase core subunit S7	protein-coding
chr10	62486657	62487056	+	1.82012204	promoter-TSS	promoter-TSS (NM_001113355)	-51	NM_001358543	30930	Vps26a	VPS26 retromer complex component A	protein-coding
chr10	79984820	79985219	+	1.819358568	promoter-TSS	promoter-TSS (NM_001359632)	-759	NM_001003949	216157	Tmem259	transmembrane protein 259	protein-coding
chr10	75146170	75146569	+	1.81860589	intron	ORR1A2|LTR|ERVL-MaLR	-65704	NM_153406	74392	Specc1l	sperm antigen with calponin homology and coiled-coil domains 1-like	protein-coding
chr10	121739588	121739987	+	1.818573132	promoter-TSS	promoter-TSS (NM_173022)	-143	NM_173022	270802	BC048403	cDNA sequence BC048403	protein-coding
chr10	12922724	12923123	+	1.818355355	non-coding	non-coding (NR_038027, exon 1 of 4)	204	NR_038028	320273	B230208H11Rik	RIKEN cDNA B230208H11 gene	ncRNA
chr10	13295040	13295439	+	1.817641294	intron	intron (NM_001195065, intron 1 of 12)	29050	NM_001359294	215789	Phactr2	phosphatase and actin regulator 2	protein-coding
chr10	19591603	19592002	+	1.816840223	promoter-TSS	promoter-TSS (NM_010511)	-147	NM_010511	15979	Ifngr1	interferon gamma receptor 1	protein-coding
chr10	61680243	61680642	+	1.815963137	promoter-TSS	promoter-TSS (NR_126477)	-152	NR_126477	75539	1700022H01Rik	RIKEN cDNA 1700022H01 gene	ncRNA
chr10	94943737	94944136	+	1.812156473	exon	exon (NM_018797, exon 1 of 31)	909	NM_018797	54712	Plxnc1	plexin C1	protein-coding
chr10	63023868	63024267	+	1.811716862	promoter-TSS	promoter-TSS (NM_001079824)	-218	NM_001079824	432467	Hnrnph3	heterogeneous nuclear ribonucleoprotein H3	protein-coding
chr10	62578141	62578540	+	1.810319383	exon	exon (NM_028197, exon 1 of 7)	117	NM_028197	72320	Kif1bp	KIF1 binding protein	protein-coding
chr10	36974210	36974609	+	1.80829322	promoter-TSS	promoter-TSS (NM_008229)	-135	NM_008229	15182	Hdac2	histone deacetylase 2	protein-coding
chr10	111009762	111010161	+	1.80813213	promoter-TSS	promoter-TSS (NM_001359622)	48	NM_001359622	320150	Zdhhc17	zinc finger, DHHC domain containing 17	protein-coding
chr10	25331697	25332096	+	1.807869391	Intergenic	Intergenic	-27902	NM_001199265	13822	Epb41l2	erythrocyte membrane protein band 4.1 like 2	protein-coding
chr10	39208643	39209042	+	1.807671513	Intergenic	Intergenic	-45048	NM_001127376	327743	Ccn6	cellular communication network factor 6	protein-coding
chr10	93309452	93309851	+	1.807469492	intron	intron (NM_013508, intron 1 of 4)	1508	NM_013508	13713	Elk3	ELK3, member of ETS oncogene family	protein-coding
chr10	80172859	80173258	+	1.806394699	TTS	TTS (NR_152857)	114	NM_027207	69770	1600002K03Rik	RIKEN cDNA 1600002K03 gene	protein-coding
chr10	21678497	21678896	+	1.805901689	Intergenic	Intergenic	-12149	NR_045843	432436	Gm5420	predicted gene 5420	ncRNA
chr10	41303798	41304197	+	1.805860524	promoter-TSS	promoter-TSS (NM_001370813)	63	NM_001370813	633979	Ak9	adenylate kinase 9	protein-coding
chr10	4432259	4432658	+	1.803529352	promoter-TSS	promoter-TSS (NM_024261)	-70	NM_001358796	66084	Rmnd1	required for meiotic nuclear division 1 homolog	protein-coding
chr10	80622135	80622534	+	1.803476759	promoter-TSS	promoter-TSS (NM_134002)	-446	NM_134002	103236	Csnk1g2	casein kinase 1, gamma 2	protein-coding
chr10	127643748	127644147	+	1.803248646	intron	intron (NM_009284, intron 1 of 21)	961	NM_009284	20852	Stat6	signal transducer and activator of transcription 6	protein-coding
chr10	57532187	57532586	+	1.799176665	exon	exon (NM_019760, exon 1 of 9)	143	NM_019760	56442	Serinc1	serine incorporator 1	protein-coding
chr10	96400738	96401137	+	1.795940872	Intergenic	Intergenic	174730	NR_110448	74881	4930459C07Rik	RIKEN cDNA 4930459C07 gene	ncRNA
chr10	117872537	117872936	+	1.791521692	Intergenic	Intergenic	-26762	NM_024457	215449	Rap1b	RAS related protein 1b	protein-coding
chr10	62601967	62602366	+	1.787723172	exon	exon (NM_019553, exon 1 of 15)	132	NM_019553	56200	Ddx21	DEAD (Asp-Glu-Ala-Asp) box polypeptide 21	protein-coding
chr10	120979245	120979644	+	1.783602359	promoter-TSS	promoter-TSS (NM_001081193)	-114	NM_001081193	380664	Lemd3	LEM domain containing 3	protein-coding
chr10	39959940	39960339	+	1.781583852	promoter-TSS	promoter-TSS (NR_160808)	14	NR_160808	100041085	Mfsd4b3-ps	major facilitator superfamily domain containing 4B3, pseudogene	pseudo
chr10	80692263	80692662	+	1.78155437	intron	ID_B1|SINE|B4	9358	NM_172457	208228	Mob3a	MOB kinase activator 3A	protein-coding
chr10	81137232	81137631	+	1.781414158	intron	CpG	1160	NM_010731	16969	Zbtb7a	zinc finger and BTB domain containing 7a	protein-coding
chr10	93145023	93145422	+	1.779073281	Intergenic	Charlie24|DNA|hAT-Charlie	-15654	NM_146239	237459	Cdk17	cyclin-dependent kinase 17	protein-coding
chr10	41809765	41810164	+	1.778779762	promoter-TSS	promoter-TSS (NM_001243075)	-96	NM_001243074	103268	Cep57l1	centrosomal protein 57-like 1	protein-coding
chr10	44691773	44692172	+	1.77711803	Intergenic	Intergenic	-233224	NM_007548	12142	Prdm1	PR domain containing 1, with ZNF domain	protein-coding
chr10	128805323	128805722	+	1.77710798	promoter-TSS	promoter-TSS (NM_001359825)	-32	NM_001359825	74330	Dnajc14	DnaJ heat shock protein family (Hsp40) member C14	protein-coding
chr10	63243587	63243986	+	1.773690689	promoter-TSS	promoter-TSS (NM_030114)	-11	NM_026101	67345	Herc4	hect domain and RLD 4	protein-coding
chr10	75317039	75317438	+	1.773623894	promoter-TSS	promoter-TSS (NM_001331095)	361	NM_009630	11540	Adora2a	adenosine A2a receptor	protein-coding
chr10	43901520	43901919	+	1.7732072	promoter-TSS	promoter-TSS (NM_130892)	17	NM_001081054	76563	Qrsl1	glutaminyl-tRNA synthase (glutamine-hydrolyzing)-like 1	protein-coding
chr10	78244542	78244941	+	1.768398735	promoter-TSS	promoter-TSS (NM_001081055)	-96	NM_001081055	216131	Trappc10	trafficking protein particle complex 10	protein-coding
chr10	123196952	123197351	+	1.767590601	promoter-TSS	promoter-TSS (NM_027604)	-132	NM_001301628	14479	Usp15	ubiquitin specific peptidase 15	protein-coding
chr10	84576493	84576892	+	1.766797361	promoter-TSS	promoter-TSS (NM_146008)	-255	NM_146008	216198	Tcp11l2	t-complex 11 (mouse) like 2	protein-coding
chr10	60277569	60277968	+	1.766574771	exon	exon (NM_011179, exon 1 of 15)	140	NM_001146123	19156	Psap	prosaposin	protein-coding
chr10	7063027	7063426	+	1.766067012	Intergenic	Intergenic	-40041	NM_001033391	320495	Ipcef1	interaction protein for cytohesin exchange factors 1	protein-coding
chr10	96067438	96067837	+	1.765066382	Intergenic	MLTR11B|LTR|ERVK	126974	NM_001001932	216238	Eea1	early endosome antigen 1	protein-coding
chr10	62651303	62651702	+	1.764588717	promoter-TSS	promoter-TSS (NM_001358819)	-284	NM_001358819	94213	Ddx50	DEAD (Asp-Glu-Ala-Asp) box polypeptide 50	protein-coding
chr10	42501864	42502263	+	1.761510571	promoter-TSS	promoter-TSS (NM_017472)	9	NM_017472	54198	Snx3	sorting nexin 3	protein-coding
chr10	117792610	117793009	+	1.759756301	promoter-TSS	promoter-TSS (NM_134010)	-104	NM_134010	103468	Nup107	nucleoporin 107	protein-coding
chr10	79959809	79960208	+	1.75901873	promoter-TSS	promoter-TSS (NM_175450)	-144	NM_175450	216156	Wdr18	WD repeat domain 18	protein-coding
chr10	81482629	81483028	+	1.75791956	promoter-TSS	promoter-TSS (NM_001311124)	-119	NM_001311124	319586	Celf5	CUGBP, Elav-like family member 5	protein-coding
chr10	59589408	59589807	+	1.757159034	intron	intron (NM_001033259, intron 1 of 7)	27085	NM_001033259	215999	Mcu	mitochondrial calcium uniporter	protein-coding
chr10	82629814	82630213	+	1.756181405	5' UTR	5' UTR (NM_001358517, exon 1 of 10)	171	NR_037190	624784	Gm9855	thymine DNA glycosylase pseudogene	pseudo
chr10	98966704	98967103	+	1.755755082	intron	intron (NM_001359507, intron 1 of 21)	51751	NM_026482	67972	Atp2b1	ATPase, Ca++ transporting, plasma membrane 1	protein-coding
chr10	80742156	80742555	+	1.75558749	promoter-TSS	promoter-TSS (NM_007460)	-80	NM_007460	11776	Ap3d1	adaptor-related protein complex 3, delta 1 subunit	protein-coding
chr10	115251149	115251548	+	1.754092117	intron	CpG	145	NM_025706	66687	Tbc1d15	TBC1 domain family, member 15	protein-coding
chr10	82763886	82764285	+	1.754000712	promoter-TSS	promoter-TSS (NM_010914)	56	NM_010914	18045	Nfyb	nuclear transcription factor-Y beta	protein-coding
chr10	111996235	111996634	+	1.753015319	intron	intron (NM_028608, intron 1 of 5)	830	NM_028608	73690	Glipr1	GLI pathogenesis-related 1 (glioma)	protein-coding
chr10	41302934	41303333	+	1.752118012	promoter-TSS	promoter-TSS (NM_001370813)	108	NM_133999	103199	Fig4	FIG4 phosphoinositide 5-phosphatase	protein-coding
chr10	99441021	99441420	+	1.751420527	Intergenic	Intergenic	-167951	NR_038019	100504202	Gm20110	predicted gene, 20110	ncRNA
chr10	89744935	89745334	+	1.749290846	5' UTR	5' UTR (NM_029166, exon 1 of 21)	143	NM_029166	75089	Uhrf1bp1l	UHRF1 (ICBP90) binding protein 1-like	protein-coding
chr10	98914272	98914671	+	1.747196094	promoter-TSS	promoter-TSS (NM_026482)	-171	NM_001359506	67972	Atp2b1	ATPase, Ca++ transporting, plasma membrane 1	protein-coding
chr10	79704232	79704631	+	1.745225548	promoter-TSS	promoter-TSS (NM_009768)	73	NM_009768	12215	Bsg	basigin	protein-coding
chr10	79681741	79682140	+	1.744060635	promoter-TSS	promoter-TSS (NM_001359818)	-255	NM_177613	216150	Cdc34	cell division cycle 34	protein-coding
chr10	40128467	40128866	+	1.743137894	intron	intron (NM_001114332, intron 1 of 5)	13588	NM_028247	72472	Slc16a10	solute carrier family 16 (monocarboxylic acid transporters), member 10	protein-coding
chr10	115384716	115385115	+	1.742855985	promoter-TSS	promoter-TSS (NM_025780)	-44	NM_001033261	216345	Zfc3h1	zinc finger, C3H1-type containing	protein-coding
chr10	14186445	14186844	+	1.740526341	Intergenic	Intergenic	220265	NM_001358782	15273	Hivep2	human immunodeficiency virus type I enhancer binding protein 2	protein-coding
chr10	127290496	127290895	+	1.739693061	promoter-TSS	promoter-TSS (NM_007837)	-98	NM_001290183	13198	Ddit3	DNA-damage inducible transcript 3	protein-coding
chr10	96150699	96151098	+	1.737306977	Intergenic	MLTR11B|LTR|ERVK	-75309	NR_110448	74881	4930459C07Rik	RIKEN cDNA 4930459C07 gene	ncRNA
chr10	83100840	83101239	+	1.736863086	intron	intron (NM_021439, intron 2 of 2)	115542	NM_021439	58250	Chst11	carbohydrate sulfotransferase 11	protein-coding
chr10	83168418	83168817	+	1.735866667	intron	intron (NM_021439, intron 2 of 2)	169200	NM_177388	338365	Slc41a2	solute carrier family 41, member 2	protein-coding
chr10	61648496	61648895	+	1.735259917	promoter-TSS	promoter-TSS (NM_026438)	74	NM_026438	67895	Ppa1	pyrophosphatase (inorganic) 1	protein-coding
chr10	127604594	127604993	+	1.732350023	intron	intron (NM_008512, intron 6 of 88)	16355	NM_008512	16971	Lrp1	low density lipoprotein receptor-related protein 1	protein-coding
chr10	84622295	84622694	+	1.732158036	exon	exon (NM_027423, exon 1 of 28)	196	NM_027423	70428	Polr3b	polymerase (RNA) III (DNA directed) polypeptide B	protein-coding
chr10	99232539	99232938	+	1.731128119	Intergenic	Intergenic	-30493	NM_026268	67603	Dusp6	dual specificity phosphatase 6	protein-coding
chr10	128194297	128194696	+	1.730660912	promoter-TSS	promoter-TSS (NM_001285779)	-139	NM_001285779	216456	Gls2	glutaminase 2 (liver, mitochondrial)	protein-coding
chr10	111164511	111164910	+	1.729502987	promoter-TSS	promoter-TSS (NM_175489)	-92	NM_001003717	237542	Osbpl8	oxysterol binding protein-like 8	protein-coding
chr10	5823990	5824389	+	1.729467559	promoter-TSS	promoter-TSS (NM_175374)	-246	NM_175374	108853	Mtrf1l	mitochondrial translational release factor 1-like	protein-coding
chr10	81524110	81524509	+	1.729009752	promoter-TSS	promoter-TSS (NM_010304)	-84	NM_010304	14676	Gna15	guanine nucleotide binding protein, alpha 15	protein-coding
chr10	115362252	115362651	+	1.728272449	promoter-TSS	promoter-TSS (NM_001359471)	50	NM_001359472	67226	Tmem19	transmembrane protein 19	protein-coding
chr10	96616820	96617219	+	1.72773889	promoter-TSS	promoter-TSS (NM_007569)	18	NM_007569	12226	Btg1	B cell translocation gene 1, anti-proliferative	protein-coding
chr10	77606217	77606616	+	1.727166262	promoter-TSS	promoter-TSS (NM_001301671)	-182	NM_001301671	20610	Sumo3	small ubiquitin-like modifier 3	protein-coding
chr10	128565995	128566394	+	1.726516888	promoter-TSS	promoter-TSS (NM_011119)	-260	NM_011119	18813	Pa2g4	proliferation-associated 2G4	protein-coding
chr10	81384109	81384508	+	1.724857254	promoter-TSS	promoter-TSS (NM_133964)	-120	NM_133964	102115	Dohh	deoxyhypusine hydroxylase/monooxygenase	protein-coding
chr10	17201175	17201574	+	1.724182973	Intergenic	Intergenic	-105592	NR_038020	100504235	Gm20125	predicted gene, 20125	ncRNA
chr10	91123806	91124205	+	1.723829651	promoter-TSS	promoter-TSS (NM_133668)	-38	NM_133668	18674	Slc25a3	solute carrier family 25 (mitochondrial carrier, phosphate carrier), member 3	protein-coding
chr10	127121048	127121447	+	1.723335288	promoter-TSS	promoter-TSS (NM_177614)	-87	NM_001171026	216440	Os9	amplified in osteosarcoma	protein-coding
chr10	40348957	40349356	+	1.722140421	promoter-TSS	promoter-TSS (NM_001168304)	-152	NM_001168304	78334	Cdk19	cyclin-dependent kinase 19	protein-coding
chr10	52417434	52417833	+	1.718767686	promoter-TSS	promoter-TSS (NM_030250)	86	NM_030250	52014	Nus1	NUS1 dehydrodolichyl diphosphate synthase subunit	protein-coding
chr10	42276612	42277011	+	1.715367838	promoter-TSS	promoter-TSS (NM_019740)	-69	NM_019740	56484	Foxo3	forkhead box O3	protein-coding
chr10	71347438	71347837	+	1.715116427	promoter-TSS	promoter-TSS (NM_001347191)	-126	NM_027184	69718	Ipmk	inositol polyphosphate multikinase	protein-coding
chr10	128058826	128059225	+	1.711647136	promoter-TSS	promoter-TSS (NM_019766)	43	NM_019766	56351	Ptges3	prostaglandin E synthase 3	protein-coding
chr10	67127099	67127498	+	1.711122774	exon	exon (NM_207221, exon 1 of 26)	210	NM_207221	108829	Jmjd1c	jumonji domain containing 1C	protein-coding
chr10	80433653	80434052	+	1.708252626	promoter-TSS	promoter-TSS (NM_011548)	-199	NM_001164148	21423	Tcf3	transcription factor 3	protein-coding
chr10	13474052	13474451	+	1.70519401	exon	exon (NM_001195065, exon 1 of 13)	145	NM_001195065	215789	Phactr2	phosphatase and actin regulator 2	protein-coding
chr10	108161722	108162121	+	1.702015587	promoter-TSS	promoter-TSS (NM_001368736)	-177	NM_001368736	17931	Ppp1r12a	protein phosphatase 1, regulatory subunit 12A	protein-coding
chr10	96181409	96181808	+	1.699487489	Intergenic	L2c|LINE|L2	-44599	NR_110448	74881	4930459C07Rik	RIKEN cDNA 4930459C07 gene	ncRNA
chr10	117393113	117393512	+	1.698032593	Intergenic	Intergenic	-16339	NM_001013391	432508	Cpsf6	cleavage and polyadenylation specific factor 6	protein-coding
chr10	121498406	121498805	+	1.697205246	Intergenic	Intergenic	-22355	NM_138956	192678	Rassf3	Ras association (RalGDS/AF-6) domain family member 3	protein-coding
chr10	67004240	67004639	+	1.696767446	promoter-TSS	promoter-TSS (NR_110511)	-636	NR_110511	102634101	Gm31763	predicted gene, 31763	ncRNA
chr10	121488728	121489127	+	1.695908958	Intergenic	Intergenic	-12677	NM_138956	192678	Rassf3	Ras association (RalGDS/AF-6) domain family member 3	protein-coding
chr10	17522019	17522418	+	1.694670832	Intergenic	Intergenic	-201010	NM_010828	17684	Cited2	Cbp/p300-interacting transactivator, with Glu/Asp-rich carboxy-terminal domain, 2	protein-coding
chr10	80561478	80561877	+	1.693884317	promoter-TSS	promoter-TSS (NM_025852)	-117	NM_025852	66932	Rexo1	REX1, RNA exonuclease 1	protein-coding
chr10	13273899	13274298	+	1.693575739	intron	intron (NM_001359294, intron 2 of 11)	50191	NM_001359294	215789	Phactr2	phosphatase and actin regulator 2	protein-coding
chr10	67979341	67979740	+	1.693356969	promoter-TSS	promoter-TSS (NM_001359319)	-30	NM_001359319	170799	Rtkn2	rhotekin 2	protein-coding
chr10	91082648	91083047	+	1.693130047	promoter-TSS	promoter-TSS (NM_026166)	-104	NM_001042558	11783	Apaf1	apoptotic peptidase activating factor 1	protein-coding
chr10	81357411	81357810	+	1.692278373	exon	exon (NM_028657, exon 1 of 10)	119	NM_028657	73822	Mfsd12	major facilitator superfamily domain containing 12	protein-coding
chr10	96370895	96371294	+	1.692262438	Intergenic	Intergenic	144887	NR_110448	74881	4930459C07Rik	RIKEN cDNA 4930459C07 gene	ncRNA
chr10	93444527	93444926	+	1.689288602	Intergenic	URR1B|DNA|hAT-Charlie	-8670	NM_001313897	16993	Lta4h	leukotriene A4 hydrolase	protein-coding
chr10	7680973	7681372	+	1.688849881	promoter-TSS	promoter-TSS (NM_001358649)	-14	NM_001358649	18537	Pcmt1	protein-L-isoaspartate (D-aspartate) O-methyltransferase 1	protein-coding
chr10	20312023	20312422	+	1.686792625	promoter-TSS	promoter-TSS (NM_001025393)	-247	NM_001025393	72567	Bclaf1	BCL2-associated transcription factor 1	protein-coding
chr10	80826276	80826675	+	1.686365671	promoter-TSS	promoter-TSS (NM_008753)	-181	NM_008753	18245	Oaz1	ornithine decarboxylase antizyme 1	protein-coding
chr10	42478301	42478700	+	1.684890474	promoter-TSS	promoter-TSS (NM_145743)	65	NM_145743	215951	Afg1l	AFG1 like ATPase	protein-coding
chr10	43752191	43752590	+	1.682562484	intron	B4A|SINE|B4	6232	NR_040581	69443	1700027J07Rik	RIKEN cDNA 1700027J07 gene	ncRNA
chr10	94688347	94688746	+	1.680854855	promoter-TSS	promoter-TSS (NR_015524)	67	NR_015524	67723	Cep83os	centrosomal protein 83, opposite strand	ncRNA
chr10	62948567	62948966	+	1.676796162	intron	intron (NR_152862, intron 1 of 20)	1737	NR_152862	327762	Dna2	DNA replication helicase/nuclease 2	protein-coding
chr10	117846062	117846461	+	1.675275413	promoter-TSS	promoter-TSS (NM_024457)	-287	NM_024457	215449	Rap1b	RAS related protein 1b	protein-coding
chr10	119240201	119240600	+	1.673692155	promoter-TSS	promoter-TSS (NM_027994)	-345	NM_027994	71902	Cand1	cullin associated and neddylation disassociated 1	protein-coding
chr10	83359986	83360385	+	1.671309491	promoter-TSS	promoter-TSS (NM_026579)	-36	NM_026579	28109	D10Wsu102e	DNA segment, Chr 10, Wayne State University 102, expressed	protein-coding
chr10	128498609	128499008	+	1.670833478	promoter-TSS	promoter-TSS (NM_172259)	-123	NM_172259	216459	Myl6b	myosin, light polypeptide 6B	protein-coding
chr10	71349158	71349557	+	1.669037945	intron	intron (NM_027184, intron 1 of 5)	1594	NM_001347191	69718	Ipmk	inositol polyphosphate multikinase	protein-coding
chr10	93589338	93589737	+	1.665329938	non-coding	non-coding (NR_045810, exon 1 of 4)	121	NM_027246	69878	Snrpf	small nuclear ribonucleoprotein polypeptide F	protein-coding
chr10	11149134	11149533	+	1.663906467	promoter-TSS	promoter-TSS (NM_001284354)	-97	NM_172937	268281	Shprh	SNF2 histone linker PHD RING helicase	protein-coding
chr10	60346804	60347203	+	1.663897652	5' UTR	5' UTR (NM_001159572, exon 1 of 7)	152	NM_001159572	74048	Vsir	V-set immunoregulatory receptor	protein-coding
chr10	127211331	127211730	+	1.663696893	promoter-TSS	promoter-TSS (NM_054097)	92	NM_054097	117150	Pip4k2c	phosphatidylinositol-5-phosphate 4-kinase, type II, gamma	protein-coding
chr10	96185821	96186220	+	1.662284199	Intergenic	Intergenic	-40187	NR_110448	74881	4930459C07Rik	RIKEN cDNA 4930459C07 gene	ncRNA
chr10	88503696	88504095	+	1.661243996	promoter-TSS	promoter-TSS (NM_001146690)	75	NM_144807	212862	Chpt1	choline phosphotransferase 1	protein-coding
chr10	81545113	81545512	+	1.65800023	promoter-TSS	promoter-TSS (NM_010301)	-150	NM_010301	14672	Gna11	guanine nucleotide binding protein, alpha 11	protein-coding
chr10	80900704	80901103	+	1.657965135	promoter-TSS	promoter-TSS (NM_013895)	66	NM_013895	30055	Timm13	translocase of inner mitochondrial membrane 13	protein-coding
chr10	80701950	80702349	+	1.657805698	promoter-TSS	promoter-TSS (NM_027829)	-329	NM_172457	208228	Mob3a	MOB kinase activator 3A	protein-coding
chr10	80678293	80678692	+	1.656346278	Intergenic	Intergenic	-2199	NM_021462	17347	Mknk2	MAP kinase-interacting serine/threonine kinase 2	protein-coding
chr10	80676367	80676766	+	1.656280362	promoter-TSS	promoter-TSS (NM_021462)	-273	NM_021462	17347	Mknk2	MAP kinase-interacting serine/threonine kinase 2	protein-coding
chr10	94356760	94357159	+	1.656191239	intron	intron (NM_001359762, intron 1 of 4)	45010	NM_001359762	319880	Tmcc3	transmembrane and coiled coil domains 3	protein-coding
chr10	13501018	13501417	+	1.649548811	exon	exon (NM_001330198, exon 1 of 8)	189	NM_001330198	66848	Fuca2	fucosidase, alpha-L- 2, plasma	protein-coding
chr10	93070617	93071016	+	1.649114585	intron	intron (NM_001347060, intron 1 of 67)	10806	NM_001347060	380654	Cfap54	cilia and flagella associated protein 54	protein-coding
chr10	77259177	77259576	+	1.646700088	promoter-TSS	promoter-TSS (NM_030262)	76	NM_030262	80294	Pofut2	protein O-fucosyltransferase 2	protein-coding
chr10	80086860	80087259	+	1.645051529	intron	intron (NM_183426, intron 1 of 31)	-11620	NM_001359636	216161	Sbno2	strawberry notch 2	protein-coding
chr10	88730994	88731393	+	1.644651394	promoter-TSS	promoter-TSS (NM_025859)	-92	NM_001037166	237433	Gm4925	predicted gene 4925	protein-coding
chr10	84935701	84936100	+	1.644404957	intron	intron (NM_001013441, intron 2 of 8)	18287	NM_183172	237422	Ric8b	RIC8 guanine nucleotide exchange factor B	protein-coding
chr10	98877870	98878269	+	1.643347728	Intergenic	Intergenic	-36573	NM_001359506	67972	Atp2b1	ATPase, Ca++ transporting, plasma membrane 1	protein-coding
chr10	99181864	99182263	+	1.642665662	intron	intron (NR_153333, intron 11 of 12)	73928	NM_015737	14426	Galnt4	polypeptide N-acetylgalactosaminyltransferase 4	protein-coding
chr10	79936951	79937350	+	1.641621228	intron	intron (NM_001288625, intron 3 of 8)	9809	NM_001288625	13496	Arid3a	AT rich interactive domain 3A (BRIGHT-like)	protein-coding
chr10	67259626	67260025	+	1.638465298	Intergenic	Intergenic	25456	NM_001036293	641340	Nrbf2	nuclear receptor binding factor 2	protein-coding
chr10	80141301	80141700	+	1.637574997	promoter-TSS	promoter-TSS (NM_025313)	-775	NM_001347092	66043	Atp5d	ATP synthase, H+ transporting, mitochondrial F1 complex, delta subunit	protein-coding
chr10	80264696	80265095	+	1.634377621	promoter-TSS	promoter-TSS (NM_001122605)	-96	NM_001122604	70248	Dazap1	DAZ associated protein 1	protein-coding
chr10	34418255	34418654	+	1.633446595	promoter-TSS	promoter-TSS (NM_001347463)	97	NM_001347463	319638	Nt5dc1	5'-nucleotidase domain containing 1	protein-coding
chr10	105841046	105841445	+	1.632659589	promoter-TSS	promoter-TSS (NM_025602)	135	NM_001359642	216292	Mettl25	methyltransferase like 25	protein-coding
chr10	85916820	85917219	+	1.631366247	promoter-TSS	promoter-TSS (NM_001302887)	-33	NM_001302886	72843	Prdm4	PR domain containing 4	protein-coding
chr10	7780601	7781000	+	1.62954232	exon	exon (NM_001346750, exon 1 of 8)	117	NM_145418	215751	Ginm1	glycoprotein integral membrane 1	protein-coding
chr10	118633536	118633935	+	1.627789602	Intergenic	Intergenic	-77210	NR_104123	103214	Ifngas1	Ifng antisense RNA 1	ncRNA
chr10	41450293	41450692	+	1.626625179	non-coding	non-coding (NR_102360, exon 1 of 7)	134	NM_001277229	268294	Zbtb24	zinc finger and BTB domain containing 24	protein-coding
chr10	3832103	3832502	+	1.626543928	intron	intron (NM_001159942, intron 2 of 16)	-40365	NM_001033253	213783	Plekhg1	pleckstrin homology domain containing, family G (with RhoGef domain) member 1	protein-coding
chr10	67285074	67285473	+	1.626353851	promoter-TSS	promoter-TSS (NM_001036293)	8	NM_001036293	641340	Nrbf2	nuclear receptor binding factor 2	protein-coding
chr10	93160599	93160998	+	1.62585661	promoter-TSS	promoter-TSS (NM_146239)	-78	NM_146239	237459	Cdk17	cyclin-dependent kinase 17	protein-coding
chr10	7667401	7667800	+	1.625094766	promoter-TSS	promoter-TSS (NM_145706)	96	NM_145706	69912	Nup43	nucleoporin 43	protein-coding
chr10	67549048	67549447	+	1.624729436	promoter-TSS	promoter-TSS (NM_001005419)	-292	NM_001005419	211488	Ado	2-aminoethanethiol (cysteamine) dioxygenase	protein-coding
chr10	128211763	128212162	+	1.624100084	promoter-TSS	promoter-TSS (NM_025716)	-168	NM_025716	66701	Spryd4	SPRY domain containing 4	protein-coding
chr10	118141544	118141943	+	1.621168293	promoter-TSS	promoter-TSS (NM_148922)	-44	NM_001162904	17245	Mdm1	transformed mouse 3T3 cell double minute 1	protein-coding
chr10	76345120	76345519	+	1.613429557	promoter-TSS	promoter-TSS (NM_001081419)	-28	NM_001081419	64451	Dip2a	disco interacting protein 2 homolog A	protein-coding
chr10	127641967	127642366	+	1.609129086	promoter-TSS	promoter-TSS (NM_009284)	-820	NM_009284	20852	Stat6	signal transducer and activator of transcription 6	protein-coding
chr10	60260580	60260979	+	1.607826238	Intergenic	Intergenic	-16849	NM_001146122	19156	Psap	prosaposin	protein-coding
chr10	121476103	121476502	+	1.606408171	promoter-TSS	promoter-TSS (NM_138956)	-52	NM_138956	192678	Rassf3	Ras association (RalGDS/AF-6) domain family member 3	protein-coding
chr10	78412705	78413104	+	1.605676739	exon	exon (NM_010925, exon 1 of 13)	139	NM_010925	18114	Rrp1	ribosomal RNA processing 1 homolog (S. cerevisiae)	protein-coding
chr10	110745087	110745486	+	1.603809531	promoter-TSS	promoter-TSS (NM_001358560)	-153	NM_178609	52679	E2f7	E2F transcription factor 7	protein-coding
chr10	121365331	121365730	+	1.599202527	intron	CpG	440	NM_029364	75612	Gns	glucosamine (N-acetyl)-6-sulfatase	protein-coding
chr10	20347600	20347999	+	1.589593547	promoter-TSS	promoter-TSS (NM_027930)	-20	NM_027930	71804	Mtfr2	mitochondrial fission regulator 2	protein-coding
chr10	99204450	99204849	+	1.588932323	Intergenic	Intergenic	-58582	NM_026268	67603	Dusp6	dual specificity phosphatase 6	protein-coding
chr10	79668973	79669372	+	1.588193957	promoter-TSS	promoter-TSS (NM_148934)	-267	NM_148934	110012	Tpgs1	tubulin polyglutamylase complex subunit 1	protein-coding
chr10	79854229	79854628	+	1.585443414	promoter-TSS	promoter-TSS (NM_008956)	-4	NM_001077363	19205	Ptbp1	polypyrimidine tract binding protein 1	protein-coding
chr10	127739091	127739490	+	1.584637589	promoter-TSS	promoter-TSS (NM_198035)	-240	NM_198035	320080	Zbtb39	zinc finger and BTB domain containing 39	protein-coding
chr10	62920312	62920711	+	1.583341624	promoter-TSS	promoter-TSS (NM_175194)	-122	NM_175194	73132	Slc25a16	solute carrier family 25 (mitochondrial carrier, Graves disease autoantigen), member 16	protein-coding
chr10	118804641	118805040	+	1.580118112	Intergenic	Intergenic	64063	NM_001014390	69181	Dyrk2	dual-specificity tyrosine-(Y)-phosphorylation regulated kinase 2	protein-coding
chr10	80569807	80570206	+	1.578201438	intron	intron (NM_078477, intron 1 of 1)	7290	NM_078477	118445	Klf16	Kruppel-like factor 16	protein-coding
chr10	127266205	127266604	+	1.577572386	5' UTR	5' UTR (NM_001190453, exon 1 of 15)	142	NM_001190454	69654	Dctn2	dynactin 2	protein-coding
chr10	128696262	128696661	+	1.575466238	promoter-TSS	promoter-TSS (NM_177411)	-193	NM_177411	19344	Rab5b	RAB5B, member RAS oncogene family	protein-coding
chr10	80774572	80774971	+	1.573676508	intron	intron (NM_199322, intron 7 of 27)	19568	NM_199322	208266	Dot1l	DOT1-like, histone H3 methyltransferase (S. cerevisiae)	protein-coding
chr10	80695174	80695573	+	1.571292835	intron	intron (NM_172457, intron 1 of 3)	6447	NM_172457	208228	Mob3a	MOB kinase activator 3A	protein-coding
chr10	43424502	43424901	+	1.570383627	intron	intron (NM_001168289, intron 7 of 7)	-54439	NM_199028	331623	Bend3	BEN domain containing 3	protein-coding
chr10	59236416	59236815	+	1.564109639	Intergenic	Intergenic	14693	NM_172939	268301	Sowahc	sosondowah ankyrin repeat domain family member C	protein-coding
chr10	63637965	63638364	+	1.561730489	intron	LTR84b|LTR|ERVL	180653	NM_001164376	216033	Ctnna3	catenin (cadherin associated protein), alpha 3	protein-coding
chr10	60252457	60252856	+	1.555033133	Intergenic	Intergenic	-24972	NM_001146122	19156	Psap	prosaposin	protein-coding
chr10	121750082	121750481	+	1.554679944	intron	intron (NM_001359720, intron 2 of 2)	10351	NM_001359720	270802	BC048403	cDNA sequence BC048403	protein-coding
chr10	128409675	128410074	+	1.551523583	promoter-TSS	promoter-TSS (NM_027257)	-24	NM_027257	69917	Nabp2	nucleic acid binding protein 2	protein-coding
chr10	67598603	67599002	+	1.551481559	Intergenic	Intergenic	-26843	NR_155444	105245193	4930563J15Rik	RIKEN cDNA 4930563J15 gene	ncRNA
chr10	21994391	21994790	+	1.551376406	promoter-TSS	promoter-TSS (NM_011361)	-76	NM_011361	20393	Sgk1	serum/glucocorticoid regulated kinase 1	protein-coding
chr10	42860206	42860605	+	1.550472231	promoter-TSS	promoter-TSS (NM_001359265)	-107	NM_001359265	268297	Scml4	Scm polycomb group protein like 4	protein-coding
chr10	58393127	58393526	+	1.546781861	intron	intron (NM_201242, intron 1 of 9)	-1047	NM_001346676	110829	Lims1	LIM and senescent cell antigen-like domains 1	protein-coding
chr10	80159688	80160087	+	1.544066578	intron	CpG	-7952	NM_007705	12696	Cirbp	cold inducible RNA binding protein	protein-coding
chr10	43221071	43221470	+	1.543389782	promoter-TSS	promoter-TSS (NM_027772)	-216	NM_001168289	71365	Pdss2	prenyl (solanesyl) diphosphate synthase, subunit 2	protein-coding
chr10	79908618	79909017	+	1.543312387	intron	CpG	121	NM_001163276	216154	Med16	mediator complex subunit 16	protein-coding
chr10	22731428	22731827	+	1.53992094	promoter-TSS	promoter-TSS (NM_011603)	-180	NM_011603	237336	Tbpl1	TATA box binding protein-like 1	protein-coding
chr10	44458661	44459060	+	1.537929271	promoter-TSS	promoter-TSS (NM_007548)	-112	NM_007548	12142	Prdm1	PR domain containing 1, with ZNF domain	protein-coding
chr10	59323094	59323493	+	1.536369851	promoter-TSS	promoter-TSS (NM_011030)	-3	NM_011030	18451	P4ha1	procollagen-proline, 2-oxoglutarate 4-dioxygenase (proline 4-hydroxylase), alpha 1 polypeptide	protein-coding
chr10	77515576	77515975	+	1.535815391	promoter-TSS	promoter-TSS (NM_133998)	38	NM_133998	108707	Fam207a	family with sequence similarity 207, member A	protein-coding
chr10	44604450	44604849	+	1.533977205	Intergenic	Intergenic	-145901	NM_007548	12142	Prdm1	PR domain containing 1, with ZNF domain	protein-coding
chr10	94035901	94036300	+	1.533524027	promoter-TSS	promoter-TSS (NM_001304572)	99	NM_053072	13998	Fgd6	FYVE, RhoGEF and PH domain containing 6	protein-coding
chr10	78464850	78465249	+	1.532912861	promoter-TSS	promoter-TSS (NM_172134)	-101	NM_172134	216134	Pdxk	pyridoxal (pyridoxine, vitamin B6) kinase	protein-coding
chr10	93688537	93688936	+	1.530141848	intron	PB1D10|SINE|Alu	-5414	NR_038017	100504069	Gm15915	predicted gene 15915	ncRNA
chr10	82913809	82914208	+	1.528796815	Intergenic	MLT1A|LTR|ERVL-MaLR	47382	NM_025499	66341	Eid3	EP300 interacting inhibitor of differentiation 3	protein-coding
chr10	61475687	61476086	+	1.526426938	promoter-TSS	promoter-TSS (NM_153542)	53	NM_153542	216011	Lrrc20	leucine rich repeat containing 20	protein-coding
chr10	40372296	40372695	+	1.52427261	intron	intron (NM_001291816, intron 1 of 11)	23187	NM_001291817	78334	Cdk19	cyclin-dependent kinase 19	protein-coding
chr10	99108054	99108453	+	1.519936489	5' UTR	5' UTR (NM_015737, exon 1 of 1)	118	NM_015737	14426	Galnt4	polypeptide N-acetylgalactosaminyltransferase 4	protein-coding
chr10	85957450	85957849	+	1.519559017	exon	exon (NM_145422, exon 1 of 12)	144	NM_145422	28088	Rtcb	RNA 2',3'-cyclic phosphate and 5'-OH ligase	protein-coding
chr10	99443555	99443954	+	1.515074845	Intergenic	Intergenic	-165417	NR_038019	100504202	Gm20110	predicted gene, 20110	ncRNA
chr10	41490047	41490446	+	1.514175545	promoter-TSS	promoter-TSS (NM_028430)	94	NM_009213	20598	Smpd2	sphingomyelin phosphodiesterase 2, neutral	protein-coding
chr10	80590274	80590673	+	1.512852613	promoter-TSS	promoter-TSS (NM_145421)	-132	NM_145421	216169	Abhd17a	abhydrolase domain containing 17A	protein-coding
chr10	112928679	112929078	+	1.512594628	5' UTR	5' UTR (NM_001033474, exon 1 of 1)	148	NM_001033474	382423	Atxn7l3b	ataxin 7-like 3B	protein-coding
chr10	80320228	80320627	+	1.51077252	TTS	TTS (NM_008793)	121	NM_025521	66374	2310011J03Rik	RIKEN cDNA 2310011J03 gene	protein-coding
chr10	53596631	53597030	+	1.507511136	promoter-TSS	promoter-TSS (NM_025541)	-131	NM_025541	66403	Asf1a	anti-silencing function 1A histone chaperone	protein-coding
chr10	44539111	44539510	+	1.504769509	Intergenic	Intergenic	-80562	NM_007548	12142	Prdm1	PR domain containing 1, with ZNF domain	protein-coding
chr10	128548981	128549380	+	1.504042848	promoter-TSS	promoter-TSS (NM_018860)	-12	NM_018860	67945	Rpl41	ribosomal protein L41	protein-coding
chr10	80399497	80399896	+	1.503652857	promoter-TSS	promoter-TSS (NM_001306143)	-165	NM_001306143	17192	Mbd3	methyl-CpG binding domain protein 3	protein-coding
chr10	30618139	30618538	+	1.50210858	promoter-TSS	promoter-TSS (NM_025798)	28	NM_025798	66847	Hint3	histidine triad nucleotide binding protein 3	protein-coding
chr10	83183887	83184286	+	1.501890169	intron	intron (NM_021439, intron 2 of 2)	153731	NM_177388	338365	Slc41a2	solute carrier family 41, member 2	protein-coding
chr10	82780311	82780710	+	1.501033613	Intergenic	ORR1B1|LTR|ERVL-MaLR	-16369	NM_010914	18045	Nfyb	nuclear transcription factor-Y beta	protein-coding
chr10	121374718	121375117	+	1.501013884	intron	intron (NM_001364695, intron 3 of 13)	9827	NM_029364	75612	Gns	glucosamine (N-acetyl)-6-sulfatase	protein-coding
chr10	128322195	128322594	+	1.500726847	promoter-TSS	promoter-TSS (NM_019953)	-65	NM_019953	56530	Cnpy2	canopy FGF signaling regulator 2	protein-coding
chr10	128091419	128091818	+	1.499212071	Intergenic	Intergenic	-1165	NM_054078	116848	Baz2a	bromodomain adjacent to zinc finger domain, 2A	protein-coding
chr10	61695357	61695756	+	1.494225355	promoter-TSS	promoter-TSS (NM_001272092)	-30	NR_073587	71767	Tysnd1	trypsin domain containing 1	protein-coding
chr10	93095063	93095462	+	1.493480754	Intergenic	Intergenic	-13640	NM_001347060	380654	Cfap54	cilia and flagella associated protein 54	protein-coding
chr10	98744157	98744556	+	1.492802557	Intergenic	Intergenic	-170286	NM_001359506	67972	Atp2b1	ATPase, Ca++ transporting, plasma membrane 1	protein-coding
chr10	34281989	34282388	+	1.490850625	promoter-TSS	promoter-TSS (NM_009433)	-2	NM_009433	22110	Tspyl1	testis-specific protein, Y-encoded-like 1	protein-coding
chr10	17221498	17221897	+	1.490057994	Intergenic	MLT1D|LTR|ERVL-MaLR	-125915	NR_038020	100504235	Gm20125	predicted gene, 20125	ncRNA
chr10	117288210	117288609	+	1.487646978	3' UTR	3' UTR (NM_013590, exon 4 of 4)	4459	NM_013590	17110	Lyz1	lysozyme 1	protein-coding
chr10	128082953	128083352	+	1.484306546	promoter-TSS	promoter-TSS (NM_016774)	-155	NM_016774	11947	Atp5b	ATP synthase, H+ transporting mitochondrial F1 complex, beta subunit	protein-coding
chr10	26799650	26800049	+	1.48429109	intron	T-rich|Low_complexity|Low_complexity	27337	NM_176837	73910	Arhgap18	Rho GTPase activating protein 18	protein-coding
chr10	76442240	76442639	+	1.478381133	intron	CpG	473	NM_001282992	18541	Pcnt	pericentrin (kendrin)	protein-coding
chr10	57743586	57743985	+	1.474399866	Intergenic	Intergenic	-41138	NM_021272	12140	Fabp7	fatty acid binding protein 7, brain	protein-coding
chr10	18022821	18023220	+	1.474083144	promoter-TSS	promoter-TSS (NM_001359560)	70	NM_001359560	73112	Abracl	ABRA C-terminal like	protein-coding
chr10	75191706	75192105	+	1.472183018	Intergenic	B2_Mm2|SINE|B2	-20168	NM_153406	74392	Specc1l	sperm antigen with calponin homology and coiled-coil domains 1-like	protein-coding
chr10	79926894	79927293	+	1.467827494	promoter-TSS	promoter-TSS (NM_007880)	50	NM_001288626	13496	Arid3a	AT rich interactive domain 3A (BRIGHT-like)	protein-coding
chr10	20966152	20966551	+	1.466130056	intron	intron (NM_001358561, intron 6 of 22)	13804	NM_026203	52906	Ahi1	Abelson helper integration site 1	protein-coding
chr10	81407387	81407786	+	1.461819213	exon	exon (NM_008688, exon 6 of 10)	-1989	NR_152732	102634174	Gm16104	predicted gene 16104	ncRNA
chr10	88379081	88379480	+	1.453831817	promoter-TSS	promoter-TSS (NM_001364707)	12	NM_001004164	432486	Gnptab	N-acetylglucosamine-1-phosphate transferase, alpha and beta subunits	protein-coding
chr10	52382009	52382408	+	1.453113701	promoter-TSS	promoter-TSS (NM_053187)	-84	NM_001199272	94221	Gopc	golgi associated PDZ and coiled-coil motif containing	protein-coding
chr10	42678834	42679233	+	1.452906682	exon	exon (NM_172416, exon 1 of 6)	117	NM_172416	14628	Ostm1	osteopetrosis associated transmembrane protein 1	protein-coding
chr10	13553001	13553400	+	1.451722014	promoter-TSS	promoter-TSS (NM_001347361)	-58	NM_019961	56535	Pex3	peroxisomal biogenesis factor 3	protein-coding
chr10	44625537	44625936	+	1.451440352	Intergenic	Intergenic	-166988	NM_007548	12142	Prdm1	PR domain containing 1, with ZNF domain	protein-coding
chr10	88201031	88201430	+	1.451426005	5' UTR	5' UTR (NM_027487, exon 1 of 6)	133	NM_027487	67282	Washc3	WASH complex subunit 3	protein-coding
chr10	66814325	66814724	+	1.450598717	Intergenic	Intergenic	105860	NR_138561	68488	1110002J07Rik	RIKEN cDNA 1110002J07 gene	ncRNA
chr10	54075485	54075884	+	1.447234553	promoter-TSS	promoter-TSS (NR_038016)	53	NM_008548	17155	Man1a	mannosidase 1, alpha	protein-coding
chr10	128821564	128821963	+	1.444462578	promoter-TSS	promoter-TSS (NM_001359407)	-1	NM_001359405	66118	Sarnp	SAP domain containing ribonucleoprotein	protein-coding
chr10	78169673	78170072	+	1.444096867	promoter-TSS	promoter-TSS (NM_138601)	-117	NM_001364646	28295	Gatd3a	glutamine amidotransferase like class 1 domain containing 3A	protein-coding
chr10	117677218	117677617	+	1.442369789	intron	intron (NM_027468, intron 7 of 8)	33341	NM_001288586	17246	Mdm2	transformed mouse 3T3 cell double minute 2	protein-coding
chr10	12869170	12869569	+	1.440242469	Intergenic	CpG	-7634	NM_011682	22288	Utrn	utrophin	protein-coding
chr10	79746257	79746656	+	1.439201356	intron	intron (NM_172551, intron 1 of 20)	125	NM_172551	216151	Polrmt	polymerase (RNA) mitochondrial (DNA directed)	protein-coding
chr10	59430928	59431327	+	1.438733217	intron	intron (NM_010959, intron 4 of 8)	10652	NM_010959	18302	Oit3	oncoprotein induced transcript 3	protein-coding
chr10	19692948	19693347	+	1.432086271	Intergenic	Intergenic	-19440	NM_172786	237313	Il20ra	interleukin 20 receptor, alpha	protein-coding
chr10	80292359	80292758	+	1.43162971	promoter-TSS	promoter-TSS (NM_001310726)	49	NM_001310726	20054	Rps15	ribosomal protein S15	protein-coding
chr10	99392949	99393348	+	1.42299244	Intergenic	Intergenic	129917	NM_026268	67603	Dusp6	dual specificity phosphatase 6	protein-coding
chr10	111119226	111119625	+	1.420968503	Intergenic	Intergenic	-45377	NM_001003717	237542	Osbpl8	oxysterol binding protein-like 8	protein-coding
chr10	7792822	7793221	+	1.420864201	intron	CpG	127	NM_026141	67418	Ppil4	peptidylprolyl isomerase (cyclophilin)-like 4	protein-coding
chr10	91270454	91270853	+	1.41381964	Intergenic	Intergenic	-50034	NR_151510	102633753	4930534H03Rik	RIKEN cDNA 4930534H03 gene	ncRNA
chr10	96163201	96163600	+	1.413617883	Intergenic	Intergenic	-62807	NR_110448	74881	4930459C07Rik	RIKEN cDNA 4930459C07 gene	ncRNA
chr10	82623107	82623506	+	1.412983024	promoter-TSS	promoter-TSS (NM_001135568)	-78	NM_001135567	544717	1190007I07Rik	RIKEN cDNA 1190007I07 gene	protein-coding
chr10	127311802	127312201	+	1.411240052	promoter-TSS	promoter-TSS (NM_001171582)	-215	NM_001003913	216443	Mars	methionine-tRNA synthetase	protein-coding
chr10	34019484	34019883	+	1.409645855	promoter-TSS	promoter-TSS (NM_025614)	-67	NM_025614	66521	Rwdd1	RWD domain containing 1	protein-coding
chr10	93471407	93471806	+	1.407288292	intron	intron (NM_008517, intron 10 of 18)	-17162	NM_010401	15109	Hal	histidine ammonia lyase	protein-coding
chr10	80577445	80577844	+	1.403225716	promoter-TSS	promoter-TSS (NM_078477)	-348	NM_078477	118445	Klf16	Kruppel-like factor 16	protein-coding
chr10	79916873	79917272	+	1.400987296	promoter-TSS	promoter-TSS (NM_177994)	101	NM_053244	114229	Kiss1r	KISS1 receptor	protein-coding
chr10	59702332	59702731	+	1.400014086	promoter-TSS	promoter-TSS (NM_001291443)	-32	NM_001291442	216001	Micu1	mitochondrial calcium uptake 1	protein-coding
chr10	75893268	75893667	+	1.398006379	promoter-TSS	promoter-TSS (NM_001358984)	69	NM_024440	70377	Derl3	Der1-like domain family, member 3	protein-coding
chr10	99270392	99270791	+	1.391668501	Intergenic	Intergenic	7360	NM_026268	67603	Dusp6	dual specificity phosphatase 6	protein-coding
chr10	80039611	80040010	+	1.391016329	promoter-TSS	promoter-TSS (NM_025554)	-151	NM_025554	66420	Polr2e	polymerase (RNA) II (DNA directed) polypeptide E	protein-coding
chr10	122794402	122794801	+	1.38605152	intron	intron (NM_176919, intron 2 of 8)	115286	NR_106182	102466884	Mir8104	microRNA 8104	ncRNA
chr10	127676725	127677124	+	1.385783171	promoter-TSS	promoter-TSS (NM_173732)	-141	NM_173732	210035	Nemp1	nuclear envelope integral membrane protein 1	protein-coding
chr10	128345025	128345424	+	1.38391899	intron	intron (NM_026444, intron 1 of 10)	7497	NM_026444	12974	Cs	citrate synthase	protein-coding
chr10	20724909	20725308	+	1.383138804	promoter-TSS	promoter-TSS (NM_013875)	-30	NM_013875	29863	Pde7b	phosphodiesterase 7B	protein-coding
chr10	120112701	120113100	+	1.382995681	promoter-TSS	promoter-TSS (NM_080446)	65	NM_080446	117599	Helb	helicase (DNA) B	protein-coding
chr10	78086900	78087299	+	1.382869878	Intergenic	Intergenic	17731	NM_015790	50723	Icosl	icos ligand	protein-coding
chr10	128131205	128131604	+	1.38110615	3' UTR	3' UTR (NM_019711, exon 13 of 13)	38621	NM_054078	116848	Baz2a	bromodomain adjacent to zinc finger domain, 2A	protein-coding
chr10	78160653	78161052	+	1.376912189	Intergenic	Intergenic	8903	NM_138601	28295	Gatd3a	glutamine amidotransferase like class 1 domain containing 3A	protein-coding
chr10	76531321	76531720	+	1.373232731	promoter-TSS	promoter-TSS (NM_146006)	-85	NM_146006	16987	Lss	lanosterol synthase	protein-coding
chr10	93083351	93083750	+	1.372092943	Intergenic	Intergenic	-1928	NM_001347060	380654	Cfap54	cilia and flagella associated protein 54	protein-coding
chr10	7037117	7037516	+	1.370914497	3' UTR	3' UTR (NM_001302796, exon 5 of 5)	-14131	NM_001033391	320495	Ipcef1	interaction protein for cytohesin exchange factors 1	protein-coding
chr10	127030521	127030920	+	1.36840049	promoter-TSS	promoter-TSS (NM_025537)	94	NM_025537	66399	Tsfm	Ts translation elongation factor, mitochondrial	protein-coding
chr10	40302190	40302589	+	1.365464122	promoter-TSS	promoter-TSS (NM_009665)	-201	NM_009665	11702	Amd1	S-adenosylmethionine decarboxylase 1	protein-coding
chr10	127596650	127597049	+	1.360934857	intron	intron (NM_008512, intron 6 of 88)	24299	NM_008512	16971	Lrp1	low density lipoprotein receptor-related protein 1	protein-coding
chr10	89732007	89732406	+	1.360381647	promoter-TSS	promoter-TSS (NM_025914)	39	NM_001359468	67019	Actr6	ARP6 actin-related protein 6	protein-coding
chr10	79996388	79996787	+	1.358845062	promoter-TSS	promoter-TSS (NM_001347081)	93	NM_013850	27403	Abca7	ATP-binding cassette, sub-family A (ABC1), member 7	protein-coding
chr10	96496720	96497119	+	1.350486392	Intergenic	Intergenic	-120082	NM_007569	12226	Btg1	B cell translocation gene 1, anti-proliferative	protein-coding
chr10	118103235	118103634	+	1.34699312	Intergenic	Intergenic	-38353	NM_001162904	17245	Mdm1	transformed mouse 3T3 cell double minute 1	protein-coding
chr10	17660892	17661291	+	1.345650306	Intergenic	Intergenic	-62137	NM_010828	17684	Cited2	Cbp/p300-interacting transactivator, with Glu/Asp-rich carboxy-terminal domain, 2	protein-coding
chr10	60752496	60752895	+	1.342321899	promoter-TSS	promoter-TSS (NM_023596)	87	NM_023596	71279	Slc29a3	solute carrier family 29 (nucleoside transporters), member 3	protein-coding
chr10	42277657	42278056	+	1.336122934	Intergenic	CpG-1005	-1114	NM_019740	56484	Foxo3	forkhead box O3	protein-coding
chr10	126978554	126978953	+	1.334789297	promoter-TSS	promoter-TSS (NM_001113470)	36	NM_001113470	52468	Ctdsp2	CTD (carboxy-terminal domain, RNA polymerase II, polypeptide A) small phosphatase 2	protein-coding
chr10	41887334	41887733	+	1.327871443	promoter-TSS	promoter-TSS (NM_001013370)	94	NM_001013370	140742	Sesn1	sestrin 1	protein-coding
chr10	127674729	127675128	+	1.32749701	Intergenic	B3A|SINE|B2	-2137	NM_173732	210035	Nemp1	nuclear envelope integral membrane protein 1	protein-coding
chr10	99262929	99263328	+	1.325939328	promoter-TSS	promoter-TSS (NM_026268)	-103	NM_026268	67603	Dusp6	dual specificity phosphatase 6	protein-coding
chr10	20518172	20518571	+	1.322988484	intron	intron (NM_013875, intron 2 of 12)	29957	NM_001347366	29863	Pde7b	phosphodiesterase 7B	protein-coding
chr10	71284953	71285352	+	1.322760673	5' UTR	5' UTR (NM_145420, exon 1 of 7)	110	NM_145420	216080	Ube2d1	ubiquitin-conjugating enzyme E2D 1	protein-coding
chr10	117215913	117216312	+	1.320811949	intron	intron (NM_026570, intron 6 of 6)	8395	NM_026570	64050	Yeats4	YEATS domain containing 4	protein-coding
chr10	86705501	86705900	+	1.317366446	promoter-TSS	promoter-TSS (NM_011631)	-111	NM_001003939	103220	Ttc41	tetratricopeptide repeat domain 41	protein-coding
chr10	39171198	39171597	+	1.31683809	Intergenic	Intergenic	-7603	NM_001127376	327743	Ccn6	cellular communication network factor 6	protein-coding
chr10	58255272	58255671	+	1.315933326	promoter-TSS	promoter-TSS (NM_027375)	-55	NM_027375	70297	Gcc2	GRIP and coiled-coil domain containing 2	protein-coding
chr10	127621838	127622237	+	1.314172434	promoter-TSS	promoter-TSS (NM_008512)	-889	NM_008512	16971	Lrp1	low density lipoprotein receptor-related protein 1	protein-coding
chr10	19062310	19062709	+	1.313883151	Intergenic	Intergenic	-47099	NM_009397	21929	Tnfaip3	tumor necrosis factor, alpha-induced protein 3	protein-coding
chr10	3697455	3697854	+	1.309752566	Intergenic	Intergenic	-42723	NM_001159942	213783	Plekhg1	pleckstrin homology domain containing, family G (with RhoGef domain) member 1	protein-coding
chr10	84917205	84917604	+	1.305680445	promoter-TSS	promoter-TSS (NM_183172)	-209	NM_001013441	237422	Ric8b	RIC8 guanine nucleotide exchange factor B	protein-coding
chr10	118883181	118883580	+	1.303498474	Intergenic	Intergenic	-14477	NM_001014390	69181	Dyrk2	dual-specificity tyrosine-(Y)-phosphorylation regulated kinase 2	protein-coding
chr10	112160223	112160622	+	1.303408535	Intergenic	Intergenic	-3199	NM_001310675	353025	Caps2	calcyphosphine 2	protein-coding
chr10	122096944	122097343	+	1.301122059	promoter-TSS	promoter-TSS (NM_153059)	27	NM_001364706	216395	Rxylt1	ribitol xylosyltransferase 1	protein-coding
chr10	128747542	128747941	+	1.291941361	promoter-TSS	promoter-TSS (NM_001253704)	-138	NM_030100	78428	Pym1	PYM homolog 1, exon junction complex associated factor	protein-coding
chr10	128090944	128091343	+	1.288318241	TTS	TTS (NM_016774)	-1640	NM_054078	116848	Baz2a	bromodomain adjacent to zinc finger domain, 2A	protein-coding
chr10	71344639	71345038	+	1.280586181	promoter-TSS	promoter-TSS (NM_134007)	11	NM_134007	52637	Cisd1	CDGSH iron sulfur domain 1	protein-coding
chr10	75120949	75121348	+	1.280572059	intron	intron (NM_001081412, intron 1 of 22)	60252	NM_001081412	110279	Bcr	breakpoint cluster region	protein-coding
chr10	77522127	77522526	+	1.278845769	Intergenic	Intergenic	6428	NR_163865
chr10	120219989	120220388	+	1.277468129	intron	intron (NM_026617, intron 3 of 6)	-6872	NM_025431	66225	Llph	LLP homolog, long-term synaptic facilitation (Aplysia)	protein-coding
chr10	99107027	99107426	+	1.273909226	promoter-TSS	promoter-TSS (NM_015737)	144	NR_153333	382406	Poc1b	POC1 centriolar protein B	protein-coding
chr10	75764128	75764527	+	1.270078232	promoter-TSS	promoter-TSS (NM_172549)	30	NM_172549	104248	Cabin1	calcineurin binding protein 1	protein-coding
chr10	81496496	81496895	+	1.268271492	promoter-TSS	promoter-TSS (NM_134009)	-332	NM_134009	103425	Ncln	nicalin	protein-coding
chr10	13008260	13008659	+	1.267336699	promoter-TSS	promoter-TSS (NM_175102)	9	NM_175102	66125	Sf3b5	splicing factor 3b, subunit 5	protein-coding
chr10	80016544	80016943	+	1.266173856	promoter-TSS	promoter-TSS (NM_001142701)	71	NM_001142701	70719	Arhgap45	Rho GTPase activating protein 45	protein-coding
chr10	118085194	118085593	+	1.265475855	Intergenic	Intergenic	-56394	NM_001162904	17245	Mdm1	transformed mouse 3T3 cell double minute 1	protein-coding
chr10	128704787	128705186	+	1.261844534	promoter-TSS	promoter-TSS (NM_183417)	65	NM_016756	12566	Cdk2	cyclin-dependent kinase 2	protein-coding
chr10	40883023	40883422	+	1.253992129	promoter-TSS	promoter-TSS (NM_027879)	-79	NM_027879	71713	Cdc40	cell division cycle 40	protein-coding
chr10	44702092	44702491	+	1.252246638	Intergenic	Intergenic	-243543	NM_007548	12142	Prdm1	PR domain containing 1, with ZNF domain	protein-coding
chr10	5805593	5805992	+	1.251139935	promoter-TSS	promoter-TSS (NM_025995)	-327	NM_025995	67141	Fbxo5	F-box protein 5	protein-coding
chr10	118083082	118083481	+	1.250246069	Intergenic	Intergenic	-58506	NM_001162904	17245	Mdm1	transformed mouse 3T3 cell double minute 1	protein-coding
chr10	93190887	93191286	+	1.250226289	intron	intron (NM_146239, intron 1 of 16)	28301	NR_035452	100316689	Mir1931	microRNA 1931	ncRNA
chr10	24869760	24870159	+	1.249204746	promoter-TSS	promoter-TSS (NM_027347)	-27	NM_027347	70208	Med23	mediator complex subunit 23	protein-coding
chr10	94198950	94199349	+	1.244837061	intron	intron (NM_001364691, intron 1 of 3)	114	NM_025551	66414	Ndufa12	NADH:ubiquinone oxidoreductase subunit A12	protein-coding
chr10	26772350	26772749	+	1.243515295	promoter-TSS	promoter-TSS (NM_176837)	37	NM_176837	73910	Arhgap18	Rho GTPase activating protein 18	protein-coding
chr10	59265687	59266086	+	1.236958599	Intergenic	Intergenic	43964	NM_172939	268301	Sowahc	sosondowah ankyrin repeat domain family member C	protein-coding
chr10	128536260	128536659	+	1.234196067	Intergenic	Intergenic	-10600	NM_011843	23943	Esyt1	extended synaptotagmin-like protein 1	protein-coding
chr10	94545596	94545995	+	1.23262567	intron	intron (NM_172051, intron 1 of 3)	-5077	NM_001359761	319880	Tmcc3	transmembrane and coiled coil domains 3	protein-coding
chr10	44529429	44529828	+	1.230711939	Intergenic	CpG	-70880	NM_007548	12142	Prdm1	PR domain containing 1, with ZNF domain	protein-coding
chr10	98776374	98776773	+	1.230144042	Intergenic	Intergenic	-138069	NM_001359506	67972	Atp2b1	ATPase, Ca++ transporting, plasma membrane 1	protein-coding
chr10	121473830	121474229	+	1.227198365	intron	intron (NM_138956, intron 1 of 4)	2221	NM_138956	192678	Rassf3	Ras association (RalGDS/AF-6) domain family member 3	protein-coding
chr10	33950972	33951371	+	1.224313755	promoter-TSS	promoter-TSS (NM_001359456)	88	NM_001359455	72580	Zup1	zinc finger containing ubiquitin peptidase 1	protein-coding
chr10	121626202	121626601	+	1.224238638	promoter-TSS	promoter-TSS (NM_001359618)	-69	NM_001081056	73192	Xpot	exportin, tRNA (nuclear export receptor for tRNAs)	protein-coding
chr10	69352647	69353046	+	1.218101073	promoter-TSS	promoter-TSS (NM_007659)	66	NM_007659	12534	Cdk1	cyclin-dependent kinase 1	protein-coding
chr10	117072311	117072710	+	1.213917401	3' UTR	3' UTR (NM_177798, exon 10 of 10)	-8658	NM_007636	12461	Cct2	chaperonin containing Tcp1, subunit 2 (beta)	protein-coding
chr10	99194498	99194897	+	1.213007146	intron	intron (NR_153333, intron 12 of 12)	-68534	NM_026268	67603	Dusp6	dual specificity phosphatase 6	protein-coding
chr10	99127784	99128183	+	1.212634128	intron	intron (NR_153333, intron 3 of 12)	19848	NM_015737	14426	Galnt4	polypeptide N-acetylgalactosaminyltransferase 4	protein-coding
chr10	127041777	127042176	+	1.20804411	promoter-TSS	promoter-TSS (NM_010792)	44	NM_010792	17299	Mettl1	methyltransferase like 1	protein-coding
chr10	127194920	127195319	+	1.204383968	promoter-TSS	promoter-TSS (NR_045715)	-130	NR_045716	100038591	F420014N23Rik	RIKEN cDNA F420014N23 gene	ncRNA
chr10	79097280	79097679	+	1.20350161	5' UTR	5' UTR (NM_001359715, exon 1 of 6)	121	NM_001359717	72128	2610008E11Rik	RIKEN cDNA 2610008E11 gene	protein-coding
chr10	94147780	94148179	+	1.200342246	promoter-TSS	promoter-TSS (NM_011629)	48	NM_011629	22025	Nr2c1	nuclear receptor subfamily 2, group C, member 1	protein-coding
chr10	117755253	117755652	+	1.200335409	intron	intron (NM_134010, intron 26 of 27)	-9094	NM_029875	215436	Slc35e3	solute carrier family 35, member E3	protein-coding
chr10	61716406	61716805	+	1.197070263	intron	intron (NM_001039194, intron 1 of 8)	1342	NM_178058	71361	Aifm2	apoptosis-inducing factor, mitochondrion-associated 2	protein-coding
chr10	40142045	40142444	+	1.195886885	promoter-TSS	promoter-TSS (NM_028247)	10	NM_028247	72472	Slc16a10	solute carrier family 16 (monocarboxylic acid transporters), member 10	protein-coding
chr10	40476929	40477328	+	1.19011561	intron	intron (NM_198164, intron 10 of 11)	-93234	NM_027572	70840	Slc22a16	solute carrier family 22 (organic cation transporter), member 16	protein-coding
chr10	88826489	88826888	+	1.189689144	5' UTR	5' UTR (NM_175158, exon 1 of 62)	126	NM_175158	70683	Utp20	UTP20 small subunit processome component	protein-coding
chr10	81014828	81015227	+	1.185377986	promoter-TSS	promoter-TSS (NM_010319)	-102	NM_010319	14708	Gng7	guanine nucleotide binding protein (G protein), gamma 7	protein-coding
chr10	75589550	75589949	+	1.183506552	exon	exon (NM_011820, exon 1 of 12)	368	NM_001359425	23887	Ggt5	gamma-glutamyltransferase 5	protein-coding
chr10	95501654	95502053	+	1.183345484	promoter-TSS	promoter-TSS (NM_001359477)	96	NM_001359476	67270	Mrpl42	mitochondrial ribosomal protein L42	protein-coding
chr10	53629749	53630148	+	1.176576915	promoter-TSS	promoter-TSS (NM_027830)	9	NM_027830	71567	Mcm9	minichromosome maintenance 9 homologous recombination repair factor	protein-coding
chr10	18844909	18845308	+	1.172543832	promoter-TSS	promoter-TSS (NM_022032)	37	NM_022032	64058	Perp	PERP, TP53 apoptosis effector	protein-coding
chr10	118406860	118407259	+	1.170937363	Intergenic	Intergenic	-33987	NM_008337	15978	Ifng	interferon gamma	protein-coding
chr10	61452699	61453098	+	1.169328851	promoter-TSS	promoter-TSS (NM_010124)	-229	NM_010124	13688	Eif4ebp2	eukaryotic translation initiation factor 4E binding protein 2	protein-coding
chr10	80226460	80226859	+	1.1649511	promoter-TSS	promoter-TSS (NM_023431)	61	NM_023431	68114	Pwwp3a	PWWP domain containing 3A, DNA repair factor	protein-coding
chr10	19209688	19210087	+	1.163520844	Intergenic	Intergenic	42649	NR_038022	100504265	Gm20139	predicted gene, 20139	ncRNA
chr10	81069842	81070241	+	1.161931446	promoter-TSS	promoter-TSS (NM_022653)	-42	NM_022653	50492	Thop1	thimet oligopeptidase 1	protein-coding
chr10	75781095	75781494	+	1.160585141	5' UTR	5' UTR (NM_001346523, exon 1 of 6)	120	NM_133994	103140	Gstt3	glutathione S-transferase, theta 3	protein-coding
chr10	126905638	126906037	+	1.158984216	Intergenic	CpG	-4466	NM_001159559	68876	Atp23	ATP23 metallopeptidase and ATP synthase assembly factor homolog	protein-coding
chr10	95236306	95236705	+	1.158851134	intron	intron (NM_001330175, intron 2 of 2)	87204	NM_001330138	12905	Cradd	CASP2 and RIPK1 domain containing adaptor with death domain	protein-coding
chr10	29313128	29313527	+	1.158225946	promoter-TSS	promoter-TSS (NM_025855)	161	NM_001110195	52665	Echdc1	enoyl Coenzyme A hydratase domain containing 1	protein-coding
chr10	77418096	77418495	+	1.154051103	promoter-TSS	promoter-TSS (NR_027377)	-22	NM_001024837	110532	Adarb1	adenosine deaminase, RNA-specific, B1	protein-coding
chr10	72654619	72655018	+	1.153597927	promoter-TSS	promoter-TSS (NM_001293684)	-28	NM_001293684	52696	Zwint	ZW10 interactor	protein-coding
chr10	111473109	111473508	+	1.150549446	promoter-TSS	promoter-TSS (NM_015781)	81	NM_015781	53605	Nap1l1	nucleosome assembly protein 1-like 1	protein-coding
chr10	22306370	22306769	+	1.14573063	promoter-TSS	promoter-TSS (NR_015465)	-213	NR_015465	606736	C920009B18Rik	RIKEN cDNA C920009B18 gene	ncRNA
chr10	127075166	127075565	+	1.143662739	Intergenic	Intergenic	-3542	NM_001301014	216439	Agap2	ArfGAP with GTPase domain, ankyrin repeat and PH domain 2	protein-coding
chr10	44380617	44381016	+	1.142193131	Intergenic	Intergenic	21140	NR_035450	100316688	Mir1929	microRNA 1929	ncRNA
chr10	120226970	120227369	+	1.138790351	intron	CpG	109	NM_025431	66225	Llph	LLP homolog, long-term synaptic facilitation (Aplysia)	protein-coding
chr10	81559381	81559780	+	1.137915435	non-coding	non-coding (NR_074087, exon 1 of 7)	136	NM_001276288	14797	Tle5	TLE family member 5, transcriptional modulator	protein-coding
chr10	25318462	25318861	+	1.135809674	Intergenic	LTR33B|LTR|ERVL	-19498	NM_018747	432442	Akap7	A kinase (PRKA) anchor protein 7	protein-coding
chr10	127481245	127481644	+	1.131202833	intron	intron (NM_001359246, intron 13 of 23)	-20242	NM_001359751	237611	Stac3	SH3 and cysteine rich domain 3	protein-coding
chr10	40275908	40276307	+	1.129309373	Intergenic	Intergenic	17639	NR_002842	19850	Rnu3a	U3A small nuclear RNA	snRNA
chr10	19613447	19613846	+	1.123238398	Intergenic	Intergenic	-8382	NM_178258	237310	Il22ra2	interleukin 22 receptor, alpha 2	protein-coding
chr10	44003588	44003987	+	1.122182236	exon	exon (NM_001368305, exon 3 of 22)	1059	NM_172393	11630	Crybg1	crystallin beta-gamma domain containing 1	protein-coding
chr10	94846805	94847204	+	1.121121853	intron	intron (NM_018797, intron 12 of 30)	97841	NM_018797	54712	Plxnc1	plexin C1	protein-coding
chr10	118007006	118007405	+	1.112812491	Intergenic	Intergenic	81746	NR_045342	71067	4933411E08Rik	RIKEN cDNA 4933411E08 gene	ncRNA
chr10	85102347	85102746	+	1.107373112	promoter-TSS	promoter-TSS (NM_010214)	-51	NM_010214	14202	Fhl4	four and a half LIM domains 4	protein-coding
chr10	111298599	111298998	+	1.105276788	exon	exon (NM_027914, exon 1 of 2)	119	NM_027914	71769	Bbs10	Bardet-Biedl syndrome 10 (human)	protein-coding
chr10	84774564	84774963	+	1.104295538	intron	intron (NM_001024918, intron 1 of 17)	18715	NM_001024918	71137	Rfx4	regulatory factor X, 4 (influences HLA class II expression)	protein-coding
chr10	20149087	20149486	+	1.103209447	intron	CpG	366	NM_008635	17761	Map7	microtubule-associated protein 7	protein-coding
chr10	118470446	118470845	+	1.10291165	Intergenic	Intergenic	29599	NM_008337	15978	Ifng	interferon gamma	protein-coding
chr10	81432735	81433134	+	1.101706962	Intergenic	Intergenic	-5761	NM_026756	18029	Nfic	nuclear factor I/C	protein-coding
chr10	81464480	81464879	+	1.101349212	intron	CpG-1367	8452	NM_001311127	319586	Celf5	CUGBP, Elav-like family member 5	protein-coding
chr10	117435342	117435741	+	1.099506459	Intergenic	Intergenic	11894	NR_152734	102634600	Gm32141	predicted gene, 32141	ncRNA
chr10	95880034	95880433	+	1.090843695	Intergenic	Intergenic	-60430	NM_001001932	216238	Eea1	early endosome antigen 1	protein-coding
chr10	59980874	59981273	+	1.082636843	Intergenic	Intergenic	-21732	NM_026937	69090	Ascc1	activating signal cointegrator 1 complex subunit 1	protein-coding
chr10	80917811	80918210	+	1.058982716	exon	exon (NM_010722, exon 1 of 12)	235	NM_010722	16907	Lmnb2	lamin B2	protein-coding
chr10	118419062	118419461	+	1.054071834	Intergenic	Intergenic	-21785	NM_008337	15978	Ifng	interferon gamma	protein-coding
chr10	93889236	93889635	+	1.052389428	intron	CpG	1767	NM_019648	56307	Metap2	methionine aminopeptidase 2	protein-coding
chr10	81082134	81082533	+	1.045016898	TTS	TTS (NM_022653)	12250	NM_022653	50492	Thop1	thimet oligopeptidase 1	protein-coding
chr10	80261377	80261776	+	1.039119472	promoter-TSS	promoter-TSS (NM_001347119)	-564	NM_010255	14431	Gamt	guanidinoacetate methyltransferase	protein-coding
chr10	89443638	89444037	+	1.036855287	intron	intron (NM_001033331, intron 1 of 10)	130	NM_001033331	237436	Gas2l3	growth arrest-specific 2 like 3	protein-coding
chr10	121796083	121796482	+	1.028418513	intron	intron (NM_001081037, intron 18 of 21)	56352	NM_001359720	270802	BC048403	cDNA sequence BC048403	protein-coding
chr10	57727481	57727880	+	1.002280622	intron	intron (NM_008863, intron 4 of 5)	-57243	NM_021272	12140	Fabp7	fatty acid binding protein 7, brain	protein-coding
chr10	75773332	75773731	+	0.997460889	promoter-TSS	promoter-TSS (NM_010027)	-157	NM_010027	13202	Ddt	D-dopachrome tautomerase	protein-coding
chr10	70096732	70097131	+	0.992254058	promoter-TSS	promoter-TSS (NM_001111121)	-190	NM_001111121	76551	Ccdc6	coiled-coil domain containing 6	protein-coding
chr10	99261727	99262126	+	0.988756169	Intergenic	CpG	-1305	NM_026268	67603	Dusp6	dual specificity phosphatase 6	protein-coding
chr10	128673842	128674241	+	0.969839756	promoter-TSS	promoter-TSS (NM_173733)	-123	NM_173733	211389	Suox	sulfite oxidase	protein-coding
chr10	39613048	39613447	+	0.942186047	5' UTR	5' UTR (NM_134000, exon 1 of 9)	313	NM_134000	103213	Traf3ip2	TRAF3 interacting protein 2	protein-coding
chr10	61261268	61261667	+	-1.872149357	intron	intron (NM_001081127, intron 2 of 21)	11952	NM_001081127	237360	Adamts14	a disintegrin-like and metallopeptidase (reprolysin type) with thrombospondin type 1 motif, 14	protein-coding
chr11	83115360	83115759	+	4.391523918	Intergenic	Intergenic	-1261	NM_011407	20555	Slfn1	schlafen 1	protein-coding
chr11	80504997	80505396	+	4.040234525	intron	intron (NM_177390, intron 21 of 21)	3910	NR_126552	77417	C030013C21Rik	RIKEN cDNA C030013C21 gene	ncRNA
chr11	83737198	83737597	+	3.973632354	Intergenic	L1MA4|LINE|L1	-9543	NM_183249	66107	Wfdc21	WAP four-disulfide core domain 21	protein-coding
chr11	54936065	54936464	+	3.866955303	intron	intron (NM_021327, intron 5 of 17)	26676	NM_001199275	57783	Tnip1	TNFAIP3 interacting protein 1	protein-coding
chr11	79276295	79276694	+	3.847560831	Intergenic	Intergenic	-21799	NM_019653	78889	Wsb1	WD repeat and SOCS box-containing 1	protein-coding
chr11	46083563	46083962	+	3.837381157	intron	intron (NM_001291890, intron 3 of 22)	-18508	NR_106177	102465996	Mir8100	microRNA 8100	ncRNA
chr11	78873314	78873713	+	3.830011934	Intergenic	L1ME4b|LINE|L1	46918	NM_001076681	66274	Lyrm9	LYR motif containing 9	protein-coding
chr11	106716596	106716995	+	3.806104799	Intergenic	Intergenic	-1514	NM_001305158	18613	Pecam1	platelet/endothelial cell adhesion molecule 1	protein-coding
chr11	62187138	62187537	+	3.794485004	intron	intron (NM_001029936, intron 10 of 12)	-61647	NM_007413	11541	Adora2b	adenosine A2b receptor	protein-coding
chr11	44504237	44504636	+	3.742384855	Intergenic	Intergenic	-14520	NM_028862	74315	Rnf145	ring finger protein 145	protein-coding
chr11	80496636	80497035	+	3.736583908	intron	intron (NM_177390, intron 21 of 21)	12271	NR_126552	77417	C030013C21Rik	RIKEN cDNA C030013C21 gene	ncRNA
chr11	83175120	83175519	+	3.706161299	5' UTR	5' UTR (NM_001302559, exon 1 of 7)	133	NM_001302559	20558	Slfn4	schlafen 4	protein-coding
chr11	62185009	62185408	+	3.664847176	intron	intron (NM_001029936, intron 10 of 12)	-63776	NM_007413	11541	Adora2b	adenosine A2b receptor	protein-coding
chr11	54934180	54934579	+	3.631040575	intron	intron (NM_021327, intron 5 of 17)	28561	NM_001199275	57783	Tnip1	TNFAIP3 interacting protein 1	protein-coding
chr11	76879659	76880058	+	3.626524416	Intergenic	ID4|SINE|ID	-24687	NM_025655	66601	Tmigd1	transmembrane and immunoglobulin domain containing 1	protein-coding
chr11	62152960	62153359	+	3.589863777	intron	Tigger1|DNA|TcMar-Tigger	76135	NM_001029936	432572	Specc1	sperm antigen with calponin homology and coiled-coil domains 1	protein-coding
chr11	103184047	103184446	+	3.522519234	intron	intron (NM_001077698, intron 6 of 25)	13108	NM_001077698	57778	Fmnl1	formin-like 1	protein-coding
chr11	111101645	111102044	+	3.500134904	Intergenic	Intergenic	35680	NM_008425	16518	Kcnj2	potassium inwardly-rectifying channel, subfamily J, member 2	protein-coding
chr11	98701072	98701471	+	3.49566976	promoter-TSS	promoter-TSS (NM_009971)	-42	NM_009971	12985	Csf3	colony stimulating factor 3 (granulocyte)	protein-coding
chr11	78875995	78876394	+	3.465489026	Intergenic	Intergenic	-44593	NM_010927	18126	Nos2	nitric oxide synthase 2, inducible	protein-coding
chr11	113766270	113766669	+	3.465220671	Intergenic	Charlie8|DNA|hAT-Charlie	-14654	NM_001163346	56699	Cdc42ep4	CDC42 effector protein (Rho GTPase binding) 4	protein-coding
chr11	31821878	31822277	+	3.445827559	intron	intron (NR_102310, intron 2 of 3)	2470	NR_102314	414116	D630024D03Rik	RIKEN cDNA D630024D03 gene	ncRNA
chr11	79207545	79207944	+	3.349211749	Intergenic	MTEa|LTR|ERVL-MaLR	35280	NM_001042565	78889	Wsb1	WD repeat and SOCS box-containing 1	protein-coding
chr11	83045545	83045944	+	3.342342533	Intergenic	Intergenic	-5211	NR_073524	237887	Slfn10-ps	schlafen 10, pseudogene	protein-coding
chr11	54492154	54492553	+	3.32800291	intron	intron (NM_173753, intron 9 of 17)	-30492	NM_001252494	192786	Rapgef6	Rap guanine nucleotide exchange factor (GEF) 6	protein-coding
chr11	117946401	117946800	+	3.327320909	Intergenic	Intergenic	22766	NM_007707	12702	Socs3	suppressor of cytokine signaling 3	protein-coding
chr11	79131845	79132244	+	3.320367928	intron	intron (NM_013571, intron 1 of 17)	14429	NM_013571	16706	Ksr1	kinase suppressor of ras 1	protein-coding
chr11	83717137	83717536	+	3.315263008	Intergenic	MER77|LTR|ERVL	8332	NM_007969	14038	Wfdc18	WAP four-disulfide core domain 18	protein-coding
chr11	117976088	117976487	+	3.293488146	Intergenic	Intergenic	-6921	NM_007707	12702	Socs3	suppressor of cytokine signaling 3	protein-coding
chr11	98708548	98708947	+	3.277793236	intron	L1MB2|LINE|L1	7434	NM_009971	12985	Csf3	colony stimulating factor 3 (granulocyte)	protein-coding
chr11	83039158	83039557	+	3.273015514	intron	intron (NM_001355513, intron 1 of 5)	685	NR_073523	237887	Slfn10-ps	schlafen 10, pseudogene	protein-coding
chr11	116377157	116377556	+	3.250910035	intron	intron (NM_027258, intron 2 of 18)	35676	NM_027258	217340	Rnf157	ring finger protein 157	protein-coding
chr11	97321209	97321608	+	3.241638694	intron	intron (NM_025927, intron 2 of 7)	5692	NM_025927	67036	Mrpl45	mitochondrial ribosomal protein L45	protein-coding
chr11	79118967	79119366	+	3.222430498	intron	intron (NM_013571, intron 1 of 17)	27307	NM_013571	16706	Ksr1	kinase suppressor of ras 1	protein-coding
chr11	9126557	9126956	+	3.201457723	intron	intron (NM_001159402, intron 3 of 8)	8249	NM_001159402	22271	Upp1	uridine phosphorylase 1	protein-coding
chr11	83649189	83649588	+	3.198045208	promoter-TSS	promoter-TSS (NM_011337)	-10	NM_011337	20302	Ccl3	chemokine (C-C motif) ligand 3	protein-coding
chr11	74577021	74577420	+	3.196517281	intron	intron (NR_157089, intron 2 of 25)	12966	NM_001015046	380711	Rap1gap2	RAP1 GTPase activating protein 2	protein-coding
chr11	116531559	116531958	+	3.193762229	promoter-TSS	promoter-TSS (NM_001172473)	-153	NM_001172475	20698	Sphk1	sphingosine kinase 1	protein-coding
chr11	8826617	8827016	+	3.168595415	Intergenic	Intergenic	-162281	NM_001083587	319939	Tns3	tensin 3	protein-coding
chr11	121748163	121748562	+	3.129082842	Intergenic	MTEb|LTR|ERVL-MaLR	45935	NM_144797	210029	Metrnl	meteorin, glial cell differentiation regulator-like	protein-coding
chr11	86580373	86580772	+	3.125601055	Intergenic	Intergenic	3586	NR_029738	387140	Mir21a	microRNA 21a	ncRNA
chr11	9118505	9118904	+	3.115553738	intron	intron (NM_001159402, intron 1 of 8)	197	NM_001159402	22271	Upp1	uridine phosphorylase 1	protein-coding
chr11	59902200	59902599	+	3.113683578	Intergenic	(A)n|Simple_repeat|Simple_repeat	-19100	NR_130986	69854	1810063I02Rik	RIKEN cDNA 1810063I02 gene	ncRNA
chr11	89006359	89006758	+	3.113364771	intron	MLT1J|LTR|ERVL-MaLR	7155	NM_009546	217069	Trim25	tripartite motif-containing 25	protein-coding
chr11	78864742	78865141	+	3.11201725	Intergenic	Intergenic	38346	NM_001076681	66274	Lyrm9	LYR motif containing 9	protein-coding
chr11	117979368	117979767	+	3.098969491	Intergenic	Intergenic	-7290	NM_133757	74451	Pgs1	phosphatidylglycerophosphate synthase 1	protein-coding
chr11	83124904	83125303	+	3.089454546	Intergenic	Intergenic	8283	NM_011407	20555	Slfn1	schlafen 1	protein-coding
chr11	110698396	110698795	+	3.083397892	Intergenic	Intergenic	219255	NM_001356346	26399	Map2k6	mitogen-activated protein kinase kinase 6	protein-coding
chr11	31831878	31832277	+	3.069138554	Intergenic	Intergenic	-7530	NR_102311	414116	D630024D03Rik	RIKEN cDNA D630024D03 gene	ncRNA
chr11	97659238	97659637	+	3.066629219	Intergenic	Intergenic	-3975	NM_139311	246198	Mllt6	myeloid/lymphoid or mixed-lineage leukemia; translocated to, 6	protein-coding
chr11	54972200	54972599	+	3.056020717	Intergenic	Intergenic	-9459	NM_001199276	57783	Tnip1	TNFAIP3 interacting protein 1	protein-coding
chr11	78950364	78950763	+	3.044496708	intron	intron (NM_001313922, intron 19 of 25)	25272	NM_001313922	18126	Nos2	nitric oxide synthase 2, inducible	protein-coding
chr11	24401275	24401674	+	3.041886883	Intergenic	Intergenic	-80435	NR_045857	71316	4933430M04Rik	RIKEN cDNA 4933430M04 gene	ncRNA
chr11	119856586	119856985	+	3.021162012	intron	intron (NM_001306081, intron 17 of 32)	-22420	NR_045312	319454	Rptoros	regulatory associated protein of MTOR, complex 1, opposite strand	ncRNA
chr11	83116707	83117106	+	3.017639637	promoter-TSS	promoter-TSS (NM_011407)	86	NM_011407	20555	Slfn1	schlafen 1	protein-coding
chr11	57569153	57569552	+	3.001014886	Intergenic	ORR1E|LTR|ERVL-MaLR	50687	NM_180599	216760	Mfap3	microfibrillar-associated protein 3	protein-coding
chr11	58282583	58282982	+	2.995663778	Intergenic	Intergenic	-24287	NM_001040686	103836	Zfp692	zinc finger protein 692	protein-coding
chr11	80785718	80786117	+	2.973867203	Intergenic	Intergenic	-5892	NM_177390	338367	Myo1d	myosin ID	protein-coding
chr11	5490986	5491385	+	2.972308419	Intergenic	Intergenic	-29456	NM_013842	22433	Xbp1	X-box binding protein 1	protein-coding
chr11	80043416	80043815	+	2.965274795	Intergenic	HAL1M8|LINE|L1	37376	NM_001277106	54394	Crlf3	cytokine receptor-like factor 3	protein-coding
chr11	104555930	104556329	+	2.963798819	TTS	TTS (NR_130177)	5466	NM_010858	17896	Myl4	myosin, light polypeptide 4	protein-coding
chr11	44476455	44476854	+	2.960738067	Intergenic	ORR1E|LTR|ERVL-MaLR	-6106	NM_024475	79560	Ublcp1	ubiquitin-like domain containing CTD phosphatase 1	protein-coding
chr11	67564248	67564647	+	2.937229131	intron	intron (NM_008088, intron 1 of 13)	-22053	NM_001109657	14457	Gas7	growth arrest specific 7	protein-coding
chr11	119392174	119392573	+	2.928736253	intron	intron (NM_001040005, intron 1 of 67)	1901	NR_035453	100316690	Mir1932	microRNA 1932	ncRNA
chr11	22665935	22666334	+	2.917003194	Intergenic	Intergenic	153851	NM_153596	103765	Tmem17	transmembrane protein 17	protein-coding
chr11	34010041	34010440	+	2.9051748	intron	intron (NR_155520, intron 4 of 4)	-17047	NM_001190886	70357	Kcnip1	Kv channel-interacting protein 1	protein-coding
chr11	49973807	49974206	+	2.904625479	intron	intron (NM_029004, intron 11 of 13)	-51325	NM_001290749	59044	Rnf130	ring finger protein 130	protein-coding
chr11	78856393	78856792	+	2.882225926	Intergenic	Intergenic	29997	NM_001076681	66274	Lyrm9	LYR motif containing 9	protein-coding
chr11	79129863	79130262	+	2.879660651	intron	intron (NM_013571, intron 1 of 17)	16411	NM_013571	16706	Ksr1	kinase suppressor of ras 1	protein-coding
chr11	43385219	43385618	+	2.872309579	Intergenic	Intergenic	-10957	NR_029558	387164	Mir146	microRNA 146	ncRNA
chr11	117990023	117990422	+	2.85337961	intron	intron (NR_151726, intron 1 of 9)	3365	NR_151726	74451	Pgs1	phosphatidylglycerophosphate synthase 1	protein-coding
chr11	83544100	83544499	+	2.853200252	Intergenic	Intergenic	-13781	NM_013653	20304	Ccl5	chemokine (C-C motif) ligand 5	protein-coding
chr11	115189173	115189572	+	2.851453069	intron	intron (NM_001033393, intron 2 of 9)	-1516	NM_001362889	66176	Nat9	N-acetyltransferase 9 (GCN5-related, putative)	protein-coding
chr11	98801497	98801896	+	2.850373186	TTS	TTS (NM_001361934)	3042	NM_001361933	74026	Msl1	male specific lethal 1	protein-coding
chr11	4229730	4230129	+	2.849473486	Intergenic	Intergenic	-6856	NM_001013365	18413	Osm	oncostatin M	protein-coding
chr11	44390039	44390438	+	2.847124869	Intergenic	Intergenic	-9825	NM_001303244	16160	Il12b	interleukin 12b	protein-coding
chr11	115138936	115139335	+	2.847097868	intron	MLT1H|LTR|ERVL-MaLR	-5143	NM_001347648	246746	Cd300lf	CD300 molecule like family member F	protein-coding
chr11	80145695	80146094	+	2.844444744	Intergenic	MLT1C|LTR|ERVL-MaLR	-3741	NM_183275	68550	Tefm	transcription elongation factor, mitochondrial	protein-coding
chr11	110697099	110697498	+	2.839599544	Intergenic	Intergenic	217958	NM_001356346	26399	Map2k6	mitogen-activated protein kinase kinase 6	protein-coding
chr11	83665658	83666057	+	2.830614558	Intergenic	Intergenic	3273	NM_013652	20303	Ccl4	chemokine (C-C motif) ligand 4	protein-coding
chr11	70786966	70787365	+	2.824241337	Intergenic	MLT-int|LTR|ERVL-MaLR	22718	NM_177565	193043	Zfp3	zinc finger protein 3	protein-coding
chr11	22814149	22814548	+	2.822872193	Intergenic	Intergenic	45387	NM_016888	53625	B3gnt2	UDP-GlcNAc:betaGal beta-1,3-N-acetylglucosaminyltransferase 2	protein-coding
chr11	100426648	100427047	+	2.814601063	intron	ORR1D1|LTR|ERVL-MaLR	11153	NM_001163481	14230	Fkbp10	FK506 binding protein 10	protein-coding
chr11	21224335	21224734	+	2.795948152	Intergenic	Intergenic	-14498	NM_139061	245944	Vps54	VPS54 GARP complex subunit	protein-coding
chr11	75549642	75550041	+	2.793410292	intron	intron (NM_001199284, intron 5 of 13)	-1588	NR_039553	100628624	Mir3971	microRNA 3971	ncRNA
chr11	97826494	97826893	+	2.780606889	intron	intron (NM_010688, intron 4 of 6)	-14413	NR_160859	68127	B230217C12Rik	RIKEN cDNA B230217C12 gene	ncRNA
chr11	76482586	76482985	+	2.77362011	intron	intron (NM_198894, intron 3 of 22)	11710	NM_001346670	109934	Abr	active BCR-related gene	protein-coding
chr11	65794770	65795169	+	2.769321616	Intergenic	L1MB8|LINE|L1	-6610	NM_001316369	26398	Map2k4	mitogen-activated protein kinase kinase 4	protein-coding
chr11	110471861	110472260	+	2.764665053	intron	intron (NM_001356345, intron 1 of 10)	-6455	NM_001356347	26399	Map2k6	mitogen-activated protein kinase kinase 6	protein-coding
chr11	78658387	78658786	+	2.763525219	intron	intron (NM_008702, intron 1 of 10)	38839	NM_008702	18099	Nlk	nemo like kinase	protein-coding
chr11	85249206	85249605	+	2.760930099	Intergenic	MTC|LTR|ERVL-MaLR	14239	NR_028329	654810	Appbp2os	amyloid beta precursor protein (cytoplasmic tail) binding protein 2, opposite strand	ncRNA
chr11	67559705	67560104	+	2.758662568	intron	intron (NM_008088, intron 1 of 13)	-26596	NM_001109657	14457	Gas7	growth arrest specific 7	protein-coding
chr11	97815705	97816104	+	2.757930766	intron	intron (NM_010688, intron 3 of 6)	16339	NM_010688	16796	Lasp1	LIM and SH3 protein 1	protein-coding
chr11	80489967	80490366	+	2.752627162	intron	intron (NM_177390, intron 21 of 21)	13143	NM_009871	12569	Cdk5r1	cyclin-dependent kinase 5, regulatory subunit 1 (p35)	protein-coding
chr11	83705194	83705593	+	2.752058396	intron	intron (NM_001081957, intron 2 of 2)	1337	NM_001081957	100034251	Wfdc17	WAP four-disulfide core domain 17	protein-coding
chr11	117987043	117987442	+	2.749605044	intron	CpG	385	NR_151726	74451	Pgs1	phosphatidylglycerophosphate synthase 1	protein-coding
chr11	80533022	80533421	+	2.748442157	intron	intron (NM_177390, intron 21 of 21)	-24115	NR_126552	77417	C030013C21Rik	RIKEN cDNA C030013C21 gene	ncRNA
chr11	67031172	67031571	+	2.747962932	intron	intron (NM_177392, intron 5 of 6)	6217	NM_177392	338369	Tmem220	transmembrane protein 220	protein-coding
chr11	74575869	74576268	+	2.730064941	intron	intron (NR_157089, intron 2 of 25)	14118	NM_001015046	380711	Rap1gap2	RAP1 GTPase activating protein 2	protein-coding
chr11	61029681	61030080	+	2.72974606	intron	intron (NM_001267593, intron 1 of 1)	7316	NM_001267593	16515	Kcnj12	potassium inwardly-rectifying channel, subfamily J, member 12	protein-coding
chr11	76458813	76459212	+	2.726059109	intron	intron (NM_198894, intron 10 of 22)	9453	NM_001291186	109934	Abr	active BCR-related gene	protein-coding
chr11	102428966	102429365	+	2.712456136	Intergenic	ID_B1|SINE|B4	-1342	NM_008175	14824	Grn	granulin	protein-coding
chr11	46466838	46467237	+	2.708937739	intron	intron (NM_134250, intron 4 of 6)	12106	NM_134250	171285	Havcr2	hepatitis A virus cellular receptor 2	protein-coding
chr11	111096577	111096976	+	2.703360946	Intergenic	Intergenic	30612	NM_008425	16518	Kcnj2	potassium inwardly-rectifying channel, subfamily J, member 2	protein-coding
chr11	86624250	86624649	+	2.702970656	intron	intron (NM_029478, intron 7 of 11)	-40291	NR_029738	387140	Mir21a	microRNA 21a	ncRNA
chr11	79339480	79339879	+	2.70292009	promoter-TSS	promoter-TSS (NM_010897)	-213	NM_010897	18015	Nf1	neurofibromin 1	protein-coding
chr11	117991794	117992193	+	2.69878012	intron	intron (NR_151726, intron 1 of 9)	5136	NR_151726	74451	Pgs1	phosphatidylglycerophosphate synthase 1	protein-coding
chr11	69881102	69881501	+	2.695538996	promoter-TSS	promoter-TSS (NM_153143)	-316	NM_153143	216858	Kctd11	potassium channel tetramerisation domain containing 11	protein-coding
chr11	115119475	115119874	+	2.692507953	intron	intron (NM_001347648, intron 3 of 5)	14318	NM_145634	246746	Cd300lf	CD300 molecule like family member F	protein-coding
chr11	80779731	80780130	+	2.689816589	promoter-TSS	promoter-TSS (NM_177390)	95	NM_177390	338367	Myo1d	myosin ID	protein-coding
chr11	117969031	117969430	+	2.68622715	5' UTR	5' UTR (NM_007707, exon 1 of 2)	136	NM_007707	12702	Socs3	suppressor of cytokine signaling 3	protein-coding
chr11	50213190	50213589	+	2.684323693	Intergenic	Intergenic	-2569	NM_011018	18412	Sqstm1	sequestosome 1	protein-coding
chr11	116623938	116624337	+	2.684250228	intron	CpG	115	NM_001167680	217344	Rhbdf2	rhomboid 5 homolog 2	protein-coding
chr11	62217608	62218007	+	2.679154586	intron	intron (NM_001029936, intron 12 of 12)	-31177	NM_007413	11541	Adora2b	adenosine A2b receptor	protein-coding
chr11	59541301	59541700	+	2.677517087	promoter-TSS	promoter-TSS (NM_001359638)	-69	NM_001359638	216799	Nlrp3	NLR family, pyrin domain containing 3	protein-coding
chr11	98710468	98710867	+	2.668202678	intron	intron (NM_001361995, intron 16 of 25)	9354	NM_009971	12985	Csf3	colony stimulating factor 3 (granulocyte)	protein-coding
chr11	84985326	84985725	+	2.666271203	3' UTR	3' UTR (NM_001029934, exon 34 of 34)	27771	NM_007607	12351	Car4	carbonic anhydrase 4	protein-coding
chr11	103400212	103400611	+	2.655140421	intron	L1MB7|LINE|L1	12294	NM_183034	353047	Plekhm1	pleckstrin homology domain containing, family M (with RUN domain) member 1	protein-coding
chr11	58274864	58275263	+	2.645696577	Intergenic	Intergenic	-32006	NM_001040686	103836	Zfp692	zinc finger protein 692	protein-coding
chr11	97309887	97310286	+	2.643059052	Intergenic	Intergenic	-5630	NM_025927	67036	Mrpl45	mitochondrial ribosomal protein L45	protein-coding
chr11	107427973	107428372	+	2.637964843	intron	intron (NR_153311, intron 1 of 9)	42548	NM_145823	71795	Pitpnc1	phosphatidylinositol transfer protein, cytoplasmic 1	protein-coding
chr11	84979434	84979833	+	2.637943267	Intergenic	Intergenic	21879	NM_007607	12351	Car4	carbonic anhydrase 4	protein-coding
chr11	80151456	80151855	+	2.635833651	Intergenic	Intergenic	-2507	NM_172133	216991	Adap2	ArfGAP with dual PH domains 2	protein-coding
chr11	83640234	83640633	+	2.619480095	Intergenic	Intergenic	8945	NM_011337	20302	Ccl3	chemokine (C-C motif) ligand 3	protein-coding
chr11	76588009	76588408	+	2.616065835	Intergenic	Intergenic	-10469	NM_198894	109934	Abr	active BCR-related gene	protein-coding
chr11	110427090	110427489	+	2.613856791	intron	intron (NM_001356345, intron 1 of 10)	28187	NM_001356353	26399	Map2k6	mitogen-activated protein kinase kinase 6	protein-coding
chr11	49980781	49981180	+	2.601225543	TTS	TTS (NM_001347462)	-44351	NM_001290749	59044	Rnf130	ring finger protein 130	protein-coding
chr11	106750976	106751375	+	2.599814657	promoter-TSS	promoter-TSS (NM_001271375)	-51	NR_073165	380732	Milr1	mast cell immunoglobulin like receptor 1	protein-coding
chr11	95805561	95805960	+	2.588938408	Intergenic	Intergenic	-18740	NM_153104	237928	Phospho1	phosphatase, orphan 1	protein-coding
chr11	69410455	69410854	+	2.588060328	intron	CpG	5540	NM_001017426	216850	Kdm6b	KDM1 lysine (K)-specific demethylase 6B	protein-coding
chr11	104565334	104565733	+	2.587648968	intron	intron (NM_010858, intron 2 of 8)	-3335	NR_130177	100415912	Gm11665	predicted gene 11665	ncRNA
chr11	45966951	45967350	+	2.579179613	Intergenic	Intergenic	-11647	NM_001080969	66628	Thg1l	tRNA-histidine guanylyltransferase 1-like (S. cerevisiae)	protein-coding
chr11	22864791	22865190	+	2.569062123	Intergenic	Intergenic	-4654	NM_001169114	53625	B3gnt2	UDP-GlcNAc:betaGal beta-1,3-N-acetylglucosaminyltransferase 2	protein-coding
chr11	68458022	68458421	+	2.568160472	intron	intron (NM_177320, intron 1 of 18)	26096	NM_177320	320207	Pik3r5	phosphoinositide-3-kinase regulatory subunit 5	protein-coding
chr11	79253200	79253599	+	2.560847814	intron	intron (NM_019653, intron 1 of 8)	1296	NM_019653	78889	Wsb1	WD repeat and SOCS box-containing 1	protein-coding
chr11	70720629	70721028	+	2.557547808	intron	intron (NM_153103, intron 18 of 22)	14838	NR_105890	102465557	Mir6925	microRNA 6925	ncRNA
chr11	83662265	83662664	+	2.554901909	promoter-TSS	promoter-TSS (NM_013652)	-120	NM_013652	20303	Ccl4	chemokine (C-C motif) ligand 4	protein-coding
chr11	109361665	109362064	+	2.553719349	promoter-TSS	promoter-TSS (NM_010303)	-930	NM_010303	14674	Gna13	guanine nucleotide binding protein, alpha 13	protein-coding
chr11	80791954	80792353	+	2.553018154	Intergenic	Intergenic	-12128	NM_177390	338367	Myo1d	myosin ID	protein-coding
chr11	118148243	118148642	+	2.550503408	Intergenic	Intergenic	-19223	NM_001167746	69926	Dnah17	dynein, axonemal, heavy chain 17	protein-coding
[truncated: 13,565 more rows]
