# Supplementary material for: An integrated multi-omics analysis of identifies distinct molecular characteristics in pulmonary infections of Pseudomonas aeruginosa
Source: PLoS Pathog. 2023 Aug 29;19(8):e1011570. doi: 10.1371/journal.ppat.1011570 (PMC10464988; doi:10.1371/journal.ppat.1011570)
Supplement: S2 Table — (CSV) [file ppat.1011570.s007.csv]

Gene.name	baseMean	log2FoldChange	lfcSE	stat	pvalue	padj	change
Hk2	7748.215819	3.283955119	0.083556323	39.30229359	0	0	UP
Mxd1	12895.19436	3.987006337	0.078126836	51.03248153	0	0	UP
Ifrd1	4848.730636	2.361708605	0.062481516	37.79851608	0	0	UP
Rhoc	13903.10571	3.201910155	0.073635441	43.48327521	0	0	UP
Lcp2	4060.871719	3.579824114	0.088020584	40.67030616	0	0	UP
Il17ra	6798.971344	2.972044277	0.067097879	44.29416149	0	0	UP
Relb	3881.747736	3.560701637	0.078435028	45.39683008	0	0	UP
Etv3	9193.797842	2.669528043	0.059369214	44.96485398	0	0	UP
Ier3	17770.10297	3.785537862	0.082575146	45.84355057	0	0	UP
Itpkc	2650.3294	4.079673969	0.097213239	41.96623855	0	0	UP
Cd33	8284.50238	4.057747697	0.078435872	51.73331546	0	0	UP
Hspb1	12849.22566	3.495870442	0.0883701	39.55942613	0	0	UP
Cd44	26011.34725	2.88482027	0.062097308	46.45644662	0	0	UP
Ndrg1	4700.196005	3.495668648	0.081831015	42.7181386	0	0	UP
Hmox1	12958.61526	4.300136399	0.104312032	41.2237813	0	0	UP
Mmp8	11574.83224	6.618384892	0.105943928	62.47063927	0	0	UP
Adamts4	6372.337905	7.671921346	0.144315551	53.16073919	0	0	UP
Sod2	28728.74501	4.11802749	0.059270145	69.47895046	0	0	UP
Dio2	1774.048463	5.28337391	0.137980569	38.29070958	0	0	UP
Odc1	26636.19805	4.06265259	0.100379637	40.47287569	0	0	UP
Steap4	9387.587569	4.942746707	0.110486861	44.7360586	0	0	UP
Dll1	6325.39043	3.214368938	0.084760588	37.92291937	0	0	UP
Gadd45b	11645.8655	3.344520133	0.065621124	50.96712668	0	0	UP
Sqstm1	39913.03221	2.594636414	0.063993418	40.54536394	0	0	UP
Cd274	9401.792389	4.477945594	0.117776296	38.02077125	0	0	UP
H3f3b	60936.79671	2.852120905	0.055434051	51.45070335	0	0	UP
Slpi	6592.79305	4.608701525	0.113116844	40.74284043	0	0	UP
Sdc4	43817.96964	3.567904405	0.054560528	65.39350989	0	0	UP
Rnd3	3480.993095	3.104146793	0.078939506	39.32310904	0	0	UP
Ccl4	8607.717022	9.220210484	0.187745323	49.11020058	0	0	UP
Map2k3	8403.311007	2.544138265	0.061878895	41.11479814	0	0	UP
Ccl9	6068.277872	4.458803072	0.074857011	59.56426828	0	0	UP
Tnfaip3	47448.40049	6.673619848	0.081262181	82.12454725	0	0	UP
Srgn	61455.05194	4.773516171	0.099957896	47.75526881	0	0	UP
Plek	36348.64999	4.494247737	0.082395238	54.54499394	0	0	UP
Irak3	3252.051215	4.515099832	0.086335573	52.29709719	0	0	UP
Txnrd1	31240.63357	4.168936806	0.063970134	65.17004947	0	0	UP
Rel	9140.141277	4.386253336	0.06841541	64.11206688	0	0	UP
Tnip1	15993.48973	4.760261817	0.087925606	54.13965306	0	0	UP
Id2	11686.28987	3.159777687	0.075583949	41.80487673	0	0	UP
Slc26a4	4470.239137	5.398970647	0.105224821	51.30890796	0	0	UP
Ccl11	3330.280916	6.080814513	0.131489089	46.24577247	0	0	UP
Nfkbia	49794.8686	4.407281002	0.069685694	63.24513322	0	0	UP
Serpina3n	13363.85324	3.558096494	0.080377632	44.26724703	0	0	UP
Hif1a	28286.76266	4.484235293	0.08144996	55.05509476	0	0	UP
Tnfaip2	15668.13076	4.411449768	0.078346608	56.30683807	0	0	UP
Gcnt2	9482.14751	2.65125288	0.062210955	42.61713869	0	0	UP
Sema4d	4994.774951	3.116913631	0.071114042	43.82979144	0	0	UP
Syk	11490.20395	2.933813607	0.077402357	37.90341432	0	0	UP
Pdlim7	6097.603309	3.141684919	0.081367512	38.61104797	0	0	UP
Vcan	6089.343695	4.623574014	0.090931016	50.84705106	0	0	UP
Plau	1955.731842	3.628963917	0.089741158	40.43812212	0	0	UP
Spata13	11203.93353	3.92073491	0.077762877	50.41910853	0	0	UP
Slc39a14	8427.778396	3.962582008	0.074886016	52.91484612	0	0	UP
Acod1	20715.40189	10.14266975	0.161643826	62.74702831	0	0	UP
Tgm1	2566.068033	5.406668987	0.118820086	45.50298819	0	0	UP
Myc	3291.667337	4.380623173	0.091713919	47.76399502	0	0	UP
Litaf	15244.70791	3.836644944	0.068014661	56.40908745	0	0	UP
Il1rap	3654.722756	3.019285192	0.074475157	40.54083711	0	0	UP
Mefv	2366.446364	6.398172293	0.144485192	44.28254697	0	0	UP
Samsn1	7644.251403	5.423608219	0.120200695	45.12127181	0	0	UP
Nr4a1	5760.930933	3.563752582	0.087929809	40.52951576	0	0	UP
Cdkn1a	21077.24285	3.299554426	0.079303956	41.60642896	0	0	UP
Noct	5918.83878	4.387732669	0.103959889	42.20601518	0	0	UP
Abcc1	6133.235488	2.9023481	0.069655513	41.66716985	0	0	UP
Tnfrsf12a	4390.78829	3.163800212	0.076331149	41.44835026	0	0	UP
Nfkbie	2143.364294	3.603605108	0.083979544	42.91051047	0	0	UP
Pim1	13603.69081	4.806613103	0.076472665	62.85400323	0	0	UP
Map3k8	10167.55002	4.920819167	0.094552572	52.04320817	0	0	UP
Tnf	2991.988456	7.250072127	0.159141212	45.5574772	0	0	UP
Riok3	15328.27774	2.749259646	0.06010428	45.74149541	0	0	UP
Spry4	6746.252068	3.667442253	0.084920022	43.18701466	0	0	UP
Ptpn2	3810.704689	3.159721104	0.067722835	46.65665701	0	0	UP
Lmnb1	10108.70857	4.705458811	0.08941431	52.62534377	0	0	UP
Anxa1	66593.96845	3.908201101	0.064568801	60.52770162	0	0	UP
Fth1	305505.5308	3.394586718	0.075926398	44.70891315	0	0	UP
Slc15a3	7654.900781	4.11991253	0.10284837	40.05812174	0	0	UP
Ehd1	26922.78973	3.115766703	0.06493828	47.98043166	0	0	UP
Fosl1	1972.774615	4.792974911	0.104716003	45.77117884	0	0	UP
Pik3ap1	8825.948108	3.573398657	0.07933052	45.04443777	0	0	UP
Msr1	2700.74855	5.243165884	0.132415014	39.59646047	0	0	UP
Gk	7155.746914	4.308052864	0.078603562	54.80734884	0	0	UP
Nfkb2	7703.960043	3.237009919	0.072003468	44.95630556	0	0	UP
Ccr1	11019.88389	5.843807121	0.126269161	46.2805572	0	0	UP
Il18rap	4719.260159	4.736261771	0.103794991	45.63092794	0	0	UP
Sema4c	13138.37206	4.366646641	0.074672555	58.47726284	0	0	UP
Ccl20	16607.20883	9.772517452	0.256548952	38.09221355	0	0	UP
Slc11a1	2281.142468	4.080858637	0.098004953	41.63930999	0	0	UP
Cxcr2	4822.430866	5.327719712	0.093540663	56.95618963	0	0	UP
Uck2	4457.554255	2.893233101	0.066712188	43.36888355	0	0	UP
Selp	10099.95221	6.976728118	0.135209621	51.59934668	0	0	UP
Pfkfb3	27151.77934	3.352871544	0.088680863	37.80828728	0	0	UP
Slc25a25	5224.987307	3.119671241	0.081527194	38.26540671	0	0	UP
Lcn2	156283.5974	6.127518437	0.090463254	67.7348887	0	0	UP
Il1rn	21335.22572	6.768012952	0.123732981	54.69853614	0	0	UP
Smox	6913.091588	4.247800815	0.096331298	44.09574985	0	0	UP
Hdc	21528.17354	3.650973505	0.072619043	50.27570372	0	0	UP
Dusp2	2638.206316	5.355465714	0.119610855	44.77407783	0	0	UP
Il1b	44139.85855	8.430875629	0.127431895	66.15985442	0	0	UP
Il1a	7351.128879	7.280416929	0.126355448	57.61854411	0	0	UP
Ptpn1	14783.11335	2.728534268	0.0655331	41.63597134	0	0	UP
Eif6	5691.977191	2.640564984	0.069917088	37.76709055	0	0	UP
Skil	12786.06904	2.557760654	0.060920091	41.98550315	0	0	UP
S100a11	18602.02779	2.224438083	0.05607135	39.67156252	0	0	UP
Tlr2	11409.98595	4.665390041	0.069233834	67.38598414	0	0	UP
F3	15557.93242	3.81874267	0.07481923	51.03958819	0	0	UP
Ccn1	8659.506003	2.908016644	0.066262044	43.88661238	0	0	UP
Gbp3	5347.446682	2.954565695	0.077584041	38.08213183	0	0	UP
Ugcg	6513.455891	2.468820704	0.065553575	37.6611149	0	0	UP
Pde4b	21750.47751	3.468730338	0.073940746	46.91229813	0	0	UP
Tnfrsf1b	12504.47458	3.668582601	0.092006537	39.87306463	0	0	UP
Slc2a1	4414.736565	3.423766162	0.075705809	45.22461644	0	0	UP
Rnf19b	15785.24677	4.474376162	0.08509599	52.58034103	0	0	UP
Tnfrsf9	4014.200716	7.098125042	0.128851312	55.08772045	0	0	UP
Fosl2	28356.89747	4.162595211	0.068977009	60.34757522	0	0	UP
Cxcl5	13014.64796	9.975340179	0.254488111	39.19766682	0	0	UP
Cxcl1	22163.29638	9.952105699	0.151040762	65.8901981	0	0	UP
Tes	5041.734093	3.201382539	0.070138938	45.64344218	0	0	UP
Clec5a	3462.041242	5.465765498	0.111361156	49.08143633	0	0	UP
Bhlhe40	11077.41836	3.186005842	0.059759235	53.3140335	0	0	UP
Clec4d	9681.172348	7.414622076	0.124907317	59.36099075	0	0	UP
Dusp16	13479.39301	3.129714723	0.060261154	51.93585783	0	0	UP
Furin	20377.38778	2.768492805	0.071767684	38.57575774	0	0	UP
Il4ra	31054.46987	3.581363641	0.071974731	49.75862459	0	0	UP
Itgam	2229.463914	4.301603702	0.091871112	46.82215753	0	0	UP
Lyve1	51047.30952	3.181823714	0.081864373	38.86701387	0	0	UP
Adm	6421.955937	6.166444722	0.096138968	64.14095014	0	0	UP
Slc6a14	22845.3519	3.420513478	0.060796694	56.26150413	0	0	UP
Rab20	2967.8475	4.621268052	0.118763232	38.91160568	0	0	UP
Plat	15812.44906	4.06151029	0.069581178	58.3708179	0	0	UP
Gsr	11410.23595	3.236082423	0.066316268	48.7977165	0	0	UP
Mt1	35438.54442	6.550282237	0.081860618	80.01750301	0	0	UP
Ccl17	2249.746641	4.282401541	0.111160667	38.5244319	0	0	UP
Birc3	18004.48676	4.414246907	0.064852385	68.06606863	0	0	UP
Il10ra	5361.675721	3.987825883	0.088380564	45.12107323	0	0	UP
Plscr1	14498.486	3.940214515	0.073430663	53.6589805	0	0	UP
Ngp	41977.58097	6.707889177	0.086187919	77.82864754	0	0	UP
Ptgs2	14687.95942	5.512895191	0.12924987	42.65300373	0	0	UP
Trib1	8176.442335	3.424177731	0.086768267	39.46347956	0	0	UP
Myd88	4962.791737	2.76761146	0.062925743	43.98218167	0	0	UP
Csrnp1	12391.51662	4.12992785	0.100923354	40.92142868	0	0	UP
Malt1	18758.75357	4.829826631	0.088224494	54.74473625	0	0	UP
Nlrp3	6089.135181	6.051047529	0.120500081	50.21612814	0	0	UP
Srxn1	7679.308853	3.978808328	0.09798204	40.60752704	0	0	UP
P2ry2	5502.949817	3.950990205	0.096302191	41.02700204	0	0	UP
Rnf125	6403.559167	4.641965167	0.085673841	54.18182645	0	0	UP
Rac2	6678.864992	2.965730747	0.072461156	40.92855995	0	0	UP
Asprv1	1771.985256	6.196246481	0.15718723	39.41952834	0	0	UP
Casp4	3536.928473	4.103826617	0.098608769	41.61725853	0	0	UP
Tlr13	3465.963021	3.968925338	0.09004686	44.07622136	0	0	UP
Lif	4428.285246	6.065756907	0.150912744	40.19380184	0	0	UP
Tiparp	9005.842124	3.17160817	0.066704618	47.5470551	0	0	UP
Dbn1	4719.051898	4.434693942	0.108265628	40.96123602	0	0	UP
Nfkbiz	18081.87055	5.502311758	0.086195895	63.83496285	0	0	UP
Tgfbi	9148.942968	2.577414652	0.060726131	42.4432545	0	0	UP
Zswim4	4688.289846	3.572748617	0.089866031	39.75638592	0	0	UP
Sbno2	25376.82477	4.021254053	0.061202243	65.70435792	0	0	UP
Fmnl2	8459.369171	2.946916604	0.073292816	40.2074414	0	0	UP
Btg1	25005.27042	3.399482448	0.067408839	50.43081143	0	0	UP
Rab8b	12542.59668	3.096344016	0.070479425	43.93259463	0	0	UP
Inhbb	8392.671831	4.296382585	0.111905776	38.39285815	0	0	UP
Lrg1	12333.31935	3.35975261	0.080316595	41.83136253	0	0	UP
Icam1	66793.56863	3.371420379	0.082123463	41.05307102	0	0	UP
Arid5a	5937.889908	3.686435775	0.084716865	43.51478016	0	0	UP
Themis2	5249.559781	3.665074273	0.08634551	42.44661099	0	0	UP
Ninj1	4240.346281	3.227032602	0.085407231	37.78406779	0	0	UP
Smim3	5936.564944	3.536858845	0.077151033	45.84331133	0	0	UP
Camp	4694.516308	5.397920312	0.129828369	41.57735581	0	0	UP
Egr1	10221.57888	4.968439756	0.119347171	41.63014263	0	0	UP
Akap12	121383.9756	4.800196518	0.082046962	58.50547574	0	0	UP
F13a1	7515.06073	4.06587609	0.096421339	42.16780351	0	0	UP
Stx11	6185.418318	3.758317788	0.071734601	52.39197988	0	0	UP
Rhou	5748.215991	4.179919548	0.071121549	58.77149215	0	0	UP
Thbs1	134200.7779	5.034784521	0.119940884	41.97721706	0	0	UP
Cd53	15511.09371	4.062898119	0.092388127	43.9764095	0	0	UP
Chd7	9151.534149	3.268570543	0.078274039	41.75804138	0	0	UP
Slc7a1	4802.829789	2.883158999	0.072509082	39.76272937	0	0	UP
Trem1	9183.298181	6.979844541	0.112899751	61.82338279	0	0	UP
Maff	8961.187687	3.620802163	0.089798467	40.32142514	0	0	UP
Zc3h12a	15296.24816	5.89708582	0.069685003	84.62489116	0	0	UP
Mapk6	10587.01701	3.382939158	0.076876368	44.00492941	0	0	UP
Tuba1c	7059.26833	3.709978661	0.083982636	44.17554428	0	0	UP
Ccrl2	10585.44474	3.764295178	0.094323646	39.90828735	0	0	UP
Mab21l3	1755.639873	7.756829867	0.202785924	38.25132298	0	0	UP
Ackr3	10837.32421	3.943188724	0.09597311	41.08639083	0	0	UP
Zfp36	23658.5002	4.031793765	0.10720201	37.60931114	0	0	UP
Fpr1	5989.448159	4.064059107	0.10506001	38.68321637	0	0	UP
Plaur	25091.48138	4.952349306	0.107828407	45.92805762	0	0	UP
Gjb2	1277.268587	4.041923006	0.10586632	38.17949845	0	0	UP
Tifa	6440.664105	5.426009104	0.093480763	58.04412504	0	0	UP
Sfn	8926.975633	4.91083746	0.06759765	72.64805045	0	0	UP
Cldn4	4227.581769	5.212678436	0.108969339	47.83619387	0	0	UP
Cd300lf	7154.564619	4.55373506	0.08535363	53.35139304	0	0	UP
Marcksl1	10457.21236	4.965443811	0.096896902	51.24460855	0	0	UP
Rnf149	12106.97891	4.404787355	0.069943357	62.97649309	0	0	UP
Tmem252	18414.59068	5.363519101	0.09997734	53.64734749	0	0	UP
Gm6377	1716.736219	6.279304911	0.160636093	39.09024917	0	0	UP
C5ar1	3258.676092	3.259769711	0.074781512	43.59058301	0	0	UP
Rasd1	1698.21008	4.641127827	0.116046257	39.99377437	0	0	UP
Lrrc25	2322.279368	5.381367101	0.107436816	50.08866872	0	0	UP
Ch25h	2786.030376	5.186800688	0.109696731	47.2830925	0	0	UP
Sgms2	4431.891413	4.128666435	0.102089016	40.44182813	0	0	UP
Cd14	65868.14344	6.951223259	0.083881439	82.86962312	0	0	UP
Cd177	7467.54139	5.703527834	0.08584952	66.43633919	0	0	UP
Fpr2	3737.544587	4.377904852	0.101745386	43.02804311	0	0	UP
Junb	24217.7137	4.78830208	0.075122241	63.74013928	0	0	UP
Socs3	41938.63533	5.877966896	0.076430595	76.90594205	0	0	UP
Bcl3	5913.128673	4.278894026	0.090729327	47.16109058	0	0	UP
Ier2	7023.640875	3.057588238	0.079853115	38.29015622	0	0	UP
Dennd4a	11821.63348	3.384069699	0.069642215	48.59221812	0	0	UP
Rnd1	18363.91602	6.187633399	0.077595567	79.74209925	0	0	UP
S100a8	92397.11531	7.164504434	0.117871418	60.78237237	0	0	UP
S100a9	140955.9	7.050629215	0.103242641	68.29183346	0	0	UP
Ptafr	5239.915296	5.570704631	0.107229595	51.95118575	0	0	UP
Nfil3	3731.440099	4.567632832	0.097823507	46.6925893	0	0	UP
Cxcl2	86566.12566	10.18226346	0.124579437	81.73309898	0	0	UP
Gda	8314.778658	3.227971917	0.075259176	42.89140642	0	0	UP
Fcer1g	5083.451409	3.387859118	0.087096565	38.89773529	0	0	UP
Osm	3900.945793	7.556767688	0.159271882	47.44571092	0	0	UP
Pirb	4211.741385	3.417856816	0.083788833	40.79131686	0	0	UP
Ifitm6	7717.195886	7.289480582	0.105714477	68.95442148	0	0	UP
Fcgr3	7638.167399	3.682283737	0.088364194	41.6716723	0	0	UP
Ifitm2	6008.79206	2.89708978	0.071129203	40.72996248	0	0	UP
Sphk1	8020.244286	4.006914642	0.08321532	48.15116554	0	0	UP
Marcks	25452.28986	2.493892194	0.06639762	37.55996363	0	0	UP
Wfdc17	3501.749048	5.530128907	0.105814817	52.26233021	0	0	UP
Cebpd	18281.73885	3.380054693	0.07347165	46.00488333	0	0	UP
Slfn2	18350.53755	4.668351271	0.089699464	52.04436077	0	0	UP
Cd80	1978.957121	5.112950949	0.135537494	37.72351689	0	0	UP
Slfn1	2824.244141	4.381067548	0.115945949	37.78542996	0	0	UP
Serpina3m	1341.130116	5.65360371	0.136226511	41.50149382	0	0	UP
Gm13889	14394.23163	5.426644408	0.092629677	58.58429593	0	0	UP
Apold1	6233.147076	6.381142911	0.140325846	45.47375349	0	0	UP
Gbp5	7386.000951	4.734581451	0.112003479	42.27173578	0	0	UP
Lilrb4b	34926.9577	7.021417558	0.078142254	89.85430006	0	0	UP
Lilrb4a	8701.85786	4.933049793	0.09013419	54.73006174	0	0	UP
Clic4	111541.205	2.558642495	0.068218987	37.50631031	7.27E-308	3.12E-306	UP
Rell1	7354.336366	2.933136698	0.078205942	37.50529227	7.55E-308	3.23E-306	UP
Rhbdf2	5727.45896	2.434567747	0.064964349	37.47544296	2.31E-307	9.86E-306	UP
Osmr	13815.0957	3.133279189	0.083617251	37.47168397	2.66E-307	1.13E-305	UP
Glrx	6117.673588	3.689401387	0.098593682	37.42026156	1.83E-306	7.74E-305	UP
Grina	9735.838524	2.675907163	0.071846878	37.24458511	1.30E-303	5.46E-302	UP
Abtb2	2484.238523	3.795880703	0.101939302	37.23667531	1.74E-303	7.30E-302	UP
Prr7	1224.303617	5.162525543	0.139175198	37.09371801	3.55E-301	1.48E-299	UP
Batf	1639.40969	3.765386673	0.101631204	37.04951367	1.83E-300	7.61E-299	UP
Rgs1	1270.544582	5.073988721	0.137827035	36.81417601	1.10E-296	4.54E-295	UP
Arg2	1562.003124	3.980027476	0.108224475	36.77566888	4.52E-296	1.87E-294	UP
Gbp2	10946.74752	3.180069991	0.086678207	36.68822987	1.13E-294	4.63E-293	UP
Upp1	2882.850563	3.972771019	0.108298633	36.68348268	1.34E-294	5.48E-293	UP
Irgm1	7793.98288	3.301488927	0.090056917	36.66002618	3.17E-294	1.29E-292	UP
Rdh12	1437.050052	5.966099711	0.162771866	36.65313822	4.08E-294	1.66E-292	UP
Timp1	4363.689046	5.308836844	0.144894885	36.63922889	6.79E-294	2.75E-292	UP
Snx18	7084.68101	2.364252493	0.064642401	36.57432979	7.32E-293	2.95E-291	UP
Dusp5	1865.017721	3.152514526	0.08620691	36.56916266	8.85E-293	3.55E-291	UP
Slc7a6	2826.990976	2.693841706	0.073673404	36.56464296	1.04E-292	4.17E-291	UP
Zwint	6133.59284	2.723226579	0.074698116	36.45642908	5.44E-291	2.17E-289	UP
Ddit4	6655.577205	2.742379879	0.075283329	36.42745221	1.57E-290	6.21E-289	UP
Sema6b	2247.525187	2.868861457	0.078956967	36.33449395	4.62E-289	1.83E-287	UP
Sat1	13744.93936	2.107265888	0.058004945	36.32907317	5.62E-289	2.22E-287	UP
Traf6	5614.532952	2.606662139	0.07189568	36.25617182	7.94E-288	3.12E-286	UP
Klf6	23422.57238	2.243941648	0.061979951	36.2043147	5.21E-287	2.04E-285	UP
Oasl1	2630.150096	5.511016453	0.152394792	36.16276112	2.34E-286	9.13E-285	UP
Jak2	11388.00406	2.767561657	0.076583145	36.1379995	5.74E-286	2.23E-284	UP
Mx2	1947.909852	5.765772294	0.15977803	36.08613966	3.74E-285	1.45E-283	UP
Mapkapk2	23459.38587	2.658343871	0.073672153	36.08342873	4.13E-285	1.59E-283	UP
Hs6st1	4742.201719	2.825509603	0.078341096	36.06676126	7.53E-285	2.89E-283	UP
Cxcl3	22563.56472	9.953025491	0.276326034	36.01913778	4.20E-284	1.60E-282	UP
Nfkbib	3180.185101	3.332617763	0.092597125	35.99050995	1.18E-283	4.49E-282	UP
Ifitm3	20719.50123	2.386577716	0.066532105	35.87106884	8.63E-282	3.28E-280	UP
Ctps	5433.141543	2.775617977	0.07744776	35.83858303	2.77E-281	1.05E-279	UP
Hcls1	6154.803072	3.15585487	0.088233688	35.76700631	3.60E-280	1.36E-278	UP
Wfdc21	2119.2106	5.008746339	0.140279973	35.70535585	3.26E-279	1.23E-277	UP
Nupr1	13676.69849	3.240565212	0.090944684	35.63226659	4.44E-278	1.66E-276	UP
Spred1	9830.0047	2.094367735	0.058821364	35.60556226	1.15E-277	4.28E-276	UP
Ube2d3	23546.726	2.005240484	0.056386575	35.56237415	5.35E-277	1.99E-275	UP
Ptprj	9393.993355	2.25917975	0.063561622	35.54314217	1.06E-276	3.92E-275	UP
Fos	4417.031494	3.702546953	0.104237397	35.52033199	2.39E-276	8.80E-275	UP
Kdm6b	14430.37123	2.920390205	0.082317919	35.47696824	1.11E-275	4.08E-274	UP
Cebpb	11911.47066	3.245866183	0.091571913	35.44608912	3.33E-275	1.22E-273	UP
Bcl10	4407.106509	2.492241587	0.070350285	35.42617626	6.75E-275	2.46E-273	UP
Gclc	35592.33964	3.080975535	0.087039622	35.39739118	1.87E-274	6.79E-273	UP
Sntb2	11024.50572	2.511886983	0.07107654	35.34059154	1.40E-273	5.05E-272	UP
Cyth4	5315.737776	2.86006185	0.080930196	35.33986064	1.44E-273	5.16E-272	UP
Fmnl1	7411.238506	2.818662335	0.079764939	35.337109	1.58E-273	5.67E-272	UP
Etf1	14281.14515	2.228154654	0.063197272	35.25713335	2.67E-272	9.53E-271	UP
Akr1b8	4999.291825	4.13354417	0.117300985	35.23878485	5.10E-272	1.81E-270	UP
Efhd2	9574.886442	2.310740419	0.06566962	35.18735788	3.12E-271	1.11E-269	UP
Ralgds	9278.248506	3.080147948	0.087587748	35.16642469	6.52E-271	2.31E-269	UP
Gch1	3424.814555	3.25694102	0.092804682	35.09457653	8.16E-270	2.88E-268	UP
Acvr1b	7422.205339	1.994387824	0.056979007	35.00215162	2.09E-268	7.33E-267	UP
Dusp1	34614.19454	3.558656293	0.101746454	34.9757279	5.26E-268	1.84E-266	UP
Emp1	29560.39554	2.460356372	0.070427098	34.93479714	2.20E-267	7.66E-266	UP
Lamc2	15958.25639	1.898992082	0.054420972	34.89449039	9.01E-267	3.12E-265	UP
Ly6a2	1052.743241	5.266306017	0.151039448	34.8670899	2.35E-266	8.10E-265	UP
Gramd1a	7422.176124	2.734029677	0.07848937	34.83312054	7.67E-266	2.64E-264	UP
Eif5	17705.26423	1.967038452	0.056703358	34.68998195	1.12E-263	3.83E-262	UP
Rcan1	7794.760875	3.187562325	0.091995796	34.64900004	4.62E-263	1.58E-261	UP
Olfm4	1830.597702	7.817159142	0.226041133	34.58290556	4.57E-262	1.55E-260	UP
Ceacam1	8287.188082	2.547469934	0.073665249	34.58170527	4.76E-262	1.61E-260	UP
Pwp1	2835.150921	2.705118585	0.07837027	34.51715286	4.44E-261	1.50E-259	UP
Fas	7070.222686	2.727560303	0.079139751	34.46511103	2.67E-260	9.00E-259	UP
Pglyrp1	2037.800128	3.116727094	0.090454024	34.45647826	3.60E-260	1.21E-258	UP
Adora2a	1167.700607	3.802084863	0.110432465	34.42904995	9.27E-260	3.10E-258	UP
Fcgr2b	6844.7629	3.627176514	0.105492649	34.38321593	4.49E-259	1.50E-257	UP
Siglece	1420.104641	3.939570018	0.114670131	34.35567729	1.16E-258	3.85E-257	UP
Tgif1	3103.058734	3.215679234	0.093665502	34.33152178	2.66E-258	8.80E-257	UP
Pla2g7	2075.776451	3.607685758	0.105097162	34.3271473	3.09E-258	1.02E-256	UP
Rgs16	1291.660526	6.15218442	0.179250757	34.32166491	3.73E-258	1.23E-256	UP
Gclm	6235.527717	2.626049531	0.07657466	34.29397565	9.65E-258	3.17E-256	UP
Mt2	1658.036563	8.123684827	0.237301993	34.23352973	7.67E-257	2.51E-255	UP
Susd6	17805.66916	2.146503932	0.062880176	34.13641743	2.13E-255	6.91E-254	UP
Ddx3x	46955.75903	1.923725702	0.056456102	34.07471726	1.75E-254	5.66E-253	UP
Tpm3	31824.01181	2.068797572	0.060716144	34.07327003	1.84E-254	5.93E-253	UP
Ncf1	3789.327826	2.43651156	0.071619619	34.0201693	1.12E-253	3.61E-252	UP
Adamts9	10753.3642	3.093321418	0.091312797	33.87609986	1.50E-251	4.78E-250	UP
Tax1bp1	19361.077	1.941560111	0.057361921	33.84754338	3.94E-251	1.25E-249	UP
Rlim	8003.190538	1.987150735	0.058727253	33.83694317	5.65E-251	1.79E-249	UP
Bcl2a1d	1900.972692	4.065686977	0.120235466	33.81437371	1.21E-250	3.83E-249	UP
Mmp9	4348.74283	3.889136086	0.115019741	33.8127704	1.28E-250	4.03E-249	UP
Mmp3	2932.830263	2.89720095	0.085784192	33.77313332	4.89E-250	1.54E-248	UP
Rabgef1	6534.447065	2.759374695	0.081721731	33.76549509	6.33E-250	1.98E-248	UP
Nus1	8570.71345	2.251605178	0.066706786	33.75376479	9.41E-250	2.94E-248	UP
Ifi47	4192.669031	2.934134864	0.086993823	33.72808284	2.24E-249	6.98E-248	UP
Csf1	8997.860923	3.44155121	0.102269425	33.6518094	2.93E-248	9.11E-247	UP
Cxcl16	4748.30339	2.263767708	0.067455941	33.55920442	6.61E-247	2.05E-245	UP
Ly6c2	2916.536608	3.695268723	0.110160215	33.54449439	1.08E-246	3.34E-245	UP
Cdcp1	3918.877629	2.338620615	0.069722812	33.54168546	1.19E-246	3.66E-245	UP
Ms4a4a	1261.773747	5.194965304	0.155258243	33.46015777	1.83E-245	5.62E-244	UP
Igfbp3	9828.739973	2.978400469	0.089028917	33.45430433	2.23E-245	6.82E-244	UP
Atf3	3634.906472	4.309082047	0.128850295	33.44254712	3.30E-245	1.01E-243	UP
Alpl	1462.427394	4.09001595	0.122391017	33.41761564	7.61E-245	2.31E-243	UP
Ttc9	4544.083044	2.530972504	0.075984059	33.30925636	2.84E-243	8.60E-242	UP
Alox5ap	2390.545789	3.306433211	0.099637426	33.18465097	1.79E-241	5.42E-240	UP
Saa1	2236.415199	8.846731482	0.266653837	33.17683929	2.32E-241	7.00E-240	UP
Aff1	22282.04718	2.370094453	0.071456873	33.1681805	3.10E-241	9.31E-240	UP
Cd83	2364.01916	3.200380496	0.096664362	33.10817385	2.27E-240	6.79E-239	UP
Gja1	10904.11212	2.68590479	0.081299414	33.03719721	2.38E-239	7.10E-238	UP
Sh3pxd2b	7445.20707	3.214106829	0.097317301	33.02708555	3.32E-239	9.89E-238	UP
Plk3	2541.216786	3.808170659	0.115338466	33.01735126	4.58E-239	1.36E-237	UP
Stat3	19173.77556	2.005921147	0.060799392	32.99245432	1.04E-238	3.09E-237	UP
Nek6	4359.280716	2.47837662	0.075192533	32.96040872	3.00E-238	8.87E-237	UP
Nfkb1	13919.27316	2.295234467	0.069712705	32.92419196	9.91E-238	2.92E-236	UP
Plet1	5695.295802	2.451960351	0.074576353	32.8785233	4.46E-237	1.31E-235	UP
Tpd52	10106.13469	2.737580796	0.083270542	32.87574115	4.88E-237	1.43E-235	UP
Ptges	4541.034602	3.262094578	0.09929029	32.85411483	9.95E-237	2.91E-235	UP
Esd	8334.153943	2.829836328	0.086215303	32.82290057	2.78E-236	8.06E-235	UP
Il6	14833.21239	10.04811486	0.306165741	32.81920056	3.13E-236	9.08E-235	UP
Fgr	3202.410996	2.672721624	0.081582286	32.76105346	2.11E-235	6.10E-234	UP
Mir22hg	3032.945459	2.797997474	0.086031909	32.52278732	5.08E-232	1.46E-230	UP
Metrnl	2081.479939	3.317014707	0.102245437	32.44168944	7.09E-231	2.04E-229	UP
Edn1	4294.781073	2.937862616	0.090561543	32.44050965	7.37E-231	2.11E-229	UP
Tfpi2	865.1148536	5.044728805	0.155818278	32.37571906	6.03E-230	1.72E-228	UP
Cpeb4	10472.32672	2.244494229	0.069331448	32.37339345	6.50E-230	1.85E-228	UP
Cd69	1154.251226	3.442917527	0.106528803	32.31912333	3.77E-229	1.07E-227	UP
Glipr2	4891.978354	3.190426458	0.098757783	32.30557001	5.84E-229	1.66E-227	UP
Tacstd2	4608.982363	2.327879185	0.072165016	32.25772425	2.74E-228	7.75E-227	UP
Chic2	4234.480194	2.342660773	0.07275486	32.19937157	1.80E-227	5.08E-226	UP
Csf2rb2	2052.652373	2.71778991	0.08441286	32.19639663	1.98E-227	5.57E-226	UP
Neurl3	4612.289647	3.006948182	0.09344245	32.1796804	3.40E-227	9.52E-226	UP
Slc7a5	1699.680506	2.904542085	0.090311146	32.1615019	6.10E-227	1.71E-225	UP
Sema4a	4376.866938	2.32339727	0.07233591	32.11955559	2.35E-226	6.56E-225	UP
Snx10	4670.093754	3.106301862	0.096788511	32.09370441	5.40E-226	1.50E-224	UP
Spi1	3542.715019	2.670118071	0.08361796	31.93235128	9.50E-224	2.63E-222	UP
Ankrd1	2949.954999	2.742395248	0.085920879	31.91768139	1.52E-223	4.20E-222	UP
Mctp2	2052.64688	3.671535902	0.115254999	31.85576271	1.10E-222	3.02E-221	UP
Socs1	1179.018175	4.585579207	0.144058185	31.83143824	2.38E-222	6.54E-221	UP
Actr3	25532.71612	2.367129221	0.074443707	31.79757338	6.99E-222	1.92E-220	UP
Zfp281	4330.915682	2.174547924	0.068548572	31.72273111	7.55E-221	2.06E-219	UP
Crispld2	11115.36566	2.294091955	0.072317367	31.72255922	7.59E-221	2.07E-219	UP
Gadd45g	2093.316907	2.715667041	0.085631829	31.7132903	1.02E-220	2.77E-219	UP
Csf2rb	5738.978827	2.47600266	0.078165609	31.67636891	3.29E-220	8.86E-219	UP
Rnf19a	8884.883388	2.213308662	0.069890035	31.66844403	4.23E-220	1.14E-218	UP
Ampd3	4535.1921	2.474429742	0.078138621	31.66717966	4.40E-220	1.18E-218	UP
Dgat1	4031.736077	3.563820038	0.112613617	31.64643964	8.49E-220	2.27E-218	UP
Slk	18659.80398	1.854565595	0.058715226	31.58576966	5.79E-219	1.54E-217	UP
Chmp4b	16432.57571	2.425103164	0.076800133	31.57680944	7.69E-219	2.04E-217	UP
Nt5c2	3527.199744	2.133218238	0.067563859	31.57336281	8.57E-219	2.27E-217	UP
Etv6	5876.347608	2.514652407	0.079658314	31.56798421	1.02E-218	2.68E-217	UP
Pmaip1	2957.437652	3.566738371	0.113119624	31.5306774	3.30E-218	8.67E-217	UP
Gadd45a	1656.616706	3.584286137	0.113681449	31.52920881	3.46E-218	9.06E-217	UP
Picalm	26208.07609	2.075864877	0.065851261	31.52354008	4.13E-218	1.08E-216	UP
Tubb6	6546.727595	3.825906904	0.121683446	31.44147393	5.49E-217	1.43E-215	UP
Slc9a3r1	7470.128747	2.66600588	0.084961282	31.3790684	3.91E-216	1.01E-214	UP
Dennd3	12411.90405	2.159329803	0.068840912	31.36695543	5.71E-216	1.48E-214	UP
Ccdc86	1550.573495	2.748241423	0.087632835	31.36086419	6.92E-216	1.79E-214	UP
Rap1b	27867.21448	2.160906707	0.069006382	31.31459209	2.95E-215	7.60E-214	UP
Nop58	4365.813869	2.54243331	0.081231014	31.29880059	4.84E-215	1.24E-213	UP
Emilin2	3646.9499	3.429440558	0.109629277	31.28215989	8.16E-215	2.09E-213	UP
Apol8	1099.496528	7.431844993	0.237818979	31.25000804	2.23E-214	5.70E-213	UP
Lcp1	25453.23013	2.068953668	0.066239299	31.23453468	3.62E-214	9.21E-213	UP
Gtpbp4	4137.280439	2.115074484	0.067722472	31.2315017	3.98E-214	1.01E-212	UP
Nrip1	4892.459274	2.29072051	0.073366117	31.22313954	5.17E-214	1.31E-212	UP
Ncf4	1556.628284	3.429978532	0.109913753	31.20609071	8.81E-214	2.22E-212	UP
Tbk1	5139.806837	2.01055669	0.064484177	31.1790705	2.05E-213	5.16E-212	UP
Lrrc59	7621.504017	1.998242789	0.06422734	31.11202775	1.66E-212	4.15E-211	UP
Sla	5916.900479	2.618702613	0.084231403	31.08938629	3.35E-212	8.38E-211	UP
Cdkn2d	1596.623454	2.843434081	0.091562841	31.05445442	9.93E-212	2.48E-210	UP
Cd302	3479.865982	2.484656683	0.08001449	31.05258403	1.05E-211	2.62E-210	UP
Ifi207	2205.380559	2.914681332	0.09399419	31.00916471	4.06E-211	1.01E-209	UP
Ncf2	3386.595654	2.390411125	0.077393353	30.88651722	1.81E-209	4.49E-208	UP
Osgin1	2993.642239	2.839037727	0.091944561	30.8777127	2.38E-209	5.88E-208	UP
Epcam	5931.833529	2.108090803	0.068290082	30.86964822	3.05E-209	7.52E-208	UP
Rab11fip1	16127.36943	1.904259266	0.06178089	30.82278797	1.30E-208	3.19E-207	UP
Vasp	12120.50078	2.182233569	0.070910648	30.77441281	5.77E-208	1.41E-206	UP
Ppp1r15a	7978.277783	2.992584859	0.097367508	30.73494359	1.94E-207	4.74E-206	UP
Gnl3	2171.880842	2.368212575	0.077064822	30.73013761	2.25E-207	5.49E-206	UP
Ppp1r18	6162.384753	2.307799887	0.075177914	30.69784395	6.08E-207	1.47E-205	UP
Hbegf	7347.331342	3.156300754	0.102829093	30.69462783	6.71E-207	1.62E-205	UP
Nipal1	1648.901288	3.246506148	0.106043875	30.61474462	7.79E-206	1.88E-204	UP
Cd47	16975.51824	1.79711632	0.058858712	30.5327155	9.59E-205	2.30E-203	UP
Eif2s2	6082.431114	2.179465068	0.071438993	30.50805974	2.04E-204	4.87E-203	UP
Adora3	711.2638011	5.849531416	0.191757474	30.50484178	2.25E-204	5.35E-203	UP
Tmigd3	711.2638011	5.849531416	0.191757474	30.50484178	2.25E-204	5.35E-203	UP
Basp1	5715.134314	3.832659286	0.125758037	30.47645593	5.35E-204	1.27E-202	UP
Cdh1	29882.78367	1.558041615	0.051227575	30.41412007	3.57E-203	8.43E-202	UP
Vnn3	1267.720882	2.732986806	0.089895969	30.40166152	5.22E-203	1.23E-201	UP
Tyrobp	7681.266703	2.652832707	0.087278218	30.39512927	6.37E-203	1.50E-201	UP
Ppp1r15b	9770.050055	1.995978861	0.065837891	30.3165673	6.93E-202	1.62E-200	UP
Irak2	4860.423444	2.485761025	0.08201018	30.31039593	8.36E-202	1.95E-200	UP
Stom	10762.68852	2.164226303	0.071415915	30.30453792	9.99E-202	2.33E-200	UP
Entpd1	13779.14494	2.035044241	0.067161048	30.30096039	1.11E-201	2.59E-200	UP
Smad1	2616.378648	2.306178787	0.076194612	30.26695364	3.12E-201	7.25E-200	UP
Rasl10b	707.5810582	4.87575117	0.161459663	30.19795203	2.52E-200	5.84E-199	UP
Cd63	7894.523859	1.933430171	0.064043649	30.18925695	3.28E-200	7.57E-199	UP
Stfa2l1	1064.344181	7.655612061	0.253800452	30.16390237	7.05E-200	1.63E-198	UP
Sox9	657.7351053	4.618584986	0.153449866	30.09833188	5.10E-199	1.17E-197	UP
Mcl1	37205.04808	1.905343455	0.063381702	30.06141204	1.55E-198	3.56E-197	UP
Ms4a6c	1361.548894	3.297934861	0.110299711	29.89975971	1.98E-196	4.54E-195	UP
Rlf	3582.462491	2.106237257	0.070629904	29.82075776	2.10E-195	4.77E-194	UP
Mcoln2	793.6766614	4.589357751	0.153902892	29.81982786	2.16E-195	4.90E-194	UP
Gna13	15582.78206	2.177591772	0.073040653	29.81342135	2.62E-195	5.92E-194	UP
Serpina3g	2354.829696	3.859278891	0.129554964	29.78873805	5.47E-195	1.23E-193	UP
Il1r1	5532.303231	2.369529794	0.079650278	29.74917154	1.78E-194	4.00E-193	UP
Bach1	9376.845279	2.028950384	0.068321859	29.69694353	8.41E-194	1.88E-192	UP
Clu	13832.90122	1.649986881	0.055573652	29.69009267	1.03E-193	2.31E-192	UP
Ifit2	9700.42296	3.886476442	0.131088849	29.64765092	3.64E-193	8.12E-192	UP
Uchl3	1416.530238	2.945272904	0.099386125	29.63464872	5.35E-193	1.19E-191	UP
Sh2b2	1343.160438	4.095375324	0.138646679	29.53821429	9.31E-192	2.06E-190	UP
N4bp1	8605.966327	2.493758686	0.084585029	29.48227037	4.86E-191	1.08E-189	UP
Aldh1a3	825.0100681	4.949110859	0.167920657	29.47291259	6.40E-191	1.41E-189	UP
Cyrib	3955.707927	2.102253725	0.071351036	29.46353487	8.45E-191	1.86E-189	UP
Ccl22	3023.519413	3.815601867	0.129514866	29.46072517	9.18E-191	2.02E-189	UP
Mast4	7778.361333	2.327119293	0.079151699	29.4007498	5.37E-190	1.18E-188	UP
Nr4a3	3467.128047	3.28659289	0.111883802	29.37505546	1.14E-189	2.50E-188	UP
Igsf6	1902.060927	3.332886414	0.113510856	29.36182972	1.69E-189	3.68E-188	UP
Ets2	24564.01949	2.213693057	0.075396379	29.36073431	1.74E-189	3.79E-188	UP
Retnlg	23072.10996	6.583343899	0.22447355	29.32792711	4.57E-189	9.92E-188	UP
Orai2	2744.064137	2.244667165	0.07665117	29.28418643	1.65E-188	3.57E-187	UP
Cdk5r1	617.4803347	5.021180721	0.171558938	29.26796343	2.65E-188	5.74E-187	UP
Pkm	21974.38594	1.671407492	0.057140765	29.25070225	4.40E-188	9.49E-187	UP
Adamts1	13083.75403	2.146761303	0.073427428	29.2365043	6.67E-188	1.44E-186	UP
Phlda1	2330.849433	2.722994062	0.093272385	29.19400048	2.31E-187	4.96E-186	UP
Map4k4	18034.94326	2.019149023	0.069258597	29.1537672	7.48E-187	1.60E-185	UP
Ereg	1241.846727	7.578131269	0.260188426	29.12555103	1.70E-186	3.64E-185	UP
Cpne2	1398.654145	2.753016011	0.094587947	29.10535734	3.07E-186	6.54E-185	UP
Isg15	2598.57568	3.908504174	0.134999279	28.95203739	2.65E-184	5.59E-183	UP
Gem	4509.790714	3.239732229	0.112078983	28.90579602	1.01E-183	2.13E-182	UP
Ccl2	9672.552337	8.729135321	0.302030092	28.90154173	1.14E-183	2.40E-182	UP
Slc27a4	3801.565257	2.290901318	0.079426726	28.84295282	6.21E-183	1.30E-181	UP
Ier5	7781.850006	2.424979157	0.084113591	28.82981384	9.08E-183	1.90E-181	UP
Ddx21	7521.496701	1.885422746	0.065461969	28.80180304	2.04E-182	4.24E-181	UP
Micall2	1368.542819	3.86890217	0.134371882	28.79249809	2.66E-182	5.53E-181	UP
Calm2	26132.19318	1.856186466	0.064507101	28.77491684	4.42E-182	9.16E-181	UP
Jmjd1c	11252.96896	1.968427261	0.068411876	28.77318058	4.65E-182	9.61E-181	UP
Csf2ra	3104.903073	2.071561556	0.072204402	28.69023892	5.05E-181	1.04E-179	UP
Dmxl2	5748.250385	2.296269911	0.080153642	28.64835403	1.68E-180	3.46E-179	UP
Cish	3680.953648	2.372271398	0.082967536	28.59276661	8.26E-180	1.69E-178	UP
Ell2	5729.162303	2.970069749	0.104007849	28.55620793	2.35E-179	4.80E-178	UP
Yrdc	1579.835589	2.681942481	0.093920761	28.55537437	2.41E-179	4.90E-178	UP
Tatdn2	4322.233272	1.971783567	0.069101893	28.53443616	4.38E-179	8.90E-178	UP
Coro1a	8601.367201	2.12895529	0.074631235	28.52633087	5.52E-179	1.12E-177	UP
Lpcat2	1062.316561	2.824695235	0.099131736	28.49435858	1.38E-178	2.78E-177	UP
Epha2	8764.020443	1.988676432	0.070009482	28.40581571	1.71E-177	3.45E-176	UP
Bcor	5805.532559	2.362005339	0.083257596	28.36984795	4.76E-177	9.56E-176	UP
Marchf1	1815.039368	2.333652541	0.082293857	28.35755449	6.75E-177	1.35E-175	UP
Fbxw10	553.4259372	4.732330144	0.167063901	28.32646734	1.63E-176	3.25E-175	UP
Eif1a	7052.799807	2.149548585	0.075902432	28.31989085	1.97E-176	3.91E-175	UP
Rbms1	15013.29569	1.700848869	0.0601203	28.29075816	4.49E-176	8.91E-175	UP
Egln2	5055.586716	1.793643302	0.063484554	28.25322356	1.30E-175	2.57E-174	UP
Chst11	3664.009913	2.674657302	0.094732865	28.23367903	2.26E-175	4.45E-174	UP
Cmip	5838.677179	2.091485143	0.074128021	28.21450139	3.88E-175	7.63E-174	UP
Zfp46	5277.757614	3.060834178	0.108643715	28.17313621	1.25E-174	2.45E-173	UP
Pgd	12014.17867	2.060311383	0.073190279	28.15006883	2.39E-174	4.68E-173	UP
Saa3	37028.93724	8.834538578	0.313940989	28.14076172	3.11E-174	6.08E-173	UP
Slc2a6	758.8449771	4.093153287	0.145520274	28.12771846	4.49E-174	8.76E-173	UP
Rrs1	1927.79959	2.193450861	0.077990871	28.12445645	4.92E-174	9.58E-173	UP
Olfr56	803.4066763	4.209582193	0.150058723	28.05289902	3.68E-173	7.14E-172	UP
Klhl6	1818.647118	2.636619609	0.094008263	28.04667938	4.38E-173	8.49E-172	UP
Timp3	45721.22415	1.613598968	0.057597096	28.01528322	1.06E-172	2.05E-171	UP
Bcl2a1a	1312.361894	3.633577386	0.129721765	28.01054535	1.21E-172	2.33E-171	UP
St14	4764.516262	1.934351559	0.0690972	27.99464452	1.89E-172	3.64E-171	UP
Ifitm1	4013.690202	2.420871946	0.086598262	27.95520237	5.70E-172	1.09E-170	UP
Pgm2	2687.532973	2.483958219	0.088867808	27.95115894	6.38E-172	1.22E-170	UP
Ppp1r3d	899.5672587	3.157764038	0.113003832	27.94386694	7.83E-172	1.50E-170	UP
Mreg	930.0626008	3.94534285	0.141363521	27.90920056	2.06E-171	3.93E-170	UP
Gmfg	3367.325176	2.775273195	0.099470432	27.90048388	2.63E-171	5.00E-170	UP
Itgb2l	1002.612665	3.584102896	0.128671514	27.85467251	9.46E-171	1.79E-169	UP
St3gal1	18409.26248	2.259925303	0.081455294	27.74436357	2.04E-169	3.84E-168	UP
Nod2	1118.122413	3.13981885	0.113311975	27.70950603	5.36E-169	1.01E-167	UP
Midn	9135.101914	1.932936951	0.069790299	27.69635577	7.72E-169	1.45E-167	UP
Sash1	18309.62963	2.357732899	0.085249671	27.65679749	2.31E-168	4.33E-167	UP
Prag1	1414.440784	2.769780328	0.100210769	27.63954778	3.73E-168	6.97E-167	UP
Rhog	5537.992635	2.164630435	0.078328504	27.63528373	4.19E-168	7.83E-167	UP
Hivep1	8042.222851	1.57919504	0.057178311	27.61877723	6.62E-168	1.23E-166	UP
Mmp25	918.5409422	4.26225927	0.154375713	27.60964912	8.52E-168	1.58E-166	UP
Zc3h12c	2633.819945	2.137930408	0.077470302	27.59677378	1.22E-167	2.25E-166	UP
Pira11	799.4189139	4.777454783	0.173455829	27.54277443	5.40E-167	9.92E-166	UP
Pira6	799.4189139	4.777454783	0.173455829	27.54277443	5.40E-167	9.92E-166	UP
Pira7	799.4189139	4.777454783	0.173455829	27.54277443	5.40E-167	9.92E-166	UP
Pira12	799.4189139	4.777454783	0.173455829	27.54277443	5.40E-167	9.92E-166	UP
Trp53i11	3325.332399	2.257374901	0.082011003	27.5252687	8.75E-167	1.61E-165	UP
F10	1831.893003	3.36687449	0.122421639	27.50228247	1.65E-166	3.01E-165	UP
Ptx3	8784.462195	9.049518769	0.329112027	27.49677322	1.92E-166	3.49E-165	UP
Fbxl5	9735.788158	2.151485572	0.078306718	27.47510837	3.48E-166	6.33E-165	UP
Slc16a3	2289.189286	3.380348793	0.123048034	27.47178215	3.82E-166	6.93E-165	UP
Tnfaip8	1977.79359	2.151215696	0.078342711	27.45904069	5.42E-166	9.82E-165	UP
Arhgap30	3888.402165	1.87480988	0.068296029	27.45122834	6.72E-166	1.21E-164	UP
Areg	1310.300057	3.824264072	0.139339077	27.44573988	7.81E-166	1.41E-164	UP
Ifi211	1414.730216	4.512632466	0.164665909	27.40477677	2.41E-165	4.32E-164	UP
Ctla2a	7077.05943	2.416699954	0.088194404	27.40196473	2.60E-165	4.65E-164	UP
Gpr132	941.6707819	2.965417178	0.108346426	27.36977397	6.28E-165	1.12E-163	UP
Adgrg3	1400.068438	2.949769511	0.107791864	27.3654188	7.08E-165	1.26E-163	UP
Enc1	2709.306126	2.46026223	0.089980491	27.34217389	1.34E-164	2.38E-163	UP
Rtp4	3158.404718	2.883767968	0.105550575	27.32119611	2.38E-164	4.22E-163	UP
Ubc	9710.337579	1.672061928	0.061212441	27.31572066	2.76E-164	4.89E-163	UP
Bcar1	4818.983141	2.178409627	0.079800356	27.29824442	4.45E-164	7.87E-163	UP
Eif4a1	19478.42451	1.956631851	0.071676301	27.29817015	4.46E-164	7.87E-163	UP
Iigp1	10652.22761	3.635212282	0.133431123	27.24411067	1.95E-163	3.44E-162	UP
Csf3r	4140.396573	3.163954993	0.116217342	27.22446526	3.33E-163	5.87E-162	UP
Ncl	20130.51821	1.690461722	0.062112903	27.215951	4.21E-163	7.39E-162	UP
Pstpip1	1236.516336	3.229898122	0.118737302	27.20205076	6.14E-163	1.08E-161	UP
Smndc1	3051.969483	1.843140755	0.067822896	27.17578953	1.26E-162	2.20E-161	UP
Tle3	5313.912427	1.966292039	0.072382458	27.16531166	1.67E-162	2.92E-161	UP
Ckap4	4203.096455	1.992628699	0.07339292	27.15014871	2.52E-162	4.40E-161	UP
Ypel5	3869.370291	1.926408369	0.07107896	27.10237147	9.23E-162	1.61E-160	UP
Rhof	1349.807051	2.962791827	0.109368888	27.08989613	1.30E-161	2.25E-160	UP
Cfp	2502.850768	2.586196434	0.095662592	27.03456362	5.80E-161	1.01E-159	UP
Il1r2	16156.41312	9.235855811	0.341742582	27.02576822	7.36E-161	1.27E-159	UP
Clec4e	8792.940036	7.228725668	0.268053802	26.96744315	3.56E-160	6.15E-159	UP
Kcne4	1948.00233	4.163187398	0.154456483	26.95378861	5.15E-160	8.88E-159	UP
Pde12	1964.431295	2.16632032	0.080509113	26.90776538	1.78E-159	3.06E-158	UP
Foxp4	5806.390648	1.979500393	0.073596849	26.89653738	2.41E-159	4.14E-158	UP
Trim30b	947.0299504	3.561834402	0.132463199	26.8892374	2.93E-159	5.02E-158	UP
Gm38525	947.0299504	3.561834402	0.132463199	26.8892374	2.93E-159	5.02E-158	UP
Tnks1bp1	16387.89703	1.682175637	0.0625746	26.88272302	3.50E-159	5.97E-158	UP
Slc39a1	6558.033767	1.886214059	0.070183713	26.87538146	4.26E-159	7.27E-158	UP
Prkcg	925.784849	3.138095458	0.116975877	26.82685974	1.57E-158	2.67E-157	UP
Fes	2986.251585	1.98740632	0.074158914	26.79929094	3.29E-158	5.59E-157	UP
Taf4b	1399.531626	3.131614319	0.116864581	26.79694996	3.51E-158	5.94E-157	UP
Rbm3	8060.078314	2.021639654	0.075456892	26.79198145	4.01E-158	6.76E-157	UP
Rbm3-ps	8060.078314	2.021639654	0.075456892	26.79198145	4.01E-158	6.76E-157	UP
Arrdc4	4527.257585	1.952288506	0.072891967	26.78331483	5.06E-158	8.52E-157	UP
Pnrc1	6772.660923	2.207833313	0.082474997	26.76972907	7.28E-158	1.22E-156	UP
Irf1	9155.484445	2.016254878	0.075452625	26.72213031	2.60E-157	4.37E-156	UP
Birc2	5446.003484	2.400216246	0.089834346	26.71824698	2.89E-157	4.84E-156	UP
Cyba	5050.79882	1.85534975	0.069459425	26.71127415	3.48E-157	5.82E-156	UP
Capza1	5024.494961	1.793033953	0.067135202	26.7078061	3.82E-157	6.37E-156	UP
Gfpt2	1956.202913	2.714461598	0.101679325	26.69629849	5.20E-157	8.65E-156	UP
Usp43	1664.493506	2.537879812	0.095119366	26.681	7.82E-157	1.30E-155	UP
Lpgat1	7709.070178	1.578471175	0.059245134	26.6430519	2.15E-156	3.57E-155	UP
Tmed5	7468.912049	2.317084308	0.087013373	26.62905973	3.13E-156	5.17E-155	UP
Slc7a2	7598.998839	1.933306721	0.072723406	26.5843808	1.03E-155	1.69E-154	UP
Lox	8648.861335	2.79113795	0.105088085	26.55998498	1.97E-155	3.24E-154	UP
Tet2	6409.705108	2.732934683	0.102951139	26.54593931	2.86E-155	4.69E-154	UP
H2-Q4	8268.613784	1.676355218	0.063191941	26.52799045	4.61E-155	7.55E-154	UP
Pim3	7380.912938	1.796558033	0.067723958	26.52765869	4.65E-155	7.60E-154	UP
Itga7	2361.85158	2.173040921	0.081944052	26.51859247	5.92E-155	9.66E-154	UP
Nol10	1742.20766	2.608563478	0.098413144	26.50625071	8.21E-155	1.34E-153	UP
Crlf2	1799.40713	2.646923531	0.100058034	26.45388308	3.29E-154	5.35E-153	UP
Gnai3	10420.34499	1.665360923	0.063061801	26.40839451	1.10E-153	1.78E-152	UP
Tmem37	2078.01585	2.363738708	0.089571114	26.38952017	1.81E-153	2.92E-152	UP
Csf3	18862.00655	10.43941666	0.395740682	26.37943768	2.36E-153	3.80E-152	UP
Mmp13	561.1056226	5.139462302	0.19486844	26.37401054	2.72E-153	4.38E-152	UP
Cd52	3102.924868	2.399163408	0.091058848	26.34739475	5.50E-153	8.81E-152	UP
Nup62	2091.978874	2.139500655	0.081273138	26.32481895	9.97E-153	1.60E-151	UP
Ripor2	3084.436557	2.244471553	0.085334948	26.30190328	1.82E-152	2.91E-151	UP
Clic1	10042.62354	1.755949916	0.066802126	26.28583894	2.78E-152	4.44E-151	UP
Rab31	6086.717667	1.898067067	0.072363181	26.22973507	1.22E-151	1.93E-150	UP
Nmd3	2085.44619	2.302242805	0.087784681	26.22602007	1.34E-151	2.12E-150	UP
Tgm2	29690.96831	1.979572474	0.075758167	26.13015267	1.66E-150	2.61E-149	UP
Mcemp1	2023.150634	2.454188428	0.09392311	26.12976119	1.67E-150	2.63E-149	UP
Fgl2	4538.047434	1.842526368	0.070642287	26.08248469	5.76E-150	9.05E-149	UP
Egr3	818.8478689	3.943198576	0.151203992	26.07866711	6.37E-150	9.99E-149	UP
Ms4a6d	1499.075832	3.163229044	0.121482464	26.03856501	1.81E-149	2.84E-148	UP
Hmgb2	3048.993146	1.962553186	0.075473777	26.00311348	4.57E-149	7.13E-148	UP
Resf1	11814.95916	1.734064554	0.066792799	25.96184881	1.34E-148	2.08E-147	UP
S1pr1	24627.6131	1.450691161	0.056006312	25.90227983	6.28E-148	9.74E-147	UP
Nab1	7420.763914	1.764957794	0.068209022	25.87572348	1.25E-147	1.93E-146	UP
Rilpl2	1417.47772	2.369001245	0.091638747	25.85152383	2.34E-147	3.61E-146	UP
Fyb	1575.0815	2.344167934	0.090889425	25.79142649	1.11E-146	1.71E-145	UP
Ehf	4387.410863	2.229790254	0.086476182	25.78502202	1.31E-146	2.01E-145	UP
Car13	1819.227527	3.907574844	0.151668892	25.76385167	2.25E-146	3.47E-145	UP
Cstdc4	1021.502007	8.240261999	0.319845425	25.76326358	2.29E-146	3.52E-145	UP
Adora2b	1404.263553	2.434519075	0.094543794	25.75017321	3.21E-146	4.92E-145	UP
Prdx5	11138.63607	2.598149174	0.100954093	25.73594688	4.63E-146	7.09E-145	UP
Arih2	3667.363469	1.988550244	0.077356366	25.70635543	9.92E-146	1.52E-144	UP
Cpne8	2271.356731	2.042940059	0.079543765	25.68322064	1.80E-145	2.75E-144	UP
Hmga1	2847.859033	2.820380645	0.109846097	25.67574745	2.18E-145	3.33E-144	UP
Ppp1r3b	1249.725237	2.595571372	0.101105027	25.67203098	2.40E-145	3.65E-144	UP
Ccnl1	7276.131333	1.946502071	0.075849297	25.66275689	3.05E-145	4.63E-144	UP
Pdcd6	3709.628472	1.963169889	0.076519429	25.65583556	3.64E-145	5.53E-144	UP
Aqp3	531.0638287	3.737392169	0.145967263	25.60431759	1.37E-144	2.06E-143	UP
Hamp	510.7368731	3.972691663	0.155512852	25.54574509	6.12E-144	9.23E-143	UP
Rela	6805.905758	1.823736641	0.071445819	25.52614923	1.01E-143	1.52E-142	UP
Parp9	4557.412266	2.338852132	0.091668457	25.5142521	1.37E-143	2.06E-142	UP
H6pd	18350.3135	1.746987713	0.068549228	25.48515531	2.88E-143	4.32E-142	UP
1700017B05Rik	1910.042234	1.907703027	0.074873048	25.4791687	3.36E-143	5.02E-142	UP
Ccl5	2251.128292	3.059574773	0.120086266	25.47814053	3.44E-143	5.15E-142	UP
Xbp1	14965.33266	1.672433448	0.065663404	25.46979528	4.26E-143	6.36E-142	UP
Zfp622	2511.470299	1.843492035	0.072387283	25.46707061	4.57E-143	6.81E-142	UP
Slfn4	7713.819904	6.08877168	0.239478746	25.42510256	1.33E-142	1.98E-141	UP
Tank	2412.585637	1.934315818	0.07609807	25.41872364	1.57E-142	2.32E-141	UP
Snx20	1557.833607	3.061983544	0.120505354	25.40952284	1.98E-142	2.93E-141	UP
Aoah	586.160855	3.88444412	0.152937809	25.39884765	2.60E-142	3.84E-141	UP
Gbp6	1185.317467	3.26280972	0.12857167	25.37736131	4.48E-142	6.63E-141	UP
Eif1	24519.11368	1.690946846	0.066652537	25.36957981	5.47E-142	8.06E-141	UP
Gnl2	3135.781818	1.690555892	0.066655617	25.36254209	6.54E-142	9.63E-141	UP
Tslp	670.4092163	4.041860068	0.159675319	25.31299203	2.30E-141	3.38E-140	UP
Dhx15	9837.570948	1.434508531	0.056784365	25.2623859	8.28E-141	1.21E-139	UP
E230013L22Rik	535.1834672	3.69385002	0.14633063	25.24317711	1.35E-140	1.97E-139	UP
Pfkp	5617.394697	1.918788201	0.076016086	25.24187043	1.39E-140	2.03E-139	UP
Mmp14	6159.145477	2.442082341	0.097039313	25.16590706	9.47E-140	1.38E-138	UP
St3gal4	3136.112982	1.8333457	0.073024655	25.10584542	4.29E-139	6.25E-138	UP
Errfi1	23389.09142	2.152286726	0.08603782	25.0155888	4.14E-138	6.01E-137	UP
Csf2	633.6343118	5.037680432	0.202496164	24.87790546	1.29E-136	1.87E-135	UP
Jaml	919.4611773	3.643902464	0.146689658	24.84089548	3.24E-136	4.69E-135	UP
Surf4	10279.71411	1.506640763	0.060672386	24.83239698	4.01E-136	5.78E-135	UP
Ikzf1	3111.863179	1.954174425	0.078731712	24.82067738	5.36E-136	7.72E-135	UP
Mafk	7490.699341	1.904049154	0.07677799	24.79941393	9.10E-136	1.31E-134	UP
Avpi1	3540.832	2.274908083	0.091759453	24.79208429	1.09E-135	1.57E-134	UP
Ltb4r1	527.7281422	3.634852602	0.14725669	24.6837858	1.60E-134	2.29E-133	UP
Rhob	16909.58587	1.784454327	0.072294995	24.68295819	1.63E-134	2.33E-133	UP
Ezr	21885.47705	1.398326625	0.056683188	24.66915981	2.29E-134	3.28E-133	UP
Plagl2	2850.814564	1.679512025	0.068179851	24.63355376	5.52E-134	7.86E-133	UP
Psmd11	3887.649643	1.533098119	0.062364376	24.58291461	1.92E-133	2.73E-132	UP
Stk40	7459.888965	1.89975198	0.077368658	24.55454229	3.87E-133	5.45E-132	UP
Atp1b3	11869.61872	1.513780523	0.061789815	24.49886813	1.52E-132	2.13E-131	UP
Bcl2a1b	567.4998424	4.224751807	0.172473021	24.49514583	1.66E-132	2.34E-131	UP
Jak1	16940.01941	1.544079838	0.063058295	24.48654578	2.05E-132	2.88E-131	UP
Wsb1	5935.561434	1.821634159	0.074402797	24.48340962	2.22E-132	3.11E-131	UP
Rubcnl	696.0745487	3.369548253	0.137638655	24.48111863	2.35E-132	3.28E-131	UP
Cast	8300.891901	1.43217559	0.058538587	24.46549632	3.44E-132	4.81E-131	UP
Serpina3i	370.2856496	4.953553963	0.202551442	24.45578231	4.37E-132	6.08E-131	UP
Marchf5	3924.852085	1.749719041	0.071579283	24.44448964	5.76E-132	8.00E-131	UP
Gm16685	388.0467698	5.186072579	0.212168925	24.44312978	5.95E-132	8.26E-131	UP
Has1	709.0491481	4.433658358	0.18149519	24.42851707	8.51E-132	1.18E-130	UP
Erbin	18792.29265	1.521412578	0.062340719	24.40479664	1.52E-131	2.10E-130	UP
Hck	5157.050949	2.286778529	0.093716356	24.40106119	1.67E-131	2.30E-130	UP
Chd1	5109.040309	1.665608172	0.068365504	24.36328371	4.19E-131	5.77E-130	UP
Vapa	7172.30814	1.557096229	0.063927742	24.3571287	4.87E-131	6.69E-130	UP
Rap2c	3270.419928	1.75064536	0.071893498	24.350538	5.72E-131	7.85E-130	UP
Pabpc1	20981.8324	1.459080411	0.059942403	24.34137337	7.15E-131	9.80E-130	UP
Slc13a3	734.6769601	2.912444856	0.119650367	24.34129487	7.17E-131	9.81E-130	UP
Sell	3983.238338	2.34778176	0.096482694	24.33370871	8.62E-131	1.18E-129	UP
Taf7	1536.188863	2.479544668	0.101933661	24.32508202	1.06E-130	1.45E-129	UP
Sdcbp	21737.76547	1.7737119	0.073062736	24.27656002	3.47E-130	4.73E-129	UP
Elf3	2031.63948	2.022534323	0.083331595	24.2709183	3.98E-130	5.41E-129	UP
Rap2b	1017.42923	2.408123522	0.099318808	24.24639977	7.22E-130	9.80E-129	UP
Cotl1	5670.14177	1.93660808	0.079980591	24.21347535	1.60E-129	2.17E-128	UP
Mob3c	2196.732453	2.065699134	0.085399011	24.1887945	2.92E-129	3.94E-128	UP
Arpc5	13821.37858	1.616821419	0.0668756	24.17655207	3.93E-129	5.30E-128	UP
Ccl12	864.0939392	5.252403644	0.217736171	24.12278871	1.44E-128	1.94E-127	UP
Acot9	3092.121232	1.810143611	0.075083516	24.10840232	2.04E-128	2.74E-127	UP
AB124611	1325.119317	3.024322734	0.125586448	24.08160098	3.90E-128	5.22E-127	UP
Tnfrsf11a	803.5630481	2.601688398	0.108107041	24.06585529	5.70E-128	7.62E-127	UP
Tma16	914.346081	2.622178639	0.109022539	24.05171144	8.01E-128	1.07E-126	UP
Cpeb2	2270.542076	2.233252141	0.092902871	24.03856973	1.10E-127	1.47E-126	UP
Rhov	678.951479	4.931414738	0.205147827	24.03834746	1.11E-127	1.47E-126	UP
Gab2	4985.510878	2.139024318	0.089154847	23.99223816	3.35E-127	4.46E-126	UP
Gdf15	2935.356255	6.925963916	0.288946976	23.96967087	5.76E-127	7.65E-126	UP
Psma6	5264.425546	1.804444953	0.075295325	23.9649003	6.46E-127	8.57E-126	UP
Tap1	5313.086691	2.386906057	0.099720215	23.93602991	1.29E-126	1.71E-125	UP
Ptprc	11212.85206	1.698215146	0.070979873	23.92530543	1.67E-126	2.21E-125	UP
Arpc1b	11299.36262	1.626322713	0.06806922	23.89218956	3.69E-126	4.87E-125	UP
Wdr43	2814.128943	1.798854635	0.075296704	23.89021761	3.87E-126	5.10E-125	UP
Ntng2	1498.386043	2.99989729	0.125595498	23.88538875	4.34E-126	5.71E-125	UP
Tpm3-rs7	2850.055244	2.269094679	0.095140402	23.84995899	1.01E-125	1.33E-124	UP
Il13ra1	6034.925885	1.926921723	0.080800015	23.84803683	1.06E-125	1.39E-124	UP
Chd2	7082.0834	1.552365506	0.065205947	23.80711552	2.82E-125	3.68E-124	UP
Ibtk	3815.661549	1.701618482	0.071536943	23.78656968	4.60E-125	5.99E-124	UP
Ptpn12	8260.983875	1.60900121	0.067688138	23.77080045	6.70E-125	8.71E-124	UP
Clint1	7500.202425	1.48747925	0.062592443	23.76451829	7.78E-125	1.01E-123	UP
Tlk2	3342.509003	1.596101819	0.067172737	23.76115516	8.43E-125	1.09E-123	UP
Carhsp1	12036.56112	1.97090573	0.08321302	23.68506433	5.14E-124	6.64E-123	UP
Nampt	9049.167905	2.295987344	0.097083508	23.64961244	1.19E-123	1.53E-122	UP
Plk2	5638.252963	1.961498624	0.082945846	23.64794294	1.24E-123	1.59E-122	UP
Rasip1	4637.264451	1.564656342	0.066173521	23.64474961	1.34E-123	1.72E-122	UP
Mki67	3148.146694	2.07276897	0.087712782	23.63132168	1.84E-123	2.36E-122	UP
Tuba4a	3755.279696	1.983955964	0.083963428	23.62881103	1.95E-123	2.50E-122	UP
Nolc1	3162.104507	1.720612502	0.072860512	23.61515815	2.69E-123	3.44E-122	UP
Serpinb2	730.6701986	5.922739674	0.250856216	23.61009736	3.04E-123	3.87E-122	UP
Nuak2	1523.493037	2.173324575	0.092303476	23.54542493	1.40E-122	1.78E-121	UP
Pik3r5	2683.028846	2.467554989	0.104854525	23.5331284	1.87E-122	2.37E-121	UP
Sik1	8978.3153	1.86671471	0.079386345	23.5143047	2.91E-122	3.69E-121	UP
Milr1	723.8813885	3.323874062	0.141413255	23.50468529	3.65E-122	4.63E-121	UP
Ptger4	835.0700344	2.69416339	0.114660345	23.49690634	4.39E-122	5.55E-121	UP
Tra2b	6164.050113	1.381175299	0.058794975	23.49138341	5.00E-122	6.31E-121	UP
Stk17b	6384.928103	2.290500192	0.097808074	23.41831395	2.78E-121	3.50E-120	UP
Actg1	37465.96784	1.481050039	0.063281704	23.40407969	3.88E-121	4.88E-120	UP
Optn	1875.674564	1.965767275	0.084031099	23.39333042	5.00E-121	6.27E-120	UP
Tlr6	456.9415546	3.728310518	0.159828228	23.32698397	2.36E-120	2.95E-119	UP
Fxyd5	5755.67426	1.985363208	0.085124292	23.32310965	2.58E-120	3.23E-119	UP
Plekho2	4498.58344	2.523660565	0.108229512	23.31767489	2.93E-120	3.66E-119	UP
Dhx40	3773.791099	1.607373599	0.068987036	23.29964721	4.47E-120	5.57E-119	UP
Dhrs9	719.9202178	3.969449817	0.170779373	23.24314555	1.67E-119	2.07E-118	UP
Il1bos	500.6201412	6.416101324	0.276469958	23.20722793	3.85E-119	4.77E-118	UP
Rab32	1424.238994	1.97383143	0.085070084	23.20241556	4.30E-119	5.33E-118	UP
Utp4	1596.146268	2.059386305	0.088768545	23.19950497	4.61E-119	5.70E-118	UP
Trem3	548.3330422	5.042975382	0.217461274	23.19022271	5.71E-119	7.05E-118	UP
Ly6i	739.5225252	4.30273215	0.185638171	23.17805718	7.58E-119	9.34E-118	UP
Oacyl	490.1037969	6.910501498	0.298464908	23.15348072	1.34E-118	1.65E-117	UP
Rgs4	1140.446225	2.710748815	0.11709178	23.15063287	1.43E-118	1.76E-117	UP
Rnh1	6422.749639	1.414035687	0.061115823	23.13698196	1.97E-118	2.41E-117	UP
Tnfsf14	603.7185793	4.063076828	0.175658376	23.13056131	2.28E-118	2.80E-117	UP
Rbpj	5032.697496	1.943682884	0.084105092	23.11016886	3.66E-118	4.48E-117	UP
Sde2	2471.965237	1.914557195	0.082971447	23.07489216	8.28E-118	1.01E-116	UP
Nfkbid	865.7591177	3.738578223	0.162023726	23.07426394	8.40E-118	1.02E-116	UP
Ebi3	403.285314	4.265631114	0.185022028	23.05472031	1.32E-117	1.61E-116	UP
Actr3-ps	1116.60401	2.509314917	0.10885276	23.05237743	1.39E-117	1.70E-116	UP
Rdh10	2606.325528	2.163529928	0.093879043	23.04593082	1.62E-117	1.97E-116	UP
AW112010	3617.781964	2.553559789	0.110855434	23.03504385	2.08E-117	2.52E-116	UP
U2af1	2797.55866	1.667679679	0.072419102	23.02817387	2.43E-117	2.95E-116	UP
Rnasel	3613.705933	2.266670552	0.098449132	23.02377377	2.69E-117	3.27E-116	UP
Gpr35	1436.142398	3.600277617	0.156641949	22.98412167	6.72E-117	8.14E-116	UP
Klf7	7041.111494	2.067195323	0.090318173	22.88792238	6.13E-116	7.37E-115	UP
Arsi	377.2743833	3.979401773	0.173896391	22.8837514	6.74E-116	8.10E-115	UP
Pi15	2640.567227	2.867022894	0.125300606	22.88115749	7.16E-116	8.59E-115	UP
Elf2	5433.523856	1.452729691	0.06349834	22.87823095	7.65E-116	9.17E-115	UP
Abi1	8191.105136	1.566207628	0.068483471	22.86986336	9.27E-116	1.11E-114	UP
Pdlim1	5713.498696	1.643799824	0.071885228	22.86700432	9.90E-116	1.18E-114	UP
Rab44	2471.430709	2.696779989	0.118132521	22.8284301	2.39E-115	2.86E-114	UP
Mybbp1a	5300.345701	1.707546495	0.074821943	22.82146692	2.81E-115	3.35E-114	UP
Lypd6b	665.0514284	2.918047568	0.127899596	22.81514295	3.24E-115	3.86E-114	UP
Suco	4734.642533	1.897017146	0.083189425	22.80358524	4.22E-115	5.02E-114	UP
Cnn3	10245.65007	1.716167389	0.075293364	22.79307642	5.37E-115	6.38E-114	UP
Cldn1	1336.584419	2.428405609	0.106555262	22.79010493	5.75E-115	6.82E-114	UP
Mideas	8083.961791	1.849032909	0.081154395	22.78413771	6.59E-115	7.80E-114	UP
Nfe2l2	11298.58843	1.290344715	0.056636383	22.78296485	6.77E-115	8.00E-114	UP
Arf4	10548.18618	1.403380362	0.06169083	22.74860551	1.48E-114	1.75E-113	UP
Atf4	12102.49715	1.848590368	0.081310387	22.73498433	2.02E-114	2.38E-113	UP
Plxna2	8318.718172	1.608094381	0.070747542	22.73003904	2.26E-114	2.66E-113	UP
D16Ertd472e	2394.726375	1.925042051	0.084739353	22.71721443	3.03E-114	3.55E-113	UP
F630028O10Rik	896.0204232	2.573228875	0.113277975	22.7160565	3.11E-114	3.65E-113	UP
St3gal6	4747.904643	1.702294202	0.07497004	22.70632642	3.88E-114	4.54E-113	UP
Retreg1	6149.130409	1.77495257	0.078172968	22.70545191	3.96E-114	4.63E-113	UP
Ubtd1	1230.536421	2.396747907	0.105669288	22.68159424	6.81E-114	7.94E-113	UP
Capza2	10539.4769	1.595600402	0.070505122	22.63098554	2.15E-113	2.50E-112	UP
Mafb	1016.775693	2.784732499	0.123117557	22.6184841	2.85E-113	3.31E-112	UP
Dnttip2	2938.121346	1.625592204	0.071877228	22.61623405	3.00E-113	3.48E-112	UP
Map3k6	4364.278107	1.900762046	0.084260898	22.55805582	1.12E-112	1.29E-111	UP
Bcl2l11	3932.667945	1.800580328	0.079860585	22.54654582	1.45E-112	1.67E-111	UP
Zbtb48	1226.175188	2.444714741	0.108492344	22.53352316	1.95E-112	2.24E-111	UP
Slc30a4	2520.152813	1.582288386	0.070278868	22.51442605	3.00E-112	3.44E-111	UP
Arhgap15	994.949182	2.780201009	0.123538897	22.50466116	3.74E-112	4.28E-111	UP
Hcar2	4855.565785	5.560831905	0.247243745	22.49129463	5.05E-112	5.78E-111	UP
Tnfrsf26	687.1846464	3.250735384	0.144704978	22.4645719	9.22E-112	1.05E-110	UP
Ptgir	711.7702227	2.79465316	0.124443927	22.45712774	1.09E-111	1.25E-110	UP
Rhoj	7013.339506	1.846830957	0.082270358	22.4483156	1.33E-111	1.52E-110	UP
Krt87	401.7492323	4.747737125	0.211795299	22.41663132	2.71E-111	3.09E-110	UP
Mapk13	1241.270115	2.172897513	0.096994884	22.40218692	3.75E-111	4.27E-110	UP
Hcn4	681.1020317	4.711703547	0.210719131	22.36011288	9.63E-111	1.09E-109	UP
Ddx24	4727.714518	1.481007011	0.066280811	22.34443111	1.37E-110	1.55E-109	UP
Tsku	1597.048606	2.275144553	0.101835977	22.34126512	1.47E-110	1.66E-109	UP
Bcar3	3874.13928	1.613361006	0.072258343	22.32767783	1.99E-110	2.25E-109	UP
Treml2	1158.464455	2.280130435	0.102297231	22.2892683	4.70E-110	5.29E-109	UP
Dyrk3	739.5645848	2.955792412	0.132651525	22.28238544	5.48E-110	6.16E-109	UP
Actn1	10559.96202	1.469723741	0.065975358	22.2768588	6.20E-110	6.96E-109	UP
Dcun1d5	2593.06207	1.78098457	0.079990406	22.26497728	8.08E-110	9.05E-109	UP
Btg3	4679.606621	1.997420328	0.089747443	22.25601371	9.86E-110	1.10E-108	UP
Serpine1	31305.99275	5.38043224	0.241878832	22.24432871	1.28E-109	1.43E-108	UP
Evi2a	709.2065492	2.500198543	0.112465188	22.23086615	1.73E-109	1.92E-108	UP
Cxcl10	19853.40152	8.350994994	0.375856154	22.21859319	2.27E-109	2.53E-108	UP
Ipo5	5492.044153	1.436101024	0.064648364	22.21403519	2.51E-109	2.79E-108	UP
B4galt1	8028.236631	1.373581245	0.061856355	22.20598439	3.01E-109	3.34E-108	UP
Ccr7	1197.501497	2.193104906	0.098777543	22.2024647	3.25E-109	3.60E-108	UP
Cybb	6680.912583	1.52507413	0.068818191	22.16091563	8.19E-109	9.07E-108	UP
Dok3	1327.474905	1.964265871	0.088686295	22.14847151	1.08E-108	1.19E-107	UP
Dnajb6	4612.251524	1.429692228	0.064556797	22.14626955	1.13E-108	1.25E-107	UP
Mvp	6074.034177	1.534588708	0.069300074	22.14411344	1.19E-108	1.31E-107	UP
Prpf40a	5678.187049	1.369491621	0.061863068	22.13746691	1.38E-108	1.52E-107	UP
Dhx38	3892.114768	1.612364612	0.072911394	22.11402818	2.32E-108	2.55E-107	UP
Ralb	5753.47726	1.901276056	0.086025019	22.10143129	3.06E-108	3.37E-107	UP
Sp140	1463.042514	2.610700008	0.11832687	22.06345877	7.09E-108	7.76E-107	UP
Flot2	5393.899141	1.633273182	0.074026473	22.06336616	7.11E-108	7.77E-107	UP
Wdr26	13237.85039	1.530457594	0.069491316	22.02372449	1.71E-107	1.86E-106	UP
Bzw1	11129.73684	1.278998618	0.05809709	22.01484804	2.08E-107	2.26E-106	UP
Lipg	6224.178005	2.124338755	0.096529026	22.00725366	2.45E-107	2.67E-106	UP
Zfp52	1078.865085	2.518315495	0.114455485	22.00257592	2.72E-107	2.96E-106	UP
Pak6	691.668931	3.030350444	0.137736148	22.00112665	2.81E-107	3.05E-106	UP
Aff4	14949.65262	1.341307124	0.06105257	21.96970776	5.61E-107	6.08E-106	UP
Fam43a	3292.117178	1.843517817	0.08394429	21.96120558	6.77E-107	7.32E-106	UP
Ccl3	15383.31156	9.35140411	0.426160322	21.94339461	1.00E-106	1.08E-105	UP
Il12a	370.6263653	3.619874051	0.16500957	21.93735829	1.14E-106	1.23E-105	UP
Lix1l	3610.562962	1.777182769	0.081131759	21.90489622	2.33E-106	2.51E-105	UP
Hivep3	2517.139377	1.756036832	0.080197108	21.8965108	2.80E-106	3.02E-105	UP
Marchf7	5743.76378	1.534684412	0.070135722	21.88163694	3.89E-106	4.18E-105	UP
Igf2bp2	1542.367443	1.90348388	0.087114026	21.85048674	7.69E-106	8.24E-105	UP
Rbm39	17978.47819	1.198953837	0.05490937	21.83514098	1.08E-105	1.15E-104	UP
Arpc2	14054.66191	1.391049923	0.063718083	21.83132103	1.17E-105	1.25E-104	UP
I830077J02Rik	772.3642028	2.66489173	0.12217368	21.81232272	1.77E-105	1.89E-104	UP
Lgals3	7710.832563	1.503682406	0.068969457	21.80214934	2.21E-105	2.36E-104	UP
Ccdc88b	2009.906187	2.313998256	0.106343009	21.75975903	5.58E-105	5.93E-104	UP
Mbd2	7169.058293	1.357666768	0.06241943	21.75070758	6.80E-105	7.22E-104	UP
Rnf122	1287.071617	2.349777723	0.108063325	21.74445144	7.80E-105	8.26E-104	UP
Tbrg1	3865.920176	1.537820845	0.070759987	21.73291582	1.00E-104	1.06E-103	UP
Dazap2	17319.70809	1.28134662	0.058979476	21.72529685	1.18E-104	1.25E-103	UP
Lrrc8d	4726.672012	2.344386414	0.108023168	21.70262603	1.94E-104	2.04E-103	UP
Arrb2	2279.895443	1.876656057	0.086481047	21.70020048	2.04E-104	2.15E-103	UP
Ssr3	14741.75842	1.262807226	0.058225549	21.68819781	2.65E-104	2.78E-103	UP
Slfn8	1585.869819	3.146644417	0.145240992	21.6649884	4.39E-104	4.60E-103	UP
Itgav	7206.952375	1.866286467	0.086144186	21.66468284	4.42E-104	4.62E-103	UP
Hspa9	9373.94366	1.367659165	0.063202761	21.63923123	7.68E-104	8.02E-103	UP
Chst15	3214.793615	1.512436695	0.06995467	21.6202392	1.16E-103	1.21E-102	UP
Jund	4393.217083	1.556656666	0.072027862	21.61186821	1.39E-103	1.44E-102	UP
Mboat7	2814.381478	1.597353944	0.074012753	21.58214483	2.64E-103	2.74E-102	UP
Pogk	3027.75895	1.959195373	0.090797995	21.5775179	2.92E-103	3.03E-102	UP
Rsl1d1	3145.116772	1.487997675	0.068976997	21.57237533	3.26E-103	3.38E-102	UP
Ets1	20022.17159	1.772809255	0.082214711	21.56316359	3.98E-103	4.12E-102	UP
Rassf5	2395.166334	1.857065349	0.08624826	21.53162678	7.87E-103	8.11E-102	UP
Eva1a	1015.013632	2.90702542	0.135165012	21.5072331	1.33E-102	1.37E-101	UP
Runx1	4337.212136	1.425120297	0.066337233	21.4829626	2.25E-102	2.31E-101	UP
4932438A13Rik	7774.228768	1.331443449	0.061991349	21.47789136	2.51E-102	2.57E-101	UP
Arpc3	8277.464797	1.559111689	0.072595798	21.47661069	2.58E-102	2.64E-101	UP
Rnf4	5171.121467	1.437981759	0.067015544	21.45743606	3.89E-102	3.98E-101	UP
Msrb1	3034.825737	1.621087779	0.075732294	21.40550207	1.19E-101	1.21E-100	UP
Gas7	2903.281058	1.985582909	0.092765467	21.40433269	1.22E-101	1.24E-100	UP
Lrrfip1	11660.47699	1.316754362	0.061557346	21.39069426	1.63E-101	1.66E-100	UP
Zfp516	3240.724323	1.764307259	0.082493115	21.38732747	1.75E-101	1.78E-100	UP
Rcl1	1126.528	2.030046867	0.094961121	21.37766335	2.16E-101	2.19E-100	UP
H2-D1	62287.86644	1.362916683	0.063792134	21.36496473	2.83E-101	2.87E-100	UP
Supt6	8763.056785	1.408629837	0.065995855	21.34421671	4.41E-101	4.47E-100	UP
Nploc4	4449.076931	1.398582593	0.065581826	21.32576478	6.55E-101	6.62E-100	UP
Gabpb1	2653.96523	2.007991794	0.094233721	21.30863311	9.44E-101	9.54E-100	UP
Fam83d	363.2418161	4.268590664	0.200334818	21.30728304	9.72E-101	9.81E-100	UP
Eif5a	16955.21837	1.69727565	0.079667858	21.30439663	1.03E-100	1.04E-99	UP
Slc25a37	4009.033434	1.438693177	0.067532344	21.30376498	1.05E-100	1.06E-99	UP
Krt18	6594.865111	1.619843415	0.076086519	21.28949298	1.42E-100	1.43E-99	UP
Slc7a11	25193.27996	8.124604399	0.381883532	21.27508446	1.93E-100	1.94E-99	UP
Hk3	585.4750292	2.574636056	0.121161976	21.24953843	3.33E-100	3.34E-99	UP
Ppp4c	3856.637912	1.376147776	0.064768647	21.24712861	3.50E-100	3.51E-99	UP
Dnaja2	7469.14221	1.345992319	0.063421905	21.22283019	5.88E-100	5.88E-99	UP
Ube2j2	2139.398468	1.639860273	0.077270467	21.22234189	5.94E-100	5.93E-99	UP
Fam167a	2299.797474	1.820684413	0.085807698	21.21819426	6.49E-100	6.47E-99	UP
Slc45a3	1250.417119	2.440390158	0.115105785	21.20128158	9.29E-100	9.27E-99	UP
Bcl2l1	9708.619759	1.412483392	0.066736527	21.16507204	2.00E-99	1.99E-98	UP
B230303A05Rik	498.7596092	7.677511063	0.363279833	21.13387633	3.88E-99	3.85E-98	UP
1700071M16Rik	372.3971824	5.374885369	0.254549333	21.11529932	5.75E-99	5.69E-98	UP
Gpr65	398.2664743	3.302952615	0.15644082	21.11311244	6.03E-99	5.96E-98	UP
Card19	1694.477255	1.798678633	0.085200279	21.11118249	6.28E-99	6.20E-98	UP
Jarid2	2872.116423	1.77403826	0.084036917	21.11022531	6.41E-99	6.32E-98	UP
Zfand5	6495.079107	1.72139498	0.081588406	21.09852437	8.21E-99	8.08E-98	UP
Lrrfip2	4085.408965	1.376801048	0.065260314	21.09706426	8.46E-99	8.33E-98	UP
Ogfr	4799.783053	2.044645528	0.097012814	21.07603557	1.32E-98	1.30E-97	UP
Pgs1	5916.266315	1.715383553	0.081391271	21.07576817	1.33E-98	1.30E-97	UP
Ipmk	4182.741628	1.81072363	0.085917833	21.07506172	1.35E-98	1.32E-97	UP
Pard6b	6685.19143	1.828652914	0.086768698	21.07502999	1.35E-98	1.32E-97	UP
Cops2	4840.074125	1.312424181	0.062287814	21.07032015	1.49E-98	1.46E-97	UP
Sdcbp2	751.7915784	3.473918774	0.164957634	21.05946043	1.87E-98	1.83E-97	UP
Tmem11	1471.760128	1.787326866	0.085012107	21.02438031	3.92E-98	3.83E-97	UP
Anxa2	32959.26086	1.354582622	0.064440869	21.02055167	4.25E-98	4.14E-97	UP
Slc4a4	2017.596683	1.883339868	0.08969254	20.99773148	6.88E-98	6.69E-97	UP
Rab5a	5195.562682	1.400484806	0.066877977	20.9408967	2.27E-97	2.20E-96	UP
Prr13	4582.313415	1.55266198	0.074238083	20.91462934	3.94E-97	3.82E-96	UP
Robo4	7404.424156	1.908561108	0.091377098	20.8866462	7.08E-97	6.86E-96	UP
Zc3hav1	8375.119241	1.869551286	0.089541879	20.87907132	8.30E-97	8.03E-96	UP
Tnfrsf11b	838.5691627	3.399510226	0.16282792	20.87793186	8.50E-97	8.21E-96	UP
Tirap	1716.435991	1.633456738	0.078286334	20.86515809	1.11E-96	1.07E-95	UP
Urah	525.4074317	3.216465601	0.154252397	20.85196513	1.46E-96	1.41E-95	UP
Mdm2	4945.426987	1.531704657	0.073478682	20.84556532	1.67E-96	1.61E-95	UP
Grb2	5636.228337	1.311678599	0.062950262	20.83674554	2.01E-96	1.93E-95	UP
Exoc5	3964.363872	1.408192499	0.067583549	20.83632061	2.03E-96	1.95E-95	UP
Fstl1	9190.439322	1.535911761	0.07376173	20.8226104	2.70E-96	2.59E-95	UP
Sesn2	1848.671869	1.720923877	0.082664479	20.8181784	2.96E-96	2.84E-95	UP
Pvr	4396.732811	2.006026554	0.096426454	20.80369523	4.01E-96	3.84E-95	UP
Naa15	3893.924945	1.299399641	0.062464094	20.80234505	4.12E-96	3.94E-95	UP
Abce1	6060.700137	1.390581449	0.066888827	20.78944288	5.39E-96	5.16E-95	UP
Ikbke	1376.697145	2.62289257	0.126190841	20.7851263	5.90E-96	5.63E-95	UP
Pdcd10	2928.898603	1.517869854	0.073133202	20.75486656	1.11E-95	1.06E-94	UP
Stat5a	1619.875611	2.053047562	0.098930159	20.75249428	1.16E-95	1.11E-94	UP
Ifit1	9320.249815	4.514776834	0.217556983	20.75215781	1.17E-95	1.12E-94	UP
Rbbp6	6928.216677	1.42760158	0.06879913	20.75028541	1.22E-95	1.16E-94	UP
Gprc5b	2457.057709	1.464854716	0.070635269	20.7382904	1.56E-95	1.49E-94	UP
Dyrk1a	4409.250797	1.386591213	0.066891607	20.7289265	1.90E-95	1.80E-94	UP
Adam8	10792.11647	4.454732271	0.21498163	20.72145543	2.22E-95	2.10E-94	UP
Tnfrsf1a	8814.239186	1.51631033	0.073221141	20.70864118	2.90E-95	2.74E-94	UP
Pttg1ip	11782.22556	1.203918084	0.058159461	20.70029654	3.44E-95	3.25E-94	UP
Ptpn23	3917.501832	1.748196428	0.084541875	20.67846768	5.41E-95	5.10E-94	UP
Tjp2	11002.70404	1.25119438	0.060519388	20.67427365	5.90E-95	5.56E-94	UP
Ptpn6	3061.542539	1.683773823	0.081474334	20.66630986	6.96E-95	6.55E-94	UP
Ifngr2	3724.183058	1.35176339	0.065457333	20.65106106	9.55E-95	8.98E-94	UP
Vav1	1473.702454	1.782187323	0.086368703	20.63464263	1.34E-94	1.26E-93	UP
Entpd3	616.4523051	2.710855938	0.131426508	20.62640155	1.59E-94	1.49E-93	UP
Mapkapk3	2571.336946	1.5763768	0.076437583	20.62305925	1.70E-94	1.60E-93	UP
Ppp2r2d	2456.870895	1.620227245	0.078631206	20.6053974	2.45E-94	2.30E-93	UP
Egln3	538.8467074	3.395670166	0.164831263	20.60088671	2.69E-94	2.52E-93	UP
Timm23	1727.549507	1.937006622	0.09405897	20.59353434	3.14E-94	2.93E-93	UP
C9orf72	1134.395875	1.850321483	0.089885453	20.58532748	3.72E-94	3.47E-93	UP
Trip10	4126.368476	1.617057322	0.078579218	20.57868931	4.26E-94	3.97E-93	UP
Med13l	6287.804773	1.655956533	0.080472621	20.57788746	4.33E-94	4.04E-93	UP
Zfand2a	2455.247383	1.544948052	0.075130267	20.56359053	5.82E-94	5.41E-93	UP
Brix1	1758.898336	1.679407247	0.081673082	20.56255516	5.94E-94	5.52E-93	UP
Olfr1033	819.6404266	2.074574875	0.100949999	20.55051912	7.61E-94	7.07E-93	UP
Lin7c	7372.527916	1.259586578	0.061397744	20.51519311	1.58E-93	1.46E-92	UP
Ppp1r2	14038.73843	1.625687703	0.079294064	20.5020101	2.07E-93	1.90E-92	UP
Psmd8	5111.95577	1.406714337	0.068625229	20.49850106	2.22E-93	2.05E-92	UP
Lpxn	661.1135221	2.462046832	0.120114153	20.49755804	2.26E-93	2.08E-92	UP
Sec22b	3358.329314	1.405192695	0.068555975	20.49701291	2.29E-93	2.11E-92	UP
Cfl1	23132.24851	1.203419346	0.058769887	20.47680226	3.47E-93	3.18E-92	UP
Pxn	11798.49457	1.316207837	0.064288463	20.47346874	3.71E-93	3.40E-92	UP
Gzmb	763.830341	3.289628009	0.160747799	20.46452907	4.46E-93	4.08E-92	UP
Ube2f	2311.198985	1.522130765	0.0744421	20.44717651	6.37E-93	5.81E-92	UP
Procr	831.2123986	3.3339441	0.163056018	20.44661794	6.44E-93	5.87E-92	UP
Kcmf1	4547.760893	1.509089936	0.073808619	20.44598523	6.52E-93	5.95E-92	UP
Ackr1	390.9852861	6.84711061	0.335460064	20.41110508	1.33E-92	1.21E-91	UP
H2-Q10	550.3923633	3.474909543	0.17039529	20.39322535	1.92E-92	1.74E-91	UP
Traf1	4514.833314	2.005742164	0.098415163	20.38041812	2.50E-92	2.26E-91	UP
Neu1	2476.765804	1.55401315	0.076289752	20.36988076	3.09E-92	2.80E-91	UP
Itgb6	3016.503869	1.704008715	0.083670179	20.36578303	3.36E-92	3.04E-91	UP
Shb	2648.485332	2.064295999	0.101407601	20.35642272	4.07E-92	3.68E-91	UP
Tnfsf9	594.0193329	3.355450866	0.165041718	20.33092545	6.85E-92	6.17E-91	UP
Cct2	7355.952454	1.256386225	0.061806996	20.32757314	7.33E-92	6.60E-91	UP
Rassf1	1528.701164	1.862290832	0.091617061	20.32689989	7.44E-92	6.69E-91	UP
Glul	26407.1419	1.430866977	0.070403784	20.32372249	7.93E-92	7.13E-91	UP
M6pr	10905.33088	1.203184703	0.059218802	20.31761292	8.98E-92	8.07E-91	UP
Tinagl1	9294.410695	1.300742303	0.064079458	20.29889669	1.32E-91	1.18E-90	UP
Prelid3b	2161.360993	1.58899101	0.078430531	20.25985269	2.91E-91	2.60E-90	UP
Nhp2	1689.970857	2.224055054	0.109778564	20.25946571	2.93E-91	2.62E-90	UP
Selplg	3007.654225	1.630591289	0.080539651	20.24582014	3.87E-91	3.45E-90	UP
Cul3	7558.382545	1.304394095	0.064456045	20.23695533	4.63E-91	4.13E-90	UP
Pdk4	1965.488896	1.892987776	0.093677759	20.20744087	8.42E-91	7.50E-90	UP
Slc4a7	2033.231858	1.965322227	0.09728406	20.20189364	9.42E-91	8.39E-90	UP
Cass4	533.6164873	2.84531596	0.14088217	20.19642339	1.05E-90	9.36E-90	UP
Ly6c1	13296.19009	1.651714621	0.081798602	20.19245526	1.14E-90	1.01E-89	UP
Ccl7	1820.236052	6.466583074	0.320314666	20.18822042	1.24E-90	1.10E-89	UP
Rab7	13398.29347	1.207569602	0.059827608	20.18415311	1.35E-90	1.19E-89	UP
Polr1f	1406.209596	1.680985741	0.083374057	20.16197615	2.11E-90	1.87E-89	UP
Sh3gl1	2868.042845	1.551324356	0.077140197	20.11045375	5.98E-90	5.26E-89	UP
Dab2	5923.237928	1.819582162	0.090495552	20.10686859	6.43E-90	5.65E-89	UP
Ybx3	6751.081658	1.251321589	0.062334307	20.07436427	1.24E-89	1.09E-88	UP
Zc3h15	3326.957258	1.448469836	0.072160101	20.07300168	1.27E-89	1.11E-88	UP
Golph3	7193.62006	1.299633726	0.064786106	20.06037716	1.64E-89	1.44E-88	UP
Fgd3	1163.78029	2.065326647	0.103188166	20.01515031	4.06E-89	3.55E-88	UP
Usp38	2366.531526	1.880885384	0.094046497	19.99952632	5.56E-89	4.85E-88	UP
Ctla4	332.6486672	4.356078021	0.217919629	19.98937888	6.81E-89	5.94E-88	UP
Rapgef5	18086.87626	1.306798176	0.065382551	19.98695606	7.15E-89	6.23E-88	UP
Apobr	1845.572797	2.227277541	0.111478604	19.97941719	8.32E-89	7.24E-88	UP
AA467197	1674.811053	6.567008846	0.328770276	19.97446036	9.19E-89	7.99E-88	UP
Psd	965.5132371	2.516421543	0.12610859	19.95440239	1.37E-88	1.19E-87	UP
Psmd12	2914.036126	1.342184234	0.067272116	19.95156851	1.45E-88	1.26E-87	UP
Psma2	4830.354353	1.33408342	0.066900859	19.94120006	1.79E-88	1.55E-87	UP
Macroh2a1	4733.408368	1.361831662	0.068324524	19.93181338	2.16E-88	1.87E-87	UP
Vps4b	5588.755105	1.337518439	0.067142752	19.92051857	2.70E-88	2.34E-87	UP
Ppan	1035.479378	1.93116178	0.096949525	19.91924954	2.77E-88	2.39E-87	UP
Trafd1	4134.610992	1.81576056	0.091172916	19.91556977	2.98E-88	2.57E-87	UP
Pik3c2a	4879.635352	1.190784087	0.059824679	19.90456292	3.72E-88	3.20E-87	UP
Pdzk1ip1	1545.075	1.891033245	0.095065223	19.89195612	4.78E-88	4.11E-87	UP
Tmem39a	1592.337537	1.727070127	0.086848695	19.88596527	5.38E-88	4.63E-87	UP
Usp3	2173.52176	1.437789453	0.072309045	19.88395011	5.60E-88	4.82E-87	UP
Lacc1	823.223568	2.523740587	0.126928515	19.88316484	5.69E-88	4.89E-87	UP
Depp1	2637.990311	2.16813547	0.109077073	19.87709616	6.42E-88	5.51E-87	UP
Taf1d	1280.917651	1.800401888	0.090584343	19.87542017	6.64E-88	5.69E-87	UP
Cd9	17819.73808	1.179000025	0.059347606	19.86600831	8.01E-88	6.86E-87	UP
Mboat1	1125.916684	2.164825159	0.109068871	19.8482403	1.14E-87	9.75E-87	UP
Spsb1	2041.006839	1.723127043	0.086991352	19.80802685	2.54E-87	2.16E-86	UP
Bst1	1814.735668	2.015816673	0.101812278	19.79934748	3.02E-87	2.57E-86	UP
Abhd17b	2990.79023	1.539299575	0.077815716	19.78134574	4.31E-87	3.66E-86	UP
Gm16712	258.1197007	5.790858578	0.292870304	19.77277481	5.11E-87	4.34E-86	UP
Ctdp1	2372.168598	1.92522503	0.097424115	19.76127811	6.42E-87	5.44E-86	UP
Irf5	1620.988227	1.95272176	0.098823574	19.75967549	6.62E-87	5.61E-86	UP
1700109H08Rik	591.3638478	3.573878535	0.180868973	19.7594893	6.65E-87	5.63E-86	UP
Ist1	5133.947885	1.308167525	0.06627963	19.73709752	1.04E-86	8.75E-86	UP
Fbxo11	5292.36924	1.251448777	0.063439618	19.72661272	1.27E-86	1.07E-85	UP
Ppa1	1646.034654	2.210190148	0.112063569	19.72264646	1.38E-86	1.16E-85	UP
Acer3	3794.917275	1.348343967	0.068442922	19.70026876	2.14E-86	1.80E-85	UP
Mrpl52	2073.033118	1.939114017	0.09855718	19.67501521	3.53E-86	2.96E-85	UP
Ppp2ca	9934.42336	1.228131978	0.062441454	19.668536	4.01E-86	3.36E-85	UP
Adpgk	2302.382457	1.680025402	0.085454412	19.65990232	4.76E-86	3.98E-85	UP
Ywhaz	17224.34653	1.164038376	0.059265106	19.64120963	6.87E-86	5.75E-85	UP
Scamp1	5418.610132	1.262556884	0.064287618	19.63919202	7.15E-86	5.97E-85	UP
Rock2	13780.53992	1.143036389	0.058211192	19.63602459	7.61E-86	6.34E-85	UP
S100a14	902.6761109	2.631218746	0.134078529	19.62446012	9.56E-86	7.96E-85	UP
Parp14	11778.48961	2.06443145	0.105309868	19.60339984	1.45E-85	1.20E-84	UP
Nifk	1819.043998	1.843930748	0.094127784	19.58965429	1.89E-85	1.57E-84	UP
Cd86	868.9997487	2.869529404	0.14656603	19.57840715	2.36E-85	1.96E-84	UP
Tut7	7334.949019	1.367062666	0.069853164	19.57051896	2.76E-85	2.28E-84	UP
Ppard	2372.019479	1.884022403	0.096350126	19.55391734	3.82E-85	3.16E-84	UP
1810013A23Rik	2372.019479	1.884022403	0.096350126	19.55391734	3.82E-85	3.16E-84	UP
Serpina3f	4528.10926	6.276845711	0.321270892	19.53754871	5.27E-85	4.34E-84	UP
Ptpn22	768.5107788	2.099667682	0.107511392	19.52972286	6.14E-85	5.05E-84	UP
Cks2	430.5155608	2.639773465	0.135194945	19.52568166	6.64E-85	5.47E-84	UP
Rasa2	2563.213523	1.874676973	0.096031004	19.52158053	7.20E-85	5.92E-84	UP
Tgfb1	5219.829842	1.640779265	0.084052106	19.52097736	7.28E-85	5.98E-84	UP
Kbtbd7	1608.966639	1.599757123	0.082009629	19.50694255	9.58E-85	7.85E-84	UP
Notch2	10449.22834	1.346792348	0.069063008	19.50092217	1.08E-84	8.83E-84	UP
Chrac1	1475.772699	1.652883797	0.084768275	19.49884912	1.12E-84	9.19E-84	UP
Krt8	12044.10207	1.651778848	0.084803432	19.47773587	1.70E-84	1.39E-83	UP
Cd24a	21681.5665	1.321037156	0.067829169	19.47594483	1.76E-84	1.43E-83	UP
Vps37b	922.2379634	2.061478419	0.105859045	19.47380516	1.83E-84	1.49E-83	UP
Dot1l	4461.738785	1.673921822	0.086176133	19.42442491	4.80E-84	3.90E-83	UP
Metap2	6581.169572	1.199840289	0.061824711	19.40713149	6.72E-84	5.45E-83	UP
Ube2j1	4325.179267	1.177141448	0.060678195	19.39974391	7.76E-84	6.29E-83	UP
Kcne3	776.1458155	3.596536499	0.185720972	19.36526854	1.52E-83	1.22E-82	UP
Mrpl33	1394.692678	1.713885272	0.088516623	19.36229845	1.61E-83	1.30E-82	UP
Inava	579.6186242	4.178103562	0.215911965	19.35095888	2.00E-83	1.61E-82	UP
Slc2a3	1640.054265	2.625679202	0.135773083	19.33873155	2.54E-83	2.04E-82	UP
Atp13a3	18387.28394	1.039905451	0.053787857	19.33346129	2.81E-83	2.26E-82	UP
Strap	5032.978716	1.588259543	0.08216288	19.33062151	2.97E-83	2.39E-82	UP
Arhgdib	3375.598975	1.916779614	0.099173181	19.32760045	3.15E-83	2.53E-82	UP
Prdm1	1562.525775	1.82750096	0.094567266	19.3248789	3.32E-83	2.66E-82	UP
Selenon	3956.656266	1.606841154	0.083160509	19.32216587	3.50E-83	2.80E-82	UP
Pde4d	1645.837664	1.66569044	0.086218406	19.31942972	3.69E-83	2.95E-82	UP
Il10	511.5755592	8.078090275	0.41846626	19.30404206	4.97E-83	3.97E-82	UP
Ankrd28	2251.808796	1.573628241	0.081637137	19.27588718	8.56E-83	6.82E-82	UP
Rap1a	7441.607838	1.30406694	0.067654646	19.27534938	8.65E-83	6.89E-82	UP
H2-Q6	6076.376327	1.243538222	0.064540805	19.26747306	1.01E-82	8.02E-82	UP
Tfe3	2772.14483	1.397357943	0.072540585	19.2631194	1.10E-82	8.71E-82	UP
Cln5	3052.068373	1.339164605	0.069654997	19.22567901	2.26E-82	1.79E-81	UP
Cnbp	15431.9152	1.318948031	0.068612042	19.2232732	2.36E-82	1.87E-81	UP
Uap1	3671.406641	1.366754828	0.071126345	19.21587322	2.73E-82	2.15E-81	UP
Ptpn11	10089.22697	1.093985544	0.056950587	19.20938141	3.09E-82	2.44E-81	UP
Mafg	4549.79567	1.191619456	0.062122007	19.18192142	5.24E-82	4.13E-81	UP
Jdp2	2986.949763	1.79803364	0.093796094	19.16960029	6.64E-82	5.23E-81	UP
Hspa5	35050.86011	1.291045709	0.067372583	19.16277589	7.57E-82	5.96E-81	UP
Pstpip2	538.5096097	3.009264515	0.157045617	19.16172242	7.73E-82	6.07E-81	UP
Ifnar1	4703.732661	1.294454966	0.067582509	19.15369787	9.02E-82	7.08E-81	UP
Ripk1	3217.956685	1.390959796	0.072625356	19.15253677	9.22E-82	7.24E-81	UP
Tgfbr2	17247.93218	1.110602209	0.058019464	19.14189023	1.13E-81	8.87E-81	UP
Sf3b6	2541.808009	1.535441415	0.080303146	19.12056354	1.70E-81	1.33E-80	UP
Stk24	5302.129793	1.472078094	0.077063193	19.10222041	2.42E-81	1.89E-80	UP
Fcgr4	1002.371949	2.786195593	0.145942023	19.09111265	2.99E-81	2.34E-80	UP
Rbbp8	1692.953721	1.677078631	0.087961207	19.06611662	4.83E-81	3.77E-80	UP
Ak2	2578.274045	1.771854323	0.092971032	19.05813326	5.62E-81	4.38E-80	UP
Lysmd3	2542.273662	1.415113554	0.074270598	19.05348259	6.15E-81	4.79E-80	UP
Col4a1	93288.95249	1.381100908	0.072508558	19.04741937	6.90E-81	5.37E-80	UP
Hnrnpc	9939.066277	1.321472478	0.069472345	19.02156148	1.13E-80	8.78E-80	UP
Mrgpra2b	545.9435727	8.395964458	0.441737797	19.00666983	1.50E-80	1.16E-79	UP
B4galt5	3797.384262	1.991198208	0.104776975	19.00415825	1.58E-80	1.22E-79	UP
Patl1	2824.003416	1.538939495	0.08114478	18.96535419	3.30E-80	2.55E-79	UP
Rffl	1619.197387	2.14944162	0.11335332	18.96231729	3.49E-80	2.70E-79	UP
Taldo1	7949.693189	1.39439073	0.073600351	18.94543595	4.82E-80	3.71E-79	UP
Btf3	5818.814118	1.384188034	0.073149264	18.9227882	7.40E-80	5.69E-79	UP
Msra	1519.739261	1.943431174	0.10274251	18.91555095	8.49E-80	6.53E-79	UP
Mapre1	9055.427453	1.281587421	0.067756709	18.91454646	8.66E-80	6.65E-79	UP
Cyth1	3605.853797	1.385619681	0.073277705	18.90915782	9.59E-80	7.36E-79	UP
Fam107b	5054.880601	1.591742594	0.084209188	18.9022438	1.09E-79	8.38E-79	UP
Smad3	3789.576876	1.609257718	0.085182645	18.89184952	1.33E-79	1.02E-78	UP
Artn	306.8220255	3.931488237	0.208363495	18.86841182	2.07E-79	1.58E-78	UP
Brpf1	2709.421411	1.420461073	0.075323697	18.85809013	2.52E-79	1.92E-78	UP
Ssb	4983.712035	1.21026296	0.064178282	18.85782737	2.53E-79	1.93E-78	UP
Tcerg1	2703.117285	1.37025107	0.072677738	18.85379347	2.74E-79	2.08E-78	UP
Nek2	1462.838124	2.482720306	0.131768424	18.84154201	3.45E-79	2.62E-78	UP
Egfr	3165.279398	1.541923059	0.081841007	18.84047018	3.52E-79	2.67E-78	UP
Txnl1	3745.053608	1.409539413	0.074834671	18.8353793	3.87E-79	2.94E-78	UP
Fjx1	752.5682208	2.66618667	0.141701433	18.81552365	5.63E-79	4.27E-78	UP
Gars	3728.817076	1.211250327	0.064377679	18.81475619	5.72E-79	4.32E-78	UP
Fus	16883.56566	1.269338564	0.067506994	18.80306751	7.13E-79	5.38E-78	UP
Ramp3	465.2474348	2.755125668	0.146539219	18.80128534	7.37E-79	5.56E-78	UP
Anxa7	7534.727293	1.295711055	0.068954995	18.79067716	9.00E-79	6.78E-78	UP
Ldha	14070.09361	1.315193287	0.070017837	18.78368917	1.03E-78	7.73E-78	UP
Tnfrsf10b	1039.225595	2.385389509	0.127059267	18.77383334	1.24E-78	9.28E-78	UP
S100a6	10320.40026	1.629990134	0.086836409	18.77081453	1.31E-78	9.82E-78	UP
Lrrc32	4143.808468	1.440960447	0.076815324	18.75876277	1.64E-78	1.23E-77	UP
Slc3a2	11097.60802	1.261049504	0.067235752	18.75563904	1.74E-78	1.30E-77	UP
Trpv4	773.50319	2.050057532	0.109374356	18.74349359	2.19E-78	1.63E-77	UP
Pawr	2176.17013	1.577796341	0.084191831	18.740492	2.31E-78	1.73E-77	UP
Qsox1	8890.603767	1.227156562	0.065514524	18.73106138	2.76E-78	2.06E-77	UP
Daxx	2791.869426	2.168951613	0.115808776	18.72873268	2.89E-78	2.15E-77	UP
Medag	580.5873706	2.406260739	0.128606483	18.71026008	4.08E-78	3.04E-77	UP
Ptk2b	2780.527196	1.553880062	0.083088514	18.70150255	4.81E-78	3.58E-77	UP
Dlst	5843.864902	1.149897146	0.061496165	18.69868064	5.07E-78	3.77E-77	UP
Fbxw11	5516.538206	1.292365486	0.069124188	18.69628456	5.31E-78	3.94E-77	UP
Hmga1b	501.6046849	2.815824658	0.150773901	18.67580948	7.79E-78	5.77E-77	UP
P2ry10	876.2310583	2.235588319	0.119764821	18.66648565	9.28E-78	6.87E-77	UP
Stx12	6977.21119	1.196319861	0.064106061	18.66157178	1.02E-77	7.52E-77	UP
Fam83h	1458.886826	1.753907416	0.094094393	18.63987169	1.53E-77	1.13E-76	UP
Cd300ld	747.5088632	2.444066001	0.131263665	18.61951676	2.23E-77	1.64E-76	UP
Srsf5	22122.75603	1.673805822	0.089940051	18.61023873	2.65E-77	1.95E-76	UP
Cd40	1181.166073	2.034165474	0.109431016	18.58856434	3.98E-77	2.91E-76	UP
Flot1	3416.892372	1.276689916	0.068715842	18.5792662	4.73E-77	3.46E-76	UP
Ctsc	18340.33889	1.324690856	0.071335923	18.56975852	5.65E-77	4.13E-76	UP
Gng12	6878.826875	1.364297494	0.073509374	18.5595036	6.83E-77	4.99E-76	UP
4930523C07Rik	4344.682503	1.343463073	0.072394021	18.55765221	7.07E-77	5.16E-76	UP
Sectm1b	248.75748	5.425846568	0.292804945	18.53058381	1.17E-76	8.53E-76	UP
Fermt2	19012.03864	1.332219668	0.072093366	18.47908811	3.04E-76	2.21E-75	UP
Pabpc4	2251.333293	1.413860433	0.076540059	18.47216293	3.46E-76	2.51E-75	UP
Slc12a2	10811.04313	1.083674892	0.058740561	18.44849405	5.36E-76	3.89E-75	UP
Cxcl13	518.5896634	3.786132578	0.205595302	18.41546255	9.87E-76	7.15E-75	UP
Ubtd2	745.4363811	1.919898925	0.104362026	18.39652785	1.40E-75	1.01E-74	UP
Il34	1031.815628	1.657998966	0.090159814	18.38955625	1.59E-75	1.15E-74	UP
Sgk1	8670.637551	1.379105782	0.075011786	18.38518781	1.73E-75	1.25E-74	UP
Sgpl1	4411.57442	1.163975697	0.063346393	18.37477453	2.09E-75	1.51E-74	UP
Kdm7a	4454.67448	1.470391569	0.080074375	18.36282299	2.61E-75	1.88E-74	UP
Elk4	4675.456606	1.185406627	0.064577059	18.35646673	2.93E-75	2.11E-74	UP
Magoh	1991.967562	1.612360228	0.087850913	18.35336907	3.10E-75	2.23E-74	UP
Wdr45b	2866.385934	1.373510535	0.074853603	18.34929089	3.34E-75	2.40E-74	UP
Msantd3	636.1172026	2.198814857	0.119920067	18.33567069	4.30E-75	3.08E-74	UP
Trpv2	1460.536959	1.648161991	0.089907199	18.33181328	4.61E-75	3.30E-74	UP
Hnrnpdl	8434.231214	1.477797054	0.080623296	18.32965307	4.80E-75	3.44E-74	UP
Ston2	2643.079309	1.48485172	0.081061265	18.31764798	5.98E-75	4.28E-74	UP
Larp1	8611.061876	1.085244648	0.059296796	18.30191038	7.99E-75	5.70E-74	UP
Sdad1	1612.305299	1.820223619	0.099555078	18.28358384	1.12E-74	7.96E-74	UP
Rapgef6	4683.341477	1.195319939	0.065451161	18.2627767	1.64E-74	1.16E-73	UP
Oas3	685.8385506	3.018991228	0.165312209	18.26236093	1.65E-74	1.17E-73	UP
Hsp90aa1	26250.52569	1.116620895	0.061153964	18.2591745	1.75E-74	1.24E-73	UP
Tbc1d8	3253.030734	1.27929537	0.070088765	18.25250276	1.98E-74	1.40E-73	UP
Nup153	5992.043465	1.110799089	0.060860896	18.25144151	2.02E-74	1.43E-73	UP
Tpp2	3803.673865	1.202711032	0.065954672	18.23541829	2.70E-74	1.91E-73	UP
Nedd9	8996.980775	1.085151484	0.059509225	18.23501282	2.72E-74	1.92E-73	UP
Prss22	1492.631114	10.8506999	0.595458512	18.22242806	3.43E-74	2.42E-73	UP
Pcf11	4383.056953	1.186124391	0.065106244	18.21828933	3.70E-74	2.61E-73	UP
Arf2	3501.716949	1.420121412	0.077964672	18.21493476	3.93E-74	2.77E-73	UP
Tmem243	5669.227932	1.306164776	0.071812017	18.18866575	6.35E-74	4.46E-73	UP
Tpm4	24464.39036	1.272488821	0.069974912	18.18492925	6.79E-74	4.77E-73	UP
Gimap6	7428.331376	1.471888787	0.080958851	18.18070256	7.34E-74	5.15E-73	UP
Fkbp5	4100.967474	1.641902163	0.090324633	18.17778953	7.74E-74	5.43E-73	UP
S100a10	7361.382611	1.643440901	0.09056539	18.14645635	1.37E-73	9.58E-73	UP
Sf3b1	18207.09369	1.12532484	0.062016529	18.1455632	1.39E-73	9.73E-73	UP
Mtmr14	2078.795479	1.742095783	0.096081981	18.1313475	1.80E-73	1.26E-72	UP
Dld	4051.420366	1.169001506	0.064483845	18.12859482	1.90E-73	1.32E-72	UP
Morrbid	459.0438938	2.922746294	0.161263894	18.12399674	2.06E-73	1.43E-72	UP
Spryd7	1569.853408	1.6224014	0.08954369	18.1185453	2.28E-73	1.58E-72	UP
Fgg	351.5089493	3.985179726	0.220070589	18.10864294	2.72E-73	1.89E-72	UP
B3gnt5	881.0207907	1.831888794	0.101168758	18.10725785	2.79E-73	1.94E-72	UP
Ctsb	22638.33724	1.004270839	0.055508405	18.09223006	3.67E-73	2.54E-72	UP
Eif2s1	3313.801237	1.5520655	0.085814316	18.08632375	4.08E-73	2.82E-72	UP
Tagap	625.7426423	2.201149346	0.122016495	18.03976872	9.49E-73	6.54E-72	UP
Ap3s1	1977.974463	1.629391577	0.090328565	18.03849734	9.71E-73	6.69E-72	UP
Cry1	983.4756568	1.732986249	0.096182699	18.01765046	1.42E-72	9.72E-72	UP
Pgf	411.8575161	2.612961432	0.145036075	18.01594143	1.46E-72	1.00E-71	UP
Lrp10	7572.246832	1.122900498	0.062377755	18.0016178	1.89E-72	1.29E-71	UP
Zfp36l1	4533.525605	1.544696899	0.085901713	17.98214307	2.69E-72	1.83E-71	UP
Abhd17c	3676.992665	1.221464051	0.067944565	17.97736215	2.93E-72	2.00E-71	UP
Pprc1	2333.307218	1.406441775	0.07826874	17.96939332	3.38E-72	2.30E-71	UP
Larp4	4801.083097	1.201176639	0.066878041	17.96070323	3.96E-72	2.69E-71	UP
Ptp4a2	14041.30293	1.136619827	0.063370964	17.93597179	6.18E-72	4.20E-71	UP
Tdg	1632.963515	1.541645387	0.085982326	17.92979384	6.90E-72	4.69E-71	UP
Ms4a4d	1733.597451	1.448997291	0.080822141	17.92822212	7.10E-72	4.82E-71	UP
Eaf1	4265.749271	1.390731247	0.077607573	17.92004555	8.23E-72	5.58E-71	UP
Rbm17	2629.193146	1.244238022	0.069434448	17.91960706	8.29E-72	5.62E-71	UP
Zhx2	2358.096328	1.536776948	0.085766916	17.91806242	8.52E-72	5.78E-71	UP
Rbm7	3779.431041	1.320664331	0.073735096	17.9109325	9.69E-72	6.56E-71	UP
Tbrg4	1206.572188	1.674244655	0.093525266	17.90152257	1.15E-71	7.76E-71	UP
Ppp4r1	3721.130125	1.193812129	0.066734607	17.88895134	1.44E-71	9.71E-71	UP
Cp	19604.26203	1.243346814	0.069535553	17.88073526	1.67E-71	1.12E-70	UP
Larp4b	7532.512272	1.129609814	0.063210486	17.87060807	2.00E-71	1.35E-70	UP
Klhl21	2978.379485	1.306566012	0.073133045	17.86560378	2.19E-71	1.47E-70	UP
Btg2	8770.746124	1.289677842	0.072221344	17.85729495	2.54E-71	1.71E-70	UP
Gm8995	5702.097923	1.621342651	0.090829733	17.85035139	2.87E-71	1.93E-70	UP
Hk1	5417.034788	1.549784751	0.086892791	17.83559638	3.74E-71	2.51E-70	UP
Itga5	4784.206682	1.743078128	0.097926836	17.79980033	7.09E-71	4.74E-70	UP
Sem1	4695.910637	1.377042518	0.077441251	17.78177015	9.78E-71	6.54E-70	UP
Cct3	5425.427688	1.265513112	0.071182277	17.77848595	1.04E-70	6.93E-70	UP
Il2rb	1228.585815	1.776216384	0.099946421	17.77168567	1.17E-70	7.81E-70	UP
Sidt2	5415.259603	1.318679947	0.074260013	17.75760458	1.51E-70	1.00E-69	UP
Lamp2	18644.46914	1.01933059	0.057544125	17.71389509	3.28E-70	2.18E-69	UP
Fam217b	856.5124156	1.801942357	0.101826832	17.69614468	4.49E-70	2.98E-69	UP
Creb3l1	1603.503881	1.705998217	0.096418117	17.69375166	4.68E-70	3.11E-69	UP
Lyn	6196.210694	1.364288361	0.077197941	17.67260033	6.82E-70	4.51E-69	UP
Myh9	64899.29795	1.129234651	0.063968193	17.65306472	9.64E-70	6.36E-69	UP
Tbc1d15	4117.19237	1.533974009	0.086903211	17.65152275	9.90E-70	6.54E-69	UP
Gramd3	1305.603417	1.701882235	0.096427593	17.64932812	1.03E-69	6.79E-69	UP
Sf1	11003.68377	1.3176116	0.074684812	17.64229652	1.17E-69	7.68E-69	UP
Ccr5	934.3341356	2.630279582	0.149187823	17.63065864	1.43E-69	9.42E-69	UP
Sele	4081.123672	6.809894339	0.386293531	17.6288076	1.48E-69	9.73E-69	UP
Adam9	9098.84942	1.068877084	0.060658703	17.62116627	1.69E-69	1.11E-68	UP
Mtmr12	3758.832016	1.408388839	0.080053628	17.59306687	2.78E-69	1.82E-68	UP
Slc41a2	985.2984799	1.672589395	0.095129003	17.58232857	3.36E-69	2.20E-68	UP
Zfp703	3867.510444	1.501979769	0.085506297	17.56572108	4.51E-69	2.95E-68	UP
Cdc42ep4	9182.456677	1.352698342	0.077018721	17.56324087	4.71E-69	3.08E-68	UP
B4galt6	691.6508325	2.362426787	0.134567076	17.55575624	5.37E-69	3.51E-68	UP
Hnrnpd	4458.252184	1.20249148	0.068623311	17.52307576	9.55E-69	6.23E-68	UP
Lama5	14555.46277	1.291297814	0.073801703	17.4968567	1.51E-68	9.86E-68	UP
Dtx2	1596.170418	1.809968374	0.103468518	17.49293809	1.62E-68	1.06E-67	UP
Zbp1	1028.451591	2.581200717	0.147586346	17.48942758	1.72E-68	1.12E-67	UP
Slc20a1	2413.190288	1.510751439	0.08638653	17.48827547	1.76E-68	1.14E-67	UP
Trim25	7577.130392	1.277748409	0.07308385	17.48332093	1.92E-68	1.25E-67	UP
Hpx	369.0529593	3.62721003	0.207641958	17.46857943	2.49E-68	1.61E-67	UP
Slc16a1	3052.931243	1.675365319	0.095907523	17.46854962	2.49E-68	1.61E-67	UP
Vcam1	5408.770846	2.110655334	0.120847174	17.46549188	2.62E-68	1.70E-67	UP
Prdx6	46236.73209	1.002460401	0.057423012	17.4574681	3.02E-68	1.95E-67	UP
Sgms1	8076.840158	1.20313763	0.068961477	17.44651777	3.66E-68	2.36E-67	UP
Noc4l	970.278253	2.018266623	0.115732231	17.43910581	4.17E-68	2.68E-67	UP
Rps6ka3	7907.808019	1.107443602	0.06353302	17.43099271	4.80E-68	3.09E-67	UP
Cflar	15949.00882	1.610315662	0.092437501	17.42058837	5.76E-68	3.71E-67	UP
Zfp64	1063.724476	1.926144469	0.110726271	17.39555081	8.92E-68	5.73E-67	UP
Tnfaip6	358.9954325	3.961013795	0.22779657	17.38838205	1.01E-67	6.49E-67	UP
Hivep2	5019.134794	1.215222875	0.069931357	17.37736731	1.22E-67	7.86E-67	UP
Gapdh	1857.403732	1.528907802	0.088054043	17.36328913	1.56E-67	1.00E-66	UP
Hnrnpa0	8795.41178	1.011129548	0.058323472	17.33658026	2.49E-67	1.59E-66	UP
Wsb2	4057.14098	1.348539229	0.077794036	17.33473805	2.57E-67	1.64E-66	UP
Mthfd1l	539.6135232	2.083421976	0.12023968	17.32724152	2.93E-67	1.87E-66	UP
Hnrnpf	5539.054419	1.031358228	0.059564961	17.31484776	3.63E-67	2.31E-66	UP
Rfk	5821.250598	1.11202452	0.064253372	17.30686628	4.18E-67	2.65E-66	UP
Rad18	602.9471539	2.693751875	0.155684842	17.30259572	4.50E-67	2.86E-66	UP
Rnf144b	3900.968069	1.827078818	0.105615795	17.29929522	4.76E-67	3.02E-66	UP
Lats1	4305.303467	1.08124347	0.062509803	17.29718249	4.94E-67	3.13E-66	UP
Tgtp1	840.2082819	2.805804383	0.162379196	17.27933417	6.73E-67	4.27E-66	UP
Ifi205	2892.198057	4.982594761	0.288363007	17.27889723	6.78E-67	4.30E-66	UP
Wtap	3611.713217	1.082345031	0.062672946	17.26973269	7.95E-67	5.03E-66	UP
Crtc2	2893.032319	1.477824121	0.085623931	17.25947539	9.50E-67	6.00E-66	UP
Atf6	5918.459626	1.168119202	0.067693041	17.25611952	1.01E-66	6.36E-66	UP
Irf8	2538.227511	1.470812786	0.085271157	17.24865517	1.15E-66	7.23E-66	UP
Rgcc	6661.964065	1.320582396	0.076568145	17.24715157	1.18E-66	7.42E-66	UP
Socs6	1727.96331	1.387730541	0.080481938	17.24275756	1.27E-66	8.00E-66	UP
Calhm6	259.3075622	4.603773344	0.267199645	17.22971356	1.59E-66	1.00E-65	UP
Gmeb2	1624.873805	1.391957914	0.080794764	17.22831827	1.63E-66	1.02E-65	UP
Ggnbp2	4516.783259	1.236497578	0.07181802	17.21709379	1.98E-66	1.24E-65	UP
Ppp2r1a	7771.202752	1.069389719	0.062133303	17.2112163	2.19E-66	1.37E-65	UP
Mef2a	10067.84863	1.02607245	0.059649017	17.20183325	2.57E-66	1.61E-65	UP
3110082I17Rik	739.0956742	1.911834097	0.111182669	17.19543261	2.87E-66	1.80E-65	UP
Psmb4	5375.600095	1.200950369	0.06993079	17.17341356	4.20E-66	2.62E-65	UP
Arl4c	4065.24496	1.20419952	0.070146537	17.16691341	4.70E-66	2.93E-65	UP
Sav1	4775.287445	1.495896078	0.087185918	17.15754234	5.52E-66	3.44E-65	UP
AI506816	1992.794955	1.677072654	0.09774715	17.15725366	5.55E-66	3.45E-65	UP
Sub1	5178.67233	1.330241572	0.077574644	17.14789136	6.52E-66	4.05E-65	UP
Hlx	1457.170388	1.94412797	0.113394712	17.14478512	6.88E-66	4.27E-65	UP
Mmadhc	2111.514763	1.455911186	0.084919972	17.14450858	6.91E-66	4.29E-65	UP
Ell	1968.100246	1.614233784	0.094208083	17.13476939	8.17E-66	5.07E-65	UP
Fam104a	1378.499783	1.395246604	0.081436442	17.13295142	8.43E-66	5.22E-65	UP
Inhba	1713.62051	4.921165758	0.287506739	17.11669705	1.11E-65	6.89E-65	UP
Pak1ip1	2161.069182	1.327964022	0.077653588	17.10112896	1.46E-65	8.99E-65	UP
Tox4	3892.153596	1.251684729	0.073265192	17.08430294	1.94E-65	1.20E-64	UP
Sftpd	59780.7397	1.441668413	0.084413633	17.07862056	2.14E-65	1.32E-64	UP
Tmbim4	1979.701375	1.404777997	0.082321941	17.06444218	2.73E-65	1.68E-64	UP
Psmd14	2414.471514	1.234838825	0.072379176	17.06069184	2.91E-65	1.79E-64	UP
H2az1	4857.452544	1.364095999	0.080028959	17.0450299	3.81E-65	2.34E-64	UP
Rin2	10227.41092	1.107135701	0.064978355	17.03853077	4.25E-65	2.61E-64	UP
BC039771	10227.41092	1.107135701	0.064978355	17.03853077	4.25E-65	2.61E-64	UP
Naa50	5046.280172	1.20525083	0.070737235	17.03842165	4.26E-65	2.61E-64	UP
Eloc	2784.061659	1.475683026	0.086617085	17.0368586	4.38E-65	2.68E-64	UP
Ripk2	1047.980642	1.92753183	0.113152542	17.03480796	4.53E-65	2.77E-64	UP
Cirbp	2718.529971	1.714478639	0.100733089	17.02001456	5.84E-65	3.57E-64	UP
Ada	478.6136042	2.664912035	0.156617283	17.01544031	6.31E-65	3.85E-64	UP
Nup98	5178.069917	1.183717053	0.069568264	17.01518744	6.34E-65	3.87E-64	UP
Gpr84	578.5231759	9.065960091	0.533101927	17.00605389	7.41E-65	4.52E-64	UP
Clec4a2	565.4686193	2.209481804	0.130040738	16.99068954	9.63E-65	5.87E-64	UP
Adss	4486.51311	1.181046041	0.06959148	16.97112981	1.34E-64	8.18E-64	UP
Cd300a	1054.71794	2.227185594	0.131274002	16.96593051	1.47E-64	8.93E-64	UP
Baz1a	3438.630299	1.672382089	0.098632502	16.95568955	1.75E-64	1.06E-63	UP
Leo1	1064.957922	1.580858606	0.093259833	16.95111983	1.89E-64	1.15E-63	UP
Gtf2f1	2128.578687	1.209990456	0.071419405	16.94204067	2.20E-64	1.33E-63	UP
Mex3c	4065.614161	1.420643528	0.083874444	16.93774	2.37E-64	1.43E-63	UP
Wbp1l	4961.514429	1.073818287	0.06342833	16.92963206	2.72E-64	1.64E-63	UP
Trim15	296.9476235	4.213135759	0.248924257	16.92537246	2.92E-64	1.76E-63	UP
Gm7019	204.2797812	5.031222717	0.298051642	16.88037244	6.27E-64	3.77E-63	UP
Mospd1	1399.527139	1.730137083	0.102597372	16.86336644	8.37E-64	5.02E-63	UP
Slc10a6	1773.467616	1.727219443	0.102429622	16.86249951	8.49E-64	5.09E-63	UP
Fam241a	1342.526394	1.800122456	0.106860041	16.84560882	1.13E-63	6.77E-63	UP
Zfp598	3498.095021	1.427935616	0.08481981	16.83493068	1.35E-63	8.10E-63	UP
Gm20735	253.7441359	3.419390856	0.203242575	16.82418588	1.62E-63	9.69E-63	UP
Pla1a	239.236147	3.459028588	0.20559905	16.82414672	1.62E-63	9.69E-63	UP
Nfyb	1686.016722	1.478868058	0.08792819	16.81904351	1.77E-63	1.06E-62	UP
Eif4a3	3058.415406	1.109997459	0.066015957	16.81407804	1.92E-63	1.15E-62	UP
Actb	93140.91945	1.115547396	0.06634737	16.81373951	1.94E-63	1.15E-62	UP
Psd4	1731.124447	1.504523135	0.089500658	16.81019082	2.06E-63	1.22E-62	UP
Pgk1	4521.443242	1.205096701	0.071698077	16.80793616	2.13E-63	1.27E-62	UP
Rnf24	896.6058839	1.97071215	0.117303175	16.8001603	2.43E-63	1.45E-62	UP
Icosl	1492.913053	1.68587668	0.100379783	16.79498225	2.66E-63	1.58E-62	UP
Pik3cg	1104.240506	1.547247217	0.092183254	16.7844716	3.17E-63	1.88E-62	UP
Psme3	3697.810437	1.172882776	0.069888094	16.78229746	3.29E-63	1.95E-62	UP
Il23a	273.1986963	7.068213634	0.421296851	16.77727621	3.58E-63	2.12E-62	UP
Ndel1	4548.271756	1.482394911	0.088414408	16.76644055	4.29E-63	2.54E-62	UP
Cyp4f18	989.1531107	2.380659934	0.14201509	16.76342942	4.52E-63	2.67E-62	UP
Cct6a	5729.931501	1.273298881	0.075959692	16.76282305	4.56E-63	2.69E-62	UP
Phc2	6394.941213	1.137310079	0.067862381	16.75906539	4.86E-63	2.87E-62	UP
Ttc39b	3740.641537	1.551435186	0.092616294	16.75121213	5.55E-63	3.27E-62	UP
Apobec3	3730.178296	1.443177341	0.086170329	16.7479613	5.86E-63	3.45E-62	UP
Plaa	2907.451785	1.228533202	0.073367237	16.74498398	6.16E-63	3.62E-62	UP
Rad23b	6465.204483	1.10042533	0.065768982	16.73167661	7.70E-63	4.52E-62	UP
Nfe2	537.8454744	2.165742243	0.129443763	16.73114404	7.77E-63	4.56E-62	UP
Arntl	1103.457838	1.986010926	0.118712768	16.72954782	7.98E-63	4.68E-62	UP
Ankrd22	169.2882236	4.784483418	0.286268023	16.71330024	1.05E-62	6.15E-62	UP
Dtx4	2011.549564	1.561019837	0.093480254	16.69892596	1.33E-62	7.81E-62	UP
Hectd1	11279.19741	1.065000084	0.063811779	16.6897101	1.56E-62	9.10E-62	UP
Cpsf7	3528.082622	1.192510456	0.071457964	16.68827929	1.60E-62	9.32E-62	UP
Bin3	1401.172016	1.390795523	0.083420535	16.67210018	2.09E-62	1.22E-61	UP
Scarb1	5980.882594	1.477427054	0.088620256	16.67143747	2.11E-62	1.23E-61	UP
Slc66a2	2129.489891	1.55114691	0.09327272	16.63023129	4.21E-62	2.45E-61	UP
Trmt6	1153.306678	1.883665422	0.113325728	16.62169266	4.85E-62	2.82E-61	UP
Dtx3l	3339.751624	1.695887101	0.102036475	16.62040063	4.96E-62	2.88E-61	UP
Rps13	9666.99505	1.145743084	0.069038682	16.59566852	7.49E-62	4.33E-61	UP
Tasl	421.8129353	3.101589511	0.186992426	16.58671198	8.70E-62	5.03E-61	UP
Arid3a	1001.171758	1.71691796	0.103531099	16.58359645	9.16E-62	5.29E-61	UP
Slc26a9	3774.44582	1.397378826	0.084270896	16.58198602	9.41E-62	5.43E-61	UP
Duoxa2	194.9613428	6.157928654	0.371406528	16.58002266	9.72E-62	5.61E-61	UP
Asns	1397.259106	1.68080861	0.101437287	16.56992867	1.15E-61	6.62E-61	UP
Fbxo34	1308.092905	1.752492424	0.105845199	16.55712715	1.42E-61	8.18E-61	UP
Gm14023	169.4774664	5.40629187	0.3268262	16.5417946	1.83E-61	1.05E-60	UP
Cwc15	3187.608658	1.125285722	0.068055262	16.53488189	2.06E-61	1.18E-60	UP
Tor1aip2	6764.825393	1.126652855	0.068156902	16.53028266	2.22E-61	1.27E-60	UP
Psmb7	2149.987123	1.3407636	0.081109544	16.53028164	2.22E-61	1.27E-60	UP
Snhg15	333.9904904	2.845953141	0.172359033	16.51177247	3.02E-61	1.73E-60	UP
Cblb	3316.282417	1.323547141	0.080163315	16.51063381	3.08E-61	1.76E-60	UP
Fga	282.7257132	5.138342674	0.311456663	16.49777733	3.81E-61	2.18E-60	UP
Tent2	1976.092751	1.339821938	0.081242304	16.49167832	4.21E-61	2.41E-60	UP
Cwc25	1607.110866	1.466626124	0.088949865	16.48823323	4.46E-61	2.55E-60	UP
Bhlhe41	971.8276952	1.914051969	0.116111206	16.48464461	4.73E-61	2.70E-60	UP
Dcaf13	1674.63996	1.306293483	0.079251447	16.48289763	4.87E-61	2.78E-60	UP
Ythdc1	4643.017667	1.014242293	0.061601259	16.46463572	6.59E-61	3.75E-60	UP
Akirin1	3297.122076	1.267077137	0.07697505	16.46088098	7.01E-61	3.98E-60	UP
Gmps	2270.064397	1.291337502	0.078456888	16.45919868	7.20E-61	4.09E-60	UP
Cytip	5891.846256	1.342038217	0.081581626	16.45025084	8.35E-61	4.74E-60	UP
Gnl1	2727.621989	1.323186082	0.08047426	16.44235173	9.52E-61	5.40E-60	UP
Adgrl2	9794.820654	1.064288027	0.064735516	16.4405584	9.80E-61	5.56E-60	UP
Cltb	5362.551673	1.059799143	0.064474685	16.43744595	1.03E-60	5.85E-60	UP
Rsad2	6081.721311	4.979217344	0.303042016	16.43078213	1.15E-60	6.52E-60	UP
Atf1	2457.669139	1.331130119	0.081025584	16.42851616	1.20E-60	6.77E-60	UP
Prkx	4039.635703	1.223054035	0.074591609	16.39667052	2.02E-60	1.14E-59	UP
Zcchc2	2352.913298	1.41794796	0.086481854	16.39590151	2.05E-60	1.16E-59	UP
Ino80c	1923.869271	1.338791594	0.081678795	16.39093227	2.22E-60	1.25E-59	UP
Rbm22	2458.879183	1.103268955	0.067588088	16.32342295	6.73E-60	3.78E-59	UP
Las1l	2566.259527	1.491255245	0.09143679	16.30913815	8.50E-60	4.77E-59	UP
Peli1	3630.696754	1.212228658	0.074396101	16.29424991	1.08E-59	6.07E-59	UP
Ppm1a	6163.278655	1.00019616	0.061389661	16.29258321	1.11E-59	6.23E-59	UP
Nrbf2	950.2843795	1.588093177	0.097473924	16.29249257	1.12E-59	6.24E-59	UP
Riok1	1422.117561	1.497684016	0.091933862	16.29088548	1.15E-59	6.40E-59	UP
Vps37c	1613.557099	1.535742582	0.094290486	16.28735461	1.21E-59	6.78E-59	UP
Cd244a	625.3480392	2.147749527	0.131992953	16.27169845	1.57E-59	8.75E-59	UP
Mrto4	897.2410244	1.634726597	0.100556182	16.25684836	2.00E-59	1.11E-58	UP
Mllt6	8953.014048	1.109294266	0.068245171	16.25454584	2.07E-59	1.16E-58	UP
Snrpd1	1628.176193	1.723957228	0.106314708	16.21560426	3.91E-59	2.17E-58	UP
1500015A07Rik	501.0150761	2.694413698	0.166297954	16.20232622	4.86E-59	2.69E-58	UP
Spty2d1	2827.23704	1.426116069	0.088028829	16.20055716	5.00E-59	2.77E-58	UP
Srsf3	9844.12625	1.018987773	0.062929452	16.19254153	5.69E-59	3.15E-58	UP
Nrros	1600.193252	1.223731688	0.075597295	16.18750637	6.18E-59	3.42E-58	UP
Vdr	824.447674	1.728753702	0.10686537	16.17693086	7.34E-59	4.06E-58	UP
Arf5	3713.662644	1.245519721	0.077068282	16.16124943	9.46E-59	5.23E-58	UP
Cep85	3158.694756	2.112741834	0.131040354	16.12283366	1.76E-58	9.73E-58	UP
Mtpap	1352.520441	1.414689109	0.087783473	16.11566578	1.98E-58	1.09E-57	UP
Uchl1	386.825253	2.707926663	0.168077782	16.11115179	2.13E-58	1.17E-57	UP
1810055G02Rik	956.8469272	1.519750016	0.094568793	16.07031211	4.12E-58	2.27E-57	UP
Snai1	985.3657785	2.18187458	0.13578498	16.06860039	4.24E-58	2.33E-57	UP
Rplp0	30263.69618	1.028344825	0.064033798	16.05940704	4.91E-58	2.70E-57	UP
Fndc3b	7002.132291	1.183726913	0.073721127	16.05682061	5.12E-58	2.81E-57	UP
Ppp2r2a	3683.118569	1.372179323	0.085475988	16.0533895	5.41E-58	2.97E-57	UP
Eif3e	6907.514723	1.331942918	0.082974181	16.05249851	5.49E-58	3.01E-57	UP
Grpel1	2438.123566	1.631500804	0.101648879	16.05035714	5.68E-58	3.12E-57	UP
Nckap1l	2891.176016	1.225952732	0.076388777	16.04885923	5.82E-58	3.19E-57	UP
Ostf1	5149.683463	1.053231861	0.065630571	16.04788506	5.91E-58	3.24E-57	UP
Mcur1	2950.453294	1.105383518	0.068961704	16.02894734	8.02E-58	4.39E-57	UP
Klhl2	2734.639087	1.292596503	0.080670361	16.02318982	8.80E-58	4.81E-57	UP
Gmeb1	1237.221924	1.405312906	0.087726497	16.01925256	9.38E-58	5.11E-57	UP
Eif4e	3008.603179	1.101784847	0.068793083	16.01592494	9.89E-58	5.39E-57	UP
Clec4a1	485.4632061	2.2896048	0.14299922	16.0113097	1.07E-57	5.80E-57	UP
Bdkrb2	1545.640049	2.515840566	0.157139043	16.0102831	1.08E-57	5.90E-57	UP
Bclaf1	7418.084697	1.088310583	0.06803893	15.99541012	1.38E-57	7.48E-57	UP
Stx6	3060.768783	1.349373806	0.08437726	15.99215	1.45E-57	7.88E-57	UP
Tnip2	1722.859634	1.580727222	0.098864609	15.98880769	1.53E-57	8.31E-57	UP
Ifit3	8596.49015	3.422446091	0.214167971	15.98019567	1.76E-57	9.53E-57	UP
Arf6	4701.452782	1.029993637	0.064491487	15.97100144	2.03E-57	1.10E-56	UP
Ccdc9	2824.577296	1.151895178	0.072165246	15.96191014	2.35E-57	1.27E-56	UP
Oga	6833.484576	1.032069681	0.064685991	15.95507252	2.63E-57	1.42E-56	UP
Cldn7	2658.353562	1.49271405	0.09357576	15.95193078	2.76E-57	1.49E-56	UP
Tmem120a	1032.904717	1.797599479	0.112909724	15.92067902	4.55E-57	2.45E-56	UP
Snap23	3950.017409	1.118771296	0.070279523	15.91887995	4.69E-57	2.52E-56	UP
Zfp263	1874.331605	1.201117984	0.07552036	15.90455852	5.89E-57	3.17E-56	UP
Gcc1	2408.947017	1.433470396	0.090145603	15.90172281	6.16E-57	3.32E-56	UP
Brwd1	5789.285671	1.241645501	0.078122612	15.89354823	7.02E-57	3.78E-56	UP
Nob1	1036.42326	1.441788549	0.0908239	15.87455009	9.51E-57	5.10E-56	UP
Usp16	2649.492613	1.128844284	0.071149626	15.86577963	1.09E-56	5.86E-56	UP
Azi2	4554.822995	1.337215587	0.084356227	15.852008	1.36E-56	7.30E-56	UP
Znrf1	3687.301824	1.286956479	0.081272978	15.83498604	1.78E-56	9.55E-56	UP
Hcst	263.5534547	3.032568348	0.19151852	15.83433471	1.80E-56	9.64E-56	UP
Ttc39c	550.5337934	2.07528567	0.131063683	15.83417792	1.81E-56	9.66E-56	UP
Galnt3	1311.479761	1.420204194	0.089692592	15.83413044	1.81E-56	9.67E-56	UP
Fbl	2366.556763	1.426157779	0.090073923	15.83319268	1.84E-56	9.81E-56	UP
Pmvk	2393.496191	1.335304616	0.084345624	15.83134434	1.89E-56	1.01E-55	UP
Hp	48014.32796	1.016093099	0.064219792	15.8221175	2.19E-56	1.17E-55	UP
Isg20	2723.697717	1.770076021	0.111941287	15.81253951	2.55E-56	1.36E-55	UP
Kcnk1	1121.857189	1.513989698	0.095752525	15.81148587	2.59E-56	1.38E-55	UP
Ubp1	3642.755078	1.19628386	0.075694537	15.80409775	2.92E-56	1.55E-55	UP
Ufm1	3213.130939	1.151109669	0.072854543	15.80010831	3.11E-56	1.65E-55	UP
Sbds	5842.939613	1.357616671	0.085943414	15.79663424	3.28E-56	1.74E-55	UP
Spdef	333.4989522	2.746395337	0.173863177	15.79630247	3.30E-56	1.75E-55	UP
Fau	12785.47345	1.243467991	0.078828134	15.77441875	4.67E-56	2.47E-55	UP
Ran	6048.453973	1.371325215	0.087020663	15.75861595	5.99E-56	3.17E-55	UP
Tmem125	681.8804795	1.822732601	0.11572338	15.7507722	6.78E-56	3.58E-55	UP
Ccdc25	1800.75287	1.568963499	0.099621817	15.74919572	6.96E-56	3.67E-55	UP
Fbxo4	1102.784669	1.450833007	0.092126745	15.74822827	7.06E-56	3.73E-55	UP
Itgb2	7165.23419	1.42382964	0.090450799	15.74148218	7.86E-56	4.14E-55	UP
Smap2	2685.951971	1.079353239	0.068599644	15.73409396	8.83E-56	4.65E-55	UP
Xaf1	2107.552003	1.973229533	0.12557554	15.71348629	1.22E-55	6.44E-55	UP
Crybg1	1624.187995	1.475289964	0.093958444	15.70151545	1.48E-55	7.76E-55	UP
Il15ra	833.7339282	1.808235026	0.115166764	15.70101447	1.49E-55	7.82E-55	UP
Srp9	2807.93071	1.265045437	0.08057349	15.70051683	1.50E-55	7.88E-55	UP
Slc16a6	835.8086026	2.034410446	0.129584287	15.69951488	1.52E-55	8.00E-55	UP
Chil1	47216.31612	1.048082371	0.066771548	15.69654144	1.60E-55	8.38E-55	UP
A530032D15Rik	206.814103	3.906473408	0.249096551	15.68256723	1.99E-55	1.04E-54	UP
Brd4	5454.140328	1.168927039	0.074589387	15.67149285	2.37E-55	1.24E-54	UP
Psme2	3225.942706	1.311567107	0.083799465	15.6512588	3.26E-55	1.70E-54	UP
Nup50	2720.77938	1.101884032	0.070447631	15.64117935	3.82E-55	1.99E-54	UP
Fbxo28	2427.793075	1.215512336	0.077724915	15.63864486	3.97E-55	2.07E-54	UP
Akna	3509.651759	1.064579068	0.068080757	15.6370039	4.07E-55	2.12E-54	UP
Rtn4rl2	292.7348964	2.753428141	0.176094916	15.63604563	4.14E-55	2.15E-54	UP
Pfn1	13828.14015	1.01899778	0.065181019	15.63335158	4.31E-55	2.24E-54	UP
Igsf8	1469.020992	1.316230086	0.084213401	15.62969881	4.57E-55	2.37E-54	UP
Cdk17	3165.796884	1.211326014	0.07750889	15.62822034	4.68E-55	2.43E-54	UP
Rrp15	756.862148	1.955196311	0.125159609	15.62162363	5.19E-55	2.69E-54	UP
Npm1	9448.503303	1.180985717	0.075655772	15.60998834	6.22E-55	3.23E-54	UP
Pde1b	800.328486	1.829069641	0.117436597	15.57495437	1.08E-54	5.57E-54	UP
Mul1	1667.327699	1.294744779	0.083175138	15.56648794	1.23E-54	6.35E-54	UP
Hnrnpab	7894.922976	1.038596695	0.066750338	15.55942238	1.37E-54	7.09E-54	UP
Lad1	511.4264175	1.880661747	0.120943792	15.54988237	1.59E-54	8.22E-54	UP
Il36g	5378.791171	6.828767086	0.439206783	15.54795452	1.64E-54	8.47E-54	UP
Samd4b	4521.597162	1.255313278	0.08077585	15.54070028	1.84E-54	9.48E-54	UP
4833407H14Rik	277.5761791	3.080800772	0.198469324	15.52280582	2.43E-54	1.25E-53	UP
Psma3	4221.142844	1.228224994	0.079153173	15.51706585	2.66E-54	1.37E-53	UP
Ifi209	2441.068853	2.441405518	0.157413555	15.50949996	2.99E-54	1.54E-53	UP
Mal	2734.388032	1.339687629	0.086382507	15.50878379	3.03E-54	1.55E-53	UP
Ceacam10	190.8398482	5.74210236	0.370394372	15.50267174	3.33E-54	1.71E-53	UP
Zbtb43	1567.191643	1.264356231	0.08156958	15.50034008	3.45E-54	1.77E-53	UP
Cmas	1904.548477	1.256456847	0.081169049	15.47950688	4.77E-54	2.44E-53	UP
Pik3cd	1897.625164	1.183920511	0.076483111	15.47950258	4.77E-54	2.44E-53	UP
Gucd1	1408.535444	1.385797531	0.08955619	15.47405643	5.19E-54	2.65E-53	UP
Myl12a	9467.622503	1.056182306	0.068290598	15.46599877	5.89E-54	3.00E-53	UP
Nts	196.5014671	4.309723213	0.278707188	15.46326537	6.14E-54	3.13E-53	UP
Map2k4	2745.094825	1.05782652	0.068471675	15.44911127	7.65E-54	3.89E-53	UP
Abca1	7413.799362	1.426134992	0.092330406	15.44599508	8.03E-54	4.07E-53	UP
Zbtb22	1755.832565	1.266385089	0.082162318	15.41321033	1.33E-53	6.76E-53	UP
Bmf	3222.358112	1.325440014	0.086113866	15.39171418	1.86E-53	9.41E-53	UP
Txn1	8308.774172	1.383575149	0.090158357	15.34605545	3.76E-53	1.90E-52	UP
Dnajb4	4037.599226	1.171131005	0.07635541	15.3378917	4.27E-53	2.15E-52	UP
Rbm34	965.1217097	1.758623196	0.114784807	15.32104499	5.53E-53	2.78E-52	UP
Ppp2cb	5685.504779	1.043326866	0.068158328	15.30740111	6.82E-53	3.42E-52	UP
Asxl1	4183.622124	1.092059122	0.071388139	15.29748682	7.95E-53	3.98E-52	UP
Rnf138	1410.745648	1.29766957	0.084888424	15.28676709	9.37E-53	4.68E-52	UP
Angptl4	3744.146373	1.379595212	0.0902654	15.28376553	9.81E-53	4.90E-52	UP
Dr1	2780.070942	1.068617314	0.069989182	15.26832135	1.24E-52	6.20E-52	UP
Slc19a2	566.3039539	1.773548039	0.116312462	15.24813424	1.69E-52	8.43E-52	UP
Fgf23	517.6093888	9.3208941	0.611549687	15.24143384	1.88E-52	9.34E-52	UP
Garin1a	326.4329197	2.55797536	0.167840083	15.24055106	1.90E-52	9.46E-52	UP
Timm17a	2163.059239	1.13002012	0.074243252	15.22050952	2.59E-52	1.28E-51	UP
Plin2	7951.370451	1.464983129	0.096309296	15.21123281	2.98E-52	1.48E-51	UP
Ssh1	3580.618363	1.345154578	0.088444414	15.20903941	3.08E-52	1.53E-51	UP
Psmc6	3947.6186	1.041783857	0.068540629	15.19950825	3.56E-52	1.76E-51	UP
Nfxl1	1319.436743	1.388448266	0.0913582	15.19785046	3.65E-52	1.81E-51	UP
Ubxn2a	3292.164905	1.021434813	0.067224102	15.19447321	3.85E-52	1.90E-51	UP
Ube2k	3153.712246	1.004427667	0.066111707	15.19288661	3.94E-52	1.95E-51	UP
Haus2	1246.642958	1.323348058	0.087149117	15.1848706	4.45E-52	2.20E-51	UP
Eno1	6446.127496	1.074320099	0.070765448	15.18142165	4.69E-52	2.32E-51	UP
Cstb	2478.542406	1.551729414	0.102235841	15.17793954	4.95E-52	2.44E-51	UP
Il10rb	2744.025133	1.204211148	0.079380456	15.1701214	5.58E-52	2.75E-51	UP
Rprd2	2619.313411	1.106268374	0.072927247	15.16947944	5.63E-52	2.77E-51	UP
Bzw2	1092.790881	1.315556121	0.086765255	15.16224581	6.29E-52	3.09E-51	UP
AI661453	2989.925641	1.156033793	0.076269331	15.15725631	6.78E-52	3.34E-51	UP
Nip7	1499.832748	1.785651218	0.117843965	15.1526743	7.27E-52	3.58E-51	UP
Smu1	2936.195351	1.143929682	0.075586311	15.13408533	9.65E-52	4.73E-51	UP
Atp11b	4677.151828	1.096347634	0.072489041	15.12432251	1.12E-51	5.48E-51	UP
Ciapin1	1246.51159	1.571275584	0.103945338	15.11636422	1.26E-51	6.17E-51	UP
Plbd1	2534.652202	1.636206432	0.108310129	15.10667973	1.46E-51	7.15E-51	UP
Pomp	3978.178411	1.181921103	0.078255935	15.10327746	1.54E-51	7.52E-51	UP
Slc9a8	2086.820312	1.641995903	0.108987128	15.06596181	2.71E-51	1.32E-50	UP
Kctd10	8693.920657	1.09633101	0.072797546	15.05999946	2.97E-51	1.44E-50	UP
Mapk1ip1l	2736.22274	1.046129948	0.069576884	15.03559632	4.29E-51	2.08E-50	UP
Qrich1	3318.9767	1.05654763	0.070320969	15.02464554	5.06E-51	2.45E-50	UP
Ubxn4	5757.813478	1.048990076	0.069838975	15.02012424	5.42E-51	2.62E-50	UP
Rnps1	2387.27703	1.198321375	0.079804005	15.01580504	5.79E-51	2.80E-50	UP
Mtmr1	2076.433832	1.148048542	0.07648636	15.00984666	6.33E-51	3.06E-50	UP
H1f2	2382.072144	1.440482639	0.096023504	15.00135473	7.19E-51	3.47E-50	UP
Thumpd1	1853.145423	1.313783971	0.087606013	14.99650457	7.74E-51	3.73E-50	UP
Igtp	2177.186283	1.681852868	0.112159053	14.99524847	7.89E-51	3.80E-50	UP
Smad4	4700.333714	1.007114952	0.067163626	14.994946	7.92E-51	3.81E-50	UP
Llph	1195.042408	1.333340765	0.088924654	14.99405064	8.03E-51	3.86E-50	UP
Tec	780.2135205	1.725251625	0.115221885	14.97329803	1.10E-50	5.27E-50	UP
Traf4	1194.489282	1.653527064	0.110495964	14.96459234	1.25E-50	6.00E-50	UP
Tmem248	4193.48325	1.004760056	0.067190353	14.95393328	1.47E-50	7.03E-50	UP
Pus7	927.6674656	1.72723854	0.115504914	14.95381003	1.47E-50	7.04E-50	UP
Pip5k1a	2194.005909	1.236497971	0.082709343	14.94991889	1.56E-50	7.46E-50	UP
Scrg1	153.7327155	4.477671667	0.299532153	14.94888484	1.58E-50	7.57E-50	UP
Zyx	9855.971623	1.271490125	0.08505898	14.9483349	1.60E-50	7.63E-50	UP
Nkapd1	1725.27531	1.211304746	0.08104383	14.94629194	1.65E-50	7.86E-50	UP
Atp8b4	717.5152476	1.743052707	0.116646199	14.94307328	1.73E-50	8.24E-50	UP
Zfp110	2806.332262	1.128728968	0.075539974	14.94214126	1.75E-50	8.36E-50	UP
Tgtp2	1768.334961	1.470018462	0.098394078	14.94011109	1.81E-50	8.61E-50	UP
Pnp	1190.184507	1.915884489	0.12836942	14.92477333	2.27E-50	1.08E-49	UP
Spry2	1972.925383	1.216151108	0.081617111	14.90068802	3.26E-50	1.55E-49	UP
Ddx19b	1645.653036	1.16810397	0.078420866	14.89532091	3.53E-50	1.67E-49	UP
Zmynd19	840.4935724	1.447185378	0.09715938	14.89496314	3.55E-50	1.68E-49	UP
Padi4	530.1388638	2.489534161	0.16716813	14.892397	3.69E-50	1.75E-49	UP
G6pdx	2677.750386	1.336282318	0.089772937	14.88513531	4.12E-50	1.95E-49	UP
Egr2	586.6772397	2.112291788	0.141932856	14.88233132	4.29E-50	2.03E-49	UP
Unc5b	1966.640965	1.132590848	0.07610507	14.88193688	4.32E-50	2.04E-49	UP
Zfp1	678.2775926	1.634707645	0.10984796	14.88154761	4.34E-50	2.05E-49	UP
C1d	1585.747919	1.19500945	0.080349034	14.87272943	4.96E-50	2.34E-49	UP
C1qbp	1609.818491	1.388037893	0.093352285	14.86881538	5.25E-50	2.48E-49	UP
Ppfibp1	8086.459536	1.022936516	0.068812415	14.86558075	5.51E-50	2.60E-49	UP
Tmed2	6349.348102	1.052909239	0.070870791	14.85674448	6.29E-50	2.96E-49	UP
Ifi204	2509.436057	4.287358556	0.288841667	14.84328284	7.69E-50	3.61E-49	UP
Sema7a	7032.887715	1.223935689	0.082690133	14.80147208	1.43E-49	6.71E-49	UP
Pisd	1551.707025	1.236653565	0.083556173	14.80026567	1.46E-49	6.83E-49	UP
Tsc22d2	2501.974411	1.117180021	0.075555032	14.78630865	1.80E-49	8.39E-49	UP
Prkcd	5145.179802	1.145569957	0.07748348	14.78469928	1.84E-49	8.59E-49	UP
Eif2b2	1668.591324	1.157983311	0.078329639	14.78346292	1.87E-49	8.75E-49	UP
Prpf38a	1460.48411	1.314790257	0.088969149	14.77804696	2.03E-49	9.47E-49	UP
Rrp1b	1222.449301	1.501295859	0.101631576	14.77194308	2.22E-49	1.04E-48	UP
Siah1a	1307.189826	1.213706263	0.082231539	14.75961987	2.67E-49	1.24E-48	UP
Ksr1	1797.017465	1.342813003	0.09099496	14.75700419	2.77E-49	1.29E-48	UP
Tomm20	4556.629353	1.469750665	0.099619064	14.7537089	2.91E-49	1.36E-48	UP
B9d2	563.8429197	1.716062928	0.116320269	14.75291402	2.95E-49	1.37E-48	UP
Havcr2	898.8782198	1.837953891	0.124614582	14.74910766	3.12E-49	1.45E-48	UP
Cdc42ep2	1492.052508	1.454088888	0.098679214	14.73551342	3.81E-49	1.77E-48	UP
Calca	201.9173561	3.969184246	0.269651739	14.71966865	4.82E-49	2.23E-48	UP
Rest	2136.589289	1.152110658	0.078271709	14.71937533	4.84E-49	2.24E-48	UP
Pmpca	2161.705528	1.077347438	0.073273697	14.70305836	6.16E-49	2.85E-48	UP
Rfx5	916.4733948	1.413906648	0.096263889	14.68781977	7.72E-49	3.56E-48	UP
Wac	5183.593045	1.093022846	0.074440874	14.68310065	8.27E-49	3.81E-48	UP
Tmbim1	8954.942353	1.012700293	0.068975098	14.68211456	8.39E-49	3.86E-48	UP
Serpina3c	1111.407422	2.591926735	0.176833616	14.65743219	1.21E-48	5.55E-48	UP
Iscu	3231.306156	1.280714374	0.087559288	14.62682489	1.89E-48	8.68E-48	UP
B4galnt1	2582.363827	1.126392931	0.077029005	14.62297128	2.00E-48	9.18E-48	UP
Fnip2	3283.573818	1.578459332	0.108138588	14.59663349	2.95E-48	1.35E-47	UP
Zfp330	1509.818529	1.232558186	0.084464787	14.59256841	3.13E-48	1.43E-47	UP
Coq10b	1995.715253	1.313783432	0.090075435	14.58536879	3.48E-48	1.59E-47	UP
Arpc4	3293.847489	1.034013331	0.071028243	14.55777716	5.21E-48	2.37E-47	UP
C3ar1	499.2748092	2.332978805	0.160270876	14.55647382	5.31E-48	2.41E-47	UP
Eea1	4716.931126	1.216380247	0.083578816	14.55369079	5.53E-48	2.51E-47	UP
Tnc	5032.991877	3.510624002	0.241241508	14.55232155	5.65E-48	2.56E-47	UP
Gtf2f2	1095.214398	1.933992801	0.133163393	14.52345694	8.61E-48	3.89E-47	UP
6530402F18Rik	671.9829057	1.793370982	0.123484423	14.52305428	8.66E-48	3.91E-47	UP
Tbc1d1	2450.579355	1.380360841	0.095175262	14.5033574	1.15E-47	5.20E-47	UP
Naa25	1478.403588	1.533576335	0.105765132	14.499829	1.21E-47	5.47E-47	UP
Dapp1	1031.421903	1.296545815	0.089527082	14.48216325	1.57E-47	7.06E-47	UP
Manbal	1436.353971	1.276361227	0.088138724	14.48127641	1.59E-47	7.15E-47	UP
Adgrg1	5643.471283	1.084435811	0.074940031	14.4707147	1.86E-47	8.32E-47	UP
Msh6	1518.245187	1.334629674	0.09223354	14.47011221	1.87E-47	8.39E-47	UP
Lbr	3843.090957	1.287030491	0.089002725	14.46057396	2.15E-47	9.62E-47	UP
Kctd12	2232.442899	1.221107234	0.08449154	14.45242021	2.42E-47	1.08E-46	UP
Traf3ip2	995.5315807	1.477829881	0.102369699	14.43620423	3.06E-47	1.37E-46	UP
Ptbp2	1855.015206	1.686562175	0.116897208	14.42773704	3.46E-47	1.54E-46	UP
Atg9a	1333.039508	1.171221542	0.081291518	14.40767209	4.63E-47	2.06E-46	UP
Snrpb2	1684.670323	1.382804304	0.095989809	14.4057407	4.76E-47	2.12E-46	UP
Tm4sf1	13137.64218	1.476181092	0.102510171	14.40033783	5.15E-47	2.29E-46	UP
Sting1	1246.380291	1.48594227	0.103192924	14.39965267	5.20E-47	2.31E-46	UP
Gsta4	3402.959723	1.07827843	0.075042825	14.36884121	8.12E-47	3.60E-46	UP
Grwd1	734.7098852	1.956949523	0.136648828	14.32101208	1.62E-46	7.15E-46	UP
Dok2	649.5171949	1.839158229	0.128454843	14.31754684	1.70E-46	7.51E-46	UP
Uqcrfs1	3017.390789	1.126984375	0.078807658	14.30044247	2.17E-46	9.59E-46	UP
Casp3	1144.384843	1.315461886	0.092035982	14.29290868	2.42E-46	1.07E-45	UP
Scyl2	2862.038881	1.088013697	0.076277334	14.26391883	3.67E-46	1.62E-45	UP
Ly6a	18443.18016	1.088041929	0.076297028	14.26060701	3.85E-46	1.69E-45	UP
Sumo1	3743.583362	1.189555076	0.083489765	14.24791497	4.62E-46	2.03E-45	UP
Ubald2	1844.01095	1.286433115	0.090351229	14.23813632	5.31E-46	2.33E-45	UP
Kpna1	3656.338084	1.096864027	0.077300126	14.18967962	1.06E-45	4.64E-45	UP
Adamts8	1393.396801	1.758992487	0.12400098	14.18531121	1.13E-45	4.93E-45	UP
Plet1os	261.7401046	2.601378823	0.183461545	14.17942284	1.23E-45	5.35E-45	UP
Rybp	2123.376074	1.272633781	0.089764606	14.17745633	1.26E-45	5.50E-45	UP
Rybp-ps	2123.376074	1.272633781	0.089764606	14.17745633	1.26E-45	5.50E-45	UP
Manf	3069.678756	1.078450037	0.076081991	14.17483977	1.31E-45	5.71E-45	UP
Cdv3	6043.33199	1.040715859	0.073431389	14.17262944	1.35E-45	5.88E-45	UP
Mgat4a	1595.454957	1.315777022	0.092894221	14.16425057	1.52E-45	6.62E-45	UP
Kcnk5	755.0328975	1.498987478	0.105927407	14.15108257	1.84E-45	7.97E-45	UP
Maml1	2698.216185	1.193584226	0.084358501	14.14895015	1.90E-45	8.21E-45	UP
Plrg1	2187.92763	1.080758731	0.076417352	14.14284452	2.07E-45	8.95E-45	UP
Nle1	523.2173385	1.942162604	0.137390758	14.13604987	2.28E-45	9.84E-45	UP
Zbtb21	1559.716256	1.464869715	0.103626879	14.13600141	2.28E-45	9.85E-45	UP
Nipa2	1554.66394	1.229927832	0.087013873	14.13484765	2.32E-45	1.00E-44	UP
Slc39a8	17279.22392	1.068962187	0.075662994	14.12793927	2.56E-45	1.10E-44	UP
Ngdn	1302.671063	1.208786932	0.085591743	14.12270488	2.75E-45	1.19E-44	UP
Cfap69	2102.048358	1.674572663	0.118592392	14.12040546	2.84E-45	1.23E-44	UP
Lgals8	3434.639654	1.255057438	0.088939912	14.11129618	3.24E-45	1.39E-44	UP
Eif4e2	2872.096171	1.024819984	0.072772712	14.08247627	4.87E-45	2.09E-44	UP
Zfand3	5804.785519	1.013049844	0.071985541	14.07296279	5.57E-45	2.39E-44	UP
Lrrc8b	5824.886993	1.000964021	0.071156351	14.06710725	6.05E-45	2.59E-44	UP
Nup54	1147.56999	1.402528572	0.099894278	14.04012919	8.86E-45	3.78E-44	UP
Sowahb	500.7888981	2.234808902	0.15928487	14.0302648	1.02E-44	4.34E-44	UP
Ifih1	3799.999317	1.840185715	0.131612835	13.98181052	2.01E-44	8.55E-44	UP
Arhgap8	921.9916831	1.426364163	0.102069022	13.97450603	2.23E-44	9.46E-44	UP
Cntrl	3832.785176	1.111828978	0.079584211	13.97047182	2.36E-44	1.00E-43	UP
Grk6	3062.015774	1.116444583	0.079984757	13.95821676	2.80E-44	1.19E-43	UP
Il17a	579.3818511	8.260128297	0.592130728	13.94983896	3.15E-44	1.33E-43	UP
Oaf	443.3741144	1.971281219	0.141346036	13.94649096	3.30E-44	1.40E-43	UP
Rtn4	9335.856577	1.008800629	0.072354352	13.942501	3.49E-44	1.48E-43	UP
Rpl12	15048.29917	1.205234988	0.086454033	13.94076078	3.58E-44	1.51E-43	UP
Plac8	5375.238029	3.246253997	0.232927253	13.9367719	3.79E-44	1.60E-43	UP
Psma7	4311.455846	1.077500933	0.077379967	13.92480471	4.48E-44	1.88E-43	UP
Rpl17	13242.75645	1.001119114	0.071975999	13.90906874	5.58E-44	2.35E-43	UP
Sephs2	1155.757393	1.44490865	0.104028603	13.88953241	7.33E-44	3.07E-43	UP
Plcb4	4044.314603	1.042981161	0.075223911	13.8650218	1.03E-43	4.32E-43	UP
Tpt1	67877.36914	1.153148245	0.083216129	13.85726853	1.15E-43	4.80E-43	UP
Cdyl	1201.013852	1.360160105	0.098239215	13.8453886	1.36E-43	5.66E-43	UP
S1pr3	3076.17509	1.196232736	0.086517456	13.82648998	1.76E-43	7.35E-43	UP
Dennd2d	1417.993137	1.164402125	0.084269151	13.81765575	1.99E-43	8.30E-43	UP
Apaf1	2307.545436	1.275926909	0.092461352	13.79957004	2.56E-43	1.07E-42	UP
Ms4a4c	570.2192654	2.229743859	0.161855277	13.77615796	3.55E-43	1.47E-42	UP
Pim2	465.5826686	1.708512407	0.124223312	13.753557	4.85E-43	2.01E-42	UP
Armcx5	486.7102417	1.735522685	0.126253415	13.74634252	5.36E-43	2.22E-42	UP
Sertad1	1533.613301	1.42342589	0.103551499	13.74606749	5.38E-43	2.22E-42	UP
Ythdf2	2420.967279	1.15003686	0.083667136	13.7453833	5.43E-43	2.24E-42	UP
Usp18	1518.280271	2.12984197	0.155001028	13.7408248	5.78E-43	2.39E-42	UP
Cd63-ps	765.3110077	1.955059304	0.142390824	13.73023382	6.69E-43	2.76E-42	UP
Reps1	2120.457675	1.217736308	0.088739315	13.72262458	7.43E-43	3.06E-42	UP
Hs3st1	1164.850709	1.185247816	0.086428577	13.71361019	8.42E-43	3.46E-42	UP
Alyref	1764.216587	1.192931213	0.087040434	13.70548321	9.41E-43	3.87E-42	UP
Stk19	1518.825669	1.582732343	0.115590385	13.69259511	1.12E-42	4.61E-42	UP
Foxo1	3301.13148	1.095057049	0.0800394	13.68147497	1.31E-42	5.36E-42	UP
Irf7	1858.74383	1.96044749	0.143447774	13.66662886	1.61E-42	6.57E-42	UP
Rrad	302.7555093	2.080894139	0.152403803	13.65382027	1.92E-42	7.81E-42	UP
Pilra	709.1067364	1.407250718	0.10321553	13.6340986	2.51E-42	1.02E-41	UP
Frk	777.3398616	1.60590784	0.117856979	13.6259036	2.81E-42	1.14E-41	UP
Nos2	761.2338171	2.488528529	0.183081479	13.5924646	4.44E-42	1.80E-41	UP
Btla	1277.946612	1.432878188	0.105695351	13.55668129	7.23E-42	2.92E-41	UP
Mx1	1550.043999	4.605239095	0.339971042	13.54597457	8.37E-42	3.38E-41	UP
Otulin	1417.977061	1.279898523	0.094545537	13.53737645	9.41E-42	3.80E-41	UP
Iqsec1	7170.321691	1.053061085	0.077826839	13.53082167	1.03E-41	4.14E-41	UP
Alkbh1	796.1889096	1.659582699	0.122663163	13.52959319	1.05E-41	4.21E-41	UP
Nrp	796.1889096	1.659582699	0.122663163	13.52959319	1.05E-41	4.21E-41	UP
Tmem87b	3304.041171	1.060738595	0.078404431	13.52906432	1.05E-41	4.24E-41	UP
Pno1	1198.315598	1.397116592	0.103277525	13.52778931	1.07E-41	4.31E-41	UP
Zkscan6	709.147498	1.573408501	0.116328408	13.52557415	1.10E-41	4.44E-41	UP
Mir155hg	139.0834793	4.097041236	0.30293958	13.52428505	1.12E-41	4.52E-41	UP
Tab3	1171.259992	1.221561453	0.090373144	13.51686347	1.24E-41	4.99E-41	UP
Rrp12	706.1998797	1.430228054	0.105862982	13.51018102	1.36E-41	5.46E-41	UP
Tsr1	1168.667744	1.561994309	0.115809649	13.48760074	1.85E-41	7.41E-41	UP
Nsrp1	1497.989416	1.243605692	0.092435902	13.45370856	2.93E-41	1.17E-40	UP
Gpx2	4049.334528	3.466469748	0.257798972	13.44640639	3.23E-41	1.29E-40	UP
Dok1	915.5709239	1.259492041	0.09368878	13.44336053	3.37E-41	1.34E-40	UP
Pom121	2486.239359	1.231473476	0.091710975	13.42776566	4.16E-41	1.65E-40	UP
Mdfi	428.5158316	1.898409259	0.141393774	13.42639927	4.24E-41	1.68E-40	UP
Snhg5	597.1944831	1.857488594	0.138424437	13.41879099	4.69E-41	1.87E-40	UP
Zfp869	1482.362555	1.270472314	0.094703921	13.41520288	4.93E-41	1.96E-40	UP
Rpl32	12737.78498	1.038795484	0.077491957	13.40520393	5.64E-41	2.23E-40	UP
Kpna3	2363.967829	1.022781279	0.076297813	13.40511922	5.64E-41	2.24E-40	UP
Gimap5	1275.156788	1.432994136	0.10694879	13.39888127	6.14E-41	2.43E-40	UP
Cyfip2	2821.145362	1.427393306	0.106569158	13.39405637	6.55E-41	2.59E-40	UP
Rps25	16826.75506	1.195782726	0.089345668	13.38377961	7.52E-41	2.97E-40	UP
Mthfd2	471.5072464	1.820134353	0.136159889	13.36762514	9.35E-41	3.68E-40	UP
Stk39	860.4395633	1.446598751	0.108401245	13.34485362	1.27E-40	4.98E-40	UP
Helz2	9018.197334	1.387920381	0.104065031	13.33704867	1.41E-40	5.52E-40	UP
Zeb2	7623.710432	1.259764839	0.09452461	13.32737405	1.60E-40	6.28E-40	UP
Esf1	1512.522814	1.17370148	0.088068091	13.3272047	1.61E-40	6.29E-40	UP
Ier5l	548.2053298	1.616872051	0.121329387	13.326302	1.63E-40	6.36E-40	UP
Pals2	868.8689099	1.367306824	0.102646442	13.32054772	1.76E-40	6.86E-40	UP
Fut4	926.2615163	1.254916384	0.094217298	13.31938416	1.79E-40	6.97E-40	UP
Rassf10	488.7411211	2.821283688	0.212278084	13.29050851	2.63E-40	1.02E-39	UP
Syne3	780.0170651	1.414346689	0.106446964	13.28686728	2.76E-40	1.07E-39	UP
F5	1194.995796	1.920525111	0.144704738	13.27202642	3.36E-40	1.31E-39	UP
Irf9	3471.823361	1.289348068	0.097350807	13.24434906	4.86E-40	1.89E-39	UP
Crtc3	2269.65097	1.242409758	0.093868825	13.23559508	5.47E-40	2.12E-39	UP
P2ry13	687.7209091	2.271174625	0.171740386	13.2244644	6.34E-40	2.45E-39	UP
Oas2	797.3544077	2.102472874	0.159247112	13.20258083	8.48E-40	3.27E-39	UP
Irag2	664.4340525	1.420684489	0.107663208	13.19563587	9.30E-40	3.58E-39	UP
Gpatch2l	1522.975003	1.158896358	0.087932108	13.17944467	1.15E-39	4.43E-39	UP
Gpd2	2450.17955	1.004321625	0.076207689	13.17874407	1.16E-39	4.47E-39	UP
Cyp2t4	147.7242728	3.669762986	0.278795103	13.16293921	1.43E-39	5.50E-39	UP
Ppm1j	257.0847295	2.090548542	0.159499806	13.10690333	3.01E-39	1.15E-38	UP
Rnf115	2452.279696	1.094973806	0.083601335	13.0975637	3.40E-39	1.30E-38	UP
Ythdf1	3353.706727	1.07496799	0.082194237	13.07838633	4.38E-39	1.67E-38	UP
Denr	2051.929221	1.434396955	0.109720463	13.07319455	4.69E-39	1.79E-38	UP
Osgin2	1020.031588	1.339616321	0.102470789	13.07315322	4.69E-39	1.79E-38	UP
Taf5l	1402.045608	1.247264558	0.095451519	13.06699535	5.08E-39	1.93E-38	UP
Gm4610	110.9667394	4.015202387	0.307324418	13.06502884	5.22E-39	1.98E-38	UP
Abl2	3362.540251	1.018260229	0.078034981	13.04876634	6.46E-39	2.45E-38	UP
Riok2	956.6003911	1.205358068	0.092487044	13.03272343	7.97E-39	3.02E-38	UP
Ccl6	12467.14521	1.451276439	0.111408343	13.02664054	8.63E-39	3.26E-38	UP
G0s2	2143.990874	1.638919699	0.125885505	13.01912955	9.53E-39	3.59E-38	UP
Zfp872	309.9977734	2.464280385	0.18934322	13.01488581	1.01E-38	3.80E-38	UP
Dhx58	660.2032567	2.216210304	0.170328034	13.01142424	1.05E-38	3.97E-38	UP
Polm	832.6949724	1.602217516	0.123187376	13.00634501	1.13E-38	4.24E-38	UP
Lsg1	1375.476674	1.216007584	0.093558121	12.99734939	1.27E-38	4.77E-38	UP
Ubap1	2427.171851	1.088231875	0.083829358	12.98151263	1.56E-38	5.85E-38	UP
Hprt	2871.535998	1.013838087	0.07815671	12.97186244	1.77E-38	6.63E-38	UP
Samd9l	6799.668125	1.273125937	0.098160757	12.96980555	1.81E-38	6.81E-38	UP
Aldh3a1	1468.789341	1.574841885	0.121768693	12.93306058	2.93E-38	1.09E-37	UP
Smim7	4000.47371	1.038872339	0.080359467	12.92781517	3.14E-38	1.17E-37	UP
Mst1r	613.0443775	2.030779324	0.157120958	12.92494235	3.26E-38	1.21E-37	UP
Vmp1	4654.971226	1.054487147	0.081703688	12.90623685	4.15E-38	1.55E-37	UP
Hspb8	3208.440058	1.120781902	0.086916095	12.89498684	4.80E-38	1.78E-37	UP
Nsmce1	1305.082732	1.360508306	0.105585189	12.8854086	5.44E-38	2.02E-37	UP
Pop4	1006.897689	1.327413129	0.103036295	12.88296645	5.61E-38	2.08E-37	UP
Lyar	1120.650584	1.305931187	0.101514862	12.86443339	7.14E-38	2.64E-37	UP
Bcr	6614.985251	1.162184735	0.090500019	12.84181753	9.56E-38	3.53E-37	UP
Bspry	1037.54535	1.293074666	0.100824802	12.82496609	1.19E-37	4.38E-37	UP
Gar1	889.8648453	1.405661081	0.109657357	12.81866646	1.29E-37	4.75E-37	UP
Snrpc	1206.209097	1.082803904	0.084561391	12.80494426	1.54E-37	5.66E-37	UP
Gm4951	461.2001208	1.549694018	0.121046005	12.80252095	1.59E-37	5.83E-37	UP
Dnajc21	1407.817945	1.091035063	0.085225674	12.80171826	1.60E-37	5.89E-37	UP
Rars	1930.584447	1.074658515	0.083976145	12.79718801	1.70E-37	6.24E-37	UP
Fam204a	927.7542317	1.169299029	0.091472392	12.78308139	2.04E-37	7.48E-37	UP
Ifnar2	2667.604328	1.241163371	0.097126954	12.77877372	2.15E-37	7.89E-37	UP
Glipr1	556.9278936	1.44277321	0.113061387	12.76097209	2.71E-37	9.91E-37	UP
Rbm24	516.7521973	1.923518071	0.150838494	12.75216965	3.03E-37	1.11E-36	UP
Trim30a	2642.569359	1.443368693	0.113246295	12.74539444	3.31E-37	1.21E-36	UP
Nsun2	2444.992999	1.061910279	0.083616882	12.69971148	5.93E-37	2.16E-36	UP
Gsto1	9796.56229	1.357284806	0.106954214	12.69033502	6.69E-37	2.43E-36	UP
Jade2	6258.028912	1.079072867	0.08522374	12.66164643	9.65E-37	3.49E-36	UP
Akr1c14	5809.003427	1.381218172	0.109142076	12.65523094	1.05E-36	3.78E-36	UP
Fcrlb	147.157774	4.539238822	0.358745092	12.65310362	1.08E-36	3.89E-36	UP
Xpo6	3178.568174	1.041729771	0.082470063	12.63161124	1.41E-36	5.10E-36	UP
Cers6	2565.20503	1.060413499	0.084011713	12.62221015	1.59E-36	5.74E-36	UP
Klra2	662.2346721	1.678816464	0.133100706	12.61312972	1.79E-36	6.44E-36	UP
Iqcb1	654.7545378	1.450029468	0.114968703	12.61238428	1.80E-36	6.50E-36	UP
Psmb2	2290.967635	1.089279611	0.086517235	12.59031929	2.39E-36	8.56E-36	UP
Gsta1	628.3447625	8.726684012	0.694702758	12.56175237	3.43E-36	1.23E-35	UP
Antxr2	6447.827461	1.103127419	0.087818997	12.56137568	3.44E-36	1.23E-35	UP
Gm13293	180.2716055	3.096135061	0.246620572	12.5542449	3.77E-36	1.35E-35	UP
Bmp2k	1812.514161	1.091415559	0.087066529	12.53542065	4.78E-36	1.71E-35	UP
Relt	412.9543162	1.743966477	0.139327895	12.51699438	6.03E-36	2.15E-35	UP
Sowahc	3343.368045	1.293262522	0.103332973	12.51548745	6.14E-36	2.19E-35	UP
P2ry6	729.9286099	1.754185242	0.140473695	12.48764216	8.72E-36	3.09E-35	UP
Slc25a33	520.8384331	1.708051929	0.136855607	12.48068653	9.52E-36	3.37E-35	UP
Acp5	963.4236234	1.295364823	0.103831343	12.47566276	1.01E-35	3.59E-35	UP
Stfa2	125.3681715	6.850316483	0.55002191	12.45462472	1.32E-35	4.66E-35	UP
Nop2	1242.843981	1.181875796	0.094900318	12.45386552	1.33E-35	4.70E-35	UP
Med7	490.2543103	1.551754348	0.124625164	12.45137256	1.37E-35	4.85E-35	UP
Spp1	3666.041324	1.37281834	0.110299025	12.44633252	1.46E-35	5.16E-35	UP
Ptges2	915.8501951	1.386968154	0.111441963	12.4456544	1.48E-35	5.20E-35	UP
Capg	2711.26871	1.14188876	0.09186092	12.43062628	1.78E-35	6.27E-35	UP
Pramel12	933.4778986	1.223098086	0.098494532	12.41792881	2.09E-35	7.33E-35	UP
Gm13033	109.0656834	3.837903252	0.309488195	12.40080661	2.59E-35	9.06E-35	UP
Nnat	871.8903492	1.653735099	0.133429724	12.39405325	2.81E-35	9.85E-35	UP
Pkp3	921.9721211	1.168339827	0.094324615	12.38637266	3.10E-35	1.08E-34	UP
Ppp1r12b	4793.834461	1.003094738	0.081018719	12.38102441	3.31E-35	1.16E-34	UP
Emd	2174.044877	1.162426725	0.093895223	12.38004119	3.35E-35	1.17E-34	UP
Gmip	1669.381753	1.218036919	0.098433767	12.37417763	3.61E-35	1.26E-34	UP
Wdr36	1641.079784	1.095581011	0.088632899	12.36088426	4.25E-35	1.48E-34	UP
Rps9	22547.12517	1.046309862	0.084663029	12.35852144	4.38E-35	1.53E-34	UP
Gm4948	102.7327425	5.850807507	0.473952744	12.34470648	5.20E-35	1.81E-34	UP
Def6	660.3472352	1.594359351	0.129229007	12.3374727	5.69E-35	1.98E-34	UP
Exosc9	864.0230866	1.328106345	0.107652023	12.33703105	5.72E-35	1.99E-34	UP
Zfp800	1367.719699	1.358078471	0.110209359	12.32271459	6.84E-35	2.37E-34	UP
Lnx2	3016.740203	1.023198239	0.083087168	12.31475643	7.54E-35	2.61E-34	UP
Gm12183	1965.520232	1.225803468	0.099706603	12.29410524	9.74E-35	3.37E-34	UP
Slfn3	513.5242264	2.365173931	0.192467351	12.28870202	1.04E-34	3.59E-34	UP
Cyp7b1	265.0077899	1.903880028	0.155061861	12.27819672	1.19E-34	4.09E-34	UP
Zc3h7a	5500.088416	1.040666188	0.084987056	12.24499632	1.79E-34	6.13E-34	UP
Tspo	4476.548427	1.136040745	0.092828703	12.23803322	1.95E-34	6.67E-34	UP
Rhbdd2	1950.604104	1.334362188	0.10911592	12.22884967	2.18E-34	7.46E-34	UP
Nufip1	665.2315424	1.534913029	0.12560617	12.22004483	2.43E-34	8.31E-34	UP
Cxcl9	1911.038018	5.550750911	0.454706241	12.20733389	2.84E-34	9.70E-34	UP
Tmem251	558.3237366	1.450485	0.118848105	12.2045278	2.94E-34	1.00E-33	UP
Rnf114	4583.414189	1.11776381	0.091621547	12.19979187	3.12E-34	1.06E-33	UP
Zfp513	1005.20034	1.115356338	0.091497169	12.19006388	3.51E-34	1.20E-33	UP
Ptpre	2881.463287	1.115238377	0.091491861	12.18948189	3.54E-34	1.20E-33	UP
Ccdc59	1548.696908	1.00169798	0.082215548	12.18380231	3.79E-34	1.29E-33	UP
Cd37	1276.666121	1.283964899	0.105412997	12.18032823	3.96E-34	1.35E-33	UP
Bloc1s4	556.8348452	1.381428049	0.113622557	12.15804399	5.20E-34	1.76E-33	UP
Parp10	1943.692771	1.203950983	0.09906204	12.15350486	5.50E-34	1.86E-33	UP
Tnip3	1334.396967	5.441619588	0.447866208	12.15010083	5.73E-34	1.94E-33	UP
Sh3bp2	986.5262568	1.203649847	0.099098752	12.14596377	6.03E-34	2.04E-33	UP
Snx7	1802.149817	1.086864911	0.089546284	12.1374652	6.69E-34	2.26E-33	UP
Rasef	2130.189509	1.045514019	0.086145218	12.13664605	6.75E-34	2.28E-33	UP
Il17f	739.1546656	10.42298571	0.859348233	12.12894297	7.42E-34	2.50E-33	UP
Abracl	1211.926064	1.355823227	0.111802927	12.12690282	7.61E-34	2.56E-33	UP
Utp3	1821.751739	1.012229971	0.083599782	12.10804557	9.57E-34	3.22E-33	UP
Gm9733	119.6939233	3.337047691	0.2757936	12.09980107	1.06E-33	3.56E-33	UP
Zrsr2	1417.899827	1.074492116	0.088848346	12.09355231	1.14E-33	3.83E-33	UP
G530011O06Rik	261.7027944	3.380406226	0.27960333	12.09000702	1.19E-33	4.00E-33	UP
Peg3	2324.495327	1.104300763	0.091433705	12.07761144	1.39E-33	4.65E-33	UP
Anxa11	2905.00284	1.258812499	0.104282565	12.07116936	1.50E-33	5.02E-33	UP
Smn1	804.6047928	1.368115399	0.113504338	12.05341948	1.86E-33	6.22E-33	UP
Fcf1	1009.143958	1.123539467	0.093217311	12.05290583	1.87E-33	6.25E-33	UP
Bcl6	2667.085307	1.104201621	0.091815483	12.02631176	2.58E-33	8.61E-33	UP
Serpinb1a	1325.515455	1.137510737	0.094632571	12.02028775	2.78E-33	9.26E-33	UP
Oasl2	3055.004467	1.407915736	0.117148256	12.01823898	2.85E-33	9.49E-33	UP
Ccnk	1458.694811	1.007353285	0.083828584	12.01682338	2.90E-33	9.64E-33	UP
Tmem171	195.688113	2.281558918	0.189882645	12.0156264	2.94E-33	9.78E-33	UP
Snhg1	632.8005264	1.724379269	0.143673498	12.00206923	3.47E-33	1.15E-32	UP
Fnbp4	3176.634778	1.137645582	0.094871288	11.99146346	3.94E-33	1.31E-32	UP
Slc25a24	2202.035334	1.005576068	0.08386277	11.99073287	3.97E-33	1.32E-32	UP
Il27	95.49017703	4.773319681	0.398137905	11.98911136	4.05E-33	1.34E-32	UP
Aen	1427.649329	1.241064102	0.10367716	11.97046781	5.07E-33	1.68E-32	UP
Nop14	1388.946939	1.124251924	0.0939909	11.96128482	5.67E-33	1.87E-32	UP
Rxylt1	1372.187519	1.039735452	0.086962703	11.95610787	6.03E-33	1.99E-32	UP
Pygl	3712.263477	1.322225224	0.110693669	11.94490379	6.90E-33	2.28E-32	UP
Gpr171	365.639162	2.077991021	0.174095229	11.93594469	7.69E-33	2.54E-32	UP
Polr3d	984.0154945	1.426744648	0.119638279	11.92548619	8.72E-33	2.87E-32	UP
Ccdc122	272.1291364	2.017980813	0.169407346	11.91200298	1.02E-32	3.37E-32	UP
Pym1	852.4849303	1.342838892	0.112937288	11.89012877	1.33E-32	4.38E-32	UP
Slc16a13	629.4655014	1.710860931	0.143967158	11.88368903	1.44E-32	4.73E-32	UP
Ift57	933.0003125	1.114473047	0.093955475	11.86171483	1.87E-32	6.13E-32	UP
Gpat3	403.5808555	1.803880448	0.152234175	11.8493791	2.17E-32	7.10E-32	UP
Ddx28	464.2503632	1.462681874	0.123585993	11.835337	2.56E-32	8.38E-32	UP
Prdx1	16788.70402	1.087664013	0.091967275	11.82664171	2.84E-32	9.29E-32	UP
Ccdc71l	1852.671987	1.15776148	0.097992666	11.81477687	3.27E-32	1.07E-31	UP
Irs2	3416.355743	1.130168293	0.095672066	11.81293913	3.35E-32	1.09E-31	UP
Setdb2	548.229868	1.619352934	0.137355192	11.78952841	4.42E-32	1.43E-31	UP
Eef1e1	729.940489	1.705194963	0.144840034	11.77295337	5.38E-32	1.74E-31	UP
Clec2d	6272.013585	1.065093967	0.090483245	11.77117345	5.50E-32	1.78E-31	UP
Kazn	2470.851256	1.042349985	0.088674453	11.7547947	6.67E-32	2.15E-31	UP
Fgf2	1608.996914	1.2483848	0.106203864	11.75460814	6.69E-32	2.16E-31	UP
0610040J01Rik	1048.976765	1.095317039	0.093203449	11.75189382	6.91E-32	2.22E-31	UP
Nlrc5	1791.823874	1.298107691	0.11046776	11.75100949	6.98E-32	2.25E-31	UP
Zc3h10	605.5165408	1.274641237	0.108478675	11.75015491	7.05E-32	2.27E-31	UP
Surf6	1099.113051	1.069890745	0.091072276	11.74771061	7.26E-32	2.33E-31	UP
Mat1a	899.7361271	1.30427693	0.111052296	11.74470928	7.52E-32	2.42E-31	UP
Hoga1	421.6742915	1.47425608	0.125532562	11.74401337	7.58E-32	2.43E-31	UP
Rrp9	917.2427507	1.159491709	0.098776244	11.73856857	8.08E-32	2.59E-31	UP
Endou	635.2382189	1.675937484	0.142798693	11.73636433	8.30E-32	2.66E-31	UP
Fam110c	436.955006	1.688239147	0.143948773	11.72805515	9.15E-32	2.93E-31	UP
Rbis	1278.505462	1.074168173	0.091783433	11.70329046	1.23E-31	3.92E-31	UP
Rap1gap2	882.2563388	1.375000193	0.117668384	11.68538353	1.51E-31	4.82E-31	UP
Ddx54	2269.806373	1.005304968	0.086055206	11.68209356	1.57E-31	5.01E-31	UP
Srm	805.6738762	1.358416127	0.116350745	11.675182	1.71E-31	5.43E-31	UP
Polr1d	2095.931488	1.151923685	0.098671173	11.67436903	1.72E-31	5.48E-31	UP
Tjap1	1189.980455	1.022094883	0.087554565	11.67380462	1.73E-31	5.51E-31	UP
Cfap43	5168.886709	1.129676295	0.096799937	11.67021731	1.81E-31	5.74E-31	UP
Arl4a	1951.963656	1.143854411	0.09810657	11.65930491	2.06E-31	6.52E-31	UP
Rab5if	1244.891996	1.040913305	0.089399056	11.64344849	2.48E-31	7.84E-31	UP
Cdc34	1627.031636	1.054591047	0.090681473	11.62961977	2.91E-31	9.21E-31	UP
Erich3	1916.448146	1.596938964	0.137342089	11.627455	2.99E-31	9.44E-31	UP
Larp1b	1162.227466	1.088997276	0.093721049	11.61955921	3.28E-31	1.03E-30	UP
Brms1	1314.660555	1.00255925	0.086549983	11.58358698	4.99E-31	1.57E-30	UP
Gpatch4	935.9586521	1.375076945	0.118895631	11.5654119	6.17E-31	1.93E-30	UP
Zcchc9	1005.224212	1.172747439	0.101403607	11.56514519	6.19E-31	1.94E-30	UP
Tapbpl	2017.039214	1.012116761	0.087524289	11.56383868	6.28E-31	1.97E-30	UP
Kctd1	694.9401189	1.439401723	0.124583535	11.55370747	7.07E-31	2.21E-30	UP
Zdhhc13	733.9883796	1.20976824	0.105012411	11.52024059	1.04E-30	3.25E-30	UP
Spata2	1279.796342	1.192874942	0.10361308	11.5127834	1.14E-30	3.54E-30	UP
Il2rg	988.0104556	1.058536425	0.092024771	11.50273354	1.28E-30	3.97E-30	UP
Hmgb3	680.3447781	1.275888709	0.111034735	11.49089704	1.47E-30	4.55E-30	UP
Acap1	781.0953047	1.213877253	0.105696011	11.48460796	1.58E-30	4.89E-30	UP
Sipa1l2	5508.820864	1.100868672	0.095884176	11.48123407	1.64E-30	5.08E-30	UP
Rpf2	562.7915403	1.563039178	0.136168126	11.47874487	1.69E-30	5.23E-30	UP
Cmpk2	1927.10488	1.796830551	0.15663958	11.47111448	1.84E-30	5.70E-30	UP
Smpdl3b	364.4622019	1.837543067	0.160392124	11.4565667	2.18E-30	6.74E-30	UP
Fcgr1	531.2942083	2.149236589	0.187951424	11.43506413	2.79E-30	8.61E-30	UP
Gpsm3	803.9919454	1.294988918	0.113313633	11.42835932	3.02E-30	9.29E-30	UP
Snrpd3	1627.597804	1.014197196	0.088762147	11.42601017	3.10E-30	9.54E-30	UP
Zkscan17	1771.60575	1.044666176	0.09164164	11.3994705	4.21E-30	1.29E-29	UP
Tmem128	1556.210795	1.051479704	0.092373553	11.38290847	5.09E-30	1.56E-29	UP
Nop16	860.5843505	1.394977248	0.122720291	11.36712796	6.10E-30	1.87E-29	UP
Nktr	7152.372042	1.006174965	0.088545737	11.36333599	6.37E-30	1.95E-29	UP
Naip2	904.1508891	1.245999612	0.109961289	11.33125686	9.19E-30	2.80E-29	UP
Med15	2784.014695	1.04562258	0.092444996	11.31075375	1.16E-29	3.53E-29	UP
Pla2g12a	911.1815969	1.235804464	0.109462665	11.28973485	1.47E-29	4.47E-29	UP
Smg8	1084.195811	1.020390546	0.090455152	11.28062386	1.64E-29	4.95E-29	UP
Hilpda	3725.783363	1.170296231	0.10375646	11.27926134	1.66E-29	5.03E-29	UP
Ftl1	12333.69409	1.063163365	0.0943987	11.26247894	2.01E-29	6.07E-29	UP
Wbp11	2930.428982	1.009739501	0.089774311	11.2475327	2.38E-29	7.18E-29	UP
Nt5c3	1271.229899	1.152369335	0.102632252	11.22814043	2.97E-29	8.92E-29	UP
Bcap29	1345.861808	1.148362708	0.102359	11.21897155	3.29E-29	9.88E-29	UP
Sh3bgrl3	2822.256802	1.030268567	0.091845664	11.21738929	3.35E-29	1.01E-28	UP
Rsl24d1	857.2190686	1.149817669	0.102633433	11.20314926	3.93E-29	1.18E-28	UP
Gm10791	172.2733881	2.220132217	0.198691523	11.17376413	5.48E-29	1.64E-28	UP
Pik3r6	673.0090255	1.400234536	0.12548269	11.1587864	6.49E-29	1.94E-28	UP
Ly96	284.7055588	2.40477449	0.215733381	11.14697446	7.41E-29	2.21E-28	UP
Pcgf5	1923.89042	1.158058632	0.104076152	11.12703156	9.27E-29	2.76E-28	UP
B4galt3	1051.953499	1.02369527	0.092110203	11.11380971	1.07E-28	3.19E-28	UP
Tbl3	1162.638396	1.291129883	0.116474509	11.08508542	1.48E-28	4.39E-28	UP
Olr1	966.0124008	1.133939782	0.102453507	11.06784746	1.80E-28	5.30E-28	UP
Cdr2l	1797.466604	1.013053752	0.091585385	11.06130365	1.93E-28	5.70E-28	UP
Gdnf	693.4246214	1.847559535	0.167073026	11.05839511	2.00E-28	5.89E-28	UP
Map3k14	998.495059	1.096518883	0.099369723	11.03473823	2.60E-28	7.65E-28	UP
Batf2	328.3643362	2.065656036	0.187265154	11.0306482	2.72E-28	7.99E-28	UP
Slc35e4	1334.846477	1.160055366	0.10517919	11.02932403	2.76E-28	8.11E-28	UP
Mylip	1829.882706	1.16745101	0.105912966	11.02273923	2.97E-28	8.72E-28	UP
Gpc1	762.6808845	1.071448906	0.097264858	11.01578649	3.21E-28	9.41E-28	UP
Rps27	13876.50989	1.161131572	0.105415067	11.01485398	3.24E-28	9.50E-28	UP
Cxcl17	1701.538789	1.023758687	0.093035746	11.00392836	3.66E-28	1.07E-27	UP
Rps14	22712.77991	1.072277444	0.097503647	10.99730604	3.94E-28	1.15E-27	UP
Spindoc	781.0615391	1.13468334	0.103231851	10.99160119	4.19E-28	1.23E-27	UP
Kics2	682.7466533	1.345380806	0.122401117	10.99157294	4.20E-28	1.23E-27	UP
Rpl22l1	1306.555777	1.083473609	0.099004513	10.94367901	7.12E-28	2.07E-27	UP
Ddx27	1524.424405	1.020107162	0.093364002	10.92612929	8.65E-28	2.51E-27	UP
Lgals9	4937.861177	1.027158107	0.094094734	10.91621249	9.64E-28	2.79E-27	UP
Zswim6	2142.32545	1.080053889	0.098974919	10.91239982	1.01E-27	2.91E-27	UP
Rnf213	13803.20138	1.346117645	0.123467895	10.90257222	1.12E-27	3.24E-27	UP
Parvg	876.619842	1.25332625	0.115082011	10.89072257	1.28E-27	3.68E-27	UP
Jpt2	1501.095231	1.035828244	0.095219409	10.87833097	1.46E-27	4.20E-27	UP
Il17c	84.56755334	4.653717976	0.428113548	10.87028896	1.60E-27	4.58E-27	UP
Kri1	721.598571	1.262327382	0.116174144	10.8658204	1.68E-27	4.81E-27	UP
Ranbp1	934.2045957	1.262043978	0.116154936	10.86517737	1.69E-27	4.84E-27	UP
Snhg6	398.1838983	1.80466084	0.166723134	10.82429774	2.64E-27	7.54E-27	UP
Asb6	1001.805659	1.056839782	0.097637232	10.82414733	2.65E-27	7.55E-27	UP
Sra1	2402.37176	1.007931616	0.093119402	10.82407736	2.65E-27	7.56E-27	UP
Slc1a1	1037.115928	1.125216748	0.103970934	10.82241642	2.70E-27	7.69E-27	UP
Csta2	133.7436382	3.020169246	0.280403045	10.77081473	4.73E-27	1.34E-26	UP
Tarm1	1733.790862	8.402899689	0.780213875	10.76999521	4.77E-27	1.35E-26	UP
Atp6v0c	1738.469259	1.200709164	0.111619474	10.75716554	5.48E-27	1.56E-26	UP
Lrfn4	877.9563338	1.275313291	0.118694217	10.74452765	6.29E-27	1.78E-26	UP
Pex5	1535.822871	1.003453897	0.093415787	10.74180205	6.48E-27	1.83E-26	UP
Timm10	397.1098263	1.676600182	0.156155016	10.73676804	6.84E-27	1.94E-26	UP
Zswim7	202.9220886	2.013988125	0.187691466	10.73031274	7.33E-27	2.07E-26	UP
Psat1	723.2068937	1.185176327	0.110644008	10.71161784	8.98E-27	2.53E-26	UP
Ltv1	1179.508382	1.02281817	0.095621656	10.69651175	1.06E-26	2.97E-26	UP
Vta1	881.7626442	1.104241203	0.103464968	10.67260948	1.37E-26	3.83E-26	UP
Zbtb17	877.2810352	1.019095451	0.095584308	10.66174427	1.54E-26	4.30E-26	UP
Fst	515.8465387	2.076898018	0.195035767	10.64880587	1.77E-26	4.93E-26	UP
F830016B08Rik	378.4595983	1.726467242	0.162720389	10.61002408	2.68E-26	7.42E-26	UP
Orm3	149.7423035	2.828749026	0.266760124	10.60409249	2.85E-26	7.90E-26	UP
Dis3	1171.824573	1.020956371	0.096585159	10.57053048	4.08E-26	1.13E-25	UP
Oas1a	535.5824727	1.504289768	0.142310037	10.57051069	4.08E-26	1.13E-25	UP
Zfp948	909.7799792	1.115390871	0.105655346	10.55688058	4.72E-26	1.30E-25	UP
Gm10275	1788.021105	1.183524986	0.112263788	10.54235752	5.51E-26	1.51E-25	UP
Bmp2	442.6251921	1.358735731	0.129002686	10.53261578	6.11E-26	1.68E-25	UP
Iqgap2	1707.561761	1.12907892	0.107356921	10.51705757	7.21E-26	1.98E-25	UP
Adprh	1911.701834	1.059205011	0.100763418	10.51180117	7.62E-26	2.09E-25	UP
Orm1	2048.03252	5.425118064	0.517564649	10.48201045	1.04E-25	2.85E-25	UP
Pmepa1	2977.150262	1.111107619	0.106029113	10.47926919	1.08E-25	2.93E-25	UP
Arl5c	434.5364636	1.792560018	0.171409453	10.4577664	1.35E-25	3.66E-25	UP
Sec61g	2189.432757	1.031898234	0.099028958	10.42016658	2.01E-25	5.42E-25	UP
Mocos	616.9179498	1.126894565	0.108187142	10.41615982	2.09E-25	5.65E-25	UP
Noc2l	1657.901645	1.104543206	0.106069579	10.41338347	2.15E-25	5.81E-25	UP
Bud13	680.4631485	1.136929039	0.10917985	10.41335963	2.15E-25	5.81E-25	UP
Aatf	748.2109308	1.194392784	0.114765776	10.40722089	2.30E-25	6.20E-25	UP
Rin3	6137.507927	1.042913311	0.100346402	10.39313112	2.66E-25	7.17E-25	UP
Wdr4	1102.972933	1.128839724	0.108685325	10.38631227	2.86E-25	7.69E-25	UP
Nol11	1055.902217	1.068190136	0.102931869	10.37764244	3.13E-25	8.42E-25	UP
Inpp1	985.0840716	1.070013075	0.103203059	10.36803638	3.47E-25	9.30E-25	UP
Bysl	879.2853912	1.015173016	0.097987431	10.36023712	3.76E-25	1.01E-24	UP
Tigit	98.1834466	3.733319134	0.361189628	10.3361748	4.83E-25	1.29E-24	UP
Bdkrb1	183.2637726	2.172106889	0.210276689	10.329756	5.17E-25	1.38E-24	UP
Eif2ak2	2429.840579	1.164693431	0.112755056	10.32941205	5.19E-25	1.39E-24	UP
Lmcd1	1212.798355	1.385251556	0.134827072	10.27428344	9.20E-25	2.44E-24	UP
Mphosph6	743.4636466	1.194666119	0.116362355	10.26677505	9.95E-25	2.64E-24	UP
Abt1	691.1387947	1.125976175	0.109857512	10.24942362	1.19E-24	3.15E-24	UP
Nupl1	1833.397602	1.00435236	0.098155771	10.23222936	1.42E-24	3.75E-24	UP
Ffar4	664.0170424	1.271968973	0.124444743	10.22115469	1.59E-24	4.20E-24	UP
Ube2v2	973.1868639	1.082499045	0.105937896	10.21824183	1.64E-24	4.33E-24	UP
Ntmt1	588.2029495	1.259994766	0.123390632	10.21142976	1.76E-24	4.64E-24	UP
Ppp2r3c	893.4325663	1.204919175	0.11808438	10.20388278	1.91E-24	5.01E-24	UP
Emp3	1506.994997	1.057050931	0.103941747	10.16964756	2.71E-24	7.10E-24	UP
Armc7	485.5139013	1.460544301	0.14363189	10.16866313	2.74E-24	7.17E-24	UP
Sp110	1108.767758	1.129881645	0.111161945	10.16428459	2.86E-24	7.49E-24	UP
Ctse	363.5892153	2.263881708	0.222980332	10.15283138	3.22E-24	8.42E-24	UP
Alox5	968.7116832	1.184020294	0.116695205	10.14626343	3.44E-24	9.00E-24	UP
Tbcc	718.7847547	1.266535147	0.124871186	10.1427334	3.57E-24	9.31E-24	UP
Zbtb2	1058.593737	1.104906326	0.109109172	10.12661264	4.21E-24	1.10E-23	UP
Dmkn	1098.917417	1.351052719	0.133611236	10.11181966	4.90E-24	1.27E-23	UP
Dbr1	707.0072034	1.117761966	0.110566817	10.10937999	5.02E-24	1.30E-23	UP
Trmt61a	381.4306481	1.552259399	0.15389342	10.08658719	6.33E-24	1.64E-23	UP
Fignl2	741.0717188	1.239854867	0.123380835	10.04900692	9.28E-24	2.39E-23	UP
Tent5a	1652.424127	1.237897445	0.123396068	10.03190347	1.10E-23	2.84E-23	UP
Eif3j1	2066.89739	1.008941671	0.100666268	10.02263909	1.21E-23	3.11E-23	UP
Hat1	1007.482647	1.143221322	0.114492127	9.985152236	1.77E-23	4.52E-23	UP
Mettl1	520.3471086	1.583844782	0.158635286	9.984189672	1.79E-23	4.56E-23	UP
Map3k9	1081.368521	1.011500353	0.101326018	9.982632057	1.82E-23	4.63E-23	UP
Stfa1	104.3954085	7.590736179	0.76090186	9.975972699	1.94E-23	4.95E-23	UP
Lbx1	274.2163918	11.84936555	1.187857731	9.975408035	1.95E-23	4.97E-23	UP
Snapc1	1046.557772	1.036053375	0.104181166	9.944728177	2.66E-23	6.75E-23	UP
Pwp2	869.1449524	1.034505698	0.104086968	9.938858968	2.82E-23	7.16E-23	UP
Iffo2	1496.024863	1.103397517	0.111281613	9.915362391	3.57E-23	9.03E-23	UP
Gm11425	61.21715959	4.44342745	0.448237071	9.913119045	3.65E-23	9.23E-23	UP
E2f5	687.7950981	1.134659922	0.114474636	9.911889334	3.70E-23	9.34E-23	UP
Gm6254	218.7500775	2.254451367	0.229466899	9.824734526	8.81E-23	2.21E-22	UP
Ddx58	3822.614684	1.154930924	0.1176096	9.82003959	9.23E-23	2.31E-22	UP
Exosc2	675.397907	1.043812834	0.106421706	9.808270079	1.04E-22	2.59E-22	UP
Bub1b	528.6910566	1.489113989	0.152156117	9.786750731	1.28E-22	3.20E-22	UP
Timm8a1	240.8942337	1.913746196	0.195820078	9.772982483	1.47E-22	3.66E-22	UP
Gm5805	706.3713473	1.021882099	0.104562289	9.772950694	1.47E-22	3.66E-22	UP
Rnmt	1223.960522	1.064771171	0.108969896	9.771241471	1.50E-22	3.72E-22	UP
Mlkl	651.9988026	1.696960782	0.1738297	9.762202779	1.64E-22	4.06E-22	UP
Malsu1	597.8482153	1.401777152	0.143720374	9.753503342	1.78E-22	4.42E-22	UP
Trim30d	1035.391726	1.417743715	0.145898301	9.717342185	2.54E-22	6.29E-22	UP
Trim13	478.5632816	1.176603564	0.121267103	9.702578316	2.94E-22	7.26E-22	UP
Utp15	1064.04523	1.111886567	0.115258301	9.646910988	5.07E-22	1.24E-21	UP
Sprr1a	244.7476637	1.890719187	0.196377002	9.628007207	6.09E-22	1.49E-21	UP
Srfbp1	585.734018	1.022523227	0.106733618	9.580142093	9.69E-22	2.36E-21	UP
1110038B12Rik	298.8361582	1.471347531	0.15397113	9.55599617	1.22E-21	2.97E-21	UP
Arhgap25	1156.893225	1.100000006	0.115340467	9.536982454	1.47E-21	3.55E-21	UP
Sys1	713.9347821	1.099114885	0.115569281	9.51044153	1.90E-21	4.58E-21	UP
Nqo1	583.5908188	2.064687494	0.218113176	9.466129143	2.90E-21	6.98E-21	UP
Med6	779.1302787	1.235500723	0.13095117	9.434820056	3.92E-21	9.38E-21	UP
Pf4	673.6000369	1.213192484	0.12860284	9.433636816	3.96E-21	9.49E-21	UP
Zfp51	678.7713855	1.07913436	0.114392345	9.433623916	3.96E-21	9.49E-21	UP
Cdca4	902.5994574	1.145340971	0.121442707	9.431121883	4.06E-21	9.71E-21	UP
Orm2	76.68192993	3.805533892	0.403939813	9.421041867	4.47E-21	1.07E-20	UP
Helb	655.1357329	1.125990415	0.119725928	9.404733239	5.22E-21	1.25E-20	UP
Ltf	15852.36403	2.951424113	0.313869852	9.403337383	5.29E-21	1.26E-20	UP
Il18bp	515.2096378	1.260103834	0.134125141	9.394986095	5.72E-21	1.36E-20	UP
Pml	2084.155006	1.115817496	0.11883541	9.389604498	6.02E-21	1.44E-20	UP
Was	690.3993839	1.111484581	0.11841901	9.386031716	6.23E-21	1.48E-20	UP
Tbx5	2347.725351	1.102532662	0.117681248	9.368804958	7.34E-21	1.74E-20	UP
Nid2	825.654504	1.39217333	0.148637746	9.366216673	7.52E-21	1.79E-20	UP
Mak16	614.3101801	1.365100411	0.146458721	9.320717829	1.16E-20	2.74E-20	UP
Ccr2	1718.190212	1.319877458	0.141667733	9.316711935	1.20E-20	2.84E-20	UP
Ifitm5	77.22757044	2.943690101	0.317121622	9.282527268	1.66E-20	3.90E-20	UP
Slc28a2	466.53488	1.607307544	0.173503038	9.263858189	1.97E-20	4.64E-20	UP
Psme2b	1259.969032	1.007602514	0.1088305	9.258457104	2.07E-20	4.87E-20	UP
Mfsd7a	343.6100978	1.811867753	0.195739127	9.256543546	2.11E-20	4.96E-20	UP
Gzma	1007.163881	1.041020037	0.112497404	9.253724934	2.17E-20	5.09E-20	UP
Gm19951	301.1432725	1.978136571	0.214336987	9.229095719	2.73E-20	6.40E-20	UP
Gpatch3	365.8615391	1.478754738	0.160504531	9.213165069	3.17E-20	7.40E-20	UP
Il21r	438.8355864	1.38196523	0.150069029	9.20886368	3.30E-20	7.70E-20	UP
Mrpl46	504.9779135	1.116301587	0.121496589	9.187925336	4.00E-20	9.35E-20	UP
Il7r	948.5604534	1.018740478	0.110884311	9.187417691	4.02E-20	9.39E-20	UP
Cnksr3	1100.923465	1.040703536	0.113499803	9.169210091	4.76E-20	1.11E-19	UP
Gfer	601.4228829	1.141308531	0.124566061	9.162275186	5.08E-20	1.18E-19	UP
Il22	397.23776	12.3841431	1.357058387	9.125726069	7.13E-20	1.65E-19	UP
Ear6	113.4165989	3.250567585	0.35645379	9.119183676	7.57E-20	1.75E-19	UP
Rps27rt	896.6644919	1.17826376	0.129424644	9.103859381	8.72E-20	2.01E-19	UP
Il1rl2	916.0795821	1.015617711	0.111840944	9.08091147	1.08E-19	2.48E-19	UP
Gla	563.750354	1.044259961	0.115000517	9.080480609	1.08E-19	2.49E-19	UP
Galnt6	793.4438638	1.076499806	0.118922589	9.052105357	1.40E-19	3.21E-19	UP
Fam118a	606.6977764	1.045090334	0.116017747	9.008021316	2.10E-19	4.79E-19	UP
Gm5637	196.8676165	1.598057864	0.177672084	8.994422918	2.37E-19	5.41E-19	UP
Ippk	842.5751038	1.011249629	0.112613962	8.979789118	2.71E-19	6.16E-19	UP
Gcnt1	763.626563	1.190269557	0.132752999	8.966046488	3.07E-19	6.96E-19	UP
A630001G21Rik	419.3265714	1.221570541	0.13640716	8.955325641	3.39E-19	7.66E-19	UP
Ccn2	5691.763962	1.03668443	0.116427106	8.904150129	5.38E-19	1.21E-18	UP
Hhex	741.2366144	1.014787543	0.114408855	8.8698339	7.33E-19	1.64E-18	UP
Babam2	768.4168232	1.048801166	0.118450258	8.854359499	8.42E-19	1.88E-18	UP
Lmbr1l	1053.524131	1.020134261	0.115304436	8.847311494	8.97E-19	2.00E-18	UP
2410006H16Rik	767.5681895	1.310179367	0.148100327	8.846566345	9.03E-19	2.01E-18	UP
Ifi206	599.6210815	1.690051694	0.19139782	8.830046727	1.05E-18	2.33E-18	UP
Ptgs2os2	291.4069948	1.476995824	0.167518367	8.816918715	1.18E-18	2.62E-18	UP
Phf11d	1478.071822	1.281874343	0.146139943	8.771553612	1.76E-18	3.89E-18	UP
Haus3	546.0843374	1.119153474	0.127735894	8.761464318	1.93E-18	4.25E-18	UP
Apod	370.6898585	1.526350049	0.174367697	8.753628528	2.07E-18	4.55E-18	UP
[truncated: 2,230 more rows]
