# Supplementary material for: An integrated multi-omics analysis of identifies distinct molecular characteristics in pulmonary infections of Pseudomonas aeruginosa
Source: PLoS Pathog. 2023 Aug 29;19(8):e1011570. doi: 10.1371/journal.ppat.1011570 (PMC10464988; doi:10.1371/journal.ppat.1011570)
Supplement: S3 Table — (CSV) [file ppat.1011570.s008.csv]

Chr	Start	End	Peak Score	Annotation	Detailed Annotation	Distance to TSS	Nearest PromoterID	Entrez ID	Gene Name	Gene Alias	Gene Description	Gene Type
chr1	161406363	161406762	1.617055431	intron	intron (NM_009452, intron 1 of 2)	11124	NM_009452	22164	Tnfsf4	Ath-1|Ath1|CD134L|OX-40L|Ox40l|TXGP1|Tnlg2b|Txgp1l|gp34	tumor necrosis factor (ligand) superfamily, member 4	protein-coding
chr1	89555313	89555712	1.432221893	intron	intron (NM_001037136, intron 1 of 16)	100701	NM_178119	347722	Agap1	Centg2|Ggap1|R75364|mKIAA1099	ArfGAP with GTPase domain, ankyrin repeat and PH domain 1	protein-coding
chr1	13639326	13639725	1.376786851	intron	intron (NM_145381, intron 3 of 6)	20984	NM_145381	212442	Lactb2	Cgi-83|E430032H21Rik	lactamase, beta 2	protein-coding
chr1	89392691	89393090	1.37292822	intron	intron (NR_040482, intron 1 of 2)	13243	NR_040482	77331	C030007H22Rik	-	RIKEN cDNA C030007H22 gene	ncRNA
chr1	121379997	121380396	1.367551023	Intergenic	Intergenic	-47607	NM_178082	72999	Insig2	2900053I11Rik|C730043J18Rik|Insig-2	insulin induced gene 2	protein-coding
chr1	189688048	189688447	1.340578373	promoter-TSS	promoter-TSS (NM_001081363)	-161	NM_001081363	108000	Cenpf	6530404A22Rik|AI325968|CENF|Lek1|PRO1779|mitosin	centromere protein F	protein-coding
chr1	120136277	120136676	1.329525667	intron	RSINE1|SINE|B4	15289	NM_001172074	73103	3110009E18Rik	-	RIKEN cDNA 3110009E18 gene	protein-coding
chr1	138939707	138940106	1.295644767	Intergenic	MIRb|SINE|MIR	-23803	NM_001166501	329260	Dennd1b	4632404N19Rik|4930467M19Rik|6820401H01Rik|F730008N07Rik	DENN/MADD domain containing 1B	protein-coding
chr1	78537535	78537934	1.248434556	intron	intron (NM_026713, intron 6 of 6)	26674	NM_026713	68393	Mogat1	0610030A14Rik|1110064N14Rik|Dgat2l|Dgat2l1|MGAT1|WI1-2612I11.1|mDC2	monoacylglycerol O-acyltransferase 1	protein-coding
chr1	36547054	36547453	1.245804644	promoter-TSS	promoter-TSS (NR_132321)	-1	NR_132321	109346	Ankrd39	9130416N05Rik|C030004B10Rik	ankyrin repeat domain 39	protein-coding
chr1	40875021	40875420	1.243564376	Intergenic	Intergenic	69619	NM_001081198	381339	Tmem182	2310079P10Rik|AI414494	transmembrane protein 182	protein-coding
chr1	191193665	191194064	1.235210144	Intergenic	Intergenic	-10531	NM_007498	11910	Atf3	LRG-21	activating transcription factor 3	protein-coding
chr1	62241954	62242353	1.227884529	intron	intron (NM_001081050, intron 15 of 22)	-106044	NR_151537	105243940	Pard3bos2	Gm12747	par-3 family cell polarity regulator beta, opposite strand 2	ncRNA
chr1	194746185	194746584	1.209173382	intron	intron (NM_008882, intron 5 of 31)	-75617	NR_039539	100628615	Mir3962	mmu-mir-3962|mu-mir-3962	microRNA 3962	ncRNA
chr1	151755015	151755414	1.204575215	promoter-TSS	promoter-TSS (NM_001311165)	-160	NM_001311165	66967	Edem3	2310050N11Rik	ER degradation enhancer, mannosidase alpha-like 3	protein-coding
chr1	181376388	181376787	1.193658482	intron	intron (NM_001160212, intron 1 of 4)	23959	NM_001160212	72978	Cnih3	2900075G08Rik|CNIH-3	cornichon family AMPA receptor auxiliary protein 3	protein-coding
chr1	78523500	78523899	1.190446915	exon	exon (NM_026713, exon 4 of 7)	12639	NM_026713	68393	Mogat1	0610030A14Rik|1110064N14Rik|Dgat2l|Dgat2l1|MGAT1|WI1-2612I11.1|mDC2	monoacylglycerol O-acyltransferase 1	protein-coding
chr1	73988008	73988407	1.188572432	intron	intron (NM_027884, intron 12 of 34)	-123741	NR_045311	109198	6030407O03Rik	-	RIKEN cDNA 6030407O03 gene	ncRNA
chr1	14484327	14484726	1.184714121	Intergenic	Intergenic	-174327	NM_001252192	14048	Eya1	bor	EYA transcriptional coactivator and phosphatase 1	protein-coding
chr1	91540336	91540735	1.184622078	promoter-TSS	promoter-TSS (NM_023046)	-30	NM_001039126	65247	Asb1	1700029O08Rik|1700054C17Rik|AI426616|AI851378|mKIAA1146	ankyrin repeat and SOCS box-containing 1	protein-coding
chr1	194878483	194878882	1.181125511	Intergenic	Intergenic	56681	NR_039539	100628615	Mir3962	mmu-mir-3962|mu-mir-3962	microRNA 3962	ncRNA
chr1	88556517	88556916	1.17732827	non-coding	non-coding (NR_037971, exon 3 of 6)	5199	NR_037971	100503197	Gm19589	-	predicted gene, 19589	ncRNA
chr1	187910718	187911117	1.177106729	intron	intron (NM_001357534, intron 2 of 7)	-86910	NM_011935	26381	Esrrg	ERR3|Errg|NR3B3|mKIAA0832	estrogen-related receptor gamma	protein-coding
chr1	16619222	16619621	1.172875984	promoter-TSS	promoter-TSS (NM_001271017)	-130	NM_001271016	66799	Ube2w	6130401J04Rik	ubiquitin-conjugating enzyme E2W (putative)	protein-coding
chr1	163382457	163382856	1.17029109	Intergenic	Intergenic	21013	NR_132627	98376	Gorab	NTKL-BP1|SCYL1-BP1|Scyl1bp1	golgin, RAB6-interacting	protein-coding
chr1	91298056	91298455	1.16281963	promoter-TSS	promoter-TSS (NM_016717)	-83	NM_016717	50880	Scly	9830169H08|A930015N15Rik|SCL|Scly1|Scly2	selenocysteine lyase	protein-coding
chr1	91674115	91674514	1.159293769	Intergenic	MER44B|DNA|TcMar-Tigger	-127147	NM_007855	13345	Twist2	Dermo1|bHLHa39	twist basic helix-loop-helix transcription factor 2	protein-coding
chr1	36325983	36326382	1.158745544	Intergenic	MER117|DNA|hAT-Charlie	18449	NM_001172206	214855	Arid5a	D430024K22Rik|Mrf1	AT rich interactive domain 5A (MRF1-like)	protein-coding
chr1	180312867	180313266	1.156934853	Intergenic	Intergenic	-17410	NM_001081175	320404	Itpkb	1110033J02Rik|E130307H12Rik	inositol 1,4,5-trisphosphate 3-kinase B	protein-coding
chr1	161876699	161877098	1.156903052	promoter-TSS	promoter-TSS (NM_001357401)	-216	NR_151683	226551	Suco	4732491B11|AI848100|AU016931|Opt	SUN domain containing ossification factor	protein-coding
chr1	165634379	165634778	1.152414499	promoter-TSS	promoter-TSS (NM_001083897)	-37	NM_001083897	68481	Mpzl1	1110007A10Rik|PZR	myelin protein zero-like 1	protein-coding
chr1	177470183	177470582	1.150913735	Intergenic	Intergenic	24561	NM_013915	30928	Zbtb18	RP58|Zfp238|Znf238.|zfp-238	zinc finger and BTB domain containing 18	protein-coding
chr1	5082945	5083344	1.137806199	promoter-TSS	promoter-TSS (NM_001310442)	58	NM_133826	108664	Atp6v1h	0710001F19Rik|AU022349|CGI-11|SFD|SFDalpha|SFDbeta|VMA13	ATPase, H+ transporting, lysosomal V1 subunit H	protein-coding
chr1	87180847	87181246	1.134405005	Intergenic	Intergenic	-2268	NM_027084	69453	Prss56	1700027L20Rik	protease, serine 56	protein-coding
chr1	150392831	150393230	1.128935671	promoter-TSS	promoter-TSS (NM_001077237)	25	NM_001077237	226499	Odr4	1810053E15Rik|odr-4	odr4 GPCR localization factor homolog	protein-coding
chr1	144200514	144200913	1.104683892	Intergenic	Intergenic	-23341	NM_153171	246709	Rgs13	-	regulator of G-protein signaling 13	protein-coding
chr1	24678290	24678689	1.103235731	promoter-TSS	promoter-TSS (NM_026719)	-55	NM_026719	68421	Lmbrd1	0910001K20Rik|AV347960	LMBR1 domain containing 1	protein-coding
chr1	162570277	162570676	1.101323104	promoter-TSS	promoter-TSS (NM_001356526)	-39	NM_001356526	53330	Vamp4	D1Ertd147e|Vamp-4	vesicle-associated membrane protein 4	protein-coding
chr1	184675613	184676012	1.10063872	Intergenic	Intergenic	-36685	NR_040627	74971	4930488B22Rik	-	RIKEN cDNA 4930488B22 gene	ncRNA
chr1	181842201	181842600	1.094081872	promoter-TSS	promoter-TSS (NM_133815)	1	NM_133815	98386	Lbr	AI505894|C14SR|ic	lamin B receptor	protein-coding
chr1	152581114	152581513	1.090250012	intron	intron (NM_001346118, intron 4 of 18)	43904	NM_016846	19731	Rgl1	Rgl|mKIAA0959	ral guanine nucleotide dissociation stimulator,-like 1	protein-coding
chr1	74295535	74295934	1.084331375	intron	intron (NM_027154, intron 1 of 11)	8602	NM_027154	69660	Tmbim1	2310061B02Rik|AA960455|AU024746|C78899|RECS1|Tmbib1|mKIAA4161	transmembrane BAX inhibitor motif containing 1	protein-coding
chr1	165236847	165237246	1.081237575	promoter-TSS	promoter-TSS (NM_145513)	-86	NM_001357411	226591	Tiprl	1810011K17Rik	TIP41, TOR signalling pathway regulator-like (S. cerevisiae)	protein-coding
chr1	179668211	179668610	1.080992575	exon	exon (NM_178653, exon 1 of 12)	179	NM_178653	109232	Sccpdh	AW214504|C330023F11Rik	saccharopine dehydrogenase (putative)	protein-coding
chr1	191242070	191242469	1.078183389	Intergenic	Intergenic	17815	NR_151547	100504360	D730003I15Rik	AU020850	RIKEN cDNA D730003I15 gene	ncRNA
chr1	58742471	58742870	1.075108626	intron	intron (NM_001355056, intron 7 of 8)	12118	NM_001293805	12633	Cflar	2310024N18Rik|A430105C05Rik|CLARP|Cash|Casper|FLAME|FLAME-1|Flip|Gm9845|I-FLICE|MRIT|c-Flip	CASP8 and FADD-like apoptosis regulator	protein-coding
chr1	131038045	131038444	1.071536895	Intergenic	Intergenic	18399	NM_010548	16153	Il10	CSIF|Il-10	interleukin 10	protein-coding
chr1	90974990	90975389	1.069642974	Intergenic	Intergenic	-5569	NM_008998	19329	Rab17	AW413472	RAB17, member RAS oncogene family	protein-coding
chr1	119837394	119837793	1.054766028	promoter-TSS	promoter-TSS (NM_019933)	-522	NM_019933	19258	Ptpn4	PTPMEG|Ptn4|TEP|TEP/mPTPMEG|hPTP-MEG	protein tyrosine phosphatase, non-receptor type 4	protein-coding
chr1	44119593	44119992	1.049613802	promoter-TSS	promoter-TSS (NM_144558)	-176	NM_144558	246229	Bivm	AI854267	basic, immunoglobulin-like variable motif containing	protein-coding
chr1	51478201	51478600	1.047092626	promoter-TSS	promoter-TSS (NM_001310549)	-1	NM_001310548	109019	Nabp1	4930434H03Rik|4930442A21Rik|4930488J04Rik|4933440J18Rik|5830411E10Rik|AI852561|Nbp1|Obfc2a|Ssb2	nucleic acid binding protein 1	protein-coding
chr1	143776967	143777366	1.046686537	promoter-TSS	promoter-TSS (NM_013835)	-112	NM_019562	56207	Uchl5	5830413B11Rik|Uch37	ubiquitin carboxyl-terminal esterase L5	protein-coding
chr1	89730747	89731146	1.046666315	intron	intron (NM_001037136, intron 10 of 16)	-47054	NR_015540	74403	4933400F21Rik	1700091C04Rik|4930565K10Rik	RIKEN cDNA 4933400F21 gene	ncRNA
chr1	52233155	52233554	1.042562274	promoter-TSS	promoter-TSS (NM_001113383)	-122	NM_001081081	14660	Gls	6330442B14|AI314027|B230365M23Rik	glutaminase	protein-coding
chr1	127257010	127257409	1.040200103	intron	MER77B|LTR|ERVL	52223	NM_145128	107895	Mgat5	4930471A21Rik|5330407H02Rik|AI480971|GlcNAc-TV	mannoside acetylglucosaminyltransferase 5	protein-coding
chr1	42851154	42851553	1.037055807	exon	exon (NM_023514, exon 1 of 11)	120	NM_023514	69527	Mrps9	2310002A08Rik|AW322516|Mrp-S9|S9mt|mg637	mitochondrial ribosomal protein S9	protein-coding
chr1	134065287	134065686	1.035354135	Intergenic	Intergenic	13669	NM_007570	12227	Btg2	AA959598|APRO1|Pc3|TIS21	B cell translocation gene 2, anti-proliferative	protein-coding
chr1	43098494	43098893	1.033002268	promoter-TSS	promoter-TSS (NM_133818)	-17	NM_133818	98404	AI597479	-	expressed sequence AI597479	protein-coding
chr1	191277607	191278006	1.028314498	Intergenic	Intergenic	40325	NM_025424	66208	Nenf	1110060M21Rik|SCIRP10|Spuf	neuron derived neurotrophic factor	protein-coding
chr1	94035106	94035505	1.019711718	Intergenic	Intergenic	14812	NM_173772	241159	Neu4	9330166I04	sialidase 4	protein-coding
chr1	153300406	153300805	1.018249974	intron	intron (NM_010683, intron 1 of 27)	32181	NM_010683	226519	Lamc1	Lamb2	laminin, gamma 1	protein-coding
chr1	92180307	92180706	1.017348902	promoter-TSS	promoter-TSS (NM_207225)	-165	NM_207225	208727	Hdac4	4932408F19Rik|HD4	histone deacetylase 4	protein-coding
chr1	169969130	169969529	1.014894692	promoter-TSS	promoter-TSS (NR_040438)	-80	NR_040438	67303	3110045C21Rik	AI838577	RIKEN cDNA 3110045C21 gene	ncRNA
chr1	39367801	39368200	1.01323404	5' UTR	5' UTR (NM_001252219, exon 1 of 5)	149	NM_053257	114641	Rpl31	Dts	ribosomal protein L31	protein-coding
chr1	118368935	118369334	1.009704147	Intergenic	MLT1B|LTR|ERVL-MaLR	-19924	NM_001359337	76707	Clasp1	1700030C23Rik|5730583A19Rik|B130045P17Rik|CLASP1alpha	CLIP associating protein 1	protein-coding
chr1	189860161	189860560	1.008276809	intron	intron (NM_008976, intron 15 of 18)	61931	NM_026796	226830	Smyd2	1110020E07Rik|4930402C15|KMT3C|Zmynd14	SET and MYND domain containing 2	protein-coding
chr1	191397452	191397851	1.007344401	promoter-TSS	promoter-TSS (NM_144880)	-610	NM_144880	226849	Ppp2r5a	PR61alpha	protein phosphatase 2, regulatory subunit B', alpha	protein-coding
chr1	195092043	195092442	1.002726894	promoter-TSS	promoter-TSS (NR_132621)	6	NM_010778	17221	Cd46	Mcp	CD46 antigen, complement regulatory protein	protein-coding
chr1	4857452	4857851	1.002505655	promoter-TSS	promoter-TSS (NM_001159751)	-43	NM_001159750	21399	Tcea1	S-II	transcription elongation factor A (SII) 1	protein-coding
chr1	82831811	82832210	0.999184381	Intergenic	Intergenic	-7450	NM_001368850	15463	Agfg1	AU045498|C130049H11Rik|C85612|D730048C23Rik|Hrb|RAB|Rip	ArfGAP with FG repeats 1	protein-coding
chr1	20820121	20820520	0.997909338	promoter-TSS	promoter-TSS (NM_008563)	-8	NM_008563	17215	Mcm3	AL033361|C80350|Mcmd|P1|P1-MCM3|p1.m	minichromosome maintenance complex component 3	protein-coding
chr1	191317814	191318213	0.997325942	exon	exon (NM_025424, exon 1 of 4)	118	NM_025424	66208	Nenf	1110060M21Rik|SCIRP10|Spuf	neuron derived neurotrophic factor	protein-coding
chr1	39535568	39535967	0.994856399	promoter-TSS	promoter-TSS (NM_028043)	66	NM_028043	52846	Cnot11	2410015L18Rik|C40|D1Bwg0212e	CCR4-NOT transcription complex, subunit 11	protein-coding
chr1	36709843	36710242	0.993693249	promoter-TSS	promoter-TSS (NM_146107)	-117	NM_146107	226977	Actr1b	2310066K23Rik|AA960180|AI851923|Arp1b	ARP1 actin-related protein 1B, centractin beta	protein-coding
chr1	21086323	21086722	0.989214078	Intergenic	Intergenic	-7297	NM_177409	170829	Tram2	C330003D03Rik	translocating chain-associating membrane protein 2	protein-coding
chr1	179546267	179546666	0.985587722	promoter-TSS	promoter-TSS (NM_001331054)	-63	NM_146105	226744	Cnst	9630058J23Rik	consortin, connexin sorting protein	protein-coding
chr1	150099872	150100271	0.984857056	promoter-TSS	promoter-TSS (NM_011198)	40	NM_011198	19225	Ptgs2	COX2|Cox-2|PES-2|PGHS-2|PHS II|PHS-2|Pghs2|TIS10|gripghs	prostaglandin-endoperoxide synthase 2	protein-coding
chr1	93478839	93479238	0.980002515	promoter-TSS	promoter-TSS (NM_001159719)	-23	NM_001159719	18000	2-Sep	AW208991|Nedd-5|Nedd5|mKIAA0158	septin 2	protein-coding
chr1	39577230	39577629	0.978547848	promoter-TSS	promoter-TSS (NM_001033135)	-82	NM_001033135	67702	Rnf149	1600023E10Rik|AV037261|C76763|Gm15832|Greul4	ring finger protein 149	protein-coding
chr1	65847572	65847971	0.974484645	Intergenic	Intergenic	-78751	NM_027010	12969	Crygf	3110001K11Rik|Cryg-2|DGcry-2|Len-2	crystallin, gamma F	protein-coding
chr1	106627231	106627630	0.974390352	intron	intron (NM_009741, intron 1 of 1)	-80799	NR_106164	102466254	Mir3473f	Gm27846|mmu-mir-3473f	microRNA 3473f	ncRNA
chr1	165460819	165461218	0.972132069	promoter-TSS	promoter-TSS (NM_027430)	-242	NM_027430	70456	Mpc2	0610006C01Rik|2010002I07Rik|2610205H19Rik|AA108335|Brp44|ESTM43	mitochondrial pyruvate carrier 2	protein-coding
chr1	16656862	16657261	0.965246451	promoter-TSS	promoter-TSS (NM_001310470)	58	NM_001310470	67923	Eloc	2610043E24Rik|2610301I15Rik|AA407206|AI987979|AW049146|Tceb1	elongin C	protein-coding
chr1	182528060	182528459	0.965053156	Intergenic	Intergenic	-10649	NM_009794	12334	Capn2	AI326419|CALP80|Capa-2|Capa2|m-calpain|m-calpin	calpain 2	protein-coding
chr1	21079352	21079751	0.960518057	promoter-TSS	promoter-TSS (NM_177409)	-326	NM_177409	170829	Tram2	C330003D03Rik	translocating chain-associating membrane protein 2	protein-coding
chr1	93343410	93343809	0.957835844	promoter-TSS	promoter-TSS (NM_023200)	-19	NM_023200	66385	Ppp1r7	2310014J01Rik|SDS22	protein phosphatase 1, regulatory subunit 7	protein-coding
chr1	153129964	153130363	0.9576677	intron	intron (NM_008485, intron 19 of 23)	56284	NM_008485	16782	Lamc2	AA589349	laminin, gamma 2	protein-coding
chr1	176832618	176833017	0.956297744	intron	intron (NR_151682, intron 5 of 16)	3316	NR_037996	15365	Hmga2-ps1	EG666235|Gm7996|Hmgic-ps1|[y]i-c	high mobility group AT-hook 2, pseudogene 1	pseudo
chr1	75479171	75479570	0.955271964	promoter-TSS	promoter-TSS (NM_177056)	101	NM_001001566	74241	Chpf	1700028N03Rik|AI414328|D1Bwg1363e	chondroitin polymerizing factor	protein-coding
chr1	155099446	155099845	0.954254249	promoter-TSS	promoter-TSS (NM_010500)	-9	NM_010500	15939	Ier5	-	immediate early response 5	protein-coding
chr1	91052862	91053261	0.951691388	promoter-TSS	promoter-TSS (NM_008515)	-383	NM_001111311	16978	Lrrfip1	AU024550|Fliiap1	leucine rich repeat (in FLII) interacting protein 1	protein-coding
chr1	64305495	64305894	0.950754959	Intergenic	Intergenic	-184305	NM_033563	93691	Klf7	9830124P08Rik	Kruppel-like factor 7 (ubiquitous)	protein-coding
chr1	163403651	163404050	0.949168086	promoter-TSS	promoter-TSS (NM_001313738)	-181	NM_178883	98376	Gorab	NTKL-BP1|SCYL1-BP1|Scyl1bp1	golgin, RAB6-interacting	protein-coding
chr1	135594005	135594404	0.948765246	Intergenic	Intergenic	-3572	NR_151586	215714	Gm4793	EG215714	predicted gene 4793	ncRNA
chr1	118389223	118389622	0.947311238	5' UTR	5' UTR (NM_001359339, exon 1 of 39)	364	NM_001359346	76707	Clasp1	1700030C23Rik|5730583A19Rik|B130045P17Rik|CLASP1alpha	CLIP associating protein 1	protein-coding
chr1	31019315	31019714	0.942966309	non-coding	non-coding (NR_136907, exon 4 of 4)	-69759	NM_011200	19243	Ptp4a1	AA415290|AU019864|C130021B01|Prl-1	protein tyrosine phosphatase 4a1	protein-coding
chr1	111864699	111865098	0.942304934	promoter-TSS	promoter-TSS (NM_001081316)	20	NM_001081316	319901	Dsel	9330132E09Rik|DS-epi2	dermatan sulfate epimerase-like	protein-coding
chr1	181232476	181232875	0.933748963	Intergenic	Intergenic	-20697	NM_145514	226757	Wdr26	1600024A01Rik|AA693241|AI447817|AU044014|C77982|Gid7	WD repeat domain 26	protein-coding
chr1	93803895	93804294	0.932487522	intron	CpG	129	NM_025454	66262	Ing5	1700001C14Rik|1700027H23Rik|1810018M11Rik|AI225768	inhibitor of growth family, member 5	protein-coding
chr1	86359250	86359649	0.930885306	promoter-TSS	promoter-TSS (NR_015507)	6	NM_010880	17975	Ncl	B530004O11Rik|C23|D0Nds28|D1Nds28|Nucl	nucleolin	protein-coding
chr1	39602434	39602833	0.927295801	Intergenic	Intergenic	-25286	NM_001033135	67702	Rnf149	1600023E10Rik|AV037261|C76763|Gm15832|Greul4	ring finger protein 149	protein-coding
chr1	9748281	9748680	0.925744548	promoter-TSS	promoter-TSS (NM_173443)	-98	NM_173443	70675	Vcpip1	4932442A08|5730421J18Rik|5730538E15Rik|VCIP135|mKIAA1850	valosin containing protein (p97)/p47 complex interacting protein 1	protein-coding
chr1	34011160	34011559	0.9256944	promoter-TSS	promoter-TSS (NM_133833)	-236	NM_133833	13518	Dst	2310001O04Rik|A830042E19Rik|AW554249|BP230|BPAG1-n|Bpag|Bpag1|Macf2|ah|athetoid|dt|mKIAA0728|nmf203|nmf339	dystonin	protein-coding
chr1	7088688	7089087	0.921286396	promoter-TSS	promoter-TSS (NM_183028)	-33	NM_183028	319263	Pcmtd1	8430411F12Rik|A030012M09Rik	protein-L-isoaspartate (D-aspartate) O-methyltransferase domain containing 1	protein-coding
chr1	46853525	46853924	0.919205591	promoter-TSS	promoter-TSS (NM_172653)	-106	NM_172653	227059	Slc39a10	2900042E17Rik|5430433I10|Zip10|mKIAA1265	solute carrier family 39 (zinc transporter), member 10	protein-coding
chr1	72255078	72255477	0.918877826	intron	intron (NR_155355, intron 1 of 3)	11284	NR_155355	320933	D230017M19Rik	B930094L07Rik	RIKEN cDNA D230017M19 gene	ncRNA
chr1	143702275	143702674	0.915317038	intron	intron (NM_145991, intron 1 of 16)	419	NM_145991	214498	Cdc73	8430414L16Rik|C130030P16Rik|C81219|Hrpt2	cell division cycle 73, Paf1/RNA polymerase II complex component	protein-coding
chr1	72942338	72942737	0.911381558	Intergenic	RMER19B|LTR|ERVK	-67672	NM_010518	16011	Igfbp5	AI256729|AW208790|IGFBP-5|IGFBP-5P	insulin-like growth factor binding protein 5	protein-coding
chr1	119648443	119648842	0.909133672	intron	CpG	358	NM_001113416	226352	Epb41l5	1700030C16Rik|AL022914|BE37|E230025E14Rik|Epb4.1l5|Lulu1|NBL5	erythrocyte membrane protein band 4.1 like 5	protein-coding
chr1	13372527	13372926	0.908955214	promoter-TSS	promoter-TSS (NM_001302702)	-297	NM_001302702	17978	Ncoa2	D1Ertd433e|GRIP-1|Grip1|KAT13C|NCoA-2|SRC-2|TIF2|bHLHe75	nuclear receptor coactivator 2	protein-coding
chr1	88587433	88587832	0.904535032	Intergenic	Intergenic	36115	NR_037971	100503197	Gm19589	-	predicted gene, 19589	ncRNA
chr1	186749131	186749530	0.904311075	promoter-TSS	promoter-TSS (NM_026041)	28	NM_026041	67223	Rrp15	2810430M08Rik|5430437H21Rik	ribosomal RNA processing 15 homolog (S. cerevisiae)	protein-coding
chr1	171281231	171281630	0.902234727	promoter-TSS	promoter-TSS (NM_008911)	-244	NM_008911	19044	Ppox	Ppo	protoporphyrinogen oxidase	protein-coding
chr1	139454623	139455022	0.902063025	promoter-TSS	promoter-TSS (NM_009791)	49	NM_009791	12316	Aspm	Calmbp1|D330028K02Rik|MCPH5|Sha1	abnormal spindle microtubule assembly	protein-coding
chr1	170174883	170175282	0.899936863	promoter-TSS	promoter-TSS (NM_001305046)	-118	NM_133806	107652	Uap1	AA420407|AA437972|AGX-1|AGX-2|AGX1|AgX|ESTM38|SPAG2	UDP-N-acetylglucosamine pyrophosphorylase 1	protein-coding
chr1	98038309	98038708	0.899930789	intron	intron (NR_037993, intron 1 of 2)	9285	NR_037993	78603	B230216N24Rik	-	RIKEN cDNA B230216N24 gene	ncRNA
chr1	163964227	163964626	0.898356542	intron	intron (NM_001357049, intron 17 of 24)	30370	NM_201364	381306	BC055324	-	cDNA sequence BC055324	protein-coding
chr1	86064513	86064912	0.897170646	promoter-TSS	promoter-TSS (NM_027357)	93	NM_027357	70247	Psmd1	2410026J11Rik|P112|S1	proteasome (prosome, macropain) 26S subunit, non-ATPase, 1	protein-coding
chr1	84561841	84562240	0.890235238	intron	intron (NM_152915, intron 4 of 12)	-133799	NR_039588	100628595	Mir5126	mir-5126|mmu-mir-5126|mu-mir-5126	microRNA 5126	ncRNA
chr1	89426162	89426561	0.885593147	Intergenic	MLT1F2|LTR|ERVL-MaLR	-20228	NR_040482	77331	C030007H22Rik	-	RIKEN cDNA C030007H22 gene	ncRNA
chr1	93511616	93512015	0.884936238	promoter-TSS	promoter-TSS (NM_145519)	-289	NM_145519	227377	Farp2	AI465173|BC009153|D030026M03Rik|Fir|mKIAA0793	FERM, RhoGEF and pleckstrin domain protein 2	protein-coding
chr1	9700132	9700531	0.882109428	promoter-TSS	promoter-TSS (NM_001290397)	-122	NM_001290397	17864	Mybl1	A-myb|G1-419-6|repro9	myeloblastosis oncogene-like 1	protein-coding
chr1	184033990	184034389	0.87579128	promoter-TSS	promoter-TSS (NM_028516)	-191	NM_028516	73363	1700056E22Rik	-	RIKEN cDNA 1700056E22 gene	protein-coding
chr1	134494615	134495014	0.874996122	intron	CpG	175	NM_145510	98710	Rabif	AI842864|AW549708|E130318E12Rik|MSS4|RASGFR3	RAB interacting factor	protein-coding
chr1	133130978	133131377	0.87458677	promoter-TSS	promoter-TSS (NM_133819)	11	NM_133819	108954	Ppp1r15b	1810033K10Rik|AI606441|C530022L24Rik|CReP	protein phosphatase 1, regulatory subunit 15B	protein-coding
chr1	125560497	125560896	0.873508372	promoter-TSS	promoter-TSS (NM_028787)	101	NM_001356294	74150	Slc35f5	1300003P13Rik|AI646727	solute carrier family 35, member F5	protein-coding
chr1	164307239	164307638	0.873051859	promoter-TSS	promoter-TSS (NM_178071)	46	NM_025505	66352	Blzf1	1700030G05Rik|Blzf1l|Golgin-45|Jem-1	basic leucine zipper nuclear factor 1	protein-coding
chr1	92473630	92474029	0.872945424	promoter-TSS	promoter-TSS (NM_024197)	-71	NM_024197	67273	Ndufa10	2900053E13Rik	NADH:ubiquinone oxidoreductase subunit A10	protein-coding
chr1	10037862	10038261	0.872697504	promoter-TSS	promoter-TSS (NM_001277101)	98	NM_013715	26754	Cops5	AI303502|CSN5|Jab1|Mov34|Sgn5	COP9 signalosome subunit 5	protein-coding
chr1	164248741	164249140	0.872206349	promoter-TSS	promoter-TSS (NM_001276455)	-106	NM_054087	116914	Slc19a2	AV276020|AW322295|DDA1|THTR1|TRMA|ThTr-1	solute carrier family 19 (thiamine transporter), member 2	protein-coding
chr1	191894372	191894771	0.871980026	non-coding	non-coding (NR_030669, exon 5 of 5)	-12210	NM_009579	22782	Slc30a1	AI839647|C130040I11Rik|Znt1	solute carrier family 30 (zinc transporter), member 1	protein-coding
chr1	194976351	194976750	0.869990185	non-coding	non-coding (NR_033564, exon 1 of 5)	409	NR_033564	320400	Gm16897	C030002c11rik	predicted gene, 16897	ncRNA
chr1	52844727	52845126	0.869124228	promoter-TSS	promoter-TSS (NM_146108)	-112	NM_146108	227095	Hibch	2610509I15Rik|HIBYL-COA-H	3-hydroxyisobutyryl-Coenzyme A hydrolase	protein-coding
chr1	131138020	131138419	0.868403849	promoter-TSS	promoter-TSS (NM_145508)	15	NM_145508	226419	Dyrk3	BC006704	dual-specificity tyrosine-(Y)-phosphorylation regulated kinase 3	protein-coding
chr1	132417391	132417790	0.866883996	5' UTR	5' UTR (NM_172516, exon 1 of 13)	137	NM_172516	213452	Dstyk	A930019K20Rik|C430014H23Rik|C820013G01|Ripk5	dual serine/threonine and tyrosine protein kinase	protein-coding
chr1	72283978	72284377	0.866558783	promoter-TSS	promoter-TSS (NM_175564)	144	NM_001356516	111175	Pecr	2400003B18Rik|TERP	peroxisomal trans-2-enoyl-CoA reductase	protein-coding
chr1	132370766	132371165	0.863144145	intron	intron (NM_178874, intron 2 of 4)	-3017	NM_001311108	68875	Tmcc2	1110063G11Rik	transmembrane and coiled-coil domains 2	protein-coding
chr1	151250766	151251165	0.862433489	Intergenic	Intergenic	-93521	NM_001359262	117198	Ivns1abp	1190004M08Rik|1700126I16Rik|AA960440|HSPC068|ND1|NS-1|NS1-BP|Nd1-L|Nd1-S|mKIAA0850	influenza virus NS1A binding protein	protein-coding
chr1	120236462	120236861	0.861970213	intron	intron (NM_133186, intron 3 of 4)	28619	NM_133186	68428	Steap3	1010001D01Rik|Tsap6|pHyde	STEAP family member 3	protein-coding
chr1	156420596	156420995	0.861226707	intron	CpG	120	NM_001346967	77352	Axdnd1	9430070O13Rik|Gm979	axonemal dynein light chain domain containing 1	protein-coding
chr1	43933614	43934013	0.860669348	promoter-TSS	promoter-TSS (NM_009418)	-181	NM_009418	22019	Tpp2	TPP-2|TppII	tripeptidyl peptidase II	protein-coding
chr1	165763657	165764056	0.85932221	promoter-TSS	promoter-TSS (NM_011804)	98	NR_149310	433375	Creg1	AA755314|Creg	cellular repressor of E1A-stimulated genes 1	protein-coding
chr1	93342702	93343101	0.856897316	promoter-TSS	promoter-TSS (NM_023200)	-113	NM_080850	269224	Pask	mKIAA0135	PAS domain containing serine/threonine kinase	protein-coding
chr1	78657732	78658131	0.856091979	promoter-TSS	promoter-TSS (NM_001136226)	106	NM_001136222	74205	Acsl3	2610510B12Rik|Acs3|C85929|Facl3|Pro2194	acyl-CoA synthetase long-chain family member 3	protein-coding
chr1	191230548	191230947	0.854814403	Intergenic	Intergenic	6293	NR_151547	100504360	D730003I15Rik	AU020850	RIKEN cDNA D730003I15 gene	ncRNA
chr1	86470616	86471015	0.854599655	Intergenic	Intergenic	44486	NM_027966	71863	Tex44	1700019O17Rik	testis expressed 44	protein-coding
chr1	138039139	138039538	0.852484144	Intergenic	Intergenic	72699	NR_029820	723890	Mir181b-1	Mirn181b-1|mir-181b-1	microRNA 181b-1	ncRNA
chr1	181016617	181017016	0.851062139	intron	intron (NM_001312918, intron 1 of 8)	753	NM_001312918	13849	Ephx1	EH|Eph-1|Eph1|Epxh1|mEH	epoxide hydrolase 1, microsomal	protein-coding
chr1	175625272	175625671	0.847251854	exon	exon (NM_010209, exon 1 of 10)	164	NM_010209	14194	Fh1	Fh|Fh-1	fumarate hydratase 1	protein-coding
chr1	166787872	166788271	0.847010833	Intergenic	Intergenic	-106226	NM_172844	240894	Fmo9	4831428F09Rik	flavin containing monooxygenase 9	protein-coding
chr1	38987658	38988057	0.842477809	promoter-TSS	promoter-TSS (NM_026850)	43	NM_026850	68833	Pdcl3	1110061A19Rik|C80025|Viaf1	phosducin-like 3	protein-coding
chr1	72564489	72564888	0.842226005	Intergenic	Intergenic	-18563	NM_018817	54380	Smarcal1	6030401P21Rik|AI851716|Mharp	SWI/SNF related matrix associated, actin dependent regulator of chromatin, subfamily a-like 1	protein-coding
chr1	195131160	195131559	0.840523646	5' UTR	5' UTR (NM_013499, exon 1 of 10)	211	NM_001355060	12946	Cr1l	Crry|Mcp|mCRY	complement component (3b/4b) receptor 1-like	protein-coding
chr1	160906110	160906509	0.837876724	promoter-TSS	promoter-TSS (NM_001024952)	-102	NM_001024952	381305	Rc3h1	5730557L09Rik|Gm551|N28103|mKIAA2025	RING CCCH (C3H) domains 1	protein-coding
chr1	151428333	151428732	0.837433544	promoter-TSS	promoter-TSS (NM_026876)	-10	NM_001357570	98685	Trmt1l	1190005F20Rik|AW226554|C1orf25|Trm1-like|Trm1l	tRNA methyltransferase 1 like	protein-coding
chr1	155158443	155158842	0.834479531	promoter-TSS	promoter-TSS (NM_021433)	-61	NM_021433	58244	Stx6	2310039E05Rik|2410005I16Rik|AA437559|AI415714|AI845861	syntaxin 6	protein-coding
chr1	59912721	59913120	0.834164683	promoter-TSS	promoter-TSS (NM_001037725)	-86	NM_001037725	72750	Fam117b	2810425F24Rik|6330416D14Rik|Als2cr13	family with sequence similarity 117, member B	protein-coding
chr1	34389361	34389760	0.833770589	Intergenic	Intergenic	43639	NR_039562	100628580	Mir5103	mir-5103|mmu-mir-5103|mu-mir-5103	microRNA 5103	ncRNA
chr1	37429954	37430353	0.83373159	promoter-TSS	promoter-TSS (NM_026123)	14	NM_026123	67387	Unc50	1110002A21Rik|GMH1|UNCL|URP	unc-50 homolog	protein-coding
chr1	106796504	106796903	0.831395835	promoter-TSS	promoter-TSS (NM_009190)	22	NM_009190	20479	Vps4b	8030489C12Rik|Skd1	vacuolar protein sorting 4B	protein-coding
chr1	165603176	165603575	0.830037954	intron	intron (NM_001083897, intron 4 of 5)	31166	NM_001347128	68481	Mpzl1	1110007A10Rik|PZR	myelin protein zero-like 1	protein-coding
chr1	191292321	191292720	0.823366135	Intergenic	Intergenic	25611	NM_025424	66208	Nenf	1110060M21Rik|SCIRP10|Spuf	neuron derived neurotrophic factor	protein-coding
chr1	106171382	106171781	0.818893268	promoter-TSS	promoter-TSS (NR_040630)	-57	NR_040630	626049	Gm20753	-	predicted gene, 20753	ncRNA
chr1	85703502	85703901	0.815462252	intron	intron (NM_013673, intron 17 of 19)	32905	NM_177055	319997	A630001G21Rik	-	RIKEN cDNA A630001G21 gene	protein-coding
chr1	163779379	163779778	0.811046199	promoter-TSS	promoter-TSS (NM_001305643)	-5	NM_001305643	16579	Kifap3	KAP-3|KAP3|SMAP	kinesin-associated protein 3	protein-coding
chr1	153332668	153333067	0.810479593	promoter-TSS	promoter-TSS (NM_010683)	-81	NM_010683	226519	Lamc1	Lamb2	laminin, gamma 1	protein-coding
chr1	91080299	91080698	0.809679252	intron	intron (NM_008515, intron 6 of 22)	27054	NM_001310732	16978	Lrrfip1	AU024550|Fliiap1	leucine rich repeat (in FLII) interacting protein 1	protein-coding
chr1	191438503	191438902	0.808857385	intron	intron (NR_151615, intron 5 of 5)	26346	NR_151615	102634668	Gm32200	-	predicted gene, 32200	ncRNA
chr1	153899832	153900231	0.80752399	TTS	TTS (NR_106194)	102	NM_008131	14645	Glul	GS|Glns	glutamate-ammonia ligase (glutamine synthetase)	protein-coding
chr1	75142711	75143110	0.797065279	promoter-TSS	promoter-TSS (NM_001305232)	124	NM_001305231	227298	Retreg2	Fam134a	reticulophagy regulator family member 2	protein-coding
chr1	75168604	75169003	0.793424782	promoter-TSS	promoter-TSS (NM_026846)	68	NM_026846	68818	Zfand2b	1110060O18Rik|C81256	zinc finger, AN1 type domain 2B	protein-coding
chr1	62724569	62724968	0.791827342	intron	intron (NM_001077403, intron 2 of 16)	21451	NM_010939	18187	Nrp2	1110048P06Rik|Np-2|Np2|Npn-2|Npn2	neuropilin 2	protein-coding
chr1	60343207	60343606	0.787268793	exon	exon (NM_030013, exon 1 of 13)	106	NM_030013	77951	Cyp20a1	A930011N14Rik|Cypm	cytochrome P450, family 20, subfamily a, polypeptide 1	protein-coding
chr1	155050171	155050570	0.785643443	Intergenic	Intergenic	32894	NR_151545	671336	Gm9530	-	predicted gene 9530	ncRNA
chr1	175692704	175693103	0.784344054	promoter-TSS	promoter-TSS (NM_010098)	-271	NM_010098	13603	Opn3	ERO|Ecpn	opsin 3	protein-coding
chr1	131527410	131527809	0.777069132	promoter-TSS	promoter-TSS (NM_175382)	-248	NM_001081011	14270	Srgap2	9930124L22Rik|AI448945|FBP2|Fnbp2|srGAP3	SLIT-ROBO Rho GTPase activating protein 2	protein-coding
chr1	37864872	37865271	0.775323314	promoter-TSS	promoter-TSS (NM_207228)	11	NM_207228	211484	Tsga10	4933432N21Rik|AI843383|Gm217|Mtsga10	testis specific 10	protein-coding
chr1	132133518	132133917	0.770443604	intron	L2|LINE|L2	5968	NM_008795	18557	Cdk18	AA682070|Ctk18|Pctk3	cyclin-dependent kinase 18	protein-coding
chr1	88094410	88094809	0.767597771	promoter-TSS	promoter-TSS (NM_201642)	-392	NM_201642	394432	Ugt1a7c	A10'|A13|Ugt1a10	UDP glucuronosyltransferase 1 family, polypeptide A7C	protein-coding
chr1	44118655	44119054	0.764731034	promoter-TSS	promoter-TSS (NM_001357048)	-81	NM_023645	72050	Poglut2	1810049A15Rik|5730416C13Rik|EP58|Kdel1|Kdelc1	protein O-glucosyltransferase 2	protein-coding
chr1	178187296	178187695	0.763821228	promoter-TSS	promoter-TSS (NM_024282)	78	NM_024282	78825	Desi2	5830417C01Rik|DeSI-2|Fam152a|Pppde1	desumoylating isopeptidase 2	protein-coding
chr1	185203868	185204267	0.758543452	promoter-TSS	promoter-TSS (NM_001163754)	-101	NM_001163754	98732	Rab3gap2	1110059F07Rik|2010002H18Rik|5830469C09|AI851069|AW743433|RAB3-GAP150|mKIAA0839	RAB3 GTPase activating protein subunit 2	protein-coding
chr1	150164853	150165252	0.757805974	promoter-TSS	promoter-TSS (NR_110420)	-104	NR_110420	102639566	Ptgs2os2	Gm26687|Linc-cox2|Lincrna-cox2	prostaglandin-endoperoxide synthase 2, opposite strand 2	ncRNA
chr1	92934351	92934750	0.757107624	non-coding	non-coding (NR_015525, exon 2 of 2)	142	NM_011796	23830	Capn10	AW049679|Capn8|mKIAA1845	calpain 10	protein-coding
chr1	165194190	165194589	0.748276619	promoter-TSS	promoter-TSS (NR_151712)	44	NM_145512	108735	Sft2d2	2010005O13Rik|AI506168|AW561909|cI-45	SFT2 domain containing 2	protein-coding
chr1	136141425	136141824	0.738824864	intron	intron (NR_153829, intron 1 of 35)	10234	NM_001039472	16565	Kif21b	2610511N21Rik|mKIAA0449	kinesin family member 21B	protein-coding
chr1	60180237	60180636	0.733168981	promoter-TSS	promoter-TSS (NM_173444)	-163	NM_173444	269198	Nbeal1	2310076G13Rik|A530050O19Rik|A530083I02Rik|AI662228|ALS2CR17	neurobeachin like 1	protein-coding
chr1	92971979	92972378	0.726929091	promoter-TSS	promoter-TSS (NM_001104529)	-941	NM_001104529	64095	Gpr35	KPG_007	G protein-coupled receptor 35	protein-coding
chr1	74284653	74285052	0.726522645	promoter-TSS	promoter-TSS (NM_146110)	-114	NM_146110	227290	Aamp	AU040907|Aamp-rs	angio-associated migratory protein	protein-coding
chr1	134415192	134415591	0.725140899	promoter-TSS	promoter-TSS (NM_028320)	13	NM_028320	72674	Adipor1	2810031L11Rik|ACDCR1|CGI-45|Paqr1	adiponectin receptor 1	protein-coding
chr10	100588911	100589310	1.392983687	exon	exon (NM_175128, exon 1 of 7)	149	NM_175128	68281	4930430F08Rik	4930571E09Rik|A730088G13Rik|AW551239|C430008C19Rik	RIKEN cDNA 4930430F08 gene	protein-coding
chr10	12964227	12964626	1.342045464	promoter-TSS	promoter-TSS (NM_001163590)	-167	NM_001163591	74732	Stx11	5830405C08Rik	syntaxin 11	protein-coding
chr10	67717423	67717822	1.290971173	Intergenic	Intergenic	-145663	NR_155444	105245193	4930563J15Rik	-	RIKEN cDNA 4930563J15 gene	ncRNA
chr10	117721414	117721813	1.289414256	Intergenic	Intergenic	-10855	NM_001288586	17246	Mdm2	1700007J15Rik|AA415488|Mdm-2	transformed mouse 3T3 cell double minute 2	protein-coding
chr10	75222530	75222929	1.286166209	intron	intron (NM_001145826, intron 2 of 18)	10339	NM_001145826	74392	Specc1l	4930470P14Rik|4932439K10Rik|9530057A13Rik|AI317249|Cytsa|mKIAA0376	sperm antigen with calponin homology and coiled-coil domains 1-like	protein-coding
chr10	80900744	80901143	1.267738761	promoter-TSS	promoter-TSS (NM_013895)	26	NM_013895	30055	Timm13	D10Ertd378e|Tim9|Timm9	translocase of inner mitochondrial membrane 13	protein-coding
chr10	80167525	80167924	1.251590271	promoter-TSS	promoter-TSS (NM_007705)	-115	NR_152857	12696	Cirbp	Cirp|R74941	cold inducible RNA binding protein	protein-coding
chr10	116581512	116581911	1.242398693	promoter-TSS	promoter-TSS (NM_028082)	-200	NM_001359563	72068	Cnot2	2600016M12Rik|2810470K03Rik|AA537049|AA959607|AW557563|C79650	CCR4-NOT transcription complex, subunit 2	protein-coding
chr10	36974233	36974632	1.198425313	promoter-TSS	promoter-TSS (NM_008229)	-112	NM_008229	15182	Hdac2	D10Wsu179e|YAF1|Yy1bp|mRPD3	histone deacetylase 2	protein-coding
chr10	123348946	123349345	1.195703371	intron	intron (NM_001252387, intron 1 of 4)	85069	NM_001252387	268354	Tafa2	6330575M02|FAM19A2 TAFA-2|Fam19a2|Sam2|Tafa-2	TAFA chemokine like family member 2	protein-coding
chr10	115384585	115384984	1.195467962	promoter-TSS	promoter-TSS (NM_025780)	-175	NM_001033261	216345	Zfc3h1	BC033596|Ccdc131|Psrc2	zinc finger, C3H1-type containing	protein-coding
chr10	41810119	41810518	1.184944073	promoter-TSS	promoter-TSS (NM_001243075)	-256	NM_001162908	140742	Sesn1	1110002G11Rik|AU044290|Pa26|Sest1	sestrin 1	protein-coding
chr10	39731415	39731814	1.182475837	promoter-TSS	promoter-TSS (NM_011264)	393	NR_038037	327744	E130307A14Rik	-	RIKEN cDNA E130307A14 gene	ncRNA
chr10	75170285	75170684	1.181527018	intron	intron (NM_001081412, intron 16 of 22)	-41589	NM_153406	74392	Specc1l	4930470P14Rik|4932439K10Rik|9530057A13Rik|AI317249|Cytsa|mKIAA0376	sperm antigen with calponin homology and coiled-coil domains 1-like	protein-coding
chr10	64023323	64023722	1.176340655	intron	intron (NM_178678, intron 2 of 2)	66733	NM_178678	216028	Lrrtm3	9630044H04Rik	leucine rich repeat transmembrane neuronal 3	protein-coding
chr10	99107239	99107638	1.173150366	promoter-TSS	promoter-TSS (NM_015737)	356	NR_153333	382406	Poc1b	4933430F16Rik|Wdr51b	POC1 centriolar protein B	protein-coding
chr10	88008706	88009105	1.151272109	Intergenic	Intergenic	42234	NR_000040	22172	Tyms-ps	-	thymidylate synthase, pseudogene	pseudo
chr10	128565957	128566356	1.145626585	promoter-TSS	promoter-TSS (NM_011119)	-222	NM_011119	18813	Pa2g4	38kDa|AA672939|Ebp1|Plfap	proliferation-associated 2G4	protein-coding
chr10	11149262	11149661	1.144431954	promoter-TSS	promoter-TSS (NM_001284354)	31	NM_172937	268281	Shprh	2610103K11Rik|AA450458|AU024614|BC006883|D230017O13Rik|E130018M05	SNF2 histone linker PHD RING helicase	protein-coding
chr10	84917162	84917561	1.138095658	promoter-TSS	promoter-TSS (NM_183172)	-252	NM_001013441	237422	Ric8b	BC051080|Ric-8|Ric-8b	RIC8 guanine nucleotide exchange factor B	protein-coding
chr10	128091499	128091898	1.136213888	Intergenic	Intergenic	-1085	NM_054078	116848	Baz2a	AA415431|C030005G16Rik|C78388|Tip5|Walp3|mKIAA0314	bromodomain adjacent to zinc finger domain, 2A	protein-coding
chr10	14017757	14018156	1.128547778	intron	intron (NM_001358783, intron 2 of 12)	51577	NM_001358782	15273	Hivep2	Gm20114|MIBP-1|MIBP1|Schnurri-2|Shn-2	human immunodeficiency virus type I enhancer binding protein 2	protein-coding
chr10	67483365	67483764	1.127186953	Intergenic	Intergenic	-54305	NM_010118	13654	Egr2	Egr-2|Krox-20|Krox20|NGF1-B|Zfp-25|Zfp-6	early growth response 2	protein-coding
chr10	120616552	120616951	1.120822288	Intergenic	Intergenic	-140282	NM_010441	15364	Hmga2	9430083A20Rik|HMGI-C|Hmgic|pg|pygmy	high mobility group AT-hook 2	protein-coding
chr10	7725797	7726196	1.115322604	promoter-TSS	promoter-TSS (NM_011835)	-4	NM_011835	23924	Katna1	-	katanin p60 (ATPase-containing) subunit A1	protein-coding
chr10	85102231	85102630	1.111387037	promoter-TSS	promoter-TSS (NM_010214)	65	NM_010214	14202	Fhl4	-	four and a half LIM domains 4	protein-coding
chr10	76531378	76531777	1.109632586	promoter-TSS	promoter-TSS (NM_146006)	-28	NM_146006	16987	Lss	2810025N20Rik|D10Ertd116e|Osc	lanosterol synthase	protein-coding
chr10	19015225	19015624	1.104799859	promoter-TSS	promoter-TSS (NM_009397)	-14	NM_009397	21929	Tnfaip3	A20|Tnfip3	tumor necrosis factor, alpha-induced protein 3	protein-coding
chr10	10557930	10558329	1.104653617	promoter-TSS	promoter-TSS (NM_026405)	78	NM_026405	67844	Rab32	2810011A17Rik|AU022057	RAB32, member RAS oncogene family	protein-coding
chr10	17034890	17035289	1.096886227	intron	AmnSINE1|SINE|Deu	60693	NR_038020	100504235	Gm20125	-	predicted gene, 20125	ncRNA
chr10	40094788	40095187	1.09679481	intron	B3A|SINE|B2	47267	NM_028247	72472	Slc16a10	2610103N14Rik|9830169E08|Mct10|PRO0813|TAT1	solute carrier family 16 (monocarboxylic acid transporters), member 10	protein-coding
chr10	94545622	94546021	1.091969554	intron	intron (NM_172051, intron 1 of 3)	-5051	NM_001359761	319880	Tmcc3	A230066D03Rik|AW488095|C630016B22Rik|C88213|Gm1556|Tmcc1	transmembrane and coiled coil domains 3	protein-coding
chr10	110745143	110745542	1.087318858	promoter-TSS	promoter-TSS (NM_001358560)	-97	NM_001358560	52679	E2f7	A630014C11Rik|D10Ertd739e|E2F-7	E2F transcription factor 7	protein-coding
chr10	80751457	80751856	1.076738889	Intergenic	MLT2D|LTR|ERVL	-3547	NM_199322	208266	Dot1l	A630076O07|AW907654|Dot1|KMT4|mDot1	DOT1-like, histone H3 methyltransferase (S. cerevisiae)	protein-coding
chr10	18022819	18023218	1.075363751	promoter-TSS	promoter-TSS (NM_001359560)	72	NM_001359560	73112	Abracl	1700028I04Rik|3110003A17Rik	ABRA C-terminal like	protein-coding
chr10	17347797	17348196	1.074689111	Intergenic	Intergenic	-252214	NR_038020	100504235	Gm20125	-	predicted gene, 20125	ncRNA
chr10	119752385	119752784	1.074126018	intron	intron (NR_045359, intron 2 of 2)	9115	NR_045359	75321	Grip1os2	4930564G21Rik	glutamate receptor interacting protein 1, opposite strand 2	ncRNA
chr10	96015755	96016154	1.072520687	intron	intron (NM_001001932, intron 13 of 28)	75291	NM_001001932	216238	Eea1	A430109M19Rik|B230358H09Rik|ZFYVE2	early endosome antigen 1	protein-coding
chr10	80676413	80676812	1.062381312	promoter-TSS	promoter-TSS (NM_021462)	-319	NM_021462	17347	Mknk2	2010016G11Rik|Gprk7|Mnk2	MAP kinase-interacting serine/threonine kinase 2	protein-coding
chr10	40258489	40258888	1.053484897	promoter-TSS	promoter-TSS (NM_001359491)	220	NR_002842	19850	Rnu3a	-	U3A small nuclear RNA	snRNA
chr10	69777226	69777625	1.052758811	intron	LTR90A|LTR|LTR	-148107	NM_009670	11735	Ank3	2900054D09Rik|AI314020|Ank-3|AnkG|Ankyrin-3|Ankyrin-G	ankyrin 3, epithelial	protein-coding
chr10	78135037	78135436	1.034071028	Intergenic	Intergenic	34519	NM_001364646	28295	Gatd3a	C21orf33|D10Jhu81e|ES1	glutamine amidotransferase like class 1 domain containing 3A	protein-coding
chr10	120636048	120636447	1.029740021	Intergenic	Intergenic	-129485	NR_038000	70874	4921513I03Rik	-	RIKEN cDNA 4921513I03 gene	ncRNA
chr10	120628003	120628402	1.023736728	Intergenic	Intergenic	-137530	NR_038000	70874	4921513I03Rik	-	RIKEN cDNA 4921513I03 gene	ncRNA
chr10	59323127	59323526	1.019626892	promoter-TSS	promoter-TSS (NM_011030)	30	NM_001316370	18451	P4ha1	AL022634|P4ha	procollagen-proline, 2-oxoglutarate 4-dioxygenase (proline 4-hydroxylase), alpha 1 polypeptide	protein-coding
chr10	25331693	25332092	1.015888124	Intergenic	Intergenic	-27906	NM_001358755	13822	Epb41l2	4.1G|AW555191|D10Ertd398e|Epb4.1l2|NBL2	erythrocyte membrane protein band 4.1 like 2	protein-coding
chr10	29313160	29313559	1.012772741	promoter-TSS	promoter-TSS (NM_025855)	-141	NM_025855	52665	Echdc1	1700028A24Rik|AI314462|AI930038|D10Ertd667e|MMCD	enoyl Coenzyme A hydratase domain containing 1	protein-coding
chr10	66998600	66998999	1.010882518	Intergenic	Intergenic	-6276	NR_110511	102634101	Gm31763	-	predicted gene, 31763	ncRNA
chr10	62320501	62320900	1.00809566	intron	intron (NM_010438, intron 4 of 21)	19721	NM_001146100	15275	Hk1	BB404130|Hk-1|Hk1-s|dea|mHk1-s	hexokinase 1	protein-coding
chr10	118141566	118141965	1.004114924	promoter-TSS	promoter-TSS (NM_148922)	-22	NM_001162904	17245	Mdm1	Arrd2|Mdm-1	transformed mouse 3T3 cell double minute 1	protein-coding
chr10	62578273	62578672	1.001510539	promoter-TSS	promoter-TSS (NM_028197)	-15	NM_028197	72320	Kif1bp	0710007C18Rik|2510003E04Rik|KBP|mKIAA1279	KIF1 binding protein	protein-coding
chr10	80701871	80702270	0.996291196	promoter-TSS	promoter-TSS (NM_027829)	-250	NM_172457	208228	Mob3a	5330417K06Rik|A630029F06|AV218468|Mobkl2a	MOB kinase activator 3A	protein-coding
chr10	123360568	123360967	0.994916138	intron	intron (NM_001252387, intron 1 of 4)	96691	NM_001252387	268354	Tafa2	6330575M02|FAM19A2 TAFA-2|Fam19a2|Sam2|Tafa-2	TAFA chemokine like family member 2	protein-coding
chr10	118709668	118710067	0.989278775	Intergenic	Intergenic	5859	NR_155867	102636202	Gm33337	-	predicted gene, 33337	ncRNA
chr10	122096934	122097333	0.984552664	promoter-TSS	promoter-TSS (NM_153059)	37	NM_153059	216395	Rxylt1	6330415D21Rik|Tmem5	ribitol xylosyltransferase 1	protein-coding
chr10	8945025	8945424	0.983822692	Intergenic	Intergenic	-59154	NM_175155	70097	Sash1	1100001C18Rik|2500002E12Rik|A330076K04Rik|mKIAA0790	SAM and SH3 domain containing 1	protein-coding
chr10	80261354	80261753	0.982152914	promoter-TSS	promoter-TSS (NM_001347119)	-541	NM_001347119	14431	Gamt	AA571402|Spintz1	guanidinoacetate methyltransferase	protein-coding
chr10	111103100	111103499	0.976798563	Intergenic	Intergenic	-61503	NM_175489	237542	Osbpl8	AA536976|AA536995|C730029P18Rik|D330025H14Rik|ORP-8	oxysterol binding protein-like 8	protein-coding
chr10	61475709	61476108	0.974399702	promoter-TSS	promoter-TSS (NM_153542)	75	NM_153542	216011	Lrrc20	BC036304	leucine rich repeat containing 20	protein-coding
chr10	119001018	119001417	0.969127558	Intergenic	Intergenic	49282	NR_152787	102636674	Gm33677	-	predicted gene, 33677	ncRNA
chr10	75764176	75764575	0.958071824	promoter-TSS	promoter-TSS (NM_172549)	-18	NM_172549	104248	Cabin1	A330070M20Rik|Cain|Ppp3in	calcineurin binding protein 1	protein-coding
chr10	40302106	40302505	0.957723839	promoter-TSS	promoter-TSS (NM_009665)	-117	NM_009665	11702	Amd1	AdoMetDC|Amd-1|SAMDC|SAMDC 1|adoMetDC1	S-adenosylmethionine decarboxylase 1	protein-coding
chr10	61147417	61147816	0.955253339	promoter-TSS	promoter-TSS (NM_001316673)	68	NM_009163	20397	Sgpl1	AI428538|D10Xrf456|S1PL|Spl	sphingosine phosphate lyase 1	protein-coding
chr10	11343323	11343722	0.953189565	promoter-TSS	promoter-TSS (NM_010146)	77	NM_010146	13853	Epm2a	TG-B|Tg(TcraK,TcrbK)TG-BFlv	epilepsy, progressive myoclonic epilepsy, type 2 gene alpha	protein-coding
chr10	75837253	75837652	0.950048473	Intergenic	CpG	-2571	NM_010361	14872	Gstt2	AI266894|Yrs|mGSTT2	glutathione S-transferase, theta 2	protein-coding
chr10	128525942	128526341	0.949249791	promoter-TSS	promoter-TSS (NM_011843)	-282	NM_011843	23943	Esyt1	Fam62a|Mbc2|vp115	extended synaptotagmin-like protein 1	protein-coding
chr10	39369386	39369785	0.94868012	promoter-TSS	promoter-TSS (NM_001122892)	-214	NM_001122893	14360	Fyn	AI448320|AW552119	Fyn proto-oncogene	protein-coding
chr10	77550879	77551278	0.946724853	intron	intron (NR_157228, intron 8 of 13)	20708	NR_157228	16414	Itgb2	2E6|AI528527|Cd18|LAD|LCAMB|Lfa1|MF17	integrin beta 2	protein-coding
chr10	94198967	94199366	0.943039557	intron	intron (NM_001364691, intron 1 of 3)	131	NM_025551	66414	Ndufa12	2410011G03Rik|AW112974|CI-B17.2|CIB17.2	NADH:ubiquinone oxidoreductase subunit A12	protein-coding
chr10	78054715	78055114	0.9424719	promoter-TSS	promoter-TSS (NM_001284200)	-421	NM_001284199	54427	Dnmt3l	D6Ertd14e|ecat7	DNA (cytosine-5-)-methyltransferase 3-like	protein-coding
chr10	79959816	79960215	0.942334583	promoter-TSS	promoter-TSS (NM_175450)	-137	NM_175450	216156	Wdr18	2310012I10Rik|AU044733|AW122032	WD repeat domain 18	protein-coding
chr10	95300210	95300609	0.942056221	intron	ORR1E|LTR|ERVL-MaLR	23300	NM_001330138	12905	Cradd	RAIDD	CASP2 and RIPK1 domain containing adaptor with death domain	protein-coding
chr10	54117747	54118146	0.939074921	Intergenic	Intergenic	42024	NR_038016	100502920	Gm16998	-	predicted gene, 16998	ncRNA
chr10	60002884	60003283	0.937155244	promoter-TSS	promoter-TSS (NM_001347451)	52	NM_001347451	52717	Anapc16	2310005G07Rik|APC16|D10Ertd641e	anaphase promoting complex subunit 16	protein-coding
chr10	75781156	75781555	0.925612155	promoter-TSS	promoter-TSS (NM_001346523)	59	NM_133994	103140	Gstt3	AI118089	glutathione S-transferase, theta 3	protein-coding
chr10	22354139	22354538	0.924366501	intron	intron (NM_009018, intron 6 of 6)	-7556	NM_020030	56554	Raet1d	RAE-1delta	retinoic acid early transcript delta	protein-coding
chr10	108161815	108162214	0.922866767	promoter-TSS	promoter-TSS (NM_001368736)	-84	NM_027892	17931	Ppp1r12a	1200015F06Rik|5730577I22Rik|AA792106|AV099298|D10Ertd625e|Mypt1	protein phosphatase 1, regulatory subunit 12A	protein-coding
chr10	62651235	62651634	0.922152658	promoter-TSS	promoter-TSS (NM_001358819)	-216	NM_001358819	94213	Ddx50	4933429B04Rik|8430408E17Rik|GU2|RH-II	DEAD (Asp-Glu-Ala-Asp) box polypeptide 50	protein-coding
chr10	65215186	65215585	0.914578245	Intergenic	MTEb|LTR|ERVL-MaLR	-95018	NR_152621	102632700	Gm28881	-	predicted gene 28881	ncRNA
chr10	75326648	75327047	0.91430917	intron	intron (NM_001331096, intron 2 of 2)	1989	NM_001331096	11540	Adora2a	A2AAR|A2aR|AA2AR|ARA2A	adenosine A2a receptor	protein-coding
chr10	89443318	89443717	0.914227216	intron	intron (NM_001033331, intron 1 of 10)	450	NM_001079876	237436	Gas2l3	8430435B07Rik|Gm240	growth arrest-specific 2 like 3	protein-coding
chr10	127290656	127291055	0.908427537	promoter-TSS	promoter-TSS (NM_007837)	62	NM_007837	13198	Ddit3	CHOP-10|CHOP10|chop|gadd153	DNA-damage inducible transcript 3	protein-coding
chr10	87805749	87806148	0.908260702	Intergenic	Intergenic	-52317	NM_001314010	16000	Igf1	C730016P09Rik|Igf-1|Igf-I	insulin-like growth factor 1	protein-coding
chr10	122895118	122895517	0.902493215	intron	intron (NM_176919, intron 6 of 8)	90407	NR_029527	387251	Mirlet7i	Mirnlet7i|let-7i|mmu-let-7i	microRNA let7i	ncRNA
chr10	128805290	128805689	0.899251976	promoter-TSS	promoter-TSS (NM_001359825)	-65	NM_001359825	74330	Dnajc14	5730551F12Rik|DNAJ|DRIP78|HDJ3|LIP6	DnaJ heat shock protein family (Hsp40) member C14	protein-coding
chr10	76237815	76238214	0.898732548	promoter-TSS	promoter-TSS (NM_133182)	-149	NM_133182	15468	Prmt2	AI504737|Hrmt1l1	protein arginine N-methyltransferase 2	protein-coding
chr10	62340248	62340647	0.897490402	promoter-TSS	promoter-TSS (NM_001146100)	-26	NM_001146100	15275	Hk1	BB404130|Hk-1|Hk1-s|dea|mHk1-s	hexokinase 1	protein-coding
chr10	83320862	83321261	0.896789379	intron	intron (NM_177388, intron 1 of 10)	16756	NM_177388	338365	Slc41a2	A230035L05Rik|SLC41A1-L1	solute carrier family 41, member 2	protein-coding
chr10	82763964	82764363	0.895883482	promoter-TSS	promoter-TSS (NM_010914)	-22	NM_010914	18045	Nfyb	AA985999|Cbf-A	nuclear transcription factor-Y beta	protein-coding
chr10	118103229	118103628	0.891394198	Intergenic	Intergenic	-38359	NM_001162904	17245	Mdm1	Arrd2|Mdm-1	transformed mouse 3T3 cell double minute 1	protein-coding
chr10	81378535	81378934	0.891140721	promoter-TSS	promoter-TSS (NM_019757)	-364	NM_019757	56371	Fzr1	AW108046|Cdh1|FZR|FZR2|Fyr|HCDH|HCDH1	fizzy and cell division cycle 20 related 1	protein-coding
chr10	115332355	115332754	0.890117341	Intergenic	Intergenic	-16963	NM_024454	216344	Rab21	9630024B22	RAB21, member RAS oncogene family	protein-coding
chr10	79746289	79746688	0.889451016	promoter-TSS	promoter-TSS (NM_172551)	93	NM_172551	216151	Polrmt	1110018N15Rik|4932416K13	polymerase (RNA) mitochondrial (DNA directed)	protein-coding
chr10	83360053	83360452	0.888764861	promoter-TSS	promoter-TSS (NM_026579)	31	NM_026579	28109	D10Wsu102e	AI747614|C430041I18Rik	DNA segment, Chr 10, Wayne State University 102, expressed	protein-coding
chr10	79633162	79633561	0.888695064	intron	intron (NM_001024539, intron 1 of 12)	4557	NM_001024539	216148	Shc2	6720466E06|SCK|ShcB|Sli	SHC (Src homology 2 domain containing) transforming protein 2	protein-coding
chr10	111619872	111620271	0.885188019	Intergenic	L2|LINE|L2	-25798	NR_045344	71321	4933440J02Rik	-	RIKEN cDNA 4933440J02 gene	ncRNA
chr10	116996198	116996597	0.884968361	intron	intron (NM_001007583, intron 4 of 9)	10083	NM_001007583	382427	Best3	Vmd2l3|mBest4	bestrophin 3	protein-coding
chr10	44659554	44659953	0.883717796	Intergenic	Intergenic	-201005	NM_007548	12142	Prdm1	Blimp-1|Blimp1|PRDI-BF1|ZNFPR1A1|b2b1765Clo	PR domain containing 1, with ZNF domain	protein-coding
chr10	58323266	58323665	0.881649292	promoter-TSS	promoter-TSS (NM_026148)	-82	NM_026148	110829	Lims1	2310016J22Rik|4921524A02Rik|AI507642|AU021743|AW551584|C430041B13Rik|Lims1l|PINCH|PINCH1	LIM and senescent cell antigen-like domains 1	protein-coding
chr10	62323727	62324126	0.877226104	intron	Lx5b|LINE|L1	16495	NM_001146100	15275	Hk1	BB404130|Hk-1|Hk1-s|dea|mHk1-s	hexokinase 1	protein-coding
chr10	120112840	120113239	0.876995888	promoter-TSS	promoter-TSS (NM_080446)	-74	NM_080446	117599	Helb	AI447783|D10Ertd664e	helicase (DNA) B	protein-coding
chr10	78574450	78574849	0.874997991	promoter-TSS	promoter-TSS (NM_001359302)	136	NM_001359301	216136	Ilvbl	5830463I21|AI415009	ilvB (bacterial acetolactate synthase)-like	protein-coding
chr10	75859843	75860242	0.870891097	intron	CpG-1170	235	NM_010798	17319	Mif	DER6|GIF|Glif	macrophage migration inhibitory factor (glycosylation-inhibiting factor)	protein-coding
chr10	80016599	80016998	0.870619721	promoter-TSS	promoter-TSS (NM_001347074)	-117	NM_001347074	70719	Arhgap45	6330406L22Rik|AW539505|Ha-1|Hmha1	Rho GTPase activating protein 45	protein-coding
chr10	96616721	96617120	0.870162437	promoter-TSS	promoter-TSS (NM_007569)	-81	NM_007569	12226	Btg1	AI426953|AW546738	B cell translocation gene 1, anti-proliferative	protein-coding
chr10	77211163	77211562	0.866689079	Intergenic	Intergenic	-44832	NM_009929	12822	Col18a1	-	collagen, type XVIII, alpha 1	protein-coding
chr10	128368705	128369104	0.866490486	5' UTR	5' UTR (NM_001081040, exon 1 of 5)	1133	NM_001081040	210582	Coq10a	Gm1	coenzyme Q10A	protein-coding
chr10	80590346	80590745	0.860817432	promoter-TSS	promoter-TSS (NM_145421)	-204	NM_145421	216169	Abhd17a	1700013O15Rik|BC005632|D10Bwg1364e|Fam108a	abhydrolase domain containing 17A	protein-coding
chr10	79780242	79780641	0.860649237	intron	intron (NM_031380, intron 3 of 4)	3167	NM_031380	83554	Fstl3	E030038F23Rik|Flrg	follistatin-like 3	protein-coding
chr10	62300130	62300529	0.855918424	intron	intron (NM_010438, intron 6 of 21)	40092	NM_001146100	15275	Hk1	BB404130|Hk-1|Hk1-s|dea|mHk1-s	hexokinase 1	protein-coding
chr10	59077914	59078313	0.854128387	intron	intron (NM_172788, intron 5 of 9)	143734	NM_001024910	103080	10-Sep	4921515A04Rik|9430099J10Rik|AA408298|AI874685	septin 10	protein-coding
chr10	82962646	82963045	0.853915466	Intergenic	Charlie6|DNA|hAT-Charlie	-22652	NM_021439	58250	Chst11	1110020P09Rik|C4ST|C4ST-1|C4ST1|C4s	carbohydrate sulfotransferase 11	protein-coding
chr10	60218677	60219076	0.851162002	intron	CpG	384	NM_016803	53374	Chst3	C6ST|C6ST-1|GST-0	carbohydrate sulfotransferase 3	protein-coding
chr10	83337473	83337872	0.849214629	intron	CpG	145	NM_177388	338365	Slc41a2	A230035L05Rik|SLC41A1-L1	solute carrier family 41, member 2	protein-coding
chr10	59577959	59578358	0.849155738	intron	intron (NM_001033259, intron 1 of 7)	38534	NM_001033259	215999	Mcu	2010012O16Rik|AV064928|C10orf42|Ccdc109a|D130073L02Rik|Gm64	mitochondrial calcium uniporter	protein-coding
chr10	120140965	120141364	0.838722213	TTS	TTS (NM_001359184)	-28199	NM_080446	117599	Helb	AI447783|D10Ertd664e	helicase (DNA) B	protein-coding
chr10	58497840	58498239	0.83682437	exon	exon (NM_001162956, exon 1 of 16)	102	NM_001162956	76138	Ccdc138	6230424H07Rik|BC042726	coiled-coil domain containing 138	protein-coding
chr10	34019471	34019870	0.836819129	promoter-TSS	promoter-TSS (NM_025614)	-54	NM_025614	66521	Rwdd1	0710001K08Rik|2610002D06Rik|2700069A07Rik|IH1	RWD domain containing 1	protein-coding
chr10	13861185	13861584	0.836404244	intron	intron (NM_025446, intron 1 of 5)	7573	NM_001347362	66253	Aig1	1500031O19Rik|AV064870|AW413422|CGI-103	androgen-induced 1	protein-coding
chr10	80692355	80692754	0.833377491	intron	intron (NM_172457, intron 1 of 3)	9266	NM_172457	208228	Mob3a	5330417K06Rik|A630029F06|AV218468|Mobkl2a	MOB kinase activator 3A	protein-coding
chr10	42501856	42502255	0.829963305	promoter-TSS	promoter-TSS (NM_017472)	1	NM_017472	54198	Snx3	SDP3	sorting nexin 3	protein-coding
chr10	43703061	43703460	0.825562105	Intergenic	RMER13A2|LTR|ERVK	-42898	NR_040581	69443	1700027J07Rik	-	RIKEN cDNA 1700027J07 gene	ncRNA
chr10	7956124	7956523	0.824835031	promoter-TSS	promoter-TSS (NM_138667)	-200	NM_138667	68652	Tab2	1110030N06Rik|A530078N03Rik|Map3k7ip2|mKIAA0733	TGF-beta activated kinase 1/MAP3K7 binding protein 2	protein-coding
chr10	128058751	128059150	0.820055135	promoter-TSS	promoter-TSS (NM_019766)	-32	NM_019766	56351	Ptges3	5730442A20Rik|Ptges|Tebp|cPGES|p23|sid3177	prostaglandin E synthase 3	protein-coding
chr10	76442625	76443024	0.818253961	promoter-TSS	promoter-TSS (NM_001282992)	88	NM_001282992	18541	Pcnt	AW476095|C86676|KEN|Pcnt2|kendrin|m239Asp|m275Asp	pericentrin (kendrin)	protein-coding
chr10	128411327	128411726	0.815606992	promoter-TSS	promoter-TSS (NM_026259)	-90	NR_104289	67588	Rnf41	2210404G21Rik|4930511A05Rik|4933415P08Rik|D10Ertd722e|FLRF|Nrdp1	ring finger protein 41	protein-coding
chr10	11280836	11281235	0.815114472	promoter-TSS	promoter-TSS (NM_027968)	-295	NM_027968	71865	Fbxo30	1700026A16Rik|MUSA1	F-box protein 30	protein-coding
chr10	12869148	12869547	0.814619328	Intergenic	CpG	-7612	NM_011682	22288	Utrn	AA589569|DRP|Dmdl	utrophin	protein-coding
chr10	62601975	62602374	0.812877798	exon	exon (NM_019553, exon 1 of 15)	124	NM_019553	56200	Ddx21	AI255159|AL022742|D10Ertd645e|D10Wsu42e	DEAD (Asp-Glu-Ala-Asp) box polypeptide 21	protein-coding
chr10	22731298	22731697	0.80942359	promoter-TSS	promoter-TSS (NM_011603)	-50	NM_011603	237336	Tbpl1	4732475G08|AW011832|AW491032|D18347|STD|TLF|TRF2|TRP|Tlp	TATA box binding protein-like 1	protein-coding
chr10	71344534	71344933	0.806767372	exon	exon (NM_134007, exon 1 of 3)	116	NM_134007	52637	Cisd1	AU043990|AW743335|D10Ertd214e|Zcd1|mitoNEET	CDGSH iron sulfur domain 1	protein-coding
chr10	83168429	83168828	0.806685616	intron	intron (NM_021439, intron 2 of 2)	169189	NM_177388	338365	Slc41a2	A230035L05Rik|SLC41A1-L1	solute carrier family 41, member 2	protein-coding
chr10	30618094	30618493	0.806675959	promoter-TSS	promoter-TSS (NM_025798)	73	NM_025798	66847	Hint3	0610010I17Rik|AV009015|HINT-3|HINT-4|HINT4	histidine triad nucleotide binding protein 3	protein-coding
chr10	62543499	62543898	0.804074475	Intergenic	Intergenic	-16253	NM_001358965	19073	Srgn	Prg|Prg1|Sgc	serglycin	protein-coding
chr10	91138363	91138762	0.799083019	Intergenic	ORR1B2|LTR|ERVL-MaLR	-14595	NM_133668	18674	Slc25a3	5730556H19Rik|PTP|Phc	solute carrier family 25 (mitochondrial carrier, phosphate carrier), member 3	protein-coding
chr10	80742200	80742599	0.798428077	promoter-TSS	promoter-TSS (NM_007460)	-124	NM_007460	11776	Ap3d1	AA407035|Ap3d|Bolvr|mBLVR1|mh|mocha	adaptor-related protein complex 3, delta 1 subunit	protein-coding
chr10	128696192	128696591	0.783145233	promoter-TSS	promoter-TSS (NM_177411)	-123	NM_177411	19344	Rab5b	C030027M18Rik	RAB5B, member RAS oncogene family	protein-coding
chr10	78244695	78245094	0.780517329	promoter-TSS	promoter-TSS (NM_001081055)	-249	NM_001081055	216131	Trappc10	B230307C21Rik|Gm870|Tmem1|b2b2416Clo|b2b2613Clo	trafficking protein particle complex 10	protein-coding
chr10	81137235	81137634	0.778942983	intron	CpG	1163	NM_010731	16969	Zbtb7a	9030619K07Rik|9130006G12Rik|AI452336|FBI-1|Lrf|Pokemon|Zbtb7	zinc finger and BTB domain containing 7a	protein-coding
chr10	82984944	82985343	0.775542586	promoter-TSS	promoter-TSS (NM_021439)	-354	NM_021439	58250	Chst11	1110020P09Rik|C4ST|C4ST-1|C4ST1|C4s	carbohydrate sulfotransferase 11	protein-coding
chr10	128909443	128909842	0.775347238	promoter-TSS	promoter-TSS (NM_007653)	-224	NM_007653	12512	Cd63	C75951|ME491|Tspan30	CD63 antigen	protein-coding
chr10	94688541	94688940	0.77087565	promoter-TSS	promoter-TSS (NR_015524)	-50	NM_029852	77048	Cep83	2600001G24Rik|4921537D05Rik|5730513H21Rik|Ccdc41	centrosomal protein 83	protein-coding
chr10	53629873	53630272	0.761602494	promoter-TSS	promoter-TSS (NM_027830)	-115	NM_027830	71567	Mcm9	9030408O17Rik|Gm235|Mcmdc1	minichromosome maintenance 9 homologous recombination repair factor	protein-coding
chr10	81320462	81320861	0.75309778	promoter-TSS	promoter-TSS (NM_027381)	-442	NM_027381	70312	Cactin	2510012J08Rik	cactin, spliceosome C complex subunit	protein-coding
chr10	127063232	127063631	0.744175418	promoter-TSS	promoter-TSS (NM_009870)	-104	NM_009870	12567	Cdk4	Crk3	cyclin-dependent kinase 4	protein-coding
chr10	111127423	111127822	0.728543049	Intergenic	MIR|SINE|MIR	-37180	NM_175489	237542	Osbpl8	AA536976|AA536995|C730029P18Rik|D330025H14Rik|ORP-8	oxysterol binding protein-like 8	protein-coding
chr10	5805615	5806014	0.691717651	promoter-TSS	promoter-TSS (NM_025995)	-349	NM_025995	67141	Fbxo5	2510044I10Rik|C85305|Emi1|Fbxo31	F-box protein 5	protein-coding
chr10	66864367	66864766	0.656020208	Intergenic	Intergenic	55818	NR_138560	68488	1110002J07Rik	-	RIKEN cDNA 1110002J07 gene	ncRNA
chr11	44504158	44504557	1.758153516	Intergenic	Intergenic	-14599	NM_028862	74315	Rnf145	3732413I11Rik|TMRF1	ring finger protein 145	protein-coding
chr11	110511454	110511853	1.572987162	intron	intron (NM_001356352, intron 11 of 11)	32313	NM_001356346	26399	Map2k6	MAPKK 6|MAPKK6|MEK6|MKK6|Prkmk6|SAPKK3	mitogen-activated protein kinase kinase 6	protein-coding
chr11	32404758	32405157	1.556639866	intron	intron (NM_177364, intron 7 of 12)	-50413	NM_001361561	327900	Ubtd2	4930571L24|9630054F20Rik|AI645720	ubiquitin domain containing 2	protein-coding
chr11	54224251	54224650	1.522086066	Intergenic	MIRc|SINE|MIR	-11162	NR_045506	71056	4933405E24Rik	-	RIKEN cDNA 4933405E24 gene	ncRNA
chr11	109908416	109908815	1.47929771	Intergenic	Intergenic	62737	NR_045909	73257	1700023C21Rik	-	RIKEN cDNA 1700023C21 gene	ncRNA
chr11	49811106	49811505	1.451782526	intron	intron (NM_013529, intron 5 of 18)	17150	NM_013529	14584	Gfpt2	AI480523|GFAT2	glutamine fructose-6-phosphate transaminase 2	protein-coding
chr11	84032570	84032969	1.44434124	intron	MLT1D|LTR|ERVL-MaLR	35588	NM_019819	56405	Dusp14	1110014C10Rik|2310042C07Rik|D11Ertd395e|MKP-L|Mkp6	dual specificity phosphatase 14	protein-coding
chr11	6695200	6695599	1.425227703	Intergenic	Tigger7|DNA|TcMar-Tigger	24638	NR_046025	626419	Gm11981	-	predicted gene 11981	ncRNA
chr11	82006944	82007343	1.402405024	Intergenic	Intergenic	-28434	NM_011333	20296	Ccl2	AI323594|HC11|JE|MCAF|MCP-1|MCP1|SMC-CF|Scya2|Sigje	chemokine (C-C motif) ligand 2	protein-coding
chr11	76479716	76480115	1.393025168	intron	intron (NM_198894, intron 3 of 22)	-11450	NM_001291186	109934	Abr	-	active BCR-related gene	protein-coding
chr11	20201004	20201403	1.374635294	promoter-TSS	promoter-TSS (NM_008996)	-209	NM_008996	19324	Rab1a	Gtbp|Rab-1|Rab1|Ypt1|mKIAA3012	RAB1A, member RAS oncogene family	protein-coding
chr11	119989038	119989437	1.314340204	intron	intron (NM_001037754, intron 6 of 13)	-25530	NR_037225	100526518	Mir3065	mir-3065|mmu-mir-3065	microRNA 3065	ncRNA
chr11	69758652	69759051	1.308306837	promoter-TSS	promoter-TSS (NM_001291068)	-218	NM_001291068	20020	Polr2a	220kDa|Rpb1|Rpo2-1	polymerase (RNA) II (DNA directed) polypeptide A	protein-coding
chr11	70720598	70720997	1.304213848	intron	intron (NM_153103, intron 18 of 22)	14807	NR_105890	102465557	Mir6925	mmu-mir-6925	microRNA 6925	ncRNA
chr11	101143620	101144019	1.287811872	Intergenic	Intergenic	-12065	NM_134028	103768	Tubg2	AI504772|Tubgl	tubulin, gamma 2	protein-coding
chr11	11788562	11788961	1.283757056	Intergenic	Intergenic	20201	NM_021891	60530	Fignl1	-	fidgetin-like 1	protein-coding
chr11	110698273	110698672	1.269331784	Intergenic	Intergenic	219132	NM_001356346	26399	Map2k6	MAPKK 6|MAPKK6|MEK6|MKK6|Prkmk6|SAPKK3	mitogen-activated protein kinase kinase 6	protein-coding
chr11	34010021	34010420	1.265539689	intron	intron (NR_155520, intron 4 of 4)	-17027	NM_001190886	70357	Kcnip1	KCHIP1|Kchip1.2	Kv channel-interacting protein 1	protein-coding
chr11	8579792	8580191	1.251445966	intron	intron (NM_001083587, intron 3 of 30)	84544	NM_001083587	319939	Tns3	BC023928|F830010I22Rik|TEM6|Tens1	tensin 3	protein-coding
chr11	20477508	20477907	1.251084691	Intergenic	Intergenic	-65459	NM_001362867	58172	Sertad2	AB041541|AU021878|Kiaa0127|MNCb-1504|SEI-2|Sei2|TRIP-Br2|mKIAA0127	SERTA domain containing 2	protein-coding
chr11	63052845	63053244	1.22999251	Intergenic	Intergenic	-8615	NM_027660	71062	Tekt3	4933407G07Rik	tektin 3	protein-coding
chr11	86894252	86894651	1.212226044	Intergenic	Intergenic	-41793	NR_162780	114483630	Mir12182	mmu-mir-12182	microRNA mir-12182	ncRNA
chr11	100320238	100320637	1.210652963	intron	CpG	488	NM_011508	20918	Eif1	Sui1-rs1	eukaryotic translation initiation factor 1	protein-coding
chr11	70467838	70468237	1.197232312	Intergenic	Intergenic	-8053	NM_023158	66102	Cxcl16	0910001K24Rik|AV290116|BB024863|CXCL16v1|CXCL16v2|SR-PSOX|Zmynd15|b2b498Clo	chemokine (C-X-C motif) ligand 16	protein-coding
chr11	120256751	120257150	1.194683986	intron	intron (NM_198423, intron 2 of 27)	24003	NM_198423	268515	Bahcc1	B930044J06|BC060615	BAH domain and coiled-coil containing 1	protein-coding
chr11	114723048	114723447	1.193099752	Intergenic	Intergenic	-4172	NM_001034878	432611	Dnaic2	C030015H18Rik|Dnai2|Gm728|b2b3405Clo	dynein, axonemal, intermediate chain 2	protein-coding
chr11	78177972	78178371	1.188023125	promoter-TSS	promoter-TSS (NM_026708)	41	NM_001291235	68385	Tlcd1	-	TLC domain containing 1	protein-coding
chr11	3648921	3649320	1.182798208	promoter-TSS	promoter-TSS (NM_001159288)	-306	NR_002321	544752	Tug1	AI316828	taurine upregulated gene 1	ncRNA
chr11	68863735	68864134	1.172680241	Intergenic	Intergenic	-10799	NM_001363305	83431	Ndel1	2600006O07Rik|MITAP1|NUDEL|mNudE-L|mNudel	nudE neurodevelopment protein 1 like 1	protein-coding
chr11	61175063	61175462	1.172476326	promoter-TSS	promoter-TSS (NM_001004143)	-203	NM_001004143	216825	Usp22	AI427806	ubiquitin specific peptidase 22	protein-coding
chr11	69838045	69838444	1.167819629	promoter-TSS	promoter-TSS (NM_026982)	-281	NM_026982	69186	Tmem256	1810027O10Rik|3110009M16Rik	transmembrane protein 256	protein-coding
chr11	117990003	117990402	1.165517923	intron	intron (NR_151726, intron 1 of 9)	3345	NR_151726	74451	Pgs1	2610019F11Rik|4933424M23Rik|SAF	phosphatidylglycerophosphate synthase 1	protein-coding
chr11	104319236	104319635	1.160260401	intron	intron (NM_001038609, intron 9 of 11)	87999	NM_001038609	17762	Mapt	AI413597|AW045860|Mtapt|Tau	microtubule-associated protein tau	protein-coding
chr11	4240283	4240682	1.155471077	3' UTR	3' UTR (NM_001013365, exon 3 of 3)	3697	NM_001013365	18413	Osm	OncoM	oncostatin M	protein-coding
chr11	90492573	90492972	1.154411622	intron	intron (NM_011505, intron 17 of 17)	-101855	NM_172563	217082	Hlf	E230015K02Rik	hepatic leukemia factor	protein-coding
chr11	49243724	49244123	1.149796818	promoter-TSS	promoter-TSS (NM_010794)	-268	NM_010794	17308	Mgat1	Mgat-1	mannoside acetylglucosaminyltransferase 1	protein-coding
chr11	107468890	107469289	1.143460626	intron	CpG	1631	NR_153311	71795	Pitpnc1	1110020B03Rik|5830436L09Rik|AI662802|AI851387|C330017I21Rik|Dnr411|RDGBB|RDGBB1|mrdgBbeta|rdgB-beta	phosphatidylinositol transfer protein, cytoplasmic 1	protein-coding
chr11	118365162	118365561	1.143015676	Intergenic	Intergenic	-9950	NM_011594	21858	Timp2	D11Bwg1104e|Timp-2	tissue inhibitor of metalloproteinase 2	protein-coding
chr11	102466989	102467388	1.14246142	intron	CpG	2695	NM_010575	16399	Itga2b	AI172977|CD41|CD41B|GpIIb|alphaIIb	integrin alpha 2b	protein-coding
chr11	113817084	113817483	1.137102663	intron	intron (NM_172800, intron 36 of 44)	-65468	NM_001163346	56699	Cdc42ep4	1500041M20Rik|Borg4|CEP4	CDC42 effector protein (Rho GTPase binding) 4	protein-coding
chr11	48853616	48854015	1.136530894	Intergenic	Intergenic	16344	NM_001347446	94089	Trim7	AI790312	tripartite motif-containing 7	protein-coding
chr11	90249103	90249502	1.135901768	promoter-TSS	promoter-TSS (NM_026178)	-174	NM_026178	67468	Mmd	1200017E07Rik|1810073C06Rik|AA690185	monocyte to macrophage differentiation-associated	protein-coding
chr11	87443312	87443711	1.125768946	intron	intron (NM_031386, intron 2 of 30)	15920	NM_001199293	83560	Tex14	C85585	testis expressed gene 14	protein-coding
chr11	99659150	99659549	1.118401075	promoter-TSS	promoter-TSS (NM_001126320)	-390	NM_001126320	100040248	Gm11563	2310045F10Rik	predicted gene 11563	protein-coding
chr11	93995050	93995449	1.114282231	promoter-TSS	promoter-TSS (NM_027569)	-842	NM_001199204	70834	Spag9	3110018C07Rik|4733401I23Rik|4831406C20Rik|AW552012|JIP-4|JLP|JSAP2|JSAP2a|Jip4|Mapk8ip4|syd1	sperm associated antigen 9	protein-coding
chr11	117946668	117947067	1.114030068	Intergenic	Intergenic	22499	NM_007707	12702	Socs3	Cis3|Cish3|EF-10|Ef10|SSI-3|Ssi3	suppressor of cytokine signaling 3	protein-coding
chr11	55469251	55469650	1.108115159	promoter-TSS	promoter-TSS (NM_013716)	-302	NM_013716	27041	G3bp1	AI849976|B430204O07|C87777|G3bp|mKIAA4115	GTPase activating protein (SH3 domain) binding protein 1	protein-coding
chr11	69880830	69881229	1.108074232	promoter-TSS	promoter-TSS (NM_153143)	-44	NM_153143	216858	Kctd11	AF465352|Ren	potassium channel tetramerisation domain containing 11	protein-coding
chr11	101785097	101785496	1.106899456	promoter-TSS	promoter-TSS (NM_001316366)	14	NM_001316366	18612	Etv4	AW414408|Pea-3|Pea3	ets variant 4	protein-coding
chr11	53350606	53351005	1.105939026	promoter-TSS	promoter-TSS (NM_001363331)	38	NM_001363331	93736	Aff4	AF5Q31|Alf4|Laf4l|MCEF	AF4/FMR2 family, member 4	protein-coding
chr11	86201007	86201406	1.105925403	promoter-TSS	promoter-TSS (NR_130959)	-13	NM_178309	237911	Brip1	3110009N10Rik|8030460J03Rik|Bach1|FACJ|Fancj|OF	BRCA1 interacting protein C-terminal helicase 1	protein-coding
chr11	97412432	97412831	1.09971273	Intergenic	Intergenic	-37529	NM_021493	58996	Arhgap23	A330041B18Rik	Rho GTPase activating protein 23	protein-coding
chr11	96943766	96944165	1.092825039	promoter-TSS	promoter-TSS (NR_003293)	54	NM_134021	103711	Pnpo	AI415282	pyridoxine 5'-phosphate oxidase	protein-coding
chr11	87448682	87449081	1.088431555	intron	intron (NM_031386, intron 2 of 30)	21290	NM_001199293	83560	Tex14	C85585	testis expressed gene 14	protein-coding
chr11	9010891	9011290	1.087436067	exon	exon (NM_001303532, exon 1 of 8)	101	NR_130178	15574	Hus1	-	HUS1 checkpoint clamp component	protein-coding
chr11	113008550	113008949	1.086379523	Intergenic	Intergenic	-183621	NR_130164	76393	1700012H19Rik	-	RIKEN cDNA 1700012H19 gene	ncRNA
chr11	29246992	29247391	1.085875719	promoter-TSS	promoter-TSS (NM_025740)	81	NM_025740	216618	Cfap36	2300003H10|4931428D14Rik|Ccdc104	cilia and flagella associated protein 36	protein-coding
chr11	107317743	107318142	1.083926464	intron	intron (NR_153311, intron 4 of 9)	-128561	NR_156439	68979	Nol11	1500002M01Rik|AU015220|AU019874	nucleolar protein 11	protein-coding
chr11	94601713	94602112	1.083368129	promoter-TSS	promoter-TSS (NM_153807)	-126	NM_153807	264895	Acsf2	-	acyl-CoA synthetase family member 2	protein-coding
chr11	46454586	46454985	1.082852157	promoter-TSS	promoter-TSS (NM_134250)	-146	NM_134250	171285	Havcr2	TIM-3|Tim3|Timd3	hepatitis A virus cellular receptor 2	protein-coding
chr11	102430159	102430558	1.080513476	promoter-TSS	promoter-TSS (NM_008175)	-149	NM_008175	14824	Grn	GP88|PCDGF|PEPI|Pgrn|epithelin	granulin	protein-coding
chr11	109434219	109434618	1.079332181	intron	intron (NM_025275, intron 7 of 8)	-5660	NR_040680	100503496	Gm45916	-	predicted gene, 45916	ncRNA
chr11	34737390	34737789	1.077888817	intron	intron (NM_033374, intron 2 of 51)	46316	NM_033374	94176	Dock2	AI662014|AW122239|CED-5|Hch|MBC	dedicator of cyto-kinesis 2	protein-coding
chr11	86380491	86380890	1.077202315	Intergenic	MLT1M|LTR|ERVL-MaLR	-23094	NM_001080931	327987	Med13	1110067M05Rik|D030023K18|Thrap1|Trap240	mediator complex subunit 13	protein-coding
chr11	116621223	116621622	1.071237704	intron	intron (NM_172572, intron 1 of 18)	2830	NM_001167680	217344	Rhbdf2	4732465I17Rik|Rhbdl6|cub	rhomboid 5 homolog 2	protein-coding
chr11	54955796	54956195	1.071133292	intron	CpG	6945	NM_001271456	57783	Tnip1	ABIN|ABIN-1|ABIN1|AU018810|Naf1|Nef|VAN	TNFAIP3 interacting protein 1	protein-coding
chr11	106193469	106193868	1.068225056	promoter-TSS	promoter-TSS (NM_001252448)	-65	NM_001252448	72149	Strada	2610019A05Rik|6030402H20Rik|AI480680|E130112C09Rik	STE20-related kinase adaptor alpha	protein-coding
chr11	74925754	74926153	1.06616158	promoter-TSS	promoter-TSS (NM_001362743)	-5	NM_013761	27364	Srr	M100034|Rgsc34|Srs	serine racemase	protein-coding
chr11	5065282	5065681	1.064637703	promoter-TSS	promoter-TSS (NM_001190408)	-154	NM_144560	78926	Gas2l1	4930500E24Rik|D0Jmb1|Gar22|TU-71.1	growth arrest-specific 2 like 1	protein-coding
chr11	87987198	87987597	1.063933435	promoter-TSS	promoter-TSS (NM_001168472)	136	NM_026556	68097	Dynll2	1700064A15Rik|6720463E02Rik|C87222|DLC8|DLC8b|Dlc2	dynein light chain LC8-type 2	protein-coding
chr11	43395284	43395683	1.053754409	Intergenic	Intergenic	-21022	NR_029558	387164	Mir146	Mirn146|miR-146a|mmu-mir-146	microRNA 146	ncRNA
chr11	5741153	5741552	1.048653937	promoter-TSS	promoter-TSS (NM_001361591)	-176	NM_001361591	72046	Urgcp	2010005J08Rik|9130001I21Rik|AW060359|Urg4|mKIAA1507	upregulator of cell proliferation	protein-coding
chr11	100939410	100939809	1.04218111	promoter-TSS	promoter-TSS (NM_213660)	-69	NM_213659	20848	Stat3	1110034C02Rik|AW109958|Aprf	signal transducer and activator of transcription 3	protein-coding
chr11	116522812	116523211	1.041110299	Intergenic	Intergenic	-8900	NM_001172475	20698	Sphk1	1110006G24Rik|Sk1|Spk1	sphingosine kinase 1	protein-coding
chr11	119863341	119863740	1.037985751	intron	intron (NM_001306081, intron 19 of 32)	-18749	NR_039557	100628577	Mir5098	mmu-mir-5098|mu-mir-5098	microRNA 5098	ncRNA
chr11	111065838	111066237	1.036989038	promoter-TSS	promoter-TSS (NM_008425)	-127	NM_008425	16518	Kcnj2	IRK1|Kcnf1|Kir2.1	potassium inwardly-rectifying channel, subfamily J, member 2	protein-coding
chr11	80533098	80533497	1.033541252	intron	intron (NM_177390, intron 21 of 21)	-24191	NR_126552	77417	C030013C21Rik	-	RIKEN cDNA C030013C21 gene	ncRNA
chr11	109611665	109612064	1.027835131	promoter-TSS	promoter-TSS (NM_145940)	-475	NM_145940	52639	Wipi1	4930533H01Rik|AW411817|D11Ertd498e	WD repeat domain, phosphoinositide interacting 1	protein-coding
chr11	51584660	51585059	1.025039643	TTS	TTS (NM_153393)	102	NM_028398	72947	Phykpl	2900006B13Rik|Agxt2l2	5-phosphohydroxy-L-lysine phospholyase	protein-coding
chr11	53891614	53892013	1.01832734	promoter-TSS	promoter-TSS (NM_011396)	-110	NM_011396	20520	Slc22a5	Lstpl|Octn2|jvs	solute carrier family 22 (organic cation transporter), member 5	protein-coding
chr11	51262801	51263200	1.017651618	promoter-TSS	promoter-TSS (NM_007714)	57	NM_177567	193286	BC049762	4930503F14	cDNA sequence BC049762	protein-coding
chr11	62184972	62185371	1.016287652	intron	intron (NM_001029936, intron 10 of 12)	-63813	NM_007413	11541	Adora2b	A2BAR|A2BR|A2b|AA2BR|AI480866|AI605384|ARA2B	adenosine A2b receptor	protein-coding
chr11	114898032	114898431	1.01316453	intron	intron (NM_001359812, intron 5 of 7)	8190	NM_001347654	217303	Cd300a	B230315M08Rik|Clm8|LMIR1|MAIR-1|MAIR-I|MAIR-Ia|MMAC8|Pigr4|mcpir1	CD300A molecule	protein-coding
chr11	101687881	101688280	1.012129605	Intergenic	Intergenic	22539	NM_025404	80981	Arl4d	1110036H21Rik|ARL6|AW456149|Arf4l|Arfl4|Arl5	ADP-ribosylation factor-like 4D	protein-coding
chr11	32205184	32205583	1.011636683	promoter-TSS	promoter-TSS (NM_030093)	-32	NM_030093	78372	Snrnp25	3300001G02Rik|AL033324|C16ORF33	small nuclear ribonucleoprotein 25 (U11/U12)	protein-coding
chr11	120189859	120190258	1.010617302	promoter-TSS	promoter-TSS (NR_030682)	-202	NR_030682	100042332	2810410L24Rik	-	RIKEN cDNA 2810410L24 gene	ncRNA
chr11	17386757	17387156	1.008806948	Intergenic	Intergenic	129268	NM_001330649	57316	C1d	1110036E10Rik|AI875855|SUN-CoR	C1D nuclear receptor co-repressor	protein-coding
chr11	70528540	70528939	1.006010403	TTS	TTS (NM_008946)	3382	NM_008946	19175	Psmb6	Lmp19|Mpnd	proteasome (prosome, macropain) subunit, beta type 6	protein-coding
chr11	40755080	40755479	1.005132937	promoter-TSS	promoter-TSS (NM_009831)	7	NM_009831	12450	Ccng1	AI314029	cyclin G1	protein-coding
chr11	117963433	117963832	1.004210666	Intergenic	CpG	5734	NM_007707	12702	Socs3	Cis3|Cish3|EF-10|Ef10|SSI-3|Ssi3	suppressor of cytokine signaling 3	protein-coding
chr11	63173637	63174036	1.001960961	Intergenic	Intergenic	41033	NM_001302260	18858	Pmp22	22kDa|Gas-3|HNPP|TRE002|Tr|trembler	peripheral myelin protein 22	protein-coding
chr11	86577224	86577623	1.001695226	Intergenic	Intergenic	6735	NR_029738	387140	Mir21a	Mir21|Mirn21|mmu-mir-21|mmu-mir-21a	microRNA 21a	ncRNA
chr11	119796377	119796776	1.001581318	intron	intron (NM_001306081, intron 7 of 32)	37789	NR_045313	319454	Rptoros	A430071A18Rik	regulatory associated protein of MTOR, complex 1, opposite strand	ncRNA
chr11	77685831	77686230	1.001450135	promoter-TSS	promoter-TSS (NM_001024205)	-109	NM_001024205	68564	Nufip2	1110001M19Rik|9530056D24Rik|AI256692|AI461731|PIG1|mKIAA1321	nuclear fragile X mental retardation protein interacting protein 2	protein-coding
chr11	45955195	45955594	1.001435804	promoter-TSS	promoter-TSS (NM_001290737)	109	NM_001080969	66628	Thg1l	-	tRNA-histidine guanylyltransferase 1-like (S. cerevisiae)	protein-coding
chr11	87591892	87592291	1.000714547	promoter-TSS	promoter-TSS (NM_133215)	-75	NM_133215	170749	Mtmr4	AA596759|ESTM44|FYVE-DSP2|ZFYVE11|mKIAA0647	myotubularin related protein 4	protein-coding
chr11	98773695	98774094	0.993435731	intron	CpG	1483	NM_145434	217166	Nr1d1	A530070C09Rik|R75201	nuclear receptor subfamily 1, group D, member 1	protein-coding
chr11	97935855	97936254	0.991795942	intron	intron (NM_028199, intron 9 of 13)	50392	NM_001163608	72324	Plxdc1	2410003I07Rik|AI848450|Tem7	plexin domain containing 1	protein-coding
chr11	17008365	17008764	0.989262829	exon	exon (NM_019549, exon 1 of 10)	154	NM_019549	56193	Plek	2010300B13Rik	pleckstrin	protein-coding
chr11	113537742	113538141	0.989258934	intron	L1ME1|LINE|L1	27874	NM_027216	69806	Slc39a11	1810074D23Rik|ZIP-11	solute carrier family 39 (metal ion transporter), member 11	protein-coding
chr11	119086331	119086730	0.989100943	promoter-TSS	promoter-TSS (NM_007625)	-293	NM_007625	12418	Cbx4	MPc2|PC2	chromobox 4	protein-coding
chr11	29373404	29373803	0.988793883	promoter-TSS	promoter-TSS (NM_176841)	-55	NM_001363369	108686	Ccdc88a	A430106J12Rik|AI848406|Ape|C130096N06Rik|C330012F17Rik|D130005J21Rik|Girdin|Giv|Grdn|Hkrp1	coiled coil domain containing 88A	protein-coding
chr11	3452078	3452477	0.986619993	promoter-TSS	promoter-TSS (NR_045276)	-160	NR_028317	71523	8430429K09Rik	-	RIKEN cDNA 8430429K09 gene	ncRNA
chr11	121236734	121237133	0.986541243	promoter-TSS	promoter-TSS (NM_026272)	-303	NM_026272	67608	Narf	4430402O11Rik	nuclear prelamin A recognition factor	protein-coding
chr11	98788809	98789208	0.980891955	Intergenic	Intergenic	-6508	NM_001361931	74026	Msl1	2810017F12Rik|4121402D02Rik|4930463F05Rik|AA682082|Msl-1	male specific lethal 1	protein-coding
chr11	101301935	101302334	0.972229209	5' UTR	5' UTR (NM_001359821, exon 1 of 4)	152	NM_001359821	56208	Becn1	Atg6	beclin 1, autophagy related	protein-coding
chr11	32489177	32489576	0.97099049	intron	ID_B1|SINE|B4	34006	NM_173784	327900	Ubtd2	4930571L24|9630054F20Rik|AI645720	ubiquitin domain containing 2	protein-coding
chr11	106500673	106501072	0.968418786	promoter-TSS	promoter-TSS (NR_030703)	-119	NR_030703	100216537	Snord104	-	small nucleolar RNA, C/D box 104	snoRNA
chr11	21571742	21572141	0.96321569	promoter-TSS	promoter-TSS (NM_008618)	-7	NM_008618	17449	Mdh1	B230377B03Rik|D17921|MDH-s|MDHA|Mor-2|Mor2	malate dehydrogenase 1, NAD (soluble)	protein-coding
chr11	43569552	43569951	0.962947636	intron	intron (NM_001045530, intron 3 of 5)	31811	NM_008375	16204	Fabp6	GT|I-15P|I-BABP|ILBP|ILBP3|Illbp	fatty acid binding protein 6	protein-coding
chr11	83534692	83535091	0.961391399	Intergenic	Intergenic	-4373	NM_013653	20304	Ccl5	MuRantes|RANTES|SISd|Scya5|TCP228	chemokine (C-C motif) ligand 5	protein-coding
chr11	26387120	26387519	0.961142704	intron	CpG	235	NM_025923	67030	Fancl	2010322C19Rik|AW554273|B230118H11Rik|Phf9|Pog|gcd	Fanconi anemia, complementation group L	protein-coding
chr11	69632556	69632955	0.960718247	promoter-TSS	promoter-TSS (NM_011814)	-216	NM_011814	23879	Fxr2	Fxr2h	fragile X mental retardation, autosomal homolog 2	protein-coding
chr11	98783274	98783673	0.959866487	Intergenic	Intergenic	-8096	NM_145434	217166	Nr1d1	A530070C09Rik|R75201	nuclear receptor subfamily 1, group D, member 1	protein-coding
chr11	5707525	5707924	0.95873112	promoter-TSS	promoter-TSS (NM_026080)	-23	NM_026080	64660	Mrps24	3110030K20Rik|AI414579|MRP-S24|Rpms24|S24mt	mitochondrial ribosomal protein S24	protein-coding
chr11	88467856	88468255	0.95317432	intron	intron (NM_054043, intron 7 of 13)	115282	NR_039545	100628571	Mir378b	mir-378b|mmu-mir-378b	microRNA 378b	ncRNA
chr11	90002549	90002948	0.952134668	exon	exon (NM_008796, exon 1 of 6)	146	NM_008796	18559	Pctp	PC-TP|StarD2	phosphatidylcholine transfer protein	protein-coding
chr11	118152884	118153283	0.947783643	Intergenic	Intergenic	-23864	NM_001167746	69926	Dnah17	2810003K23Rik|Dnahc17|Dnahcl1|Gm1178|mKIAA3028	dynein, axonemal, heavy chain 17	protein-coding
chr11	32267385	32267784	0.944571167	non-coding	non-coding (NR_104306, exon 1 of 14)	123	NM_181569	17168	Nprl3	Aag|CGTHBA|HS-26|HS-40|Mare|Phg|Prox1|m(alpha)RE	nitrogen permease regulator-like 3	protein-coding
chr11	49846539	49846938	0.942312112	promoter-TSS	promoter-TSS (NM_001163671)	-13	NM_001163671	26420	Mapk9	AI851083|JNK2|Prkm9|p54aSAPK	mitogen-activated protein kinase 9	protein-coding
chr11	62005311	62005710	0.941372633	intron	intron (NM_001310526, intron 1 of 7)	48747	NM_001281818	432572	Specc1	2810012G08Rik|B230396K10Rik|Cytsb	sperm antigen with calponin homology and coiled-coil domains 1	protein-coding
chr11	106084127	106084526	0.939059995	promoter-TSS	promoter-TSS (NM_011947)	-576	NM_011947	26406	Map3k3	AW548911|MAPKKK3|Mekk3|mKIAA4031	mitogen-activated protein kinase kinase kinase 3	protein-coding
chr11	101442088	101442487	0.938512551	promoter-TSS	promoter-TSS (NM_011289)	42	NM_011289	19942	Rpl27	-	ribosomal protein L27	protein-coding
chr11	120713624	120714023	0.937349281	promoter-TSS	promoter-TSS (NM_153545)	-15	NM_001347612	20892	Cenpx	Stra13	centromere protein X	protein-coding
chr11	119152297	119152696	0.935573684	intron	intron (NM_001347625, intron 9 of 11)	1641	NR_105899	102465563	Mir6934	Gm27523|mmu-mir-6934	microRNA 6934	ncRNA
chr11	4135067	4135466	0.934558956	5' UTR	5' UTR (NM_001363143, exon 1 of 7)	106	NM_027859	71673	Rnf215	0610009J22Rik|AW557025|C77903	ring finger protein 215	protein-coding
chr11	30025909	30026308	0.932030408	promoter-TSS	promoter-TSS (NM_146016)	-75	NM_146016	237711	Eml6	2900083P10Rik|C230094A16Rik|EMAP-6	echinoderm microtubule associated protein like 6	protein-coding
chr11	97901815	97902214	0.930854863	Intergenic	Intergenic	-17860	NM_001081435	72973	Fbxo47	2900052P03Rik|Gm1562	F-box protein 47	protein-coding
chr11	95041266	95041665	0.928492508	promoter-TSS	promoter-TSS (NM_133667)	-94	NM_133667	18604	Pdk2	-	pyruvate dehydrogenase kinase, isoenzyme 2	protein-coding
chr11	50130909	50131308	0.926083953	promoter-TSS	promoter-TSS (NM_001290760)	-252	NM_001290760	76795	Tbc1d9b	-	TBC1 domain family, member 9B	protein-coding
chr11	75348209	75348608	0.923062671	promoter-TSS	promoter-TSS (NM_026653)	-25	NM_001164223	68275	Rpa1	5031405K23Rik|70kDa|AA589576|AW557552|RF-A|RP-A|Rpa	replication protein A1	protein-coding
chr11	87462327	87462726	0.92278367	intron	intron (NM_031386, intron 2 of 30)	34935	NM_001199293	83560	Tex14	C85585	testis expressed gene 14	protein-coding
chr11	64978770	64979169	0.922736329	promoter-TSS	promoter-TSS (NM_023479)	-66	NM_023479	68626	Elac2	1110017O07Rik|D11Wsu80e|Hpc2	elaC ribonuclease Z 2	protein-coding
chr11	110427114	110427513	0.920238781	intron	intron (NM_001356345, intron 1 of 10)	28211	NM_001356352	26399	Map2k6	MAPKK 6|MAPKK6|MEK6|MKK6|Prkmk6|SAPKK3	mitogen-activated protein kinase kinase 6	protein-coding
chr11	90220087	90220486	0.918741031	Intergenic	Intergenic	-29190	NM_026178	67468	Mmd	1200017E07Rik|1810073C06Rik|AA690185	monocyte to macrophage differentiation-associated	protein-coding
chr11	5878120	5878519	0.918326487	promoter-TSS	promoter-TSS (NM_001361942)	-63	NM_008894	18972	Pold2	50kDa|p50|po1D2	polymerase (DNA directed), delta 2, regulatory subunit	protein-coding
chr11	4294540	4294939	0.915127802	Intergenic	Intergenic	27943	NM_001039537	16878	Lif	-	leukemia inhibitory factor	protein-coding
chr11	88221767	88222166	0.911986392	Intergenic	Intergenic	17578	NM_001291273	64656	Mrps23	D11Bwg1153e|MRP-S23|Rpms23|S23mt	mitochondrial ribosomal protein S23	protein-coding
chr11	101645426	101645825	0.91055006	Intergenic	Intergenic	17676	NM_025654	66599	Rdm1	2410008M22Rik|AW212028|Rad52b	RAD52 motif 1	protein-coding
chr11	51330318	51330717	0.910397873	intron	intron (NM_153393, intron 2 of 28)	40597	NM_153393	237759	Col23a1	2810458L13Rik|AI429655	collagen, type XXIII, alpha 1	protein-coding
chr11	102296859	102297258	0.90998045	promoter-TSS	promoter-TSS (NM_001098836)	-429	NM_001098836	217218	Atxn7l3	E030022H21Rik	ataxin 7-like 3	protein-coding
chr11	67559579	67559978	0.909929758	intron	intron (NM_008088, intron 1 of 13)	-26722	NM_001109657	14457	Gas7	AW124766|B230343A10Rik|Gas7-cb	growth arrest specific 7	protein-coding
chr11	103094319	103094718	0.906633718	intron	intron (NM_152813, intron 1 of 14)	7140	NM_152813	72469	Plcd3	2610205J15Rik|mKIAA1964	phospholipase C, delta 3	protein-coding
chr11	50377410	50377809	0.905643285	promoter-TSS	promoter-TSS (NM_001362522)	-69	NM_021510	59013	Hnrnph1	AI642080|E430005G16Rik|Hnrnph|Hnrph1	heterogeneous nuclear ribonucleoprotein H1	protein-coding
chr11	75178804	75179203	0.904311075	promoter-TSS	promoter-TSS (NM_027136)	-195	NM_027136	246257	Ovca2	9030414M07Rik	candidate tumor suppressor in ovarian cancer 2	protein-coding
chr11	60878771	60879170	0.902875204	promoter-TSS	promoter-TSS (NM_173453)	68	NM_173453	216821	Tmem11	5730466P16Rik|AA409091	transmembrane protein 11	protein-coding
chr11	54787458	54787857	0.901787499	promoter-TSS	promoter-TSS (NM_178626)	46	NM_178626	72729	Cdc42se2	2810404F18Rik|AA408783|AA536669|SPEC2	CDC42 small effector 2	protein-coding
chr11	94211147	94211546	0.900958612	promoter-TSS	promoter-TSS (NM_009427)	-108	NM_009427	22057	Tob1	Tob|Trob	transducer of ErbB-2.1	protein-coding
chr11	119933088	119933487	0.900044323	Intergenic	Intergenic	-9805	NM_130862	108100	Baiap2	IRSp53|R75030	brain-specific angiogenesis inhibitor 1-associated protein 2	protein-coding
chr11	46436820	46437219	0.895299851	promoter-TSS	promoter-TSS (NM_025426)	58	NM_001104556	66213	Med7	1110063B05Rik|Crsp33|Crsp9	mediator complex subunit 7	protein-coding
chr11	35844267	35844666	0.894976224	intron	intron (NM_170779, intron 19 of 22)	-9938	NM_025936	104458	Rars	2610011N19Rik|2610037E21Rik|AL033339|AW985894	arginyl-tRNA synthetase	protein-coding
chr11	117114570	117114969	0.892419479	promoter-TSS	promoter-TSS (NM_001166506)	-399	NR_029459	74136	Sec14l1	1200017E04Rik|2810012L19Rik|Naa-35	SEC14-like lipid binding 1	protein-coding
chr11	57911702	57912101	0.891148336	Intergenic	Intergenic	-79754	NM_008213	15110	Hand1	Ehand1|Hxt|Th1|Thing1|bHLHa27|eHAND	heart and neural crest derivatives expressed 1	protein-coding
chr11	116843339	116843738	0.888825153	promoter-TSS	promoter-TSS (NM_001363363)	23	NM_028865	74319	Mettl23	1110005A03Rik|1500035B17Rik|4933424L15Rik	methyltransferase like 23	protein-coding
chr11	31807993	31808392	0.887528481	intron	intron (NR_102312, intron 1 of 4)	16355	NR_102314	414116	D630024D03Rik	-	RIKEN cDNA D630024D03 gene	ncRNA
chr11	97883460	97883859	0.886888285	intron	CpG	495	NM_001081435	72973	Fbxo47	2900052P03Rik|Gm1562	F-box protein 47	protein-coding
chr11	117969064	117969463	0.886708881	5' UTR	5' UTR (NM_007707, exon 1 of 2)	103	NM_007707	12702	Socs3	Cis3|Cish3|EF-10|Ef10|SSI-3|Ssi3	suppressor of cytokine signaling 3	protein-coding
chr11	60352979	60353378	0.886505248	promoter-TSS	promoter-TSS (NM_029044)	-202	NM_029044	74665	Drc3	4930449E07Rik|Lrrc48|m6Bei	dynein regulatory complex subunit 3	protein-coding
chr11	20332905	20333304	0.885561022	promoter-TSS	promoter-TSS (NM_018861)	-391	NM_018861	55963	Slc1a4	ASCT-1|ASCT1|AW045657|SATT	solute carrier family 1 (glutamate/neutral amino acid transporter), member 4	protein-coding
chr11	113063119	113063518	0.884648674	intron	intron (NR_015556, intron 2 of 2)	138520	NR_015556	72386	2610035D17Rik	-	RIKEN cDNA 2610035D17 gene	ncRNA
chr11	116012354	116012753	0.884577959	exon	exon (NM_016905, exon 1 of 8)	166	NM_016905	14635	Galk1	AA409894|GALK|Gk|Glk|Glk1	galactokinase 1	protein-coding
chr11	62602736	62603135	0.883487687	promoter-TSS	promoter-TSS (NR_028550)	58	NR_030738	69221	2410006H16Rik	-	RIKEN cDNA 2410006H16 gene	ncRNA
chr11	70000328	70000727	0.881390014	promoter-TSS	promoter-TSS (NM_007888)	-65	NM_007888	13543	Dvl2	-	dishevelled segment polarity protein 2	protein-coding
chr11	121673041	121673440	0.88100789	promoter-TSS	promoter-TSS (NM_178664)	-89	NM_178664	210004	B3gntl1	6030413G23Rik	UDP-GlcNAc:betaGal beta-1,3-N-acetylglucosaminyltransferase-like 1	protein-coding
chr11	23633464	23633863	0.880499511	promoter-TSS	promoter-TSS (NR_156450)	-32	NM_001347242	71675	0610010F05Rik	Kiaa1841|mKIAA1841	RIKEN cDNA 0610010F05 gene	protein-coding
chr11	117780664	117781063	0.877825342	promoter-TSS	promoter-TSS (NM_145439)	-171	NM_145439	217353	Tmc6	D11Ertd204e|EVER1	transmembrane channel-like gene family 6	protein-coding
chr11	98959478	98959877	0.877114108	promoter-TSS	promoter-TSS (NM_001176528)	-794	NM_001176528	19401	Rara	Nr1b1|RAR|RARalpha1	retinoic acid receptor, alpha	protein-coding
chr11	119856489	119856888	0.873837761	intron	intron (NM_001306081, intron 17 of 32)	-22323	NR_045312	319454	Rptoros	A430071A18Rik	regulatory associated protein of MTOR, complex 1, opposite strand	ncRNA
chr11	120824151	120824550	0.872118699	5' UTR	5' UTR (NM_007988, exon 1 of 43)	197	NM_007988	14104	Fasn	A630082H08Rik|FAS	fatty acid synthase	protein-coding
chr11	102408457	102408856	0.86872718	Intergenic	Intergenic	-1139	NM_026542	68066	Slc25a39	3010027G13Rik|D11Ertd333e	solute carrier family 25, member 39	protein-coding
chr11	70021273	70021672	0.863307487	intron	intron (NM_001109752, intron 1 of 19)	-2510	NM_001370672	13385	Dlg4	Dlgh4|PSD-95|PSD95|SAP90|SAP90A	discs large MAGUK scaffold protein 4	protein-coding
chr11	119942738	119943137	0.863235522	promoter-TSS	promoter-TSS (NM_130862)	-155	NM_130862	108100	Baiap2	IRSp53|R75030	brain-specific angiogenesis inhibitor 1-associated protein 2	protein-coding
chr11	35769353	35769752	0.861683975	promoter-TSS	promoter-TSS (NM_145962)	57	NM_145962	211347	Pank3	-	pantothenate kinase 3	protein-coding
chr11	113684026	113684425	0.856435871	promoter-TSS	promoter-TSS (NM_001361593)	-74	NM_138598	28081	Fam104a	D11Wsu99e	family with sequence similarity 104, member A	protein-coding
chr11	86908079	86908478	0.85620721	Intergenic	Lx4A|LINE|L1	-55620	NR_162780	114483630	Mir12182	mmu-mir-12182	microRNA mir-12182	ncRNA
chr11	68706582	68706981	0.85544076	intron	Charlie1a|DNA|hAT-Charlie	14866	NM_175260	77579	Myh10	5730504C04Rik|9330167F11Rik|Fltn|Myhn-2|Myhn2|NMHC II-B|NMHC-B|NMHCII-B|NMMHC II-b|NMMHC-B|NMMHC-IIB|SMemb|mKIAA3005	myosin, heavy polypeptide 10, non-muscle	protein-coding
chr11	5795586	5795985	0.855067642	intron	intron (NM_013810, intron 5 of 12)	7302	NM_013810	13169	Dbnl	Abp1|SH3P7|mAbp1	drebrin-like	protein-coding
chr11	11461661	11462060	0.85383149	intron	intron (NM_001185153, intron 1 of 7)	559	NM_015785	53604	Zpbp	4930486K01Rik|Iam38|Sp38	zona pellucida binding protein	protein-coding
chr11	69073495	69073894	0.851527212	TTS	TTS (NM_028336)	268	NR_028566	100216530	Snord118	MBI-34	small nucleolar RNA, C/D box 118	snoRNA
chr11	51921595	51921994	0.850747617	Intergenic	Intergenic	-45837	NM_029976	52626	Cdkn2aipnl	A430101B06Rik|AA409260|D11Ertd497e|MNCb-1520	CDKN2A interacting protein N-terminal like	protein-coding
chr11	101658313	101658712	0.850582574	Intergenic	Intergenic	-7029	NM_025404	80981	Arl4d	1110036H21Rik|ARL6|AW456149|Arf4l|Arfl4|Arl5	ADP-ribosylation factor-like 4D	protein-coding
chr11	100860314	100860713	0.84992691	promoter-TSS	promoter-TSS (NM_001164062)	29	NM_001164062	20850	Stat5a	AA959963|STAT5	signal transducer and activator of transcription 5A	protein-coding
chr11	69666001	69666400	0.849788834	promoter-TSS	promoter-TSS (NM_001291058)	-30	NM_001291058	12514	Cd68	Lamp4|Scard1|gp110	CD68 antigen	protein-coding
chr11	116424043	116424442	0.849777927	Intergenic	Intergenic	-9852	NM_176902	319370	Ubald2	1110014K08Rik|D030012E24Rik|Fam100b	UBA-like domain containing 2	protein-coding
chr11	119975840	119976239	0.84866307	intron	intron (NM_001037754, intron 3 of 13)	32947	NM_001037754	108100	Baiap2	IRSp53|R75030	brain-specific angiogenesis inhibitor 1-associated protein 2	protein-coding
chr11	70540143	70540542	0.846763243	promoter-TSS	promoter-TSS (NM_008876)	70	NM_001302475	18806	Pld2	PLD1C	phospholipase D2	protein-coding
chr11	103178122	103178521	0.844897851	intron	intron (NM_001077698, intron 1 of 25)	7183	NM_019679	57778	Fmnl1	8030453N10Rik|AI553564|Fmnl|Fnrl|Frls	formin-like 1	protein-coding
chr11	72953781	72954180	0.842078758	Intergenic	Intergenic	-7189	NM_001163336	53313	Atp2a3	SERCA3b|Serca3	ATPase, Ca++ transporting, ubiquitous	protein-coding
chr11	106779421	106779820	0.841564934	promoter-TSS	promoter-TSS (NM_001353435)	-83	NR_027785	50776	Polg2	mtPolB|p55|polG-beta	polymerase (DNA directed), gamma 2, accessory subunit	protein-coding
chr11	121228935	121229334	0.840348295	promoter-TSS	promoter-TSS (NM_001254735)	175	NM_001252550	217370	Cybc1	-	cytochrome b 245 chaperone 1	protein-coding
chr11	96916415	96916814	0.84032389	promoter-TSS	promoter-TSS (NM_001308183)	-100	NM_001308183	80280	Cdk5rap3	1810007E24Rik|BC002318|C53|C81486|HSF-27|IC53|LZAP|MST016	CDK5 regulatory subunit associated protein 3	protein-coding
chr11	95858728	95859127	0.839075462	non-coding	non-coding (NR_045187, exon 1 of 2)	110	NR_045187	73906	4833417C18Rik	-	RIKEN cDNA 4833417C18 gene	ncRNA
chr11	22287018	22287417	0.838259358	promoter-TSS	promoter-TSS (NM_001252515)	-422	NM_001252515	216565	Ehbp1	AF424697|Flj21950|NACSIN	EH domain binding protein 1	protein-coding
chr11	113766342	113766741	0.838180679	Intergenic	Intergenic	-14726	NM_001163346	56699	Cdc42ep4	1500041M20Rik|Borg4|CEP4	CDC42 effector protein (Rho GTPase binding) 4	protein-coding
chr11	101086885	101087284	0.838061371	promoter-TSS	promoter-TSS (NM_001159385)	-206	NM_001159384	21428	Mlx	Tcfl4|Tf4|bHLHd13	MAX-like protein X	protein-coding
chr11	109671777	109672176	0.837352186	TTS	TTS (NM_153782)	20634	NM_001362677	19084	Prkar1a	1300018C22Rik|RIalpha|Tse-1|Tse1	protein kinase, cAMP dependent regulatory, type I, alpha	protein-coding
chr11	70432187	70432586	0.836584818	promoter-TSS	promoter-TSS (NM_001271360)	-194	NM_001271358	216869	Arrb2	AI326910|AW122872|Arr3	arrestin, beta 2	protein-coding
chr11	120800179	120800578	0.836439076	Intergenic	Intergenic	-3983	NM_026824	68730	Dus1l	1110032N12Rik	dihydrouridine synthase 1-like (S. cerevisiae)	protein-coding
chr11	83649449	83649848	0.836260486	promoter-TSS	promoter-TSS (NM_011337)	-270	NM_011337	20302	Ccl3	AI323804|G0S19-1|LD78alpha|MIP-1alpha|MIP1-(a)|MIP1-alpha|Mip1a|Scya3	chemokine (C-C motif) ligand 3	protein-coding
chr11	103606648	103607047	0.836186894	intron	BGLII_Mus|LTR|ERVK	7892	NM_001033434	380730	Gm884	LRRC37	predicted gene 884	protein-coding
chr11	103685351	103685750	0.831783653	intron	intron (NM_001362853, intron 4 of 5)	11504	NM_001362857	56494	Gosr2	2310032N09Rik|C76855|Gs27|SNARE|membrin	golgi SNAP receptor complex member 2	protein-coding
chr11	68967696	68968095	0.828730201	promoter-TSS	promoter-TSS (NM_028048)	-236	NM_028048	71998	Slc25a35	1810012H11Rik	solute carrier family 25, member 35	protein-coding
chr11	116615631	116616030	0.826769395	intron	intron (NM_172572, intron 1 of 18)	8422	NM_001167680	217344	Rhbdf2	4732465I17Rik|Rhbdl6|cub	rhomboid 5 homolog 2	protein-coding
chr11	69795276	69795675	0.826755968	TTS	TTS (NM_001291104)	462	NM_009601	11443	Chrnb1	Achr-2|Acrb	cholinergic receptor, nicotinic, beta polypeptide 1 (muscle)	protein-coding
chr11	102087023	102087422	0.826443354	intron	CpG	1293	NM_016695	50997	Mpp2	D11Bwg0652e|Dlg2|Dlgh2|Pals4	membrane protein, palmitoylated 2 (MAGUK p55 subfamily member 2)	protein-coding
chr11	100527617	100528016	0.825864815	5' UTR	5' UTR (NM_001199296, exon 1 of 29)	184	NM_001199296	104112	Acly	A730098H14Rik|AW538652	ATP citrate lyase	protein-coding
chr11	118363089	118363488	0.825642015	Intergenic	Intergenic	-7877	NM_011594	21858	Timp2	D11Bwg1104e|Timp-2	tissue inhibitor of metalloproteinase 2	protein-coding
chr11	109413606	109414005	0.825512935	Intergenic	Intergenic	-12141	NM_025275	13929	Amz2	AA408420|ESTM12|X83328	archaelysin family metallopeptidase 2	protein-coding
chr11	101082220	101082619	0.821387513	promoter-TSS	promoter-TSS (NM_001305982)	-146	NM_001305982	71743	Coasy	1300003G02Rik|Dpck|Ppat|Ukr1	Coenzyme A synthase	protein-coding
chr11	23771068	23771467	0.821309078	promoter-TSS	promoter-TSS (NM_009044)	-298	NM_009044	19696	Rel	c-Rel	reticuloendotheliosis oncogene	protein-coding
chr11	116167995	116168394	0.821158778	promoter-TSS	promoter-TSS (NM_001364079)	-16	NM_001364078	217335	Fbf1	1110033G01Rik|5930413D20|mKIAA1863	Fas (TNFRSF6) binding factor 1	protein-coding
chr11	115373905	115374304	0.819936415	Intergenic	Intergenic	-6348	NM_001346774	217310	Hid1	C630004H02Rik	HID1 domain containing	protein-coding
chr11	120697803	120698202	0.819845882	intron	intron (NM_026877, intron 7 of 15)	15765	NM_016665	20892	Cenpx	Stra13	centromere protein X	protein-coding
chr11	97127047	97127446	0.818576021	Intergenic	Intergenic	-11915	NM_019507	57765	Tbx21	TBT1|Tbet|Tblym	T-box 21	protein-coding
chr11	61493994	61494393	0.81752934	promoter-TSS	promoter-TSS (NM_001291037)	68	NM_001361989	23939	Mapk7	BMK-1|BMK1|ERK-5|ERK5|Erk5-T|PRKM7|b2b2346Clo	mitogen-activated protein kinase 7	protein-coding
chr11	86993523	86993922	0.816825359	promoter-TSS	promoter-TSS (NM_001005341)	40	NM_001005341	77864	Ypel2	6430570G24|E130113K08Rik	yippee like 2	protein-coding
chr11	8575290	8575689	0.813347801	intron	intron (NM_001083587, intron 4 of 30)	89046	NM_001083587	319939	Tns3	BC023928|F830010I22Rik|TEM6|Tens1	tensin 3	protein-coding
chr11	118145722	118146121	0.813229942	Intergenic	Intergenic	-16702	NM_001167746	69926	Dnah17	2810003K23Rik|Dnahc17|Dnahcl1|Gm1178|mKIAA3028	dynein, axonemal, heavy chain 17	protein-coding
chr11	105953376	105953775	0.8121595	Intergenic	Intergenic	-9088	NM_001356374	13056	Cyb561	-	cytochrome b-561	protein-coding
chr11	120467366	120467765	0.810162261	promoter-TSS	promoter-TSS (NM_008244)	35	NM_197995	70317	Arl16	2600005N12Rik	ADP-ribosylation factor-like 16	protein-coding
chr11	84819342	84819741	0.809660534	promoter-TSS	promoter-TSS (NM_145433)	-26	NM_145433	217038	Mrm1	A530065E19Rik	mitochondrial rRNA methyltransferase 1	protein-coding
chr11	95309700	95310099	0.809483867	promoter-TSS	promoter-TSS (NR_155298)	347	NM_177619	217127	Kat7	Hbo1|Hboa|Myst2	K(lysine) acetyltransferase 7	protein-coding
chr11	117991742	117992141	0.80833579	intron	intron (NR_151726, intron 1 of 9)	5084	NR_151726	74451	Pgs1	2610019F11Rik|4933424M23Rik|SAF	phosphatidylglycerophosphate synthase 1	protein-coding
chr11	117810596	117810995	0.805764468	intron	intron (NM_009304, intron 1 of 3)	1128	NM_009304	20973	Syngr2	Clast2|cellugyrin	synaptogyrin 2	protein-coding
chr11	115163003	115163402	0.803920816	promoter-TSS	promoter-TSS (NM_012030)	-139	NM_012030	26941	Slc9a3r1	EBP-50|NHE-RF|NHERF-1|NHERF1	solute carrier family 9 (sodium/hydrogen exchanger), member 3 regulator 1	protein-coding
chr11	4096570	4096969	0.803379469	TTS	TTS (NM_144520)	-1338	NM_026443	67900	Mtfp1	1700020C11Rik|2610507A21Rik|AV005788|Mtp18	mitochondrial fission process 1	protein-coding
chr11	31824624	31825023	0.799199746	promoter-TSS	promoter-TSS (NR_102311)	-276	NR_102311	414116	D630024D03Rik	-	RIKEN cDNA D630024D03 gene	ncRNA
chr11	60935454	60935853	0.799040999	intron	intron (NM_008928, intron 1 of 11)	3599	NR_157293	26397	Map2k3	AW212142|MAPKK 3|MEK3|MKK3|MKK3b|Prkmk3	mitogen-activated protein kinase kinase 3	protein-coding
chr11	97659271	97659670	0.79893082	Intergenic	Intergenic	-3942	NM_139311	246198	Mllt6	AI315037|Af17	myeloid/lymphoid or mixed-lineage leukemia; translocated to, 6	protein-coding
chr11	87108692	87109091	0.797956899	promoter-TSS	promoter-TSS (NM_025377)	-177	NM_175563	270906	Prr11	B930067F20Rik	proline rich 11	protein-coding
chr11	121795881	121796280	0.797290427	Intergenic	Intergenic	-34138	NM_029049	74675	Ptchd3	4930451E13Rik|4933440L20Rik|RNDEu-3	patched domain containing 3	protein-coding
chr11	51756266	51756665	0.796012969	5' UTR	5' UTR (NM_175255, exon 1 of 23)	369	NM_001290785	77371	Sec24a	-	Sec24 related gene family, member A (S. cerevisiae)	protein-coding
chr11	68468019	68468418	0.795308472	intron	intron (NM_177320, intron 1 of 18)	-34801	NR_126154	104709	Pik3r6	BB220380|p84|p84 PIKAP|p87(PIKAP)|p87PIKAP	phosphoinositide-3-kinase regulatory subunit 5	protein-coding
chr11	87471472	87471871	0.79405612	intron	intron (NM_031386, intron 2 of 30)	44080	NM_001199293	83560	Tex14	C85585	testis expressed gene 14	protein-coding
chr11	67897104	67897503	0.793174753	exon	exon (NM_001291049, exon 5 of 15)	24850	NM_173754	216835	Usp43	-	ubiquitin specific peptidase 43	protein-coding
chr11	100738137	100738536	0.786092381	promoter-TSS	promoter-TSS (NM_001305003)	-121	NM_024456	19345	Rab5c	AI326010|Rabl	RAB5C, member RAS oncogene family	protein-coding
chr11	103382039	103382438	0.786003568	intron	intron (NM_183034, intron 5 of 11)	-18546	NM_183288	544817	Arhgap27	2310069I04Rik|5730442P18Rik|Gm21552|Sh3d20	Rho GTPase activating protein 27	protein-coding
chr11	107012344	107012743	0.784365093	Intergenic	Intergenic	-13018	NM_010655	16647	Kpna2	2410044B12Rik|IPOA1|PTAC58|Rch1	karyopherin (importin) alpha 2	protein-coding
chr11	98708488	98708887	0.783944928	intron	L1MB2|LINE|L1	7374	NM_009971	12985	Csf3	Csfg|G-CSF|MGI-IG	colony stimulating factor 3 (granulocyte)	protein-coding
chr11	102455794	102456193	0.782614409	exon	exon (NM_010575, exon 28 of 30)	-8330	NM_199200	217219	Fam171a2	-	family with sequence similarity 171, member A2	protein-coding
chr11	71019299	71019698	0.78203618	promoter-TSS	promoter-TSS (NM_025993)	-113	NM_025993	67139	Mis12	2510025F08Rik|AU044651|Misc12	MIS12 kinetochore complex component	protein-coding
chr11	4232643	4233042	0.780380121	Intergenic	Intergenic	-3943	NM_001013365	18413	Osm	OncoM	oncostatin M	protein-coding
chr11	118418822	118419221	0.779206978	promoter-TSS	promoter-TSS (NM_001267592)	97	NM_029502	76025	Cant1	5830420C20Rik|Apy1h|D11Bwg0554e|Entpd8|SCAN-1|Shapy	calcium activated nucleotidase 1	protein-coding
chr11	20542726	20543125	0.778982	promoter-TSS	promoter-TSS (NM_021372)	-241	NM_001362867	58172	Sertad2	AB041541|AU021878|Kiaa0127|MNCb-1504|SEI-2|Sei2|TRIP-Br2|mKIAA0127	SERTA domain containing 2	protein-coding
chr11	65806959	65807358	0.77800269	promoter-TSS	promoter-TSS (NM_001302375)	-17	NM_026107	52712	Zkscan6	1700128E15Rik|D11Ertd714e|KOX11|Zfp535|Znf18	zinc finger with KRAB and SCAN domains 6	protein-coding
chr11	69418800	69419199	0.77689117	Intergenic	Intergenic	-2805	NM_001017426	216850	Kdm6b	1700064E03Rik|BC038313|Jmjd3	KDM1 lysine (K)-specific demethylase 6B	protein-coding
chr11	58104001	58104400	0.776827191	promoter-TSS	promoter-TSS (NM_001356477)	-29	NM_001356477	69125	Cnot8	1500015I04Rik|1810022F04Rik|AA536816|AU015770|AU043059	CCR4-NOT transcription complex, subunit 8	protein-coding
chr11	118476769	118477168	0.776583782	non-coding	non-coding (NR_153103, exon 1 of 14)	136	NM_172573	217364	Engase	C130099A03|D230014K01Rik	endo-beta-N-acetylglucosaminidase	protein-coding
chr11	97434921	97435320	0.775443262	Intergenic	Intergenic	-15040	NM_021493	58996	Arhgap23	A330041B18Rik	Rho GTPase activating protein 23	protein-coding
chr11	94993167	94993566	0.774988946	intron	intron (NM_172261, intron 1 of 9)	2154	NM_172261	217124	Ppp1r9b	SPL|Spn	protein phosphatase 1, regulatory subunit 9B	protein-coding
chr11	54522557	54522956	0.773443853	promoter-TSS	promoter-TSS (NM_175258)	-89	NM_001252496	192786	Rapgef6	A530068K01|AI844632|BB085664|C030018K18Rik|PDZ-GEF2|Pdzgef2|RA-GEF-2|Ragef2|mKIAA4052	Rap guanine nucleotide exchange factor (GEF) 6	protein-coding
chr11	51619389	51619788	0.773294289	promoter-TSS	promoter-TSS (NM_026631)	-185	NM_026631	52530	Nhp2	2410130M07Rik|D11Ertd175e|Nola2	NHP2 ribonucleoprotein	protein-coding
chr11	115153763	115154162	0.771605203	promoter-TSS	promoter-TSS (NM_021411)	-216	NM_021411	58222	Rab37	B230331O03Rik|B230354I04Rik	RAB37, member RAS oncogene family	protein-coding
chr11	100545557	100545956	0.771199711	5' UTR	5' UTR (NM_001363174, exon 1 of 11)	148	NM_001363174	74407	Ttc25	4933404O19Rik	tetratricopeptide repeat domain 25	protein-coding
chr11	97821552	97821951	0.768159526	intron	MIRc|SINE|MIR	-19355	NR_160859	68127	B230217C12Rik	AI840637	RIKEN cDNA B230217C12 gene	ncRNA
chr11	101467545	101467944	0.765803687	promoter-TSS	promoter-TSS (NM_009708)	-431	NM_009708	11858	Rnd2	Arhn|Rohn|rho7	Rho family GTPase 2	protein-coding
chr11	75461137	75461536	0.765675484	promoter-TSS	promoter-TSS (NR_030711)	-203	NR_030711	100042498	Mir22hg	2210403K04Rik|mir-22	Mir22 host gene (non-protein coding)	ncRNA
chr11	68852987	68853386	0.765354152	promoter-TSS	promoter-TSS (NM_023668)	-51	NM_001363305	83431	Ndel1	2600006O07Rik|MITAP1|NUDEL|mNudE-L|mNudel	nudE neurodevelopment protein 1 like 1	protein-coding
chr11	74832010	74832409	0.753033055	intron	CpG-2219	1285	NM_010813	17428	Mnt	Rox|bHLHd3	max binding protein	protein-coding
chr11	95824120	95824519	0.744322881	promoter-TSS	promoter-TSS (NM_153104)	-181	NM_153104	237928	Phospho1	D11Moh36|Phospo1	phosphatase, orphan 1	protein-coding
chr11	50212833	50213232	0.741318313	Intergenic	Intergenic	-2212	NM_001290769	18412	Sqstm1	A170|OSF-6|Osi|STAP|STONE14|p62	sequestosome 1	protein-coding
chr11	96789045	96789444	0.740826212	non-coding	non-coding (NR_155761, exon 1 of 5)	109	NM_001362561	12412	Cbx1	Cbx|Cbx-rs2|E430007M08Rik|HP1B|Hp1beta|M31|MOD1	chromobox 1	protein-coding
chr11	68691475	68691874	0.736978749	promoter-TSS	promoter-TSS (NM_175260)	-241	NM_175260	77579	Myh10	5730504C04Rik|9330167F11Rik|Fltn|Myhn-2|Myhn2|NMHC II-B|NMHC-B|NMHCII-B|NMMHC II-b|NMMHC-B|NMMHC-IIB|SMemb|mKIAA3005	myosin, heavy polypeptide 10, non-muscle	protein-coding
chr11	97188090	97188489	0.736086507	promoter-TSS	promoter-TSS (NM_008379)	-397	NM_008379	16211	Kpnb1	AA409963|IPOB|Impnb	karyopherin (importin) beta 1	protein-coding
chr11	93885758	93886157	0.73228009	promoter-TSS	promoter-TSS (NM_001346525)	107	NM_001363336	103537	Mbtd1	AA408199|AI194990|hemp	mbt domain containing 1	protein-coding
chr11	101119740	101120139	0.731557917	promoter-TSS	promoter-TSS (NM_028933)	-98	NM_026501	67998	Retreg3	1300010M03Rik|4933404C01Rik|AI551748|Fam134c	reticulophagy regulator family member 3	protein-coding
chr11	114684537	114684936	0.729597191	intron	intron (NM_053273, intron 1 of 13)	9268	NM_053273	117160	Ttyh2	1110001A03Rik	tweety family member 2	protein-coding
chr11	61267072	61267471	0.727747901	promoter-TSS	promoter-TSS (NM_001331114)	-85	NM_001331114	11671	Aldh3a2	AI194803|Ahd-3|Ahd-3r|Ahd3|Ahd3-r|Aldh4|Aldh4-r|FALDH	aldehyde dehydrogenase family 3, subfamily A2	protein-coding
chr11	86920270	86920669	0.725749772	Intergenic	Intergenic	-67811	NR_162780	114483630	Mir12182	mmu-mir-12182	microRNA mir-12182	ncRNA
chr11	87422861	87423260	0.710569014	intron	intron (NM_031386, intron 1 of 30)	-4531	NM_001199293	83560	Tex14	C85585	testis expressed gene 14	protein-coding
chr11	115413277	115413676	0.704327789	TTS	TTS (NM_001347645)	6443	NM_027862	71679	Atp5h	0610009D10Rik|Atp5pd	ATP synthase, H+ transporting, mitochondrial F0 complex, subunit D	protein-coding
chr11	84179389	84179788	0.704223381	Intergenic	CpG	-12112	NM_001037932	628813	Gm11437	AI463690	predicted gene 11437	protein-coding
chr11	118290072	118290471	0.694016969	promoter-TSS	promoter-TSS (NM_001033528)	-27	NM_001033528	72344	Usp36	2700002L06Rik|mKIAA1453	ubiquitin specific peptidase 36	protein-coding
chr11	103102731	103103130	0.681994931	5' UTR	5' UTR (NM_025988, exon 2 of 11)	1242	NM_025988	67131	Acbd4	2010009P05Rik|2010015A21Rik|AI849317	acyl-Coenzyme A binding domain containing 4	protein-coding
chr11	98809768	98810167	0.680736705	exon	exon (NM_138660, exon 1 of 14)	122	NR_033551	100037262	Gm12359	-	predicted gene 12359	ncRNA
chr11	103115943	103116342	0.659757489	promoter-TSS	promoter-TSS (NM_138753)	-183	NM_138753	192231	Hexim1	7330426E13Rik|CLP-1|Clp1|HIS1	hexamethylene bis-acetamide inducible 1	protein-coding
chr11	120098683	120099082	0.65220346	promoter-TSS	promoter-TSS (NM_001110242)	-52	NM_001110242	208501	Ndufaf8	1810043H04Rik	NADH:ubiquinone oxidoreductase complex assembly factor 8	protein-coding
chr12	118301991	118302390	1.346562942	promoter-TSS	promoter-TSS (NM_001166385)	-750	NM_001166385	20688	Sp4	5730497N03Rik|HF-1b|HF1-b	trans-acting transcription factor 4	protein-coding
chr12	80229094	80229493	1.345033367	intron	intron (NM_134156, intron 1 of 20)	31078	NM_134156	109711	Actn1	3110023F10Rik|Actn1a	actinin, alpha 1	protein-coding
chr12	17507091	17507490	1.289684233	Intergenic	Intergenic	-37583	NM_013614	18263	Odc1	ODC	ornithine decarboxylase, structural 1	protein-coding
chr12	8386411	8386810	1.267680857	Intergenic	Intergenic	73177	NM_021429	58240	Hs1bp3	-	HCLS1 binding protein 3	protein-coding
chr12	40559042	40559441	1.25951613	intron	intron (NM_172803, intron 1 of 52)	113188	NM_172803	238130	Dock4	5330406C03|6330411N01Rik|AF263288|C030023J22|mKIAA0716	dedicator of cytokinesis 4	protein-coding
chr12	111455861	111456260	1.25334791	Intergenic	Intergenic	13399	NM_009396	21928	Tnfaip2	B94|Exoc3l3|M-sec|Tnfip2|tnfb94	tumor necrosis factor, alpha-induced protein 2	protein-coding
chr12	111686529	111686928	1.225385494	Intergenic	RSINE1|SINE|B4	8623	NM_001099792	328162	Trmt61a	6720458F09Rik|AI606093|Gcd14|Trm61	tRNA methyltransferase 61A	protein-coding
chr12	11265857	11266256	1.217422657	promoter-TSS	promoter-TSS (NM_177331)	170	NM_025695	67241	Smc6	2810489L22Rik|3830418C19Rik|AA990493|AU018782|AW742439|SMC-6|Smc6l1|mKIAA4103	structural maintenance of chromosomes 6	protein-coding
chr12	111813897	111814296	1.214257853	promoter-TSS	promoter-TSS (NM_028875)	-74	NM_026752	68520	Zfyve21	1110013H04Rik|AW558780|C85416	zinc finger, FYVE domain containing 21	protein-coding
chr12	85532802	85533201	1.180947462	Intergenic	Intergenic	59111	NM_010234	14281	Fos	D12Rfj1|c-fos|cFos	FBJ osteosarcoma oncogene	protein-coding
chr12	69158897	69159296	1.176862308	promoter-TSS	promoter-TSS (NM_009093)	90	NM_009093	20090	Rps29	-	ribosomal protein S29	protein-coding
chr12	25213833	25214232	1.168752085	Intergenic	Intergenic	84858	NR_045844	432641	Gm17746	-	predicted gene, 17746	ncRNA
chr12	40712356	40712755	1.156461463	intron	L2c|LINE|L2	266502	NM_172803	238130	Dock4	5330406C03|6330411N01Rik|AF263288|C030023J22|mKIAA0716	dedicator of cytokinesis 4	protein-coding
chr12	98283307	98283706	1.153473229	Intergenic	Intergenic	14871	NM_008152	14744	Gpr65	Dig1|Gpcr25|TDAG8	G-protein coupled receptor 65	protein-coding
chr12	75818112	75818511	1.15136331	promoter-TSS	promoter-TSS (NM_001005510)	-7	NM_001005510	319565	Syne2	6820443O06Rik|AW546258|Cpfl8|D12Ertd777e|KASH2|NUA|Nesp2g|dice|mKIAA1011	spectrin repeat containing, nuclear envelope 2	protein-coding
chr12	69537864	69538263	1.148011555	Intergenic	Intergenic	44965	NM_001033236	207965	Vcpkmt	Gm71|Mettl21d|Mettl221d|VCP-KMT	valosin containing protein lysine (K) methyltransferase	protein-coding
chr12	72536056	72536455	1.144115977	promoter-TSS	promoter-TSS (NM_026327)	-102	NM_026327	67708	Pcnx4	1810048J11Rik|4932413O10|AU017192|Pcnxl4	pecanex homolog 4	protein-coding
chr12	69361300	69361699	1.119971957	Intergenic	CpG	-4323	NM_025441	66244	Nemf	1500011I12Rik|4933405E14Rik|Sdccag1	nuclear export mediator factor	protein-coding
chr12	104186187	104186586	1.107147887	Intergenic	L1MB5|LINE|L1	-28068	NM_009251	20715	Serpina3g	2A2|AI119734|Spi2-1|Spi2/eb.1|Spi2A|spi2	serine (or cysteine) peptidase inhibitor, clade A, member 3G	protein-coding
chr12	112507971	112508370	1.097976175	intron	intron (NM_178915, intron 1 of 3)	2990	NM_178915	104885	Tmem179	AI839735	transmembrane protein 179	protein-coding
chr12	8313368	8313767	1.093076721	intron	CpG	134	NM_021429	58240	Hs1bp3	-	HCLS1 binding protein 3	protein-coding
chr12	100006724	100007123	1.090673496	intron	intron (NM_001164426, intron 2 of 2)	42424	NM_001164427	217826	Kcnk13	BB085247|F730021E22Rik|Gm1570|Gm1685	potassium channel, subfamily K, member 13	protein-coding
chr12	80260299	80260698	1.090059216	promoter-TSS	promoter-TSS (NM_001346669)	-117	NM_001346669	109711	Actn1	3110023F10Rik|Actn1a	actinin, alpha 1	protein-coding
chr12	112588659	112589058	1.084562733	promoter-TSS	promoter-TSS (NM_198411)	74	NM_198411	70435	Inf2	2610204M08Rik|AA589465|AW125550|EG629699	inverted formin, FH2 and WH2 domain containing	protein-coding
chr12	86787216	86787615	1.081141211	Intergenic	MIRb|SINE|MIR	53046	NM_001195767	627607	Lrrc74a	EG627607|Gm6772|Lrrc74	leucine rich repeat containing 74A	protein-coding
chr12	99377239	99377638	1.059638386	intron	intron (NM_183186, intron 2 of 5)	72636	NM_183186	71375	Foxn3	5430426H20Rik|AA589593|AW556347|Ches1|Ches1l|HTLFL1	forkhead box N3	protein-coding
chr12	51865012	51865411	1.055399599	Intergenic	Intergenic	-35675	NM_144788	207304	Hectd1	A630086P08Rik|AI844876|b2b327Clo|opm	HECT domain E3 ubiquitin protein ligase 1	protein-coding
chr12	3894539	3894938	1.042148509	intron	intron (NM_153743, intron 1 of 17)	2994	NM_153743	13435	Dnmt3a	MmuIIIA	DNA methyltransferase 3A	protein-coding
chr12	32061059	32061458	1.039717048	promoter-TSS	promoter-TSS (NM_001364407)	19	NM_001364407	19088	Prkar2b	AI451071|AW061005|PKARIIbeta|Pkarb2|RII(beta)	protein kinase, cAMP dependent regulatory, type II beta	protein-coding
chr12	8511020	8511419	1.034697625	Intergenic	MLT1H2|LTR|ERVL-MaLR	-11210	NM_007483	11852	Rhob	AA017882|Arh6|Arhb	ras homolog family member B	protein-coding
chr12	116047570	116047969	1.028925955	promoter-TSS	promoter-TSS (NM_019565)	45	NM_001004066	56220	Zfp386	Kzf1|mKIAA4205	zinc finger protein 386 (Kruppel-like)	protein-coding
chr12	40223131	40223530	1.026412957	promoter-TSS	promoter-TSS (NR_035459)	-34	NR_045157	629820	Gm7008	EG629820	predicted gene 7008	ncRNA
chr12	112644602	112645001	1.023631835	promoter-TSS	promoter-TSS (NM_013929)	-27	NM_001161737	30954	Siva1	CD27bp|Siva	SIVA1, apoptosis-inducing factor	protein-coding
chr12	38904602	38905001	1.008537215	Intergenic	Intergenic	121090	NM_001163154	14009	Etv1	ER81|Etsrp81	ets variant 1	protein-coding
chr12	75659285	75659684	1.00660459	intron	intron (NM_028203, intron 1 of 1)	10053	NM_028203	72338	Wdr89	2600001A11Rik	WD repeat domain 89	protein-coding
chr12	112516931	112517330	1.005380854	Intergenic	RMER15-int|LTR|ERVL	-5970	NM_178915	104885	Tmem179	AI839735	transmembrane protein 179	protein-coding
chr12	74238830	74239229	1.000299351	intron	LTR67B|LTR|ERVL	-45247	NR_030735	74284	1700086L19Rik	1700006L05Rik|AU016007	RIKEN cDNA 1700086L19 gene	ncRNA
chr12	79864292	79864691	0.996030219	Intergenic	Intergenic	60242	NR_131075	77290	9430078K24Rik	-	RIKEN cDNA 9430078K24 gene	ncRNA
chr12	25096088	25096487	0.986470179	promoter-TSS	promoter-TSS (NM_010496)	-195	NM_010496	15902	Id2	AI255428|C78922|Idb2|bHLHb26	inhibitor of DNA binding 2	protein-coding
chr12	116280768	116281167	0.982356692	promoter-TSS	promoter-TSS (NM_028731)	-255	NM_028731	52635	Esyt2	2410017M09Rik|4921504I16Rik|CHR2SYT|D12Ertd551e|Fam62b	extended synaptotagmin-like protein 2	protein-coding
chr12	55492462	55492861	0.978928642	promoter-TSS	promoter-TSS (NM_010907)	-14	NM_010907	18035	Nfkbia	AI462015|Nfkbi	nuclear factor of kappa light polypeptide gene enhancer in B cells inhibitor, alpha	protein-coding
chr12	110991421	110991820	0.976662619	Intergenic	Intergenic	-2778	NR_036598	77878	6030440G07Rik	-	RIKEN cDNA 6030440G07 gene	ncRNA
chr12	3823534	3823933	0.976064492	intron	intron (NM_001271753, intron 1 of 22)	16573	NM_001271753	13435	Dnmt3a	MmuIIIA	DNA methyltransferase 3A	protein-coding
chr12	98628077	98628476	0.970415437	5' UTR	5' UTR (NM_001289574, exon 1 of 12)	134	NM_001289572	104871	Spata7	AI661438|B230306G18Rik|HSD3	spermatogenesis associated 7	protein-coding
chr12	28675117	28675516	0.96784459	exon	exon (NM_134052, exon 1 of 4)	109	NM_134052	104923	Adi1	AL024210|Fe-ARD|MTCBP-1|Ni-ARD	acireductone dioxygenase 1	protein-coding
chr12	72664812	72665211	0.964117525	promoter-TSS	promoter-TSS (NM_025522)	-183	NM_025522	66375	Dhrs7	2310016E22Rik|5730564L20Rik|AW061210|Retdsr4|Retsdr4	dehydrogenase/reductase (SDR family) member 7	protein-coding
chr12	105032251	105032650	0.96338537	promoter-TSS	promoter-TSS (NM_028419)	-168	NM_028419	73046	Glrx5	-	glutaredoxin 5	protein-coding
chr12	85455149	85455548	0.958078031	Intergenic	CpG	-18542	NM_010234	14281	Fos	D12Rfj1|c-fos|cFos	FBJ osteosarcoma oncogene	protein-coding
chr12	33169925	33170324	0.953600121	intron	intron (NM_028139, intron 2 of 3)	22438	NM_028139	380753	Atxn7l1	2810423G08Rik|Atxn7l4	ataxin 7-like 1	protein-coding
chr12	113155992	113156391	0.950422598	promoter-TSS	promoter-TSS (NM_134041)	-230	NM_134041	104732	Tedc1	4930427A07Rik|AA536649|mFLJ00116	tubulin epsilon and delta complex 1	protein-coding
chr12	103388597	103388996	0.949119291	5' UTR	5' UTR (NM_026580, exon 1 of 6)	114	NM_001177841	68149	Otub2	2010015L18Rik|4930586I02Rik|AI413508|AW557219|OTB2|OTU2	OTU domain, ubiquitin aldehyde binding 2	protein-coding
chr12	4917137	4917536	0.947857889	promoter-TSS	promoter-TSS (NM_001362349)	-17	NM_001362349	320817	Atad2b	1110014E10Rik|BC032887|C79189|D530031C13Rik	ATPase family, AAA domain containing 2B	protein-coding
chr12	87147442	87147841	0.946640879	promoter-TSS	promoter-TSS (NM_001252556)	-66	NM_010363	14874	Gstz1	GSTZ1-1|MAAI	glutathione transferase zeta 1 (maleylacetoacetate isomerase)	protein-coding
chr12	55466570	55466969	0.94659088	Intergenic	Intergenic	25878	NM_010907	18035	Nfkbia	AI462015|Nfkbi	nuclear factor of kappa light polypeptide gene enhancer in B cells inhibitor, alpha	protein-coding
chr12	52603546	52603945	0.945939256	Intergenic	Intergenic	-1423	NR_045910	73278	1700031P21Rik	-	RIKEN cDNA 1700031P21 gene	ncRNA
chr12	8921643	8922042	0.944162676	5' UTR	5' UTR (NM_008640, exon 1 of 7)	535	NM_008640	17775	Laptm4a	AA286466|LAPTM4|MTP|Mtrp|mKIAA0108	lysosomal-associated protein transmembrane 4A	protein-coding
chr12	4817238	4817637	0.941252567	promoter-TSS	promoter-TSS (NM_025323)	-171	NM_025323	66055	Sf3b6	0610009D07Rik|6030419K15Rik|AV001342|Sf3b14	splicing factor 3B, subunit 6	protein-coding
chr12	100275833	100276232	0.939721875	promoter-TSS	promoter-TSS (NR_045741)	-577	NR_045741	100038713	Gm10432	-	predicted gene 10432	ncRNA
chr12	111187039	111187438	0.917518361	intron	intron (NM_001286122, intron 1 of 9)	-2747	NR_130987	78062	4930595D18Rik	-	RIKEN cDNA 4930595D18 gene	ncRNA
chr12	85705380	85705779	0.917259081	intron	intron (NM_016767, intron 2 of 2)	18859	NM_016767	53314	Batf	B-ATF|SFA-2	basic leucine zipper transcription factor, ATF-like	protein-coding
chr12	76962125	76962524	0.915416906	promoter-TSS	promoter-TSS (NM_008558)	-76	NM_008558	17187	Max	AA960152|AI875693|bHLHd4|bHLHd5|bHLHd6|bHLHd7|bHLHd8	Max protein	protein-coding
chr12	91384084	91384483	0.914075862	5' UTR	5' UTR (NM_181815, exon 1 of 26)	126	NM_181815	75216	Cep128	4930534B04Rik|5430424K18Rik|AI449708|AI480494|E230024F20	centrosomal protein 128	protein-coding
chr12	69241894	69242293	0.913979025	intron	CpG	261	NM_178253	271005	Klhdc1	-	kelch domain containing 1	protein-coding
chr12	80945083	80945482	0.913934643	promoter-TSS	promoter-TSS (NM_009159)	117	NR_045057	100504661	Gm20337	-	predicted gene, 20337	ncRNA
chr12	32819952	32820351	0.911232483	promoter-TSS	promoter-TSS (NM_021524)	-184	NM_021524	59027	Nampt	1110035O14Rik|AI314458|AI480535|NAmPRTase|Pbef|Pbef1|Visfatin	nicotinamide phosphoribosyltransferase	protein-coding
chr12	110932719	110933118	0.90240738	exon	exon (NM_001289510, exon 9 of 20)	43654	NM_001081057	104859	Tecpr2	4930573I19Rik|AI604920|mKIAA0297	tectonin beta-propeller repeat containing 2	protein-coding
chr12	91305642	91306041	0.899115077	intron	intron (NM_181815, intron 10 of 25)	78568	NM_181815	75216	Cep128	4930534B04Rik|5430424K18Rik|AI449708|AI480494|E230024F20	centrosomal protein 128	protein-coding
chr12	69724863	69725262	0.889426876	promoter-TSS	promoter-TSS (NM_145443)	117	NM_001361690	68055	Dmac2l	1110015E18Rik|ATPW|Atp5s	distal membrane arm assembly complex 2 like	protein-coding
chr12	85541201	85541600	0.882743349	Intergenic	Intergenic	-57705	NM_001205052	81703	Jdp2	Jundm2|Jundp2|TIF	Jun dimerization protein 2	protein-coding
chr12	84846608	84847007	0.882380183	intron	intron (NM_001370743, intron 3 of 35)	-28995	NR_028577	100303738	D030025P21Rik	-	RIKEN cDNA D030025P21 gene	ncRNA
chr12	54192052	54192451	0.879475642	intron	intron (NM_028133, intron 1 of 4)	11623	NM_028133	112407	Egln3	2610021G09Rik|AI505553|AI648162|Hif-p4h-3|Phd3|SM-20	egl-9 family hypoxia-inducible factor 3	protein-coding
chr12	36036796	36037195	0.873647346	intron	intron (NM_025359, intron 1 of 5)	5483	NM_025359	66109	Tspan13	1100001I23Rik|NET-6|Tm4sf13	tetraspanin 13	protein-coding
chr12	17544747	17545146	0.873395855	promoter-TSS	promoter-TSS (NM_013614)	73	NM_013614	18263	Odc1	ODC	ornithine decarboxylase, structural 1	protein-coding
chr12	44268745	44269144	0.872006021	promoter-TSS	promoter-TSS (NM_026164)	-210	NM_026164	67452	Pnpla8	1200006O19Rik|AI467579|Ipla2(gamma)	patatin-like phospholipase domain containing 8	protein-coding
chr12	86950467	86950866	0.869122266	intron	intron (NR_157110, intron 1 of 3)	3323	NM_001289432	217732	Cipc	2310044G17Rik|AI842544|AI853744	CLOCK interacting protein, circadian	protein-coding
chr12	108893976	108894375	0.868908175	promoter-TSS	promoter-TSS (NM_001164488)	-1	NM_001164314	22375	Wars	TrpRS|WRS	tryptophanyl-tRNA synthetase	protein-coding
chr12	76552253	76552652	0.865702795	intron	intron (NM_153804, intron 1 of 18)	-4527	NR_046044	100504549	AI463170	-	expressed sequence AI463170	ncRNA
chr12	85374546	85374945	0.864308334	promoter-TSS	promoter-TSS (NM_026775)	-28	NM_026775	68581	Tmed10	1110014C03Rik|Tmp21|p23|p24delta1	transmembrane p24 trafficking protein 10	protein-coding
chr12	64965443	64965842	0.862376104	promoter-TSS	promoter-TSS (NM_025707)	-100	NM_177805	328108	Togaram1	A430041B07Rik|BC062107|C130034K06|Fam179b	TOG array regulator of axonemal microtubules 1	protein-coding
chr12	95695092	95695491	0.861264235	intron	CpG	3065	NM_201518	399558	Flrt2	-	fibronectin leucine rich transmembrane protein 2	protein-coding
chr12	86947001	86947400	0.861189019	promoter-TSS	promoter-TSS (NM_001289432)	-143	NR_157110	217732	Cipc	2310044G17Rik|AI842544|AI853744	CLOCK interacting protein, circadian	protein-coding
chr12	65073618	65074017	0.860816514	exon	exon (NM_013902, exon 1 of 7)	121	NM_013902	30795	Fkbp3	25kDa|FKBP-3|FKBP25	FK506 binding protein 3	protein-coding
chr12	102757467	102757866	0.860487312	promoter-TSS	promoter-TSS (NM_025666)	144	NM_001142939	100859931	Gm20604	AK010878-Moap1|MAP-1|Moap1	predicted gene 20604	protein-coding
chr12	91849080	91849479	0.859823318	promoter-TSS	promoter-TSS (NM_011344)	-122	NM_001039089	20338	Sel1l	AW493766|Sel1h|mKIAA4137	sel-1 suppressor of lin-12-like (C. elegans)	protein-coding
chr12	111430549	111430948	0.851829817	exon	exon (NM_001289488, exon 14 of 14)	-11913	NM_009396	21928	Tnfaip2	B94|Exoc3l3|M-sec|Tnfip2|tnfb94	tumor necrosis factor, alpha-induced protein 2	protein-coding
chr12	87388290	87388689	0.850423865	promoter-TSS	promoter-TSS (NM_011479)	-134	NM_011479	20773	Sptlc2	LCB2|LCB2a|Spt2	serine palmitoyltransferase, long chain base subunit 2	protein-coding
chr12	86819188	86819587	0.849883278	Intergenic	ORR1C1|LTR|ERVL-MaLR	65427	NM_145836	238330	Irf2bpl	6430527G18Rik|Eap1	interferon regulatory factor 2 binding protein-like	protein-coding
chr12	33302890	33303289	0.846776585	intron	intron (NM_001033436, intron 1 of 7)	574	NM_001033436	380753	Atxn7l1	2810423G08Rik|Atxn7l4	ataxin 7-like 1	protein-coding
chr12	108757891	108758290	0.842502181	Intergenic	CpG	-35207	NM_009537	22632	Yy1	NF-E1|YY-1	YY1 transcription factor	protein-coding
chr12	112629270	112629669	0.841489006	intron	intron (NM_007421, intron 2 of 12)	9422	NM_007421	11565	Adssl1	AI528595|Adss|Adss1	adenylosuccinate synthetase like 1	protein-coding
chr12	99225149	99225548	0.835871515	intron	intron (NM_183186, intron 4 of 5)	-62540	NR_038130	67639	4930474N09Rik	-	RIKEN cDNA 4930474N09 gene	ncRNA
chr12	110446478	110446877	0.830316565	promoter-TSS	promoter-TSS (NM_001135001)	-547	NM_001364204	26931	Ppp2r5c	2610043M05Rik|2700063L20Rik|AI060890|AW545884|C85228|D12Bwg0916e	protein phosphatase 2, regulatory subunit B', gamma	protein-coding
chr12	32953873	32954272	0.827675598	promoter-TSS	promoter-TSS (NR_044986)	-114	NM_198710	19027	Sypl	AI314763|AI604763|D12Ertd446e|PanI|Pphn|Sypl1	synaptophysin-like protein	protein-coding
chr12	79295981	79296380	0.826742411	intron	intron (NM_001008550, intron 1 of 41)	102	NM_001008550	211978	Zfyve26	4930465A13|9330197E15Rik|A630028O16Rik|Gm893|mKIAA0321	zinc finger, FYVE domain containing 26	protein-coding
chr12	59061035	59061434	0.826572576	exon	exon (NM_030057, exon 1 of 6)	238	NM_030057	78232	Trappc6b	5830498C14Rik|C79212	trafficking protein particle complex 6B	protein-coding
chr12	77238785	77239184	0.825438653	non-coding	non-coding (NR_045554, exon 1 of 12)	245	NR_045554	53618	Fut8	-	fucosyltransferase 8	protein-coding
chr12	84451014	84451413	0.821384809	promoter-TSS	promoter-TSS (NM_134042)	-189	NM_134042	104776	Aldh6a1	1110038I05Rik|Mmsdh	aldehyde dehydrogenase family 6, subfamily A1	protein-coding
chr12	44210091	44210490	0.820063161	promoter-TSS	promoter-TSS (NM_013760)	-23	NR_049203	100885842	Mir5627	Gm23684|mir-5627|mmu-mir-5627	microRNA 5627	ncRNA
chr12	81971822	81972221	0.818336786	intron	intron (NM_018814, intron 20 of 35)	111991	NM_018814	54604	Pcnx	2900024E21Rik|3526401J03Rik|AF096286|AI327143|AI413187|Pcnx1|Pcnxl1	pecanex homolog	protein-coding
chr12	83688021	83688420	0.81244382	promoter-TSS	promoter-TSS (NM_001362271)	68	NM_001362271	19164	Psen1	Ad3h|PS-1|PS1|S182	presenilin 1	protein-coding
chr12	106010088	106010487	0.809553779	promoter-TSS	promoter-TSS (NM_011705)	24	NM_001029843	22367	Vrk1	51PK	vaccinia related kinase 1	protein-coding
chr12	70695105	70695504	0.80878802	Intergenic	Intergenic	-130210	NM_028127	319710	Frmd6	2610019M19Rik|4930488L10Rik|AW212977|Willin	FERM domain containing 6	protein-coding
chr12	73964415	73964814	0.802632501	exon	exon (NM_178392, exon 1 of 10)	117	NM_178392	75627	Snapc1	2700033G17Rik|9630050P21Rik	small nuclear RNA activating complex, polypeptide 1	protein-coding
chr12	75669574	75669973	0.800458388	promoter-TSS	promoter-TSS (NM_028203)	-236	NM_028203	72338	Wdr89	2600001A11Rik	WD repeat domain 89	protein-coding
chr12	100725099	100725498	0.797354638	promoter-TSS	promoter-TSS (NM_001330702)	-178	NM_001330702	73086	Rps6ka5	3110005L17Rik|6330404E13Rik|AI854034|MSK1|MSPK1|RLPK|RLSK|S6K-alpha-5	ribosomal protein S6 kinase, polypeptide 5	protein-coding
chr12	65172590	65172989	0.794494175	promoter-TSS	promoter-TSS (NM_172578)	-209	NM_172578	217653	Mis18bp1	6720403H11|C79407|Knl2|mKIAA1903	MIS18 binding protein 1	protein-coding
chr12	101083660	101084059	0.794046496	promoter-TSS	promoter-TSS (NM_001160214)	-157	NM_001160214	68734	Ppp4r3a	1110034C04Rik|BC064465|Smek1|mKIAA2010	protein phosphatase 4 regulatory subunit 3A	protein-coding
chr12	87266257	87266656	0.793873634	promoter-TSS	promoter-TSS (NM_001142580)	-170	NM_001142580	104799	Vipas39	6720456H09Rik|9330175H22Rik|AI413782|SPE-39|Spe39|Vipar|hSPE-39	VPS33B interacting protein, apical-basolateral polarity regulator, spe-39 homolog	protein-coding
chr12	76312010	76312409	0.793752729	intron	intron (NM_138745, intron 24 of 27)	-12682	NM_001101471	238276	Akap5	3526401B18Rik|AKAP 150|AKAP-5|AKAP150|BB098886|Gm258|P150	A kinase (PRKA) anchor protein 5	protein-coding
chr12	70974606	70975005	0.789948762	intron	CpG	182	NM_011184	19167	Psma3	Lmpc8	proteasome (prosome, macropain) subunit, alpha type 3	protein-coding
chr12	52782954	52783353	0.784674622	intron	intron (NM_198111, intron 1 of 13)	83770	NM_198111	238161	Akap6	AI482140|Akapalpha|Akapbeta|PRKA	A kinase (PRKA) anchor protein 6	protein-coding
chr12	81781160	81781559	0.781826761	promoter-TSS	promoter-TSS (NM_001174107)	-189	NM_001174107	338372	Map3k9	E130314H24Rik|Mlk1|Prke1	mitogen-activated protein kinase kinase kinase 9	protein-coding
chr12	85280326	85280725	0.781407725	promoter-TSS	promoter-TSS (NM_001364361)	-90	NM_025421	66204	Acyp1	1110039O14Rik|AI325944	acylphosphatase 1, erythrocyte (common) type	protein-coding
chr12	84772925	84773324	0.779528021	promoter-TSS	promoter-TSS (NM_028863)	-12	NM_023409	67963	Npc2	2700012J19Rik|AA408070|AU045843|HE1	NPC intracellular cholesterol transporter 2	protein-coding
chr12	86824882	86825281	0.779435288	Intergenic	Intergenic	59733	NM_145836	238330	Irf2bpl	6430527G18Rik|Eap1	interferon regulatory factor 2 binding protein-like	protein-coding
chr12	100184003	100184402	0.778803223	Intergenic	MLT1A1|LTR|ERVL-MaLR	-3766	NR_045282	100038378	Gm10433	-	predicted gene 10433	ncRNA
chr12	86652532	86652931	0.770992844	Intergenic	MIR3|SINE|MIR	-25969	NM_177354	238328	Vash1	AI834978|D930046M13Rik|G630009D10Rik|TTCP 1	vasohibin 1	protein-coding
chr12	8521374	8521773	0.767859849	Intergenic	Intergenic	17993	NM_001286385	328059	Slc7a15	Arpat	solute carrier family 7 (cationic amino acid transporter, y+ system), member 15	protein-coding
chr12	78226155	78226554	0.765254435	promoter-TSS	promoter-TSS (NM_172952)	-301	NM_145965	268566	Gphn	5730552E08Rik|AI662856|BC027112|C230040D23|GPH|GPHRYN|geph	gephyrin	protein-coding
chr12	110706789	110707188	0.764352499	Intergenic	Intergenic	-10593	NM_010480	15519	Hsp90aa1	86kDa|89kDa|AL024080|AL024147|Hsp86-1|Hsp89|Hsp90|Hspca|hsp4	heat shock protein 90, alpha (cytosolic), class A member 1	protein-coding
chr12	84361625	84362024	0.755361896	promoter-TSS	promoter-TSS (NM_172581)	4	NM_172581	217705	Fam161b	9330169D17|9830169C18Rik	family with sequence similarity 161, member B	protein-coding
chr12	83520406	83520805	0.750761354	5' UTR	5' UTR (NM_030246, exon 1 of 14)	139	NM_030246	73828	Dcaf4	1110018E21Rik|Wdr21	DDB1 and CUL4 associated factor 4	protein-coding
chr12	110844987	110845386	0.736902639	Intergenic	Intergenic	4157	NR_152102	66709	4921507G05Rik	-	RIKEN cDNA 4921507G05 gene	ncRNA
chr12	72085698	72086097	0.733165733	promoter-TSS	promoter-TSS (NM_024205)	58	NM_024205	104771	Jkamp	1200003C05Rik|2310047L11Rik|Jamp	JNK1/MAPK8-associated membrane protein	protein-coding
chr12	110978919	110979318	0.731495996	promoter-TSS	promoter-TSS (NM_175207)	-78	NM_175207	74251	Ankrd9	2500003O20Rik	ankyrin repeat domain 9	protein-coding
chr12	110703098	110703497	0.728915334	Intergenic	Intergenic	-6902	NM_010480	15519	Hsp90aa1	86kDa|89kDa|AL024080|AL024147|Hsp86-1|Hsp89|Hsp90|Hspca|hsp4	heat shock protein 90, alpha (cytosolic), class A member 1	protein-coding
chr12	79172368	79172767	0.727507666	promoter-TSS	promoter-TSS (NM_016800)	-109	NM_016800	53612	Vti1b	AU015348|GES30|MVti1b|SNARE|Vti1-rp1	vesicle transport through interaction with t-SNAREs 1B	protein-coding
chr12	102646365	102646764	0.719602248	intron	intron (NM_172584, intron 2 of 9)	38456	NR_035457	100316812	Mir1936	mir-1936|mmu-mir-1936	microRNA 1936	ncRNA
chr12	8499901	8500300	0.716512814	promoter-TSS	promoter-TSS (NM_007483)	-91	NM_007483	11852	Rhob	AA017882|Arh6|Arhb	ras homolog family member B	protein-coding
chr13	110943013	110943412	1.718997954	Intergenic	Intergenic	-39366	NR_131194	102636142	4930526H09Rik	-	RIKEN cDNA 4930526H09 gene	ncRNA
chr13	20786908	20787307	1.32311143	Intergenic	Intergenic	-7006	NM_012054	27052	Aoah	4930433E13Rik	acyloxyacyl hydrolase	protein-coding
chr13	110941795	110942194	1.302260502	Intergenic	L1_Mus2|LINE|L1	-38148	NR_131194	102636142	4930526H09Rik	-	RIKEN cDNA 4930526H09 gene	ncRNA
chr13	13954281	13954680	1.274582205	promoter-TSS	promoter-TSS (NR_155555)	-194	NR_155555	97884	B3galnt2	A930105D20Rik|C80633|D230016N13Rik	UDP-GalNAc:betaGlcNAc beta 1,3-galactosaminyltransferase, polypeptide 2	protein-coding
chr13	8645421	8645820	1.254478723	intron	intron (NM_052977, intron 3 of 9)	225424	NM_001039389	207615	Wdr37	-	WD repeat domain 37	protein-coding
chr13	93303574	93303973	1.217789922	promoter-TSS	promoter-TSS (NM_147176)	16	NM_001284189	26556	Homer1	PSD-Zip45|SYN47|Ves-1|homer-1|vesl-1	homer scaffolding protein 1	protein-coding
chr13	67060843	67061242	1.201705902	intron	CpG	128	NM_001166218	78251	Zfp712	4921504N20Rik|mszf31|mszf89	zinc finger protein 712	protein-coding
chr13	104178759	104179158	1.195423412	promoter-TSS	promoter-TSS (NM_001360778)	119	NM_001361538	81003	Trim23	6330516O20Rik|AI450195|Arfd1	tripartite motif-containing 23	protein-coding
chr13	84222248	84222647	1.174764878	promoter-TSS	promoter-TSS (NR_138587)	151	NM_001361911	72745	Tmem161b	2810446P07Rik|AI843389	transmembrane protein 161B	protein-coding
chr13	64432266	64432665	1.172142932	promoter-TSS	promoter-TSS (NM_053180)	-88	NM_053180	105278	Cdk20	4932702G04Rik|AU019450|AW558027|CDCH|Ccrk|PNQLARE|p42	cyclin-dependent kinase 20	protein-coding
chr13	92241560	92241959	1.165238064	intron	intron (NM_010829, intron 19 of 23)	-109931	NM_009027	19418	Rasgrf2	6330417G04Rik|AW048350|Grf2|Ras-GRF2	RAS protein-specific guanine nucleotide-releasing factor 2	protein-coding
chr13	89889043	89889442	1.163097131	intron	intron (NM_028012, intron 7 of 7)	-146730	NM_001081249	13003	Vcan	5430420N07Rik|9430051N09|Cspg2|DPEAAE|NG2|PG-M|PG-M(V0)|PG-M(V1)|hdf	versican	protein-coding
chr13	110541670	110542069	1.154780971	Intergenic	L2a|LINE|L2	146825	NM_152804	20620	Plk2	Snk	polo like kinase 2	protein-coding
chr13	3634012	3634411	1.14329624	intron	CpG	179	NM_178283	142688	Asb13	2210015B19Rik|6430573K02Rik|Asb-13|C85285	ankyrin repeat and SOCS box-containing 13	protein-coding
chr13	14039344	14039743	1.141538618	promoter-TSS	promoter-TSS (NM_178337)	95	NM_178337	70430	Tbce	2610206D02Rik|C530005D02Rik|pmn	tubulin-specific chaperone E	protein-coding
chr13	47043191	47043590	1.139370942	promoter-TSS	promoter-TSS (NM_016785)	-109	NM_172262	218214	Kdm1b	4632428N09Rik|AI482520|Aof1	lysine (K)-specific demethylase 1B	protein-coding
chr13	75157972	75158371	1.137100606	Intergenic	Intergenic	68314	NM_013628	18548	Pcsk1	Nec-1|Nec1|PC1|PC3|Phpp-1|SPC3	proprotein convertase subtilisin/kexin type 1	protein-coding
chr13	45718847	45719246	1.117844029	intron	intron (NM_001199305, intron 5 of 7)	211602	NM_025508	66355	Gmpr	2310004P21Rik|AV028449|GMPR 1	guanosine monophosphate reductase	protein-coding
chr13	46959176	46959575	1.10326126	Intergenic	RMER15|LTR|ERVL	-29657	NM_010617	16553	Kif13a	4930505I07Rik|mKIAA4109	kinesin family member 13A	protein-coding
chr13	100744046	100744445	1.090154159	intron	CpG	414	NM_001190264	66128	Mrps36	1110018B13Rik|S36mt	mitochondrial ribosomal protein S36	protein-coding
chr13	104109262	104109661	1.089148073	promoter-TSS	promoter-TSS (NM_001361054)	153	NM_029447	75805	Nln	4930472G13Rik|C79345	neurolysin (metallopeptidase M3 family)	protein-coding
chr13	9239461	9239860	1.082357208	Intergenic	Intergenic	-36865	NM_001081426	208440	Dip2c	2900024P20Rik|9630044M06|mKIAA0934	disco interacting protein 2 homolog C	protein-coding
chr13	75707281	75707680	1.071887493	promoter-TSS	promoter-TSS (NM_138953)	-4	NM_138953	192657	Ell2	-	elongation factor RNA polymerase II 2	protein-coding
chr13	55510426	55510825	1.066163874	intron	intron (NM_001114088, intron 2 of 12)	2821	NM_026131	67399	Pdlim7	LMP	PDZ and LIM domain 7	protein-coding
chr13	49341164	49341563	1.056808309	promoter-TSS	promoter-TSS (NM_001039180)	-186	NM_029791	76895	Bicd2	-	BICD cargo adaptor 2	protein-coding
chr13	9873563	9873962	1.051409419	Intergenic	Intergenic	-108441	NM_144516	66505	Zmynd11	2210402G22Rik|BS69	zinc finger, MYND domain containing 11	protein-coding
chr13	119408933	119409332	1.041286117	promoter-TSS	promoter-TSS (NM_008710)	-121	NM_008710	18115	Nnt	4930423F13Rik|AI323702|BB168308	nicotinamide nucleotide transhydrogenase	protein-coding
chr13	110394800	110395199	1.037459909	promoter-TSS	promoter-TSS (NM_152804)	-45	NM_152804	20620	Plk2	Snk	polo like kinase 2	protein-coding
chr13	40921508	40921907	1.032694238	intron	intron (NM_133219, intron 1 of 2)	4073	NM_133219	14538	Gcnt2	5330430K10Rik|IGnT|IGnTA|IGnTB|IGnTC	glucosaminyl (N-acetyl) transferase 2, I-branching enzyme	protein-coding
chr13	29986309	29986708	1.03218782	promoter-TSS	promoter-TSS (NM_010093)	-445	NM_010093	13557	E2f3	E2F3b|E2f3a	E2F transcription factor 3	protein-coding
chr13	56522363	56522762	1.03187435	promoter-TSS	promoter-TSS (NM_001346732)	90	NM_178674	213311	Fbxl21	D630045D17Rik|FBL3B|FBXL3B|Psttm	F-box and leucine-rich repeat protein 21	protein-coding
chr13	112987499	112987898	1.026190264	promoter-TSS	promoter-TSS (NM_001081062)	-104	NM_001081062	218630	Ccno	C86987|Ccnu|E130318K11|UDG2|Ung2	cyclin O	protein-coding
chr13	90089432	90089831	1.024144433	promoter-TSS	promoter-TSS (NM_028012)	-23	NM_028012	108138	Xrcc4	2310057B22Rik|AW413319|AW545101	X-ray repair complementing defective repair in Chinese hamster cells 4	protein-coding
chr13	112927339	112927738	1.023506149	promoter-TSS	promoter-TSS (NM_028151)	-142	NM_172594	218629	Dhx29	3732415M03|AU043276|Ddxx|E130202M19Rik	DEAH (Asp-Glu-Ala-His) box polypeptide 29	protein-coding
chr13	96670769	96671168	1.011982452	promoter-TSS	promoter-TSS (NM_001360165)	-32	NM_001360165	15357	Hmgcr	HMG-CoAR|Red	3-hydroxy-3-methylglutaryl-Coenzyme A reductase	protein-coding
chr13	119690067	119690466	1.010353129	promoter-TSS	promoter-TSS (NM_001291439)	-85	NM_145942	208715	Hmgcs1	B130032C06Rik	3-hydroxy-3-methylglutaryl-Coenzyme A synthase 1	protein-coding
chr13	81657571	81657970	1.005593684	promoter-TSS	promoter-TSS (NM_030257)	-36	NM_030257	80289	Lysmd3	1110030H10Rik|BC003322	LysM, putative peptidoglycan-binding, domain containing 3	protein-coding
chr13	111725509	111725908	1.001452843	Intergenic	CpG	39530	NM_172593	218613	Mier3	5730509D14|AU015422|D130064H19Rik	MIER family member 3	protein-coding
chr13	42245796	42246195	0.99984772	Intergenic	Intergenic	-55481	NM_010104	13614	Edn1	ET-1|PPET1|preproET	endothelin 1	protein-coding
chr13	112800559	112800958	0.988760241	promoter-TSS	promoter-TSS (NM_008247)	-19	NM_008903	19012	Plpp1	Hic53|Hpic53|LPP-1|LPP1|PAP-2a|PAP2-alpha|PAP2a|Ppap2a|mPAP	phospholipid phosphatase 1	protein-coding
chr13	32939170	32939569	0.98713173	Intergenic	Intergenic	-25892	NM_011454	20708	Serpinb6b	NK13|Spi12|ovalbumin	serine (or cysteine) peptidase inhibitor, clade B, member 6b	protein-coding
chr13	23453393	23453792	0.986105502	Intergenic	Intergenic	12309	NM_013483	12231	Btn1a1	Btn	butyrophilin, subfamily 1, member A1	protein-coding
chr13	100650978	100651377	0.972717348	promoter-TSS	promoter-TSS (NM_001283011)	-116	NM_001044371	19356	Rad17	MmRad24	RAD17 checkpoint clamp loader component	protein-coding
chr13	43775108	43775507	0.970092036	Intergenic	Charlie8|DNA|hAT-Charlie	-9805	NM_001289915	12522	Cd83	-	CD83 antigen	protein-coding
chr13	54693895	54694294	0.964522586	promoter-TSS	promoter-TSS (NR_027396)	-134	NR_027396	105239	Rnf44	AI854545|mKIAA1100	ring finger protein 44	protein-coding
chr13	49681905	49682304	0.954191566	promoter-TSS	promoter-TSS (NM_172015)	-26	NM_172015	105148	Iars	2510016L12Rik|AI327140|AU044614|E430001P04Rik|ILRS	isoleucine-tRNA synthetase	protein-coding
chr13	65240666	65241065	0.951623026	Intergenic	CpG	-35149	NM_175290	97895	Nlrp4f	C330026N02Rik|C86045|Nalp-kappa|Nalp4f	NLR family, pyrin domain containing 4F	protein-coding
chr13	74317123	74317522	0.951226799	promoter-TSS	promoter-TSS (NM_001359996)	4	NM_011051	18570	Pdcd6	AV299538|Alg2|MA-3|PS2|alg-2	programmed cell death 6	protein-coding
chr13	19395666	19396065	0.938274891	promoter-TSS	promoter-TSS (NM_001347485)	-52	NM_024270	76205	Stard3nl	0610035N01Rik|6530409L22Rik|AW124774|MENTHO	STARD3 N-terminal like	protein-coding
chr13	34162939	34163338	0.936695234	exon	exon (NM_001110515, exon 1 of 2)	174	NM_001101430	69666	Psmg4	PAC-4|mPAC4	proteasome (prosome, macropain) assembly chaperone 4	protein-coding
chr13	14630095	14630494	0.934541424	promoter-TSS	promoter-TSS (NM_134067)	36	NM_134067	105351	AW209491	-	expressed sequence AW209491	protein-coding
chr13	66904995	66905394	0.934426009	promoter-TSS	promoter-TSS (NM_001177750)	156	NM_026219	67530	Uqcrb	2210415M14Rik|QP-C|QPC|UQBC|UQBP|UQPC	ubiquinol-cytochrome c reductase binding protein	protein-coding
chr13	54687903	54688302	0.933458864	promoter-TSS	promoter-TSS (NM_001146026)	98	NM_001146027	105239	Rnf44	AI854545|mKIAA1100	ring finger protein 44	protein-coding
chr13	21734982	21735381	0.933022325	exon	exon (NM_178210, exon 1 of 1)	147	NM_178210	319159	Hist1h4j	-	histone cluster 1, H4j	protein-coding
chr13	75797663	75798062	0.928537921	Intergenic	Intergenic	-42023	NM_001360151	93692	Glrx	C86710|D13Wsu156e|Glrx1|Grx1|TTase	glutaredoxin	protein-coding
chr13	107890258	107890657	0.922018269	promoter-TSS	promoter-TSS (NM_145456)	-393	NM_145456	67263	Zswim6	2900036G02Rik|mKIAA1577	zinc finger SWIM-type containing 6	protein-coding
chr13	49213616	49214015	0.921785242	intron	intron (NM_026738, intron 1 of 5)	2211	NM_026738	68480	Card19	1110007C09Rik|AI851695|Bincard	caspase recruitment domain family, member 19	protein-coding
chr13	85289226	85289625	0.914260779	promoter-TSS	promoter-TSS (NM_145452)	61	NM_145452	218397	Rasa1	Gap|RasGAP|Rasa	RAS p21 protein activator 1	protein-coding
chr13	34691141	34691540	0.912827722	Intergenic	Intergenic	38417	NR_105041	101056149	Gm15908	-	predicted gene 15908	ncRNA
chr13	113601188	113601587	0.89901433	intron	intron (NM_130796, intron 1 of 1)	17177	NM_130796	170625	Snx18	Snag1	sorting nexin 18	protein-coding
chr13	103841456	103841855	0.89326325	intron	intron (NM_001005868, intron 18 of 26)	-67047	NM_001361085	218543	Srek1	8430401B01|AI450757|AI462342|SRrp508|SRrp86|Sfrs12|Srsf12	splicing regulatory glutamine/lysine-rich protein 1	protein-coding
chr13	70637876	70638275	0.890875923	promoter-TSS	promoter-TSS (NM_144837)	-441	NM_144837	218333	Ice1	C77245|mKIAA0947	interactor of little elongation complex ELL subunit 1	protein-coding
chr13	55528529	55528928	0.888315996	promoter-TSS	promoter-TSS (NM_013739)	-190	NM_013739	27261	Dok3	AI450713|Dokl	docking protein 3	protein-coding
chr13	59875649	59876048	0.885800317	Intergenic	Intergenic	-52701	NM_153538	214290	Tut7	6030448M23Rik|AA420405|Tent3b|Zcchc6	terminal uridylyl transferase 7	protein-coding
chr13	35147969	35148368	0.885643057	Intergenic	RMER19C|LTR|ERVK	19636	NR_153831	75197	4930529N20Rik	-	RIKEN cDNA 4930529N20 gene	ncRNA
chr13	34715383	34715782	0.878535927	Intergenic	RMER15-int|LTR|ERVL	-24060	NM_138746	108161	Fam50b	D0H6S2654E|X5L|XAP-5-like	family with sequence similarity 50, member B	protein-coding
chr13	104094803	104095202	0.867517985	intron	ORR1E|LTR|ERVL-MaLR	14612	NM_029447	75805	Nln	4930472G13Rik|C79345	neurolysin (metallopeptidase M3 family)	protein-coding
chr13	63430782	63431181	0.863904921	intron	intron (NM_001347515, intron 1 of 15)	764	NM_001042673	14088	Fancc	Facc	Fanconi anemia, complementation group C	protein-coding
chr13	95427560	95427959	0.862577241	Intergenic	ORR1E|LTR|ERVL-MaLR	17072	NM_198408	12919	Crhbp	CRH-BP	corticotropin releasing hormone binding protein	protein-coding
chr13	66932735	66933134	0.860521916	5' UTR	5' UTR (NM_008959, exon 1 of 13)	104	NM_008959	19210	Ptdss1	AU044268|AW539008|PSS-1|mKIAA0024	phosphatidylserine synthase 1	protein-coding
chr13	93192310	93192709	0.854178497	promoter-TSS	promoter-TSS (NM_133905)	-92	NR_154997	100715	Tent2	8030446C20Rik|AI649009|GLD-2|Gld2|Papd4	terminal nucleotidyltransferase 2	protein-coding
chr13	112349222	112349621	0.852872081	intron	intron (NM_001168404, intron 7 of 7)	60903	NM_001168404	77318	Ankrd55	C030011J08Rik	ankyrin repeat domain 55	protein-coding
chr13	76098481	76098880	0.847773404	promoter-TSS	promoter-TSS (NM_001360843)	-20	NM_029847	77041	Arsk	2810429K17Rik|4833414G15Rik	arylsulfatase K	protein-coding
chr13	14063341	14063740	0.843421445	promoter-TSS	promoter-TSS (NM_010282)	-52	NM_001331119	14593	Ggps1	1810026C22Rik|9530089B04Rik|AI843169|C79210	geranylgeranyl diphosphate synthase 1	protein-coding
chr13	98027697	98028096	0.839352291	intron	intron (NM_012026, intron 9 of 35)	178269	NM_012026	110596	Arhgef28	9230110L08Rik|AI323540|D13Bwg1089e|RIP2|Rgnef|RhoGEF|Rhoip2|p190RhoGEF	Rho guanine nucleotide exchange factor (GEF) 28	protein-coding
chr13	73803750	73804149	0.830208121	intron	intron (NM_001360694, intron 17 of 24)	40252	NM_011390	20499	Slc12a7	AA408796|D13Ertd261e|Kcc4	solute carrier family 12, member 7	protein-coding
chr13	22006123	22006522	0.825160872	intron	intron (NM_019429, intron 7 of 11)	3419	NM_019429	54373	Prss16	AI448615|TSSP	protease, serine 16 (thymus)	protein-coding
chr13	74640083	74640482	0.817734608	intron	intron (NM_030711, intron 1 of 18)	429	NM_030711	80898	Erap1	A-LAP|ARTS-1|Arts1|ERAAP|PILSA|PILSAP	endoplasmic reticulum aminopeptidase 1	protein-coding
chr13	107485651	107486050	0.817107873	Intergenic	Intergenic	16028	NR_045083	105120	AI197445	-	expressed sequence AI197445	ncRNA
chr13	110600111	110600510	0.815340364	Intergenic	L1MA5|LINE|L1	205266	NM_152804	20620	Plk2	Snk	polo like kinase 2	protein-coding
chr13	43304050	43304449	0.81493813	promoter-TSS	promoter-TSS (NM_001033399)	-77	NM_001033399	328232	Gfod1	9630032O13|AI850995	glucose-fructose oxidoreductase domain containing 1	protein-coding
chr13	94788848	94789247	0.807212177	intron	CpG	127	NM_009321	21371	Tbca	Tbca13	tubulin cofactor A	protein-coding
chr13	74245344	74245743	0.805370931	intron	intron (NM_009644, intron 4 of 10)	-36843	NM_177333	211446	Exoc3	2810050O03Rik|E430013E20Rik|Sec6|Sec6l1	exocyst complex component 3	protein-coding
chr13	97137729	97138128	0.800603321	promoter-TSS	promoter-TSS (NM_001271465)	-2	NM_021552	59050	Nsa2	5730427N09Rik|LNR42|Nsa2p|Tinp1|Yr29	NSA2 ribosome biogenesis homolog	protein-coding
chr13	64153146	64153545	0.798804964	promoter-TSS	promoter-TSS (NM_175494)	-146	NM_175494	238673	Zfp367	8030486J21Rik|ZFF29a|ZFF29b|Znf367	zinc finger protein 367	protein-coding
chr13	103774213	103774612	0.797172119	exon	exon (NM_001361085, exon 1 of 12)	196	NM_001361085	218543	Srek1	8430401B01|AI450757|AI462342|SRrp508|SRrp86|Sfrs12|Srsf12	splicing regulatory glutamine/lysine-rich protein 1	protein-coding
chr13	65112793	65113192	0.79635798	promoter-TSS	promoter-TSS (NM_001083901)	-10	NM_133680	66631	Mfsd14b	5730414C17Rik|AU045608|AW539692|Hiatl1	major facilitator superfamily domain containing 14B	protein-coding
chr13	75839627	75840026	0.792234947	promoter-TSS	promoter-TSS (NM_053108)	-59	NM_001360151	93692	Glrx	C86710|D13Wsu156e|Glrx1|Grx1|TTase	glutaredoxin	protein-coding
chr13	4771405	4771804	0.792109838	Intergenic	Intergenic	-162440	NM_018859	56043	Akr1e1	1810061I10Rik|Akr1e2	aldo-keto reductase family 1, member E1	protein-coding
chr13	104610314	104610713	0.791214476	Intergenic	Intergenic	206440	NM_001360094	67285	Cwc27	3110009E13Rik|NY-CO-10|Sdccag10	CWC27 spliceosome-associated protein	protein-coding
chr13	43788959	43789358	0.791214476	intron	intron (NM_001289915, intron 2 of 4)	4046	NM_009856	12522	Cd83	-	CD83 antigen	protein-coding
chr13	9093603	9094002	0.790985282	promoter-TSS	promoter-TSS (NM_172585)	-79	NM_001311117	217980	Larp4b	A630096F19|AI256361|D13Wsu64e|Larp5	La ribonucleoprotein domain family, member 4B	protein-coding
chr13	88821526	88821925	0.783565795	5' UTR	5' UTR (NM_010103, exon 1 of 10)	253	NM_010103	13612	Edil3	Del-1|Del1|Sox2-cre|Sox2Cre|Tg(Sox2-cre)1Amc	EGF-like repeats and discoidin I-like domains 3	protein-coding
chr13	111490268	111490667	0.778102066	promoter-TSS	promoter-TSS (NM_001361926)	-340	NM_001361926	73274	Gpbp1	1700034P14Rik|AU019836|D230035M11Rik|Gpbp|mGPBP	GC-rich promoter binding protein 1	protein-coding
chr13	112463707	112464106	0.777233324	promoter-TSS	promoter-TSS (NM_010560)	-164	NM_010560	16195	Il6st	5133400A03Rik|AA389424|BB405851|CD130|D13Ertd699e|gp130	interleukin 6 signal transducer	protein-coding
chr13	8885502	8885901	0.767228103	promoter-TSS	promoter-TSS (NM_145360)	95	NM_145360	319554	Idi1	4832416K17Rik|IPPI1	isopentenyl-diphosphate delta isomerase	protein-coding
chr13	23761284	23761683	0.76599341	promoter-TSS	promoter-TSS (NM_178192)	-234	NM_178192	326619	Hist1h4a	-	histone cluster 1, H4a	protein-coding
chr13	96542406	96542805	0.764095283	promoter-TSS	promoter-TSS (NM_001164222)	-26	NM_012048	27015	Polk	DINP|Dinb1	polymerase (DNA directed), kappa	protein-coding
chr13	59769677	59770076	0.757401335	promoter-TSS	promoter-TSS (NM_026921)	-87	NM_026921	69046	Isca1	1810010A06Rik|Hbld2	iron-sulfur cluster assembly 1	protein-coding
chr13	17694685	17695084	0.743222619	promoter-TSS	promoter-TSS (NM_138654)	-119	NM_138654	192136	Sugct	5033411D12Rik|D17907	succinyl-CoA glutarate-CoA transferase	protein-coding
chr13	21179812	21180211	0.740952659	promoter-TSS	promoter-TSS (NM_009054)	80	NM_009054	19720	Trim27	AW538890|Gm19403|Rfp	tripartite motif-containing 27	protein-coding
chr13	34002219	34002618	0.73802889	promoter-TSS	promoter-TSS (NM_001359997)	55	NM_001359997	19766	Ripk1	D330015H01Rik|RIP|RIP-1|Rinp|Rip1	receptor (TNFRSF)-interacting serine-threonine kinase 1	protein-coding
chr13	81711011	81711410	0.710682754	promoter-TSS	promoter-TSS (NM_028372)	-197	NM_001081176	67486	Polr3g	2310047G20Rik|AV275904|RPC32|RPC7	polymerase (RNA) III (DNA directed) polypeptide G	protein-coding
chr14	106011995	106012394	1.453337788	Intergenic	Intergenic	-94004	NM_198601	212085	Trim52	4921513B05Rik	tripartite motif-containing 52	protein-coding
chr14	18239038	18239437	1.335230056	promoter-TSS	promoter-TSS (NM_011584)	-131	NM_011584	353187	Nr1d2	RVR|Rev-erb	nuclear receptor subfamily 1, group D, member 2	protein-coding
chr14	54222304	54222703	1.32049671	Intergenic	Intergenic	31426	NM_010015	13135	Dad1	AI323713	defender against cell death 1	protein-coding
chr14	120910491	120910890	1.278016227	promoter-TSS	promoter-TSS (NM_023579)	-504	NM_023579	70572	Ipo5	1110011C18Rik|5730478E03Rik|AA409333|C76941|IMB3|Kpnb3|Ranbp5|imp5	importin 5	protein-coding
chr14	76278917	76279316	1.26420694	Intergenic	Intergenic	27654	NR_152108	72893	2900040C04Rik	-	RIKEN cDNA 2900040C04 gene	ncRNA
chr14	21500547	21500946	1.238283515	intron	CpG	961	NM_017479	54169	Kat6b	AI507552|B130044K16Rik|MYST-4|Morf|Myst4|mKIAA0383|qkf|querkopf	K(lysine) acetyltransferase 6B	protein-coding
chr14	46760287	46760686	1.215505562	promoter-TSS	promoter-TSS (NM_028222)	-55	NM_001360041	72391	Cdkn3	2410006H10Rik|KAP	cyclin-dependent kinase inhibitor 3	protein-coding
chr14	75844922	75845321	1.207814926	promoter-TSS	promoter-TSS (NM_009429)	-135	NM_009429	22070	Tpt1	TCTP|Trt|p21|p23	tumor protein, translationally-controlled 1	protein-coding
chr14	71103999	71104398	1.189009224	Intergenic	Intergenic	-147075	NR_046076	100043132	Gm4251	-	predicted gene 4251	ncRNA
chr14	103058919	103059318	1.184603452	Intergenic	Intergenic	-11098	NM_001033242	211286	Cln5	A730075N08Rik	ceroid-lipofuscinosis, neuronal 5	protein-coding
chr14	47189167	47189566	1.141693965	promoter-TSS	promoter-TSS (NM_008102)	47	NM_008102	14528	Gch1	GTP-CH|GTP-CH-I|GTPCH|Gch	GTP cyclohydrolase 1	protein-coding
chr14	82065214	82065613	1.134085456	Intergenic	Lx7|LINE|L1	2009877	NR_153783	102635012	Gm32455	-	predicted gene, 32455	ncRNA
chr14	18270997	18271396	1.125177233	promoter-TSS	promoter-TSS (NM_023526)	60	NM_001316711	69721	Nkiras1	2400004O09Rik|KBRAS1|kappaB-Ras1	NFKB inhibitor interacting Ras-like protein 1	protein-coding
chr14	50944388	50944787	1.09888083	exon	exon (NM_013632, exon 1 of 6)	284	NM_013632	18950	Pnp	AL024301|AU015798|Np|Np-1|Np-2|Pnp1	purine-nucleoside phosphorylase	protein-coding
chr14	37135129	37135528	1.088847384	promoter-TSS	promoter-TSS (NM_001199122)	-6	NM_078478	66092	Ghitm	1010001P14Rik|C77840|MICS1|PTD010|Tmbim5	growth hormone inducible transmembrane protein	protein-coding
chr14	66223674	66224073	1.082342885	intron	intron (NM_172498, intron 1 of 29)	-10049	NM_001360233	19229	Ptk2b	CADTK|CAKB|CAKbeta|E430023O05Rik|FADK2|FAK2|PYK2|Raftk	PTK2 protein tyrosine kinase 2 beta	protein-coding
chr14	64949927	64950326	1.058479587	promoter-TSS	promoter-TSS (NM_001253731)	81	NM_001253731	210925	Ints9	BC028953|D14Ertd231e	integrator complex subunit 9	protein-coding
chr14	63447818	63448217	1.054715313	intron	intron (NM_177628, intron 2 of 3)	11623	NM_177628	219148	Fam167a	A030013D21	family with sequence similarity 167, member A	protein-coding
chr14	66541279	66541678	1.045704812	Intergenic	MTEa|LTR|ERVL-MaLR	-93773	NM_013461	11549	Adra1a	Adra1c	adrenergic receptor, alpha 1a	protein-coding
chr14	20478688	20479087	1.031938151	intron	intron (NM_001110794, intron 1 of 12)	1246	NM_001110794	11750	Anxa7	AI265384|AI316497|Anx7|synexin	annexin A7	protein-coding
chr14	61172723	61173122	1.031000989	intron	CpG	34465	NM_015788	50720	Sacs	A230052M14|DNAJC29|E130115J16Rik	sacsin	protein-coding
chr14	66561536	66561935	1.030286967	Intergenic	Intergenic	-73516	NM_013461	11549	Adra1a	Adra1c	adrenergic receptor, alpha 1a	protein-coding
chr14	103012477	103012876	1.02918791	intron	intron (NR_045657, intron 2 of 2)	21127	NR_045657	71264	4933432I03Rik	-	RIKEN cDNA 4933432I03 gene	ncRNA
chr14	118635449	118635848	1.023544743	intron	intron (NM_001163676, intron 3 of 29)	41283	NM_001163675	239273	Abcc4	ABCC4-N1|D630049P08Rik|MOATB|MRP4	ATP-binding cassette, sub-family C (CFTR/MRP), member 4	protein-coding
chr14	61439872	61440271	1.018081499	promoter-TSS	promoter-TSS (NM_008466)	-124	NM_008466	16648	Kpna3	IPOA4	karyopherin (importin) alpha 3	protein-coding
chr14	101638064	101638463	1.009132681	intron	intron (NM_001168592, intron 1 of 2)	2208	NM_001033132	66200	Commd6	1110059J08Rik|1700063H17Rik	COMM domain containing 6	protein-coding
chr14	33185168	33185567	1.008415495	promoter-TSS	promoter-TSS (NM_001146022)	-301	NM_001146022	545030	Wdfy4	Gm18810	WD repeat and FYVE domain containing 4	protein-coding
chr14	57423988	57424387	0.998579295	5' UTR	5' UTR (NM_009376, exon 1 of 26)	116	NM_009376	21821	Ift88	AW552028|Tg737|Tg737Rpw|TgN737Rpw|Ttc10|flexo|fxo|orpk|polaris	intraflagellar transport 88	protein-coding
chr14	62530827	62531226	0.995182831	Intergenic	Intergenic	-24711	NM_001243857	629059	Fam124a	EG629059	family with sequence similarity 124, member A	protein-coding
chr14	36316570	36316969	0.99513416	Intergenic	Intergenic	221804	NM_175008	218921	4930474N05Rik	-	RIKEN cDNA 4930474N05 gene	protein-coding
chr14	64311742	64312141	0.992753228	intron	ORR1F|LTR|ERVL-MaLR	105015	NM_001253716	110265	Msra	2310045J23Rik|6530413P12Rik|MSR-A	methionine sulfoxide reductase A	protein-coding
chr14	75786821	75787220	0.984412761	promoter-TSS	promoter-TSS (NM_026232)	17	NM_026232	67554	Slc25a30	4933433D23Rik|AV025504|AV221431|AW319655|KMCP1	solute carrier family 25, member 30	protein-coding
chr14	67715774	67716173	0.975205886	promoter-TSS	promoter-TSS (NM_175384)	-125	NM_134073	105440	Kctd9	-	potassium channel tetramerisation domain containing 9	protein-coding
chr14	31188717	31189116	0.97371538	intron	intron (NM_022656, intron 7 of 20)	17910	NM_022656	64652	Nisch	1200007D05Rik|3202002H23Rik|AW494485|I-1|edsn	nischarin	protein-coding
chr14	26579794	26580193	0.970516786	intron	CpG	443	NM_145969	211922	Dennd6a	Fam116a	DENN/MADD domain containing 6A	protein-coding
chr14	7817839	7818238	0.969282682	promoter-TSS	promoter-TSS (NM_134080)	81	NM_134080	286940	Flnb	AL024016|Fln-b	filamin, beta	protein-coding
chr14	70057036	70057435	0.96133294	intron	intron (NM_028560, intron 6 of 6)	-20082	NM_001289925	13655	Egr3	Pilot	early growth response 3	protein-coding
chr14	76110779	76111178	0.960822034	promoter-TSS	promoter-TSS (NM_026177)	87	NM_013745	27275	Nufip1	Nufip	nuclear fragile X mental retardation protein interacting protein 1	protein-coding
chr14	66973114	66973513	0.959908015	Intergenic	Intergenic	35564	NM_009761	12177	Bnip3l	C86132|D14Ertd719e|Nip3L|Nix	BCL2/adenovirus E1B interacting protein 3-like	protein-coding
chr14	20082705	20083104	0.945679551	exon	exon (NM_026209, exon 1 of 2)	268	NM_026209	67509	Saysd1	1810063B07Rik|4930488P03Rik	SAYSVFN motif domain containing 1	protein-coding
chr14	120307937	120308336	0.943678248	intron	intron (NM_001360376, intron 1 of 8)	1684	NM_001360376	105559	Mbnl2	1110002M11Rik|AI047808|AI837313|AI849185|AL118326|MBLL|R75232|mKIAA4072	muscleblind like splicing factor 2	protein-coding
chr14	26970334	26970733	0.927585455	promoter-TSS	promoter-TSS (NM_145221)	18	NM_145221	72993	Appl1	2900057D21Rik|7330406P05Rik|AI585782|AW209077|BB022931|C88264|DIP13	adaptor protein, phosphotyrosine interaction, PH domain and leucine zipper containing 1	protein-coding
chr14	30951265	30951664	0.907910115	promoter-TSS	promoter-TSS (NM_011849)	87	NM_011849	23955	Nek4	Stk2	NIMA (never in mitosis gene a)-related expressed kinase 4	protein-coding
chr14	45219315	45219714	0.900693894	promoter-TSS	promoter-TSS (NM_001310534)	-89	NM_001310534	70561	Txndc16	5730420B22Rik|C77647	thioredoxin domain containing 16	protein-coding
chr14	120477517	120477916	0.893979738	promoter-TSS	promoter-TSS (NM_029519)	-745	NM_029519	76108	Rap2a	5830461H18Rik	RAS related protein 2a	protein-coding
chr14	31640956	31641355	0.882978372	promoter-TSS	promoter-TSS (NM_019975)	98	NM_025295	26363	Btd	-	biotinidase	protein-coding
chr14	103719018	103719417	0.882971357	Intergenic	Intergenic	-19785	NR_045148	70898	Slain1os	4921525B02Rik	SLAIN motif family, member 1, opposite strand	ncRNA
chr14	54464010	54464409	0.882641641	promoter-TSS	promoter-TSS (NM_022993)	62	NM_022993	65107	Lrp10	Lrp9	low-density lipoprotein receptor-related protein 10	protein-coding
chr14	55106244	55106643	0.874483466	TTS	TTS (NM_177049)	150	NM_007455	11766	Ap1g2	Adtg2|G2ad	adaptor protein complex AP-1, gamma 2 subunit	protein-coding
chr14	26637837	26638236	0.865682265	promoter-TSS	promoter-TSS (NM_007479)	-98	NM_007479	11843	Arf4	AA407803	ADP-ribosylation factor 4	protein-coding
chr14	54442497	54442896	0.86394016	TTS	TTS (NM_008608)	11098	NM_008608	17387	Mmp14	AI325305|MMP-X1|MT-MMP-1|MT1-MMP|sabe	matrix metallopeptidase 14 (membrane-inserted)	protein-coding
chr14	70443140	70443539	0.85375141	promoter-TSS	promoter-TSS (NR_029802)	-112	NM_001164082	67065	Polr3d	2810426M17Rik|44kDa|AI326118|AW489084|BN51T|RPC4|TSBN51	polymerase (RNA) III (DNA directed) polypeptide D	protein-coding
chr14	120275377	120275776	0.853529948	promoter-TSS	promoter-TSS (NM_001360378)	-93	NM_001360379	105559	Mbnl2	1110002M11Rik|AI047808|AI837313|AI849185|AL118326|MBLL|R75232|mKIAA4072	muscleblind like splicing factor 2	protein-coding
chr14	21820951	21821350	0.852527461	Intergenic	RMER1A|Other|Other	-10411	NM_011695	22334	Vdac2	Vdac6|mVDAC2|mVDAC6	voltage-dependent anion channel 2	protein-coding
chr14	20707194	20707593	0.846499975	promoter-TSS	promoter-TSS (NM_027996)	-159	NM_001252081	268721	Zswim8	2310021P13Rik|4832404P21Rik|Kiaa0913|mKIAA0913	zinc finger SWIM-type containing 8	protein-coding
chr14	55643268	55643667	0.844054201	promoter-TSS	promoter-TSS (NM_001360063)	-96	NM_001360063	74140	Tm9sf1	1200014D02Rik|AI893436|MP70	transmembrane 9 superfamily member 1	protein-coding
chr14	47361553	47361952	0.843761657	Intergenic	Intergenic	-12108	NM_010705	16854	Lgals3	GBP|L-34|Mac-2|gal3	lectin, galactose binding, soluble 3	protein-coding
chr14	62761253	62761652	0.839301395	promoter-TSS	promoter-TSS (NM_008715)	-340	NM_008715	18130	Ints6	2900075H24Rik|AI480962|DICE1|Ddx26|HDB|Notch2l	integrator complex subunit 6	protein-coding
chr14	45318532	45318931	0.839259798	promoter-TSS	promoter-TSS (NM_015774)	-159	NM_015774	50527	Ero1l	ERO1-L|Ero1a	ERO1-like (S. cerevisiae)	protein-coding
chr14	56667997	56668396	0.838671666	promoter-TSS	promoter-TSS (NM_023773)	-52	NM_023773	75339	Mphosph8	1500035L22Rik|4930548G07Rik|AU040635	M-phase phosphoprotein 8	protein-coding
chr14	22801304	22801703	0.831907578	intron	intron (NM_028275, intron 5 of 6)	-258705	NR_046307	74896	4930405A10Rik	4930456G20Rik	RIKEN cDNA 4930405A10 gene	ncRNA
chr14	31781514	31781913	0.830160452	intron	intron (NM_001024604, intron 1 of 27)	48702	NM_001024604	105522	Ankrd28	AI465466|AI604979|E430019N21Rik|mKIAA0379	ankyrin repeat domain 28	protein-coding
chr14	103346671	103347070	0.829468545	promoter-TSS	promoter-TSS (NM_207215)	-70	NM_207215	105689	Mycbp2	AU023734|AW107953|AW546647|C130061D10Rik|Pam|Phr1|R75243	MYC binding protein 2, E3 ubiquitin protein ligase	protein-coding
chr14	120263117	120263516	0.827980966	Intergenic	ORR1E|LTR|ERVL-MaLR	-12353	NM_001360379	105559	Mbnl2	1110002M11Rik|AI047808|AI837313|AI849185|AL118326|MBLL|R75232|mKIAA4072	muscleblind like splicing factor 2	protein-coding
chr14	73524912	73525311	0.82248007	exon	exon (NM_172527, exon 3 of 5)	138	NM_001360484	214254	Nudt15	6530403O17|A730068G11Rik|MTH2	nudix (nucleoside diphosphate linked moiety X)-type motif 15	protein-coding
chr14	20929070	20929469	0.820136614	promoter-TSS	promoter-TSS (NM_009502)	-129	NM_009502	22330	Vcl	9430097D22|AA571387|AI462105|AW545629	vinculin	protein-coding
chr14	61518650	61519049	0.819659357	Intergenic	Arthur1B|DNA|hAT-Tip100	26161	NR_045714	75349	4930556J02Rik	-	RIKEN cDNA 4930556J02 gene	ncRNA
chr14	25346119	25346518	0.818887421	Intergenic	Intergenic	-112867	NM_183208	328365	Zmiz1	BC065120|E330020C23|Gm10397|I920194n01|Rai17|Zimp10	zinc finger, MIZ-type containing 1	protein-coding
chr14	8172932	8173331	0.818067806	promoter-TSS	promoter-TSS (NM_024221)	-139	NM_024221	68263	Pdhb	2610103L06Rik|AL024199|C81408	pyruvate dehydrogenase (lipoamide) beta	protein-coding
chr14	59440778	59441177	0.814367865	promoter-TSS	promoter-TSS (NM_001360591)	14	NM_001360592	69008	Cab39l	1500031K13Rik|2810425O13Rik|4930520C08Rik|AA589432|MO2L	calcium binding protein 39-like	protein-coding
chr14	120325692	120326091	0.813583991	intron	intron (NM_001360380, intron 2 of 7)	19439	NM_001360376	105559	Mbnl2	1110002M11Rik|AI047808|AI837313|AI849185|AL118326|MBLL|R75232|mKIAA4072	muscleblind like splicing factor 2	protein-coding
chr14	60251568	60251967	0.811784588	promoter-TSS	promoter-TSS (NM_001362440)	-288	NM_001362439	71844	Nupl1	1700017F11Rik|Nup58|mKIAA0410	nucleoporin like 1	protein-coding
chr14	40966806	40967205	0.809744804	promoter-TSS	promoter-TSS (NM_145928)	-109	NM_145928	52588	Tspan14	AA958793|D14Ertd226e|Tm4sf14|tspan-14	tetraspanin 14	protein-coding
chr14	16364950	16365349	0.808972095	promoter-TSS	promoter-TSS (NM_009409)	-57	NM_009409	21974	Top2b	D230016L12Rik|Top-2	topoisomerase (DNA) II beta	protein-coding
chr14	54517298	54517697	0.807728428	promoter-TSS	promoter-TSS (NM_001313907)	-27	NM_013768	27374	Prmt5	Jbp1|Skb1	protein arginine N-methyltransferase 5	protein-coding
chr14	118136899	118137298	0.807385258	promoter-TSS	promoter-TSS (NM_021434)	-29	NM_021434	58245	Gpr180	AB041545|E130016I23Rik|Itr	G protein-coupled receptor 180	protein-coding
chr14	30626198	30626597	0.806593606	promoter-TSS	promoter-TSS (NM_011103)	-189	NM_011103	18753	Prkcd	AI385711|D14Ertd420e|PKC[d]|PKCdelta|Pkcd	protein kinase C, delta	protein-coding
chr14	52104104	52104503	0.805521486	promoter-TSS	promoter-TSS (NM_001360172)	-282	NM_001360182	15381	Hnrnpc	AL022939|D14Wsu171e|Hnrpc|Hnrpc1|Hnrpc2|hnRNPC1|hnRNPC2|hnrnp-C	heterogeneous nuclear ribonucleoprotein C	protein-coding
chr14	67188484	67188883	0.797256478	Intergenic	Intergenic	-44609	NM_010095	13592	Ebf2	D14Ggc1e|EBF-2|Mmot1|O/E-3|OE-3	early B cell factor 2	protein-coding
chr14	31336386	31336785	0.794746798	promoter-TSS	promoter-TSS (NM_001360187)	-53	NM_001360187	12339	Capn7	AU022319|PalBH	calpain 7	protein-coding
chr14	55681582	55681981	0.790548696	promoter-TSS	promoter-TSS (NM_145705)	36	NM_145705	28113	Tinf2	AW552114|D14Wsu146e|Tin2	Terf1 (TRF1)-interacting nuclear factor 2	protein-coding
chr14	21052248	21052647	0.789614187	promoter-TSS	promoter-TSS (NM_018829)	-5	NM_018829	55946	Ap3m1	1200013D09Rik|C78982|R75378	adaptor-related protein complex 3, mu 1 subunit	protein-coding
chr14	32159714	32160113	0.786098273	promoter-TSS	promoter-TSS (NM_001033988)	26	NM_001033988	27057	Ncoa4	ARA70|Rfg	nuclear receptor coactivator 4	protein-coding
chr14	21075899	21076298	0.784751394	promoter-TSS	promoter-TSS (NM_001243041)	-54	NM_001243041	11534	Adk	2310026J05Rik|5033405D03Rik|AI255373|AI987814|Ak	adenosine kinase	protein-coding
chr14	79587249	79587648	0.780705985	promoter-TSS	promoter-TSS (NM_026474)	-212	NM_026474	67955	Sugt1	2410174K12Rik|SGT1	SGT1, suppressor of G2 allele of SKP1 (S. cerevisiae)	protein-coding
chr14	55591182	55591581	0.771271529	promoter-TSS	promoter-TSS (NM_011190)	-280	NM_001029855	19188	Psme2	AA589371|AI788882|PA28b	proteasome (prosome, macropain) activator subunit 2 (PA28 beta)	protein-coding
chr14	20393425	20393824	0.766476387	promoter-TSS	promoter-TSS (NM_025440)	10	NM_025440	66242	Mrps16	1500011E11Rik|Mprs16|S16mt	mitochondrial ribosomal protein S16	protein-coding
chr14	121797728	121798127	0.764446509	promoter-TSS	promoter-TSS (NM_134074)	-193	NM_134074	105445	Dock9	AA959601|AW538057|B230309H04Rik|D14Wsu89e|Zizimin1|mKIAA1058	dedicator of cytokinesis 9	protein-coding
chr14	30593311	30593710	0.762420574	Intergenic	Intergenic	16800	NM_001310682	18753	Prkcd	AI385711|D14Ertd420e|PKC[d]|PKCdelta|Pkcd	protein kinase C, delta	protein-coding
chr14	49066399	49066798	0.757395283	promoter-TSS	promoter-TSS (NM_144535)	49	NM_001360070	74385	Ap5m1	4932432K03Rik|Mu5|Mudeng	adaptor-related protein complex 5, mu 1 subunit	protein-coding
chr14	24779085	24779484	0.747640723	Intergenic	CpG	288531	NM_001360586	20088	Rps24	-	ribosomal protein S24	protein-coding
chr14	47371675	47372074	0.724979772	Intergenic	Intergenic	-1986	NM_010705	16854	Lgals3	GBP|L-34|Mac-2|gal3	lectin, galactose binding, soluble 3	protein-coding
chr14	32085285	32085684	0.719165119	promoter-TSS	promoter-TSS (NR_104305)	-198	NR_104305	105638	Dph3	DELGIP1|DelgipP1|Desr1|KTI11|Zcsl2	diphthamine biosynthesis 3	protein-coding
chr15	59783985	59784384	1.606372612	Intergenic	Intergenic	10775	NR_045076	100503021	Gm19510	-	predicted gene, 19510	ncRNA
chr15	36631119	36631518	1.532733565	Intergenic	MamRep605|LTR?|LTR?	-22345	NM_008774	18458	Pabpc1	PABP|Pabp1|PabpI|Pabpl1|ePAB	poly(A) binding protein, cytoplasmic 1	protein-coding
chr15	34336300	34336699	1.467892727	intron	intron (NM_001358780, intron 2 of 18)	21373	NM_001256161	77358	9430069I07Rik	-	RIKEN cDNA 9430069I07 gene	protein-coding
chr15	7838413	7838812	1.45945494	Intergenic	Intergenic	23062	NM_001301357	14573	Gdnf	AI385739|ATF	glial cell line derived neurotrophic factor	protein-coding
chr15	50703800	50704199	1.457955018	intron	intron (NM_001310481, intron 4 of 5)	185050	NM_001310481	83925	Trps1	AI115454|AI447310|D15Ertd586e	transcriptional repressor GATA binding 1	protein-coding
chr15	98672771	98673170	1.415021554	intron	intron (NM_172612, intron 3 of 4)	4491	NM_172612	223881	Rnd1	A830014L09Rik|Arhs	Rho family GTPase 1	protein-coding
chr15	66998399	66998798	1.412245022	Intergenic	Intergenic	-28957	NM_008681	17988	Ndrg1	CAP43|CMT4D|DRG1|HMSNL|NMSL|Ndr1|Ndrl|PROXY1|RTP|TDD5	N-myc downstream regulated gene 1	protein-coding
chr15	62079513	62079912	1.411225682	intron	intron (NR_132746, intron 1 of 6)	40455	NR_132746	19296	Pvt1	Ayu21-84Imeg|Gt(pU21)84Imeg|Mis-1|Mlvi-1|Pvt-1	Pvt1 oncogene	ncRNA
chr15	38544056	38544455	1.401756339	Intergenic	Intergenic	-24989	NM_001102458	54375	Azin1	1700085L02Rik|AZI|Oazi|Oazin	antizyme inhibitor 1	protein-coding
chr15	67780848	67781247	1.393044495	Intergenic	Intergenic	477809	NM_198644	380993	Zfat	Gm922|Zfat1|Zfp406	zinc finger and AT hook domain containing	protein-coding
chr15	96638169	96638568	1.366362629	intron	intron (NM_001166458, intron 1 of 15)	3594	NM_134086	105727	Slc38a1	AA408026|AA409865|AL022800|AU015942|NAT2	solute carrier family 38, member 1	protein-coding
chr15	58997867	58998266	1.36516407	intron	intron (NM_001146180, intron 3 of 13)	64265	NM_001364808	66218	Ndufb9	1190008J14Rik|CI-B22	NADH:ubiquinone oxidoreductase subunit B9	protein-coding
chr15	7857409	7857808	1.348011585	Intergenic	Intergenic	42058	NM_001301357	14573	Gdnf	AI385739|ATF	glial cell line derived neurotrophic factor	protein-coding
chr15	99715105	99715504	1.315944624	TTS	TTS (NR_155353)	-2283	NM_010271	14555	Gpd1	AI747587|GPD-C|GPDH-C|Gdc-1|Gdc1	glycerol-3-phosphate dehydrogenase 1 (soluble)	protein-coding
chr15	62328488	62328887	1.315938973	Intergenic	Intergenic	-109236	NR_003523	67552	H2afy3	4933432H23Rik	H2A histone family, member Y3	pseudo
chr15	77798677	77799076	1.304576396	intron	intron (NM_022410, intron 3 of 40)	-41866	NM_001357895	239552	Apol8	9830006J20Rik|APOL-II|Apol2	apolipoprotein L 8	protein-coding
chr15	5495281	5495680	1.282115051	promoter-TSS	promoter-TSS (NR_045274)	-838	NR_045274	71432	5430437J10Rik	-	RIKEN cDNA 5430437J10 gene	ncRNA
chr15	73148747	73149146	1.281044982	intron	intron (NM_153178, intron 1 of 18)	36001	NM_153178	239528	Ago2	1110029L17Rik|2310051F07Rik|AI225898|AL022874|AW546247|Eif2c2|Gerp95|Gm10365|mKIAA4215	argonaute RISC catalytic subunit 2	protein-coding
chr15	59845184	59845583	1.261253134	Intergenic	Intergenic	-50424	NR_045076	100503021	Gm19510	-	predicted gene, 19510	ncRNA
chr15	9528254	9528653	1.259432829	intron	intron (NM_001355680, intron 1 of 7)	1423	NM_001355680	16197	Il7r	CD127|IL-7Ralpha	interleukin 7 receptor	protein-coding
chr15	25932979	25933378	1.257297631	promoter-TSS	promoter-TSS (NM_001277318)	-374	NM_001277318	66270	Retreg1	1810015C04Rik|AU015349|Fam134b|Retreg1d	reticulophagy regulator 1	protein-coding
chr15	27923747	27924146	1.24440852	intron	intron (NM_001081302, intron 1 of 56)	101902	NM_001081302	223435	Trio	6720464I07Rik|AA408740|Solo	triple functional domain (PTPRF interacting)	protein-coding
chr15	25916218	25916617	1.242517959	intron	intron (NM_001034851, intron 3 of 8)	-17135	NM_001277318	66270	Retreg1	1810015C04Rik|AU015349|Fam134b|Retreg1d	reticulophagy regulator 1	protein-coding
chr15	28070868	28071267	1.240550177	Intergenic	Intergenic	-45219	NM_001081302	223435	Trio	6720464I07Rik|AA408740|Solo	triple functional domain (PTPRF interacting)	protein-coding
chr15	86278396	86278795	1.233862645	intron	intron (NM_001358062, intron 1 of 9)	920	NM_001358062	223754	Tbc1d22a	BC023106|D15Ertd781e	TBC1 domain family, member 22a	protein-coding
chr15	8168769	8169168	1.232257404	promoter-TSS	promoter-TSS (NM_001162906)	-138	NM_001162906	73692	Cplane1	2410089E03Rik|4732468D17Rik|Hug|Jbts17|b2b012Clo	ciliogenesis and planar polarity effector 1	protein-coding
chr15	59481043	59481442	1.226211604	intron	intron (NM_026746, intron 4 of 6)	107044	NM_001164604	68501	Nsmce2	1110014D18Rik|AI661537	NSE2/MMS21 homolog, SMC5-SMC6 complex SUMO ligase	protein-coding
chr15	59158880	59159279	1.224398632	Intergenic	Intergenic	-77053	NM_001146180	211401	Mtss1	2310003N14Rik|BC024131|D130001D01Rik|Mim|mKIAA0429	MTSS I-BAR domain containing 1	protein-coding
chr15	82987835	82988234	1.195134469	Intergenic	Intergenic	-28738	NR_037241	100526477	Mir3080	mmu-mir-3080	microRNA 3080	ncRNA
chr15	94543567	94543966	1.189769227	promoter-TSS	promoter-TSS (NM_172437)	106	NM_029926	266632	Irak4	8430405M07Rik|9330209D03Rik|IRAK-4|NY-REN-64	interleukin-1 receptor-associated kinase 4	protein-coding
chr15	36792332	36792731	1.189332926	intron	CpG	-1599	NM_001253807	22631	Ywhaz	1110013I11Rik|14-3-3zeta|AI596267|AL022924|AU020854	tyrosine 3-monooxygenase/tryptophan 5-monooxygenase activation protein, zeta polypeptide	protein-coding
chr15	90680101	90680500	1.18493366	promoter-TSS	promoter-TSS (NM_025815)	-912	NM_001033851	66871	Cpne8	1200003E11Rik|1500031E20Rik	copine VIII	protein-coding
chr15	30150590	30150989	1.183936054	Intergenic	Intergenic	-21745	NM_008729	18163	Ctnnd2	Catnd2|Nprap|neurojugin	catenin (cadherin associated protein), delta 2	protein-coding
chr15	103393553	103393952	1.174870241	Intergenic	Intergenic	-26961	NM_001314041	16402	Itga5	Cd49e|Fnra|VLA5	integrin alpha 5 (fibronectin receptor alpha)	protein-coding
chr15	103370443	103370842	1.173878236	Intergenic	Intergenic	-3851	NM_001314041	16402	Itga5	Cd49e|Fnra|VLA5	integrin alpha 5 (fibronectin receptor alpha)	protein-coding
chr15	55112242	55112641	1.168167172	non-coding	non-coding (NR_045093, exon 2 of 5)	124	NM_145470	97998	Deptor	Depdc6	DEP domain containing MTOR-interacting protein	protein-coding
chr15	5116278	5116677	1.157380343	promoter-TSS	promoter-TSS (NM_026069)	-136	NM_026069	67281	Rpl37	3110005M08Rik	ribosomal protein L37	protein-coding
chr15	76701452	76701851	1.153054793	5' UTR	5' UTR (NM_027122, exon 1 of 5)	109	NM_027122	69572	Mfsd3	2310010G13Rik	major facilitator superfamily domain containing 3	protein-coding
chr15	59598841	59599240	1.150444161	intron	intron (NM_026746, intron 6 of 6)	-49614	NM_144549	211770	Trib1	A530090O15Rik|TRB-1|Trb1	tribbles pseudokinase 1	protein-coding
chr15	58988942	58989341	1.148760506	intron	intron (NM_001146180, intron 3 of 13)	55340	NM_001364808	66218	Ndufb9	1190008J14Rik|CI-B22	NADH:ubiquinone oxidoreductase subunit B9	protein-coding
chr15	89429468	89429867	1.148006088	non-coding	non-coding (NR_037154, exon 1 of 11)	260	NR_037154	12651	Chkb	Chetk|Chkl|Ck|Ck/Ek|Ck/Ek-beta|Ckb|Ckekb|Ek	choline kinase beta	protein-coding
chr15	62320967	62321366	1.145488019	Intergenic	Intergenic	-101715	NR_003523	67552	H2afy3	4933432H23Rik	H2A histone family, member Y3	pseudo
chr15	90224286	90224685	1.143047754	TTS	TTS (NR_106106)	125	NR_106106	102466838	Mir7648	Gm27736|mmu-mir-7648	microRNA 7648	ncRNA
chr15	76639628	76640027	1.136177315	intron	CpG	102	NM_183091	72749	Tonsl	2810439M11Rik|Nfkbil2	tonsoku-like, DNA repair protein	protein-coding
chr15	38602179	38602578	1.131764892	Intergenic	L1MB7|LINE|L1	-7444	NR_045757	69679	2310043O21Rik	-	RIKEN cDNA 2310043O21 gene	ncRNA
chr15	26432495	26432894	1.129000294	Intergenic	Intergenic	123646	NM_001310774	211147	11-Mar	9630025C22	membrane-associated ring finger (C3HC4) 11	protein-coding
chr15	38572601	38573000	1.127953006	intron	intron (NR_045757, intron 2 of 2)	22134	NR_045757	69679	2310043O21Rik	-	RIKEN cDNA 2310043O21 gene	ncRNA
chr15	6569063	6569462	1.127904343	Intergenic	Intergenic	-10585	NM_011815	23880	Fyb	ADAP|B630013F22Rik|FYB-120/130|Fyb1|Slap130|p120/130|p120/p130	FYN binding protein	protein-coding
chr15	66807249	66807648	1.127355273	intron	intron (NM_001029841, intron 1 of 7)	24381	NM_009192	20491	Sla	Slap|Slap-1	src-like adaptor	protein-coding
chr15	12824551	12824950	1.124709896	promoter-TSS	promoter-TSS (NM_001166360)	-65	NM_026799	14000	Drosha	1110013A17Rik|AI874853|Etohi2|Rn3|Rnasen	drosha, ribonuclease type III	protein-coding
chr15	80053957	80054356	1.121363063	Intergenic	Intergenic	24423	NR_028282	100302601	Snord83b	MBII-10	small nucleolar RNA, C/D box 83B	snoRNA
chr15	76331030	76331429	1.121093479	promoter-TSS	promoter-TSS (NM_010331)	-65	NM_010331	14731	Gpaa1	C80044|mGAA1	GPI anchor attachment protein 1	protein-coding
chr15	67176636	67177035	1.117074122	promoter-TSS	promoter-TSS (NM_009177)	47	NM_009177	20442	St3gal1	5330418N22Rik|AI467004|ST3GalI|Siat4|Siat4a|St3gal-1	ST3 beta-galactoside alpha-2,3-sialyltransferase 1	protein-coding
chr15	32347198	32347597	1.115384844	intron	intron (NM_009154, intron 2 of 22)	102584	NM_009154	20356	Sema5a	5930434A13|9130201M22Rik|AI464145|Semaf|semF	sema domain, seven thrombospondin repeats (type 1 and type 1-like), transmembrane domain (TM) and short cytoplasmic domain, (semaphorin) 5A	protein-coding
chr15	59823192	59823591	1.113857797	Intergenic	Intergenic	-28432	NR_045076	100503021	Gm19510	-	predicted gene, 19510	ncRNA
chr15	76204061	76204460	1.111206844	intron	intron (NM_011117, intron 1 of 31)	2061	NM_201389	18810	Plec	AA591047|AU042537|EBS1|PCN|PLTN|Plec1	plectin	protein-coding
chr15	25287836	25288235	1.107168375	Intergenic	Intergenic	125729	NM_027395	70350	Basp1	2610024P12Rik|CAP-23|CAP23|Ckap3|NAP-22|NAP22	brain abundant, membrane attached signal protein 1	protein-coding
chr15	28081132	28081531	1.09923323	Intergenic	Intergenic	-55483	NM_001081302	223435	Trio	6720464I07Rik|AA408740|Solo	triple functional domain (PTPRF interacting)	protein-coding
chr15	73434887	73435286	1.09617702	Intergenic	Intergenic	-11895	NM_001358045	14083	Ptk2	FADK 1|FAK|FRNK|Fadk|p125FAK	PTK2 protein tyrosine kinase 2	protein-coding
chr15	27937731	27938130	1.093916043	intron	intron (NM_001081302, intron 1 of 56)	87918	NM_001081302	223435	Trio	6720464I07Rik|AA408740|Solo	triple functional domain (PTPRF interacting)	protein-coding
chr15	31184656	31185055	1.093854336	Intergenic	LTR16A2|LTR|ERVL	-39530	NM_146057	223453	Dap	4921531N22Rik|AI789753|AU040360	death-associated protein	protein-coding
chr15	10696855	10697254	1.087651107	intron	intron (NM_001166408, intron 1 of 17)	16486	NM_030690	75646	Rai14	1700008J19Rik|1700020L11Rik|Ankycorbin|Norpeg|mKIAA1334	retinoic acid induced 14	protein-coding
chr15	7878003	7878402	1.087317949	intron	intron (NM_001081402, intron 17 of 17)	62652	NM_001301357	14573	Gdnf	AI385739|ATF	glial cell line derived neurotrophic factor	protein-coding
chr15	83009482	83009881	1.086345519	intron	intron (NM_001271411, intron 4 of 5)	13457	NM_001271414	74039	Nfam1	4921501M20Rik|Cnaip	Nfat activating molecule with ITAM motif 1	protein-coding
chr15	32920431	32920830	1.085648538	promoter-TSS	promoter-TSS (NM_008304)	-93	NM_008304	15529	Sdc2	4833414L08Rik|AA960457|Hspg1|Synd2|syndecan-2	syndecan 2	protein-coding
chr15	84235655	84236054	1.085270235	intron	intron (NM_133167, intron 1 of 12)	3811	NM_133167	170736	Parvb	AI595373|AW742462|D15Gsk1|affixin	parvin, beta	protein-coding
chr15	79030613	79031012	1.082706405	promoter-TSS	promoter-TSS (NM_001161712)	-62	NM_013847	26912	Gcat	AI526977|Kbl	glycine C-acetyltransferase (2-amino-3-ketobutyrate-coenzyme A ligase)	protein-coding
chr15	10981607	10982006	1.081382763	promoter-TSS	promoter-TSS (NM_008537)	50	NM_008537	17117	Amacr	Macr1	alpha-methylacyl-CoA racemase	protein-coding
chr15	59480517	59480916	1.079818996	intron	intron (NM_026746, intron 4 of 6)	106518	NM_001164604	68501	Nsmce2	1110014D18Rik|AI661537	NSE2/MMS21 homolog, SMC5-SMC6 complex SUMO ligase	protein-coding
chr15	58927613	58928012	1.073771137	intron	intron (NM_001368634, intron 2 of 8)	5926	NM_001368636	69694	Tatdn1	2310079P03Rik|CDA11	TatD DNase domain containing 1	protein-coding
chr15	25915034	25915433	1.07258926	intron	intron (NM_001034851, intron 3 of 8)	-18319	NM_001277318	66270	Retreg1	1810015C04Rik|AU015349|Fam134b|Retreg1d	reticulophagy regulator 1	protein-coding
chr15	26361702	26362101	1.071631091	intron	intron (NM_001310774, intron 2 of 2)	52853	NM_001310774	211147	11-Mar	9630025C22	membrane-associated ring finger (C3HC4) 11	protein-coding
chr15	62134846	62135245	1.071501989	intron	intron (NR_132746, intron 2 of 6)	84406	NR_003523	67552	H2afy3	4933432H23Rik	H2A histone family, member Y3	pseudo
chr15	102670748	102671147	1.071392454	promoter-TSS	promoter-TSS (NM_026468)	100	NM_026468	67942	Atp5g2	1810041M08Rik|Atp5mc2	ATP synthase, H+ transporting, mitochondrial F0 complex, subunit C2 (subunit 9)	protein-coding
chr15	67714196	67714595	1.07068949	Intergenic	Intergenic	487626	NR_045140	69334	1700012I11Rik	-	RIKEN cDNA 1700012I11 gene	ncRNA
chr15	83166575	83166974	1.070405464	intron	intron (NM_029787, intron 1 of 8)	5409	NM_029787	109754	Cyb5r3	0610016L08Rik|2500002N19Rik|B5R|C85115|Dia-1|Dia1|WU:Cyb5r3	cytochrome b5 reductase 3	protein-coding
chr15	76196181	76196580	1.069530473	promoter-TSS	promoter-TSS (NM_201394)	-670	NM_201394	18810	Plec	AA591047|AU042537|EBS1|PCN|PLTN|Plec1	plectin	protein-coding
chr15	10485956	10486355	1.068494025	promoter-TSS	promoter-TSS (NM_026396)	117	NM_001289447	19355	Rad1	mRAD1	RAD1 checkpoint DNA exonuclease	protein-coding
chr15	90679304	90679703	1.068227969	promoter-TSS	promoter-TSS (NM_025815)	-115	NM_001033851	66871	Cpne8	1200003E11Rik|1500031E20Rik	copine VIII	protein-coding
chr15	12117474	12117873	1.060729354	promoter-TSS	promoter-TSS (NM_011767)	-178	NM_011767	22763	Zfr	C920030H05Rik	zinc finger RNA binding protein	protein-coding
chr15	81960764	81961163	1.059929602	promoter-TSS	promoter-TSS (NM_001282041)	-33	NM_001282041	29858	Pmm1	C77612	phosphomannomutase 1	protein-coding
chr15	34026868	34027267	1.056441003	Intergenic	RodERV21-int|LTR|ERV1	-55652	NM_001357925	67154	Mtdh	2610103J23Rik|3D3|3D3/Lyric|AEG-1|AV353288|D8Bwg1112e|Lyric	metadherin	protein-coding
chr15	59552437	59552836	1.051064755	intron	intron (NM_026746, intron 4 of 6)	-96018	NM_144549	211770	Trib1	A530090O15Rik|TRB-1|Trb1	tribbles pseudokinase 1	protein-coding
chr15	90189022	90189421	1.049616436	Intergenic	Intergenic	-35090	NM_001033441	380959	Alg10b	AA469671|AU045404|AW123895|C85569|Deaf1|Gm917|nse5	asparagine-linked glycosylation 10B (alpha-1,2-glucosyltransferase)	protein-coding
chr15	88863805	88864204	1.049308946	intron	intron (NM_145478, intron 4 of 5)	1810	NM_145478	223775	Pim3	BC026639|Kid1	proviral integration site 3	protein-coding
chr15	27625082	27625481	1.046796588	intron	intron (NM_001013792, intron 1 of 6)	5412	NM_001013792	432940	Otulin	C79097|Fam105b|m3Sapc|m7-1Sapc	OTU deubiquitinase with linear linkage specificity	protein-coding
chr15	99875447	99875846	1.046715965	promoter-TSS	promoter-TSS (NM_001113545)	-190	NM_001113545	65970	Lima1	Eplin	LIM domain and actin binding 1	protein-coding
chr15	81301170	81301569	1.044861388	Intergenic	Intergenic	-49507	NR_077230	78102	8430426J06Rik	-	RIKEN cDNA 8430426J06 gene	ncRNA
chr15	91615448	91615847	1.043424593	Intergenic	Intergenic	-42386	NM_001033633	239606	Slc2a13	6530403A04|A630029G22Rik|AI505012|Gm308	solute carrier family 2 (facilitated glucose transporter), member 13	protein-coding
chr15	85832174	85832573	1.036516593	promoter-TSS	promoter-TSS (NM_001033337)	69	NM_001033337	239570	Ttc38	9030019H09	tetratricopeptide repeat domain 38	protein-coding
chr15	36609145	36609544	1.036483944	promoter-TSS	promoter-TSS (NM_008774)	-371	NM_008774	18458	Pabpc1	PABP|Pabp1|PabpI|Pabpl1|ePAB	poly(A) binding protein, cytoplasmic 1	protein-coding
chr15	67134685	67135084	1.034807206	intron	intron (NM_009177, intron 2 of 8)	41998	NM_009177	20442	St3gal1	5330418N22Rik|AI467004|ST3GalI|Siat4|Siat4a|St3gal-1	ST3 beta-galactoside alpha-2,3-sialyltransferase 1	protein-coding
chr15	31453459	31453858	1.032776943	promoter-TSS	promoter-TSS (NM_145852)	31	NM_145852	252967	Ropn1l	ASP|AV047578|Akapasp	ropporin 1-like	protein-coding
chr15	73090413	73090812	1.03201989	intron	CpG	200	NM_053068	93696	Chrac1	2410152E03Rik|2810406L04Rik|YCL1	chromatin accessibility complex 1	protein-coding
chr15	88902553	88902952	1.030099249	Intergenic	Intergenic	40558	NM_145478	223775	Pim3	BC026639|Kid1	proviral integration site 3	protein-coding
chr15	5539453	5539852	1.027936399	non-coding	non-coding (NR_045274, exon 2 of 5)	43334	NR_045274	71432	5430437J10Rik	-	RIKEN cDNA 5430437J10 gene	ncRNA
chr15	26374453	26374852	1.026954581	intron	intron (NM_001310774, intron 2 of 2)	65604	NM_001310774	211147	11-Mar	9630025C22	membrane-associated ring finger (C3HC4) 11	protein-coding
chr15	25354813	25355212	1.026536024	Intergenic	Intergenic	58752	NM_027395	70350	Basp1	2610024P12Rik|CAP-23|CAP23|Ckap3|NAP-22|NAP22	brain abundant, membrane attached signal protein 1	protein-coding
chr15	25622191	25622590	1.025948091	promoter-TSS	promoter-TSS (NM_019472)	-160	NM_019472	17909	Myo10	AW048724|D15Ertd600e|mKIAA0799|myosin-X	myosin X	protein-coding
chr15	43476994	43477393	1.02168082	promoter-TSS	promoter-TSS (NR_046064)	-36	NM_025736	66736	Emc2	4921531G14Rik|AV060620|AW209495|Ttc35	ER membrane protein complex subunit 2	protein-coding
chr15	93275242	93275641	1.021361677	promoter-TSS	promoter-TSS (NM_001033275)	-262	NM_001033275	223827	Gxylt1	Glt8d3|Gm1228|Gm87	glucoside xylosyltransferase 1	protein-coding
chr15	89355644	89356043	1.020493968	promoter-TSS	promoter-TSS (NM_178919)	124	NM_001115132	52683	Ncaph2	-	non-SMC condensin II complex, subunit H2	protein-coding
chr15	38710119	38710518	1.017679711	Intergenic	Intergenic	18198	NR_131206	105463124	Gm45924	Borg	predicted gene, 45924	ncRNA
chr15	102136091	102136490	1.017353322	promoter-TSS	promoter-TSS (NM_001033277)	-75	NM_001033277	223918	Spryd3	BC008150	SPRY domain containing 3	protein-coding
chr15	76879031	76879430	1.016623378	promoter-TSS	promoter-TSS (NM_145916)	-23	NM_001358818	223669	Zfp7	KRAB20|KRAB7|Krox-2|Zfp-7|Zfp65|Zfp80|Zfp86-rs1|mszf73-2	zinc finger protein 7	protein-coding
chr15	77036758	77037157	1.016585678	intron	intron (NM_013593, intron 1 of 3)	-8118	NM_001163621	71939	Apol6	2310076O14Rik	apolipoprotein L 6	protein-coding
chr15	99370322	99370721	1.011442157	promoter-TSS	promoter-TSS (NM_001310622)	-39	NM_011711	22379	Fmnl3	2700073B04Rik|FBP11|Wbp3|mKIAA2014	formin-like 3	protein-coding
chr15	54120614	54121013	1.010622404	Intergenic	Intergenic	157671	NM_008764	18383	Tnfrsf11b	OCIF|Opg|TR1	tumor necrosis factor receptor superfamily, member 11b (osteoprotegerin)	protein-coding
chr15	62043726	62044125	1.007419765	intron	intron (NR_132746, intron 1 of 6)	4668	NR_132746	19296	Pvt1	Ayu21-84Imeg|Gt(pU21)84Imeg|Mis-1|Mlvi-1|Pvt-1	Pvt1 oncogene	ncRNA
chr15	80024384	80024783	1.006401951	Intergenic	Intergenic	-9606	NM_011057	18591	Pdgfb	PDGF-2|PDGF-B|Sis|c-sis	platelet derived growth factor, B polypeptide	protein-coding
chr15	53346214	53346613	1.005207915	promoter-TSS	promoter-TSS (NM_010162)	-230	NM_010162	14042	Ext1	AA409028	exostoses (multiple) 1	protein-coding
chr15	59650555	59650954	1.000444305	intron	intron (NM_144549, intron 1 of 2)	2100	NM_144549	211770	Trib1	A530090O15Rik|TRB-1|Trb1	tribbles pseudokinase 1	protein-coding
chr15	38384676	38385075	0.998175977	Intergenic	Intergenic	-84164	NM_001289471	21847	Klf10	AI115143|EGR[a]|Egral|Gdnfif|TIEG-1|Tieg|Tieg1|mGIF	Kruppel-like factor 10	protein-coding
chr15	89180764	89181163	0.996834261	promoter-TSS	promoter-TSS (NM_001284506)	-175	NM_138749	140570	Plxnb2	Debt|plexin-B2	plexin B2	protein-coding
chr15	57976052	57976451	0.995722586	Intergenic	Intergenic	-9652	NM_173862	239463	Fam83a	-	family with sequence similarity 83, member A	protein-coding
chr15	64542283	64542682	0.995479225	Intergenic	Intergenic	-159563	NM_001276467	13196	Asap1	AV239055|DEF-1|Ddef1|PAP|mKIAA1249|s19	ArfGAP with SH3 domain, ankyrin repeat and PH domain1	protein-coding
chr15	77842168	77842567	0.993879084	promoter-TSS	promoter-TSS (NM_022410)	-192	NM_022410	17886	Myh9	Fltn|Myhn-1|Myhn1|NMHCIIA|NMMHC-A|NMMHC-IIA|TU72.6	myosin, heavy polypeptide 9, non-muscle	protein-coding
chr15	89196222	89196621	0.993363906	promoter-TSS	promoter-TSS (NM_027081)	53	NM_027081	69440	Dennd6b	1700027J05Rik|AI414881|Fam116b	DENN/MADD domain containing 6B	protein-coding
chr15	59520356	59520755	0.99099481	intron	intron (NM_026746, intron 4 of 6)	-128099	NM_144549	211770	Trib1	A530090O15Rik|TRB-1|Trb1	tribbles pseudokinase 1	protein-coding
chr15	73162053	73162452	0.990614799	intron	Lx9|LINE|L1	22695	NM_153178	239528	Ago2	1110029L17Rik|2310051F07Rik|AI225898|AL022874|AW546247|Eif2c2|Gerp95|Gm10365|mKIAA4215	argonaute RISC catalytic subunit 2	protein-coding
chr15	74672419	74672818	0.989016684	promoter-TSS	promoter-TSS (NM_018790)	-48	NM_001276684	11838	Arc	Arc3.1|C86064|arg3.1|mArc	activity regulated cytoskeletal-associated protein	protein-coding
chr15	8445218	8445617	0.988207914	promoter-TSS	promoter-TSS (NM_027707)	-954	NM_027707	71175	Nipbl	Idn3	NIPBL cohesin loading factor	protein-coding
chr15	31224109	31224508	0.987129811	promoter-TSS	promoter-TSS (NM_146057)	-77	NM_146057	223453	Dap	4921531N22Rik|AI789753|AU040360	death-associated protein	protein-coding
chr15	98534048	98534447	0.98650707	promoter-TSS	promoter-TSS (NM_001289439)	22	NM_001359827	69612	Kansl2	2310037I24Rik|B930009D17	KAT8 regulatory NSL complex subunit 2	protein-coding
chr15	40958160	40958559	0.984054113	intron	intron (NM_001356998, intron 4 of 6)	-215342	NR_151516	100418302	4930555K19Rik	-	leucine rich repeat and sterile alpha motif containing 1 pseudogene	pseudo
chr15	84988011	84988410	0.98366258	promoter-TSS	promoter-TSS (NM_001033273)	-239	NM_001033273	223739	5031439G07Rik	AW554572|mKIAA0930	RIKEN cDNA 5031439G07 gene	protein-coding
chr15	77800543	77800942	0.982338708	intron	intron (NM_022410, intron 3 of 40)	41433	NM_022410	17886	Myh9	Fltn|Myhn-1|Myhn1|NMHCIIA|NMMHC-A|NMMHC-IIA|TU72.6	myosin, heavy polypeptide 9, non-muscle	protein-coding
chr15	76198595	76198994	0.980560774	promoter-TSS	promoter-TSS (NM_201393)	-585	NM_201393	18810	Plec	AA591047|AU042537|EBS1|PCN|PLTN|Plec1	plectin	protein-coding
chr15	9070899	9071298	0.97962221	promoter-TSS	promoter-TSS (NM_001286255)	-162	NM_001286253	68646	Nadk2	MNADK|Nadkd1	NAD kinase 2, mitochondrial	protein-coding
chr15	60141728	60142127	0.979397844	Intergenic	Intergenic	-125309	NM_027668	71088	4933412E24Rik	-	RIKEN cDNA 4933412E24 gene	protein-coding
chr15	76351082	76351481	0.974142212	promoter-TSS	promoter-TSS (NM_001164608)	-13	NM_001164607	68877	Maf1	1110068E11Rik|AU042856	MAF1 homolog, negative regulator of RNA polymerase III	protein-coding
chr15	73617549	73617948	0.97395516	promoter-TSS	promoter-TSS (NM_001357747)	-424	NM_001357747	106068	Slc45a4	9330175B01Rik|AW552276	solute carrier family 45, member 4	protein-coding
chr15	55090105	55090504	0.973421003	exon	exon (NM_183089, exon 1 of 9)	187	NM_001355594	72107	Dscc1	2010006I05Rik|2600005O03Rik|Dcc1	DNA replication and sister chromatid cohesion 1	protein-coding
chr15	96377315	96377714	0.973393824	intron	intron (NM_175251, intron 15 of 20)	83329	NM_028148	72193	Scaf11	1110061H03Rik|2610510E10Rik|AI462454|CASP11|SIP1|SRRP129|Sfrs2ip|Srsf2ip|mKIAA3013	SR-related CTD-associated factor 11	protein-coding
chr15	52712289	52712688	0.963019627	promoter-TSS	promoter-TSS (NM_027212)	43	NM_027212	69790	Med30	1810038N03Rik|2510044J04Rik|TRAP25|Thrap6	mediator complex subunit 30	protein-coding
chr15	44619031	44619430	0.962720285	promoter-TSS	promoter-TSS (NM_019480)	3	NM_001357690	55960	Ebag9	AI835379|Rcas1	estrogen receptor-binding fragment-associated gene 9	protein-coding
chr15	58823484	58823883	0.961320083	promoter-TSS	promoter-TSS (NM_175212)	-256	NM_175212	74868	Tmem65	2610029O13Rik|4930438D12Rik	transmembrane protein 65	protein-coding
chr15	75921217	75921616	0.951244155	exon	exon (NM_025412, exon 1 of 6)	144	NM_025412	66194	Pycrl	1110058B13Rik|2700073G24Rik|Pycr3	pyrroline-5-carboxylate reductase-like	protein-coding
chr15	100757566	100757965	0.950315027	Intergenic	Intergenic	-3982	NM_021530	59033	Slc4a8	AW493845|C230026C11|NDCBE|kNBC-3	solute carrier family 4 (anion exchanger), member 8	protein-coding
chr15	78450228	78450627	0.950240689	intron	MLT1A1|LTR|ERVL-MaLR	18207	NM_027902	71753	Tmprss6	1300008A22Rik	transmembrane serine protease 6	protein-coding
chr15	75678523	75678922	0.94519566	promoter-TSS	promoter-TSS (NM_028404)	78	NM_001355589	72960	Top1mt	2900052H09Rik	DNA topoisomerase 1, mitochondrial	protein-coding
chr15	28159001	28159400	0.944215745	Intergenic	Intergenic	-44566	NM_133365	110082	Dnah5	AU022615|Dnahc5|Mdnah5|b2b1134Clo|b2b1154Clo|b2b1537Clo|b2b1565Clo|b2b3491Clo|b2b601Clo|mKIAA1603	dynein, axonemal, heavy chain 5	protein-coding
chr15	84922993	84923392	0.94368633	promoter-TSS	promoter-TSS (NM_016714)	-236	NM_016714	18141	Nup50	1700030K07Rik|AI413123|Npap60	nucleoporin 50	protein-coding
chr15	85036619	85037018	0.939839272	promoter-TSS	promoter-TSS (NM_001356618)	-244	NM_001356617	73225	Fam118a	-	family with sequence similarity 118, member A	protein-coding
chr15	79347228	79347627	0.938610361	promoter-TSS	promoter-TSS (NM_001304831)	-93	NM_010755	17133	Maff	-	v-maf musculoaponeurotic fibrosarcoma oncogene family, protein F (avian)	protein-coding
chr15	41447070	41447469	0.938155424	promoter-TSS	promoter-TSS (NM_001130166)	-213	NR_152565	170719	Oxr1	2210416C20Rik|C7|C7B	oxidation resistance 1	protein-coding
chr15	88819192	88819591	0.937713967	promoter-TSS	promoter-TSS (NM_145477)	-73	NM_001142357	223774	Alg12	ECM39	asparagine-linked glycosylation 12 (alpha-1,6-mannosyltransferase)	protein-coding
chr15	79108716	79109115	0.93648186	promoter-TSS	promoter-TSS (NM_177461)	-68	NM_177461	27008	Micall1	AI448246|D15Mit260|D15N2e|EST573322|EST820961|MIRab13|mKIAA1668	microtubule associated monooxygenase, calponin and LIM domain containing -like 1	protein-coding
chr15	77797990	77798389	0.931642444	intron	intron (NM_022410, intron 3 of 40)	-41179	NM_001357895	239552	Apol8	9830006J20Rik|APOL-II|Apol2	apolipoprotein L 8	protein-coding
chr15	7931566	7931965	0.929154178	intron	intron (NM_001081402, intron 10 of 17)	116215	NM_001301357	14573	Gdnf	AI385739|ATF	glial cell line derived neurotrophic factor	protein-coding
chr15	59887741	59888140	0.927462821	Intergenic	Intergenic	-92981	NR_045076	100503021	Gm19510	-	predicted gene, 19510	ncRNA
chr15	35146869	35147268	0.927401052	intron	intron (NM_019635, intron 1 of 10)	8738	NM_001357821	56274	Stk3	0610042I06Rik|MST|Mst2|Mst3|Ste20|mess1	serine/threonine kinase 3	protein-coding
chr15	76189931	76190330	0.925240527	exon	exon (NM_201392, exon 12 of 32)	5580	NM_201394	18810	Plec	AA591047|AU042537|EBS1|PCN|PLTN|Plec1	plectin	protein-coding
chr15	84975713	84976112	0.920017509	intron	intron (NM_001033273, intron 1 of 9)	12059	NM_001033273	223739	5031439G07Rik	AW554572|mKIAA0930	RIKEN cDNA 5031439G07 gene	protein-coding
chr15	98789054	98789453	0.918445392	promoter-TSS	promoter-TSS (NM_021279)	-604	NM_021279	22408	Wnt1	Int-1|Wnt-1|sw|swaying	wingless-type MMTV integration site family, member 1	protein-coding
chr15	95790657	95791056	0.918048087	promoter-TSS	promoter-TSS (NM_001253813)	13	NM_175344	105722	Ano6	2900059G15Rik|AA407480|AW554778|F730003B03Rik|Tmem16f	anoctamin 6	protein-coding
chr15	76380216	76380615	0.917401567	promoter-TSS	promoter-TSS (NM_175457)	-98	NM_175457	223658	Mroh1	D330001F17Rik|Heatr7a	maestro heat-like repeat family member 1	protein-coding
chr15	59795832	59796231	0.916165007	Intergenic	Intergenic	-1072	NR_045076	100503021	Gm19510	-	predicted gene, 19510	ncRNA
chr15	61985035	61985434	0.91206641	promoter-TSS	promoter-TSS (NM_001177354)	-107	NM_001177352	17869	Myc	AU016757|Myc2|Niard|Nird|bHLHe39	myelocytomatosis oncogene	protein-coding
chr15	27681471	27681870	0.91035404	promoter-TSS	promoter-TSS (NM_198301)	-128	NM_001242423	223433	Otulinl	9830126M18|Fam105a	OTU deubiquitinase with linear linkage specificity like	protein-coding
chr15	75940912	75941311	0.906687511	5' UTR	5' UTR (NM_030199, exon 1 of 2)	159	NM_030199	78834	Zfp623	2610029D06Rik|AI847036	zinc finger protein 623	protein-coding
chr15	6492431	6492830	0.903193518	intron	intron (NM_001368420, intron 9 of 9)	47284	NM_001368420	12279	C9	-	complement component 9	protein-coding
chr15	59648244	59648643	0.902712981	promoter-TSS	promoter-TSS (NM_144549)	-211	NM_144549	211770	Trib1	A530090O15Rik|TRB-1|Trb1	tribbles pseudokinase 1	protein-coding
chr15	27702666	27703065	0.902025386	Intergenic	Intergenic	-21323	NM_001242423	223433	Otulinl	9830126M18|Fam105a	OTU deubiquitinase with linear linkage specificity like	protein-coding
chr15	31349796	31350195	0.901799039	intron	intron (NM_027496, intron 1 of 3)	17764	NM_001357923	67434	Ankrd33b	0610012A05Rik|3021401C12Rik|5730557B15Rik	ankyrin repeat domain 33B	protein-coding
chr15	88936780	88937179	0.900408612	intron	MTD|LTR|ERVL-MaLR	17439	NM_172818	239591	Ttll8	1700019P01Rik|4933401B17	tubulin tyrosine ligase-like family, member 8	protein-coding
chr15	51877334	51877733	0.899126807	promoter-TSS	promoter-TSS (NM_030132)	92	NM_030132	78581	Utp23	1700010I21Rik|AI662478|BB238373|D530033C11Rik	UTP23 small subunit processome component	protein-coding
chr15	83464414	83464813	0.898625198	promoter-TSS	promoter-TSS (NM_001358643)	-7	NM_001159509	23970	Pacsin2	AI197433	protein kinase C and casein kinase substrate in neurons 2	protein-coding
chr15	99074643	99075042	0.897706115	promoter-TSS	promoter-TSS (NM_001162506)	-131	NM_001162506	78733	Troap	AW476063|E130301L11Rik|tastin	trophinin associated protein	protein-coding
chr15	8109095	8109494	0.896578835	promoter-TSS	promoter-TSS (NM_133227)	-19	NM_133227	170762	Nup155	D930027M19Rik|mKIAA0791	nucleoporin 155	protein-coding
chr15	79932351	79932750	0.896332393	promoter-TSS	promoter-TSS (NM_144811)	96	NM_144811	52609	Cbx7	1600014J01Rik|AI851678|D15Ertd417e	chromobox 7	protein-coding
chr15	82127623	82128022	0.896038959	promoter-TSS	promoter-TSS (NM_172428)	-100	NM_172428	76457	Ccdc134	2310042L06Rik|AW208859	coiled-coil domain containing 134	protein-coding
chr15	39783919	39784318	0.893275975	intron	intron (NM_001164466, intron 9 of 9)	-12927	NR_045788	100503072	Gm16291	-	predicted gene 16291	ncRNA
chr15	64622646	64623045	0.893108424	Intergenic	Intergenic	-239926	NM_001276467	13196	Asap1	AV239055|DEF-1|Ddef1|PAP|mKIAA1249|s19	ArfGAP with SH3 domain, ankyrin repeat and PH domain1	protein-coding
chr15	35155634	35156033	0.891724855	promoter-TSS	promoter-TSS (NM_001357821)	-27	NM_019635	56274	Stk3	0610042I06Rik|MST|Mst2|Mst3|Ste20|mess1	serine/threonine kinase 3	protein-coding
chr15	102450878	102451277	0.890891827	intron	intron (NM_001356575, intron 7 of 11)	5710	NM_144547	110542	Amhr2	C14|Misiir|Misrii|Mrii	anti-Mullerian hormone type 2 receptor	protein-coding
chr15	83408170	83408569	0.889200312	intron	MTEb|LTR|ERVL-MaLR	24481	NM_011862	23970	Pacsin2	AI197433	protein kinase C and casein kinase substrate in neurons 2	protein-coding
chr15	62287130	62287529	0.88846138	Intergenic	Intergenic	-67878	NR_003523	67552	H2afy3	4933432H23Rik	H2A histone family, member Y3	pseudo
chr15	75616393	75616792	0.887439292	promoter-TSS	promoter-TSS (NM_011759)	-92	NM_001044718	22701	Zfp41	CTfin92|Zfp-41	zinc finger protein 41	protein-coding
chr15	99400539	99400938	0.884905614	intron	B1_Mur1|SINE|Alu	7519	NM_001171035	110213	Tmbim6	5031406P05Rik|Bi1|Tegt	transmembrane BAX inhibitor motif containing 6	protein-coding
chr15	76207357	76207756	0.883803329	intron	intron (NM_011117, intron 1 of 31)	697	NM_001164203	18810	Plec	AA591047|AU042537|EBS1|PCN|PLTN|Plec1	plectin	protein-coding
chr15	53288950	53289349	0.882056738	intron	intron (NM_010162, intron 1 of 10)	57034	NM_010162	14042	Ext1	AA409028	exostoses (multiple) 1	protein-coding
chr15	89373530	89373929	0.881237247	TTS	TTS (NM_001271600)	162	NM_001111288	100126824	Sco2	-	SCO2 cytochrome c oxidase assembly protein	protein-coding
chr15	31342367	31342766	0.880991588	intron	intron (NM_027496, intron 1 of 3)	25193	NM_001357923	67434	Ankrd33b	0610012A05Rik|3021401C12Rik|5730557B15Rik	ankyrin repeat domain 33B	protein-coding
chr15	98541024	98541423	0.880982975	non-coding	non-coding (NR_160872, exon 8 of 8)	-6954	NM_001289439	69612	Kansl2	2310037I24Rik|B930009D17	KAT8 regulatory NSL complex subunit 2	protein-coding
chr15	37786830	37787229	0.880409657	intron	L1MB3|LINE|L1	4971	NM_001170866	52589	Ncald	AI848120|D030020D09Rik|D15Ertd412e	neurocalcin delta	protein-coding
chr15	9140227	9140626	0.877456462	promoter-TSS	promoter-TSS (NM_013787)	28	NM_013787	27401	Skp2	4930500A04Rik|FBXL1|FWD1|p45	S-phase kinase-associated protein 2 (p45)	protein-coding
chr15	8627126	8627525	0.874562291	Intergenic	Intergenic	83482	NM_148938	20512	Slc1a3	AI504299|B430115D02Rik|Eaat1|GLAST|GLAST-1|GLU-T|GluT-1|Gmt1|MGluT1	solute carrier family 1 (glial high affinity glutamate transporter), member 3	protein-coding
chr15	84995501	84995900	0.873913424	Intergenic	Intergenic	-7729	NM_001033273	223739	5031439G07Rik	AW554572|mKIAA0930	RIKEN cDNA 5031439G07 gene	protein-coding
chr15	36016317	36016716	0.873757135	intron	intron (NM_001195748, intron 22 of 27)	-78270	NM_053071	12864	Cox6c	-	cytochrome c oxidase subunit 6C	protein-coding
chr15	28025890	28026289	0.872751939	promoter-TSS	promoter-TSS (NM_001081302)	-241	NM_001081302	223435	Trio	6720464I07Rik|AA408740|Solo	triple functional domain (PTPRF interacting)	protein-coding
chr15	54114173	54114572	0.872229206	Intergenic	Intergenic	164112	NM_008764	18383	Tnfrsf11b	OCIF|Opg|TR1	tumor necrosis factor receptor superfamily, member 11b (osteoprotegerin)	protein-coding
chr15	99424463	99424862	0.871795204	intron	intron (NM_001001884, intron 8 of 12)	31443	NM_001171035	110213	Tmbim6	5031406P05Rik|Bi1|Tegt	transmembrane BAX inhibitor motif containing 6	protein-coding
chr15	98677270	98677669	0.867738127	promoter-TSS	promoter-TSS (NM_172612)	-8	NM_172612	223881	Rnd1	A830014L09Rik|Arhs	Rho family GTPase 1	protein-coding
chr15	81810979	81811378	0.867560731	promoter-TSS	promoter-TSS (NM_017376)	-236	NM_017376	21685	Tef	2310028D20Rik	thyrotroph embryonic factor	protein-coding
chr15	76538323	76538722	0.861097554	promoter-TSS	promoter-TSS (NM_029643)	224	NM_013909	30840	Fbxl6	AU021795|Fbl6	F-box and leucine-rich repeat protein 6	protein-coding
chr15	102203088	102203487	0.857876298	promoter-TSS	promoter-TSS (NM_001289691)	-358	NM_001289694	68744	Zfp740	1110034O07Rik|AW548228|Znf740	zinc finger protein 740	protein-coding
chr15	58076359	58076758	0.857184915	promoter-TSS	promoter-TSS (NM_001042438)	-50	NM_001042438	22770	Zhx1	-	zinc fingers and homeoboxes 1	protein-coding
chr15	33083095	33083494	0.856189937	5' UTR	5' UTR (NM_018755, exon 1 of 9)	165	NM_176073	54381	Cpq	1190003P12Rik|2610034C17Rik|Hls2|Lal-1|Pgcp	carboxypeptidase Q	protein-coding
chr15	25302864	25303263	0.852114206	Intergenic	Intergenic	110701	NM_027395	70350	Basp1	2610024P12Rik|CAP-23|CAP23|Ckap3|NAP-22|NAP22	brain abundant, membrane attached signal protein 1	protein-coding
chr15	99033491	99033890	0.851841946	intron	intron (NM_009448, intron 1 of 3)	3799	NM_009448	22146	Tuba1c	M[a]6|Tuba6	tubulin, alpha 1C	protein-coding
chr15	3979179	3979578	0.849563544	exon	exon (NM_134099, exon 1 of 7)	195	NM_134099	106052	Fbxo4	1700096C12Rik|AI851261|AW494535|Fbx4	F-box protein 4	protein-coding
chr15	81926073	81926472	0.847843795	promoter-TSS	promoter-TSS (NM_030229)	-59	NM_030229	78929	Polr3h	5031409G22Rik|RPC8	polymerase (RNA) III (DNA directed) polypeptide H	protein-coding
chr15	96915328	96915727	0.847620042	Intergenic	Intergenic	104832	NM_001358060	69354	Slc38a4	1110012E16Rik|1700012A18Rik|Ata3|mATA3|mNAT3	solute carrier family 38, member 4	protein-coding
chr15	84856036	84856435	0.84442656	promoter-TSS	promoter-TSS (NR_030731)	-106	NM_001081166	271305	Phf21b	A730032D07Rik	PHD finger protein 21B	protein-coding
chr15	12204753	12205152	0.841291086	promoter-TSS	promoter-TSS (NM_001356498)	-76	NM_001356498	268783	Mtmr12	3Pap|4932703C11|C730015A02Rik|Pip3ap|mKIAA1682	myotubularin related protein 12	protein-coding
chr15	43382410	43382809	0.840655808	Intergenic	Intergenic	94427	NR_046064	100038728	Gm10373	-	predicted gene 10373	ncRNA
chr15	25365562	25365961	0.839698541	intron	intron (NM_027395, intron 1 of 1)	48003	NM_027395	70350	Basp1	2610024P12Rik|CAP-23|CAP23|Ckap3|NAP-22|NAP22	brain abundant, membrane attached signal protein 1	protein-coding
chr15	44427995	44428394	0.835621006	promoter-TSS	promoter-TSS (NM_175009)	83	NM_175009	223527	Eny2	1810057B09Rik|6720481I12|DC6|Ey2	ENY2 transcription and export complex 2 subunit	protein-coding
chr15	97360948	97361347	0.834438157	intron	intron (NM_172293, intron 3 of 5)	-113860	NM_178114	105827	Amigo2	AI415330|AMIGO-2|AW208913|Ali1	adhesion molecule with Ig like domain 2	protein-coding
chr15	67161571	67161970	0.833284966	intron	intron (NM_009177, intron 1 of 8)	15112	NM_009177	20442	St3gal1	5330418N22Rik|AI467004|ST3GalI|Siat4|Siat4a|St3gal-1	ST3 beta-galactoside alpha-2,3-sialyltransferase 1	protein-coding
chr15	76232282	76232681	0.831939416	TTS	TTS (NM_001163575)	-1103	NM_011117	18810	Plec	AA591047|AU042537|EBS1|PCN|PLTN|Plec1	plectin	protein-coding
chr15	99772559	99772958	0.8315082	promoter-TSS	promoter-TSS (NM_028015)	-243	NM_028015	71949	Cers5	2310081H14Rik|AU045339|AW544927|Lass5|Trh4	ceramide synthase 5	protein-coding
chr15	91672889	91673288	0.827999673	promoter-TSS	promoter-TSS (NM_025730)	-136	NM_025730	66725	Lrrk2	4921513O20Rik|9330188B09Rik|AW561911|D630001M17Rik|Gm927|cI-46	leucine-rich repeat kinase 2	protein-coding
chr15	58979982	58980381	0.827424347	intron	intron (NM_001146180, intron 3 of 13)	46380	NM_001364808	66218	Ndufb9	1190008J14Rik|CI-B22	NADH:ubiquinone oxidoreductase subunit B9	protein-coding
chr15	6411330	6411729	0.819182731	intron	intron (NM_001037905, intron 1 of 13)	24781	NM_001037905	13132	Dab2	5730435J12Rik|AA960054|AI957090|D15Wsu122e|D630005B22Rik|Doc-2|Doc2|p96	disabled 2, mitogen-responsive phosphoprotein	protein-coding
chr15	86169665	86170064	0.814593525	intron	intron (NM_145475, intron 1 of 12)	-15864	NR_155352	102638208	Gm15569	-	predicted gene 15569	ncRNA
chr15	102279056	102279455	0.812990085	promoter-TSS	promoter-TSS (NM_134100)	-201	NM_134100	106073	Mfsd5	AA409375|AW556797|D15Mgi27	major facilitator superfamily domain containing 5	protein-coding
chr15	80710710	80711109	0.812144414	promoter-TSS	promoter-TSS (NM_144812)	-404	NM_144812	213988	Tnrc6b	2700090M07Rik|A730065C02Rik|AI848765|D230019K20Rik	trinucleotide repeat containing 6b	protein-coding
chr15	83149621	83150020	0.811413994	promoter-TSS	promoter-TSS (NM_001347082)	175	NR_004432	104307	Rnu12	-	RNA U12, small nuclear	snRNA
chr15	97963918	97964317	0.810146249	promoter-TSS	promoter-TSS (NM_001252153)	-112	NM_001356508	380967	Tmem106c	AI046681|BC046621|D15Ertd405e	transmembrane protein 106C	protein-coding
chr15	11399439	11399838	0.810143356	promoter-TSS	promoter-TSS (NM_033074)	20	NM_033074	110960	Tars	D15Wsu59e|ThrRS	threonyl-tRNA synthetase	protein-coding
chr15	59314704	59315103	0.809765055	promoter-TSS	promoter-TSS (NM_009270)	-189	NM_009270	20775	Sqle	AI323792	squalene epoxidase	protein-coding
chr15	91703135	91703534	0.809640115	intron	intron (NM_025730, intron 11 of 50)	30110	NM_025730	66725	Lrrk2	4921513O20Rik|9330188B09Rik|AW561911|D630001M17Rik|Gm927|cI-46	leucine-rich repeat kinase 2	protein-coding
chr15	3270622	3271021	0.808001981	promoter-TSS	promoter-TSS (NM_009155)	10	NM_001042614	20363	Selenop	AU018766|D15Ucla1|Se-P|Sepp1|selp	selenoprotein P	protein-coding
chr15	96460792	96461191	0.807867146	promoter-TSS	promoter-TSS (NM_028148)	-148	NM_028148	72193	Scaf11	1110061H03Rik|2610510E10Rik|AI462454|CASP11|SIP1|SRRP129|Sfrs2ip|Srsf2ip|mKIAA3013	SR-related CTD-associated factor 11	protein-coding
chr15	66969691	66970090	0.806845964	promoter-TSS	promoter-TSS (NM_008681)	-249	NM_008681	17988	Ndrg1	CAP43|CMT4D|DRG1|HMSNL|NMSL|Ndr1|Ndrl|PROXY1|RTP|TDD5	N-myc downstream regulated gene 1	protein-coding
chr15	99484231	99484630	0.806838636	Intergenic	Intergenic	-9700	NM_029236	75284	Bcdin3d	4930556P03Rik|AV138748	BCDIN3 domain containing	protein-coding
chr15	80561146	80561545	0.802189884	promoter-TSS	promoter-TSS (NM_001163189)	-875	NM_001163189	383075	Enthd1	Gm1242|Gm86	ENTH domain containing 1	protein-coding
chr15	37960873	37961272	0.801559724	promoter-TSS	promoter-TSS (NM_199476)	-17	NM_199476	382985	Rrm2b	p53R2	ribonucleotide reductase M2 B (TP53 inducible)	protein-coding
chr15	78900358	78900757	0.800584508	intron	intron (NR_133564, intron 1 of 18)	789	NM_009164	20401	Sh3bp1	3BP-1	SH3-domain binding protein 1	protein-coding
chr15	78591799	78592198	0.790761483	Intergenic	L4_B_Mam|LINE|RTE-X	-5049	NM_028195	72318	Cyth4	2510004M07Rik|5830469K17Rik|AI467541|Pscd4|mFLJ00017	cytohesin 4	protein-coding
chr15	38114844	38115243	0.787994313	Intergenic	Charlie24|DNA|hAT-Charlie	-36189	NM_001081359	70790	Ubr5	Edd|Edd1	ubiquitin protein ligase E3 component n-recognin 5	protein-coding
chr15	85879026	85879425	0.785766264	promoter-TSS	promoter-TSS (NM_028063)	-102	NM_028063	72026	Trmu	1110005N20Rik|1600025P05Rik|AI314320|Trmt1	tRNA 5-methylaminomethyl-2-thiouridylate methyltransferase	protein-coding
chr15	7092335	7092734	0.785563887	Intergenic	Intergenic	-37038	NM_001113386	16880	Lifr	A230075M04Rik|AW061234|LIF	LIF receptor alpha	protein-coding
chr15	67147444	67147843	0.785342992	intron	intron (NM_009177, intron 2 of 8)	29239	NM_009177	20442	St3gal1	5330418N22Rik|AI467004|ST3GalI|Siat4|Siat4a|St3gal-1	ST3 beta-galactoside alpha-2,3-sialyltransferase 1	protein-coding
chr15	38299021	38299420	0.783663994	intron	CpG	680	NM_001357677	21847	Klf10	AI115143|EGR[a]|Egral|Gdnfif|TIEG-1|Tieg|Tieg1|mGIF	Kruppel-like factor 10	protein-coding
chr15	85336320	85336719	0.783458733	exon	exon (NM_016843, exon 1 of 12)	264	NM_016843	54138	Atxn10	AI325283|C77170|E46|Sca10|TEG-169|Tex169	ataxin 10	protein-coding
chr15	88751263	88751662	0.782703876	promoter-TSS	promoter-TSS (NM_181412)	-249	NM_181412	223773	Zbed4	1700009F06Rik	zinc finger, BED type containing 4	protein-coding
chr15	39776996	39777395	0.782002923	intron	intron (NM_022722, intron 9 of 9)	-19850	NR_045788	100503072	Gm16291	-	predicted gene 16291	ncRNA
chr15	86168956	86169355	0.78180429	intron	intron (NM_145475, intron 1 of 12)	-16573	NR_155352	102638208	Gm15569	-	predicted gene 15569	ncRNA
chr15	86292303	86292702	0.781547488	intron	intron (NM_001358062, intron 2 of 9)	14827	NM_001358062	223754	Tbc1d22a	BC023106|D15Ertd781e	TBC1 domain family, member 22a	protein-coding
chr15	100041614	100042013	0.776504204	intron	intron (NM_001159361, intron 1 of 37)	3149	NM_001159361	239667	Dip2b	4932422C22|AI317237|AI854602|mKIAA1463	disco interacting protein 2 homolog B	protein-coding
chr15	80098740	80099139	0.774844866	intron	intron (NM_207708, intron 1 of 3)	7605	NM_009303	20972	Syngr1	R75468|Syngr1b|p29	synaptogyrin 1	protein-coding
chr15	3995739	3996138	0.77414003	promoter-TSS	promoter-TSS (NR_045740)	-101	NR_045740	328489	Gm2093	100039196|A630020A06	predicted gene 2093	ncRNA
chr15	99294934	99295333	0.773669818	promoter-TSS	promoter-TSS (NM_001370634)	-105	NR_163483	54614	Prpf40b	2610317D23Rik|Hypc	pre-mRNA processing factor 40B	protein-coding
chr15	98953207	98953606	0.770036107	promoter-TSS	promoter-TSS (NM_011653)	95	NM_011653	22142	Tuba1a	Tuba-1|Tuba1	tubulin, alpha 1A	protein-coding
chr15	79546483	79546882	0.769588198	promoter-TSS	promoter-TSS (NM_199080)	59	NM_199080	67040	Ddx17	2610007K22Rik|A430025E01Rik|AI047725|C80929|Gm926|p72	DEAD (Asp-Glu-Ala-Asp) box polypeptide 17	protein-coding
chr15	38535301	38535700	0.767886705	Intergenic	Intergenic	-16234	NM_001102458	54375	Azin1	1700085L02Rik|AZI|Oazi|Oazin	antizyme inhibitor 1	protein-coding
chr15	76477299	76477698	0.766771432	promoter-TSS	promoter-TSS (NM_013481)	136	NR_138589	15499	Hsf1	AA960185|HSTF|HSTF 1|Hsf1alpha|Hsf1beta	heat shock factor 1	protein-coding
chr15	79075057	79075456	0.765390021	promoter-TSS	promoter-TSS (NM_145139)	33	NM_145139	223691	Eif3l	0610011H21Rik|D15N1e|Eif3eip|Eif3ip|Eif3s6ip|HSP-66Y|PAF67	eukaryotic translation initiation factor 3, subunit L	protein-coding
chr15	77970828	77971227	0.763121695	promoter-TSS	promoter-TSS (NM_018749)	-203	NM_018749	55944	Eif3d	66/67kDa|AA407891|Eif3s7|eIF3p66	eukaryotic translation initiation factor 3, subunit D	protein-coding
chr15	58933699	58934098	0.75882478	promoter-TSS	promoter-TSS (NM_001364808)	97	NM_001364808	66218	Ndufb9	1190008J14Rik|CI-B22	NADH:ubiquinone oxidoreductase subunit B9	protein-coding
chr15	5244399	5244798	0.758267908	promoter-TSS	promoter-TSS (NM_008965)	-411	NM_008965	19219	Ptger4	EP4|Ptgerep4	prostaglandin E receptor 4 (subtype EP4)	protein-coding
chr15	98662428	98662827	0.757985469	intron	intron (NM_001080981, intron 1 of 16)	262	NM_001080981	74351	Ddx23	3110082M05Rik|4921506D17Rik	DEAD (Asp-Glu-Ala-Asp) box polypeptide 23	protein-coding
chr15	65786905	65787304	0.757545266	promoter-TSS	promoter-TSS (NM_133766)	84	NM_133766	76740	Efr3a	A130089M23Rik|BB071175|C76891|C920006C10Rik|D030063F01Rik|mKIAA0143	EFR3 homolog A	protein-coding
chr15	79347897	79348296	0.757138699	promoter-TSS	promoter-TSS (NM_001304831)	35	NM_001304831	17133	Maff	-	v-maf musculoaponeurotic fibrosarcoma oncogene family, protein F (avian)	protein-coding
chr15	58215076	58215475	0.756738392	promoter-TSS	promoter-TSS (NM_026346)	-383	NM_026346	67731	Fbxo32	4833442G10Rik|AI430017|ATROGIN1|Gm20361|MAFbx	F-box protein 32	protein-coding
chr15	85859474	85859873	0.754520874	promoter-TSS	promoter-TSS (NM_013882)	-34	NM_001168672	29870	Gtse1	B99|Gtse-1	G two S phase expressed protein 1	protein-coding
chr15	98918021	98918420	0.754118584	promoter-TSS	promoter-TSS (NM_029098)	-122	NM_029098	74775	Lmbr1l	1110013E13Rik|AA415653|D15Ertd735e|Limr	limb region 1 like	protein-coding
chr15	89075495	89075894	0.753916216	promoter-TSS	promoter-TSS (NM_026485)	160	NR_040417	69120	1810021B22Rik	-	RIKEN cDNA 1810021B22 gene	ncRNA
chr15	25637760	25638159	0.751734117	intron	intron (NM_019472, intron 1 of 40)	15409	NM_019472	17909	Myo10	AW048724|D15Ertd600e|mKIAA0799|myosin-X	myosin X	protein-coding
chr15	78174005	78174404	0.747831828	promoter-TSS	promoter-TSS (NM_025931)	-123	NM_025931	67042	Ift27	2600013G09Rik|Rabl4	intraflagellar transport 27	protein-coding
chr15	51991654	51992053	0.745370998	promoter-TSS	promoter-TSS (NM_009009)	-93	NM_009009	19357	Rad21	SCC1|mHR21|mKIAA0078	RAD21 cohesin complex component	protein-coding
chr15	82146865	82147264	0.74351718	promoter-TSS	promoter-TSS (NM_033218)	-205	NM_033218	20788	Srebf2	AI608257|SREBP-2|SREBP2|SREBP2gc|bHLHd2|lop13|nuc	sterol regulatory element binding factor 2	protein-coding
chr15	76327213	76327612	0.740991731	promoter-TSS	promoter-TSS (NM_175399)	15	NM_175399	109075	Exosc4	1110039I09Rik|1500001N04Rik|Rrp41	exosome component 4	protein-coding
chr15	86168330	86168729	0.740705091	intron	intron (NM_145475, intron 1 of 12)	-17199	NR_155352	102638208	Gm15569	-	predicted gene 15569	ncRNA
chr15	36334392	36334791	0.739424613	Intergenic	Intergenic	-51444	NM_001357631	30945	Rnf19a	AA032313|Dorfin|Rnf19|UIP117|Ubce7ip2|XYbp	ring finger protein 19A	protein-coding
chr15	78982708	78983107	0.738905707	promoter-TSS	promoter-TSS (NM_001024716)	-149	NM_001024716	110253	Triobp	AI428493|EST478828|Tara|mKIAA1662	TRIO and F-actin binding protein	protein-coding
chr15	86214167	86214566	0.738262772	promoter-TSS	promoter-TSS (NM_145476)	-93	NM_145476	223754	Tbc1d22a	BC023106|D15Ertd781e	TBC1 domain family, member 22a	protein-coding
chr15	59759664	59760063	0.737917051	Intergenic	Intergenic	35096	NR_045076	100503021	Gm19510	-	predicted gene, 19510	ncRNA
chr15	81729813	81730212	0.737229761	promoter-TSS	promoter-TSS (NM_011241)	-93	NM_001358622	19387	Rangap1	C79654|Fug1|mKIAA1835	RAN GTPase activating protein 1	protein-coding
chr15	59828401	59828800	0.734682708	Intergenic	Intergenic	-33641	NR_045076	100503021	Gm19510	-	predicted gene, 19510	ncRNA
chr15	25269628	25270027	0.73328482	Intergenic	Intergenic	143937	NM_027395	70350	Basp1	2610024P12Rik|CAP-23|CAP23|Ckap3|NAP-22|NAP22	brain abundant, membrane attached signal protein 1	protein-coding
chr15	89128392	89128791	0.731219124	non-coding	non-coding (NR_028448, exon 1 of 18)	109	NR_028449	170787	Hdac10	AW548891|Hd10	histone deacetylase 10	protein-coding
chr15	39112686	39113085	0.729813695	promoter-TSS	promoter-TSS (NM_172402)	11	NM_198606	223499	Dcaf13	Gm83|Wdsof1	DDB1 and CUL4 associated factor 13	protein-coding
chr15	67039491	67039890	0.727244852	Intergenic	Intergenic	-70049	NM_008681	17988	Ndrg1	CAP43|CMT4D|DRG1|HMSNL|NMSL|Ndr1|Ndrl|PROXY1|RTP|TDD5	N-myc downstream regulated gene 1	protein-coding
chr15	102625131	102625530	0.725530928	5' UTR	5' UTR (NM_001310070, exon 1 of 12)	134	NM_001310066	223922	Atf7	1110012F10Rik|9430065F09Rik|AI549878|C130020M04Rik	activating transcription factor 7	protein-coding
chr15	63616684	63617083	0.72275028	Intergenic	Intergenic	-137275	NR_045279	432958	Gm20740	-	predicted gene, 20740	ncRNA
chr15	64040806	64041205	0.720549113	intron	intron (NM_001360036, intron 1 of 12)	18759	NM_001360038	223601	Fam49b	0910001A06Rik|AW122079	family with sequence similarity 49, member B	protein-coding
chr15	59202343	59202742	0.720108088	Intergenic	Intergenic	-104406	NR_045613	100416830	Zfp572	4930472F24Rik	zinc finger protein 572	pseudo
chr15	25842892	25843291	0.718622248	promoter-TSS	promoter-TSS (NM_001034851)	-207	NM_001034851	66270	Retreg1	1810015C04Rik|AU015349|Fam134b|Retreg1d	reticulophagy regulator 1	protein-coding
chr15	31336637	31337036	0.718027294	intron	(TG)n|Simple_repeat|Simple_repeat	30923	NM_001357923	67434	Ankrd33b	0610012A05Rik|3021401C12Rik|5730557B15Rik	ankyrin repeat domain 33B	protein-coding
chr15	41612269	41612668	0.714870445	intron	MIR3|SINE|MIR	163365	NM_001358977	170719	Oxr1	2210416C20Rik|C7|C7B	oxidation resistance 1	protein-coding
chr15	76659791	76660190	0.71482039	promoter-TSS	promoter-TSS (NM_001358912)	132	NM_001358909	16581	Kifc2	-	kinesin family member C2	protein-coding
chr15	38300725	38301124	0.71325722	promoter-TSS	promoter-TSS (NM_013692)	-213	NM_001289471	21847	Klf10	AI115143|EGR[a]|Egral|Gdnfif|TIEG-1|Tieg|Tieg1|mGIF	Kruppel-like factor 10	protein-coding
chr15	81190700	81191099	0.710785376	promoter-TSS	promoter-TSS (NM_001082536)	46	NR_015603	67638	4930483J18Rik	-	RIKEN cDNA 4930483J18 gene	ncRNA
chr15	76511813	76512212	0.710459842	promoter-TSS	promoter-TSS (NM_010046)	-18	NM_010046	13350	Dgat1	ARAT|C75990|D15Ertd23e|Dgat	diacylglycerol O-acyltransferase 1	protein-coding
chr15	77945692	77946091	0.705432399	intron	intron (NM_001017983, intron 7 of 8)	10831	NM_001168260	239554	Foxred2	A430097D04Rik|D15Bwg0759e|Gm304	FAD-dependent oxidoreductase domain containing 2	protein-coding
chr15	95805061	95805460	0.70348068	intron	intron (NM_175344, intron 1 of 19)	14417	NM_175344	105722	Ano6	2900059G15Rik|AA407480|AW554778|F730003B03Rik|Tmem16f	anoctamin 6	protein-coding
chr15	38644227	38644626	0.702853946	Intergenic	Intergenic	-17478	NM_025494	66335	Atp6v1c1	1700025B18Rik|U13839	ATPase, H+ transporting, lysosomal V1 subunit C1	protein-coding
chr15	99723806	99724205	0.702324317	3' UTR	3' UTR (NM_010271, exon 8 of 8)	469	NR_155353	102638434	Gm16537	-	predicted gene 16537	ncRNA
chr15	88861754	88862153	0.692810285	promoter-TSS	promoter-TSS (NM_145478)	-241	NM_145478	223775	Pim3	BC026639|Kid1	proviral integration site 3	protein-coding
chr15	75857219	75857618	0.684859748	Intergenic	Intergenic	-4921	NM_026960	69146	Gsdmd	1810036L03Rik|AW558049|DF5L|Dfna5l|Gsdmdc1|M2-4	gasdermin D	protein-coding
chr15	89315307	89315706	0.684198106	promoter-TSS	promoter-TSS (NM_001170561)	-195	NM_001081030	77980	Sbf1	2610510A08Rik|B230113C15Rik|Mtmr5|mKIAA3020	SET binding factor 1	protein-coding
chr15	25984116	25984515	0.6823728	promoter-TSS	promoter-TSS (NM_144523)	-51	NM_144523	52521	Zfp622	1110033B05Rik|D15Ertd806e|ZPR9|Znf622	zinc finger protein 622	protein-coding
chr15	85634423	85634822	0.680686848	Intergenic	CpG	-52801	NM_009528	22422	Wnt7b	Wnt-7b	wingless-type MMTV integration site family, member 7B	protein-coding
chr15	78877188	78877587	0.670547074	5' UTR	5' UTR (NM_145929, exon 1 of 17)	197	NM_145929	106039	Gga1	4930406E12Rik|AU016030|AW209092	golgi associated, gamma adaptin ear containing, ARF binding protein 1	protein-coding
chr15	99972592	99972991	0.657563705	promoter-TSS	promoter-TSS (NM_001284521)	11	NM_001284521	207214	Larp4	DXErtd793|DXErtd793e	La ribonucleoprotein domain family, member 4	protein-coding
chr15	78624550	78624949	0.652240783	Intergenic	Intergenic	27702	NM_028195	72318	Cyth4	2510004M07Rik|5830469K17Rik|AI467541|Pscd4|mFLJ00017	cytohesin 4	protein-coding
chr15	67116716	67117115	0.622459422	intron	intron (NM_009177, intron 3 of 8)	59967	NM_009177	20442	St3gal1	5330418N22Rik|AI467004|ST3GalI|Siat4|Siat4a|St3gal-1	ST3 beta-galactoside alpha-2,3-sialyltransferase 1	protein-coding
chr15	102405856	102406255	0.612223628	promoter-TSS	promoter-TSS (NM_013672)	-261	NM_013672	20683	Sp1	1110003E12Rik|AA450830|AI845540|Sp1-1	trans-acting transcription factor 1	protein-coding
chr16	84627074	84627473	1.884081717	Intergenic	Intergenic	-52516	NR_040537	78023	4930529L06Rik	-	RIKEN cDNA 4930529L06 gene	ncRNA
chr16	67646940	67647339	1.722613721	Intergenic	Lx8|LINE|L1	-26231	NM_001347247	239857	Cadm2	2900078E11Rik|9330131D06|A830029E02Rik|Igdf4d|Igsf4d|NECL3|SynCAM 2|SynCAM2	cell adhesion molecule 2	protein-coding
chr16	95897909	95898308	1.55809389	non-coding	non-coding (NR_040485, exon 2 of 4)	605	NR_040485	69776	1600002D24Rik	-	RIKEN cDNA 1600002D24 gene	ncRNA
chr16	87734803	87735202	1.465732638	Intergenic	URR1B|DNA|hAT-Charlie	36048	NM_007520	12013	Bach1	6230421P05Rik|AI323795	BTB and CNC homology 1, basic leucine zipper transcription factor 1	protein-coding
chr16	3847161	3847560	1.386804688	5' UTR	5' UTR (NM_001081217, exon 1 of 3)	137	NM_001081217	385674	Zfp174	Gm1754	zinc finger protein 174	protein-coding
chr16	62846814	62847213	1.35389708	promoter-TSS	promoter-TSS (NM_026577)	27	NM_026577	68146	Arl13b	A530097K21Rik|A930014M17Rik|Arl2l1|C530009C10Rik|hnn	ADP-ribosylation factor-like 13B	protein-coding
chr16	92400072	92400471	1.287253427	promoter-TSS	promoter-TSS (NM_019466)	-193	NM_019466	54720	Rcan1	Adapt78|CALP1L|CSP1|DSC1|Dscr1|MCIP1|RCN1	regulator of calcineurin 1	protein-coding
chr16	58408100	58408499	1.259227649	promoter-TSS	promoter-TSS (NM_028523)	-236	NM_028523	73379	Dcbld2	1700055P21Rik|AW146002|CLCP1|Esdn	discoidin, CUB and LCCL domain containing 2	protein-coding
chr16	22118859	22119258	1.258165337	intron	intron (NM_183029, intron 2 of 15)	44241	NM_183029	319765	Igf2bp2	C330012H03Rik|IMP-2|Imp2|Neilsen	insulin-like growth factor 2 mRNA binding protein 2	protein-coding
chr16	49943754	49944153	1.25668902	Intergenic	Intergenic	-11877	NR_153658	100503490	Gm19723	-	predicted gene, 19723	ncRNA
chr16	84583431	84583830	1.236483648	Intergenic	Intergenic	-96159	NR_040537	78023	4930529L06Rik	-	RIKEN cDNA 4930529L06 gene	ncRNA
chr16	10569800	10570199	1.218958898	intron	MLT1F|LTR|ERVL-MaLR	24660	NM_177562	74374	Clec16a	4932416N17Rik|curt|mKIAA0350	C-type lectin domain family 16, member A	protein-coding
chr16	22076492	22076891	1.197079577	intron	intron (NM_183029, intron 9 of 15)	23004	NR_163734	239760	Ndufa11b	EG239760|Gm4943	NADH:ubiquinone oxidoreductase subunit A11B	pseudo
chr16	59604101	59604500	1.108549041	Intergenic	Intergenic	-3253	NM_174848	224273	Crybg3	5031404N19|AU022790|Gm9581	beta-gamma crystallin domain containing 3	protein-coding
chr16	10754447	10754846	1.106165462	Intergenic	Intergenic	30890	NM_009896	12703	Socs1	Cish1|Cish7|JAB|SOCS-1|SSI-1	suppressor of cytokine signaling 1	protein-coding
chr16	84967030	84967429	1.099188653	intron	intron (NM_001198826, intron 14 of 16)	-4982	NR_045889	100038614	Gm10791	-	predicted gene 10791	ncRNA
chr16	20717351	20717750	1.097015781	promoter-TSS	promoter-TSS (NM_009900)	-276	NM_145632	245841	Polr2h	-	polymerase (RNA) II (DNA directed) polypeptide H	protein-coding
chr16	38394201	38394600	1.094477816	Intergenic	Intergenic	32210	NM_022318	64082	Popdc2	AV006127|Pop2	popeye domain containing 2	protein-coding
chr16	87724798	87725197	1.083458231	intron	intron (NM_007520, intron 4 of 4)	26043	NM_007520	12013	Bach1	6230421P05Rik|AI323795	BTB and CNC homology 1, basic leucine zipper transcription factor 1	protein-coding
chr16	30024715	30025114	1.07733333	intron	intron (NR_045878, intron 3 of 3)	14565	NR_045878	71528	9030404E10Rik	-	RIKEN cDNA 9030404E10 gene	ncRNA
chr16	92443634	92444033	1.073976521	intron	intron (NM_001081549, intron 1 of 3)	22336	NM_001081549	54720	Rcan1	Adapt78|CALP1L|CSP1|DSC1|Dscr1|MCIP1|RCN1	regulator of calcineurin 1	protein-coding
chr16	70313996	70314395	1.072792123	exon	exon (NM_028803, exon 1 of 16)	246	NM_028803	74185	Gbe1	2310045H19Rik|2810426P10Rik|D16Ertd536e	glucan (1,4-alpha-), branching enzyme 1	protein-coding
chr16	5013335	5013734	1.063781409	promoter-TSS	promoter-TSS (NM_133185)	19	NM_133185	66049	Rogdi	0610011C19Rik|AU020118|C76152|Lzf	rogdi homolog	protein-coding
chr16	95189100	95189499	1.052515088	intron	ORR1F|LTR|ERVL-MaLR	-68259	NR_073406	16516	Kcnj15	4930414N08Rik|AI182284|AI267127|IRKK|Kir4.2	potassium inwardly-rectifying channel, subfamily J, member 15	protein-coding
chr16	20622282	20622681	1.047801116	intron	intron (NM_177940, intron 2 of 18)	-1203	NM_028420	73047	Camk2n2	2900075A18Rik	calcium/calmodulin-dependent protein kinase II inhibitor 2	protein-coding
chr16	49938879	49939278	1.046125611	Intergenic	Intergenic	-16752	NR_153658	100503490	Gm19723	-	predicted gene, 19723	ncRNA
chr16	38346954	38347353	1.039408627	exon	exon (NM_001017429, exon 1 of 3)	154	NM_001017429	12856	Cox17	AI037035	cytochrome c oxidase assembly protein 17, copper chaperone	protein-coding
chr16	32400371	32400770	1.032009246	promoter-TSS	promoter-TSS (NM_001160402)	64	NM_001160402	277203	Tm4sf19	EG277203	transmembrane 4 L six family member 19	protein-coding
chr16	91398048	91398447	1.031396982	intron	intron (NM_001347258, intron 7 of 7)	-7988	NM_008349	16155	Il10rb	6620401D04Rik|AI528744|CRF2-4|Crfb4|D16H21S58|D21S58h|IL-10R2|Il10r2	interleukin 10 receptor, beta	protein-coding
chr16	30513563	30513962	1.023274115	3' UTR	3' UTR (NM_001361297, exon 10 of 10)	36816	NM_001357415	224090	Tmem44	1700007N03Rik|9330161C17Rik|B230220N21	transmembrane protein 44	protein-coding
chr16	21642036	21642435	1.012984467	intron	intron (NM_001081366, intron 46 of 46)	52430	NM_001001881	72190	2510009E07Rik	AI194952	RIKEN cDNA 2510009E07 gene	protein-coding
chr16	90830299	90830698	1.008369695	promoter-TSS	promoter-TSS (NR_133572)	-361	NR_133573	70967	Eva1c	1700092M14Rik|4931408A02Rik|Fam176c	eva-1 homolog C (C. elegans)	protein-coding
chr16	56717230	56717629	1.004123698	promoter-TSS	promoter-TSS (NM_001252443)	21	NM_001252443	21787	Tfg	AI173908	Trk-fused gene	protein-coding
chr16	97962255	97962654	1.004050284	5' UTR	5' UTR (NM_001081684, exon 1 of 2)	168	NM_175428	114565	Zbtb21	5430437K12Rik|B430213I24Rik|Zfp295|Znf295|mKIAA1227	zinc finger and BTB domain containing 21	protein-coding
chr16	4003765	4004164	0.992607127	Intergenic	CpG	-2286	NM_177472	52864	Slx4	AI256635|AI426760|Btbd12|D16Bwg1016e	SLX4 structure-specific endonuclease subunit homolog (S. cerevisiae)	protein-coding
chr16	44990935	44991334	0.990941763	Intergenic	Intergenic	47456	NM_001128133	74603	Cd200r3	4733401I18Rik|4833409J19Rik|AI505817|BB106877|mCD200RLb	CD200 receptor 3	protein-coding
chr16	91484907	91485306	0.977345701	promoter-TSS	promoter-TSS (NM_010508)	-109	NM_010508	15975	Ifnar1	Ifar|Ifnar|Ifrc|Infar	interferon (alpha and beta) receptor 1	protein-coding
chr16	89973018	89973417	0.970265995	intron	intron (NM_001145886, intron 1 of 27)	1482	NM_001145886	21844	Tiam1	AI847750|D16Ium10|D16Ium10e	T cell lymphoma invasion and metastasis 1	protein-coding
chr16	43889746	43890145	0.953511907	promoter-TSS	promoter-TSS (NM_027801)	43	NM_027801	212153	Ccdc191	2610015P09Rik|8430422M09Rik|AU040712	coiled-coil domain containing 191	protein-coding
chr16	22009137	22009536	0.947172264	promoter-TSS	promoter-TSS (NR_027488)	-148	NM_001357424	75826	Senp2	2310007L05Rik|4930538C18Rik|AI646780|AW554757|Smt3ip2|SuPr-1|mKIAA1331	SUMO/sentrin specific peptidase 2	protein-coding
chr16	23167101	23167500	0.944964315	Intergenic	Intergenic	-7980	NR_155420	105246089	C730014E05Rik	-	RIKEN cDNA C730014E05 gene	ncRNA
chr16	20535284	20535683	0.944504668	promoter-TSS	promoter-TSS (NM_001302970)	3	NM_009679	11773	Ap2m1	-	adaptor-related protein complex 2, mu 1 subunit	protein-coding
chr16	31429713	31430112	0.940801368	promoter-TSS	promoter-TSS (NR_152205)	-136	NR_152205	100047123	Gm15743	-	predicted gene 15743	ncRNA
chr16	77602522	77602921	0.940519987	Intergenic	Intergenic	3064	NR_029728	387246	Mirlet7c-1	Mirnlet7c|Mirnlet7c-1|let-7c-1	microRNA let7c-1	ncRNA
chr16	94544611	94545010	0.940463266	Intergenic	Intergenic	-18181	NM_007834	13185	Vps26c	AW538125|Dcra|Dscr3	VPS26 endosomal protein sorting factor C	protein-coding
chr16	13505118	13505517	0.936306637	Intergenic	Intergenic	15102	NR_037997	70100	2310015D24Rik	-	RIKEN cDNA 2310015D24 gene	ncRNA
chr16	17132230	17132629	0.935466458	promoter-TSS	promoter-TSS (NM_022324)	-46	NM_022324	64136	Sdf2l1	-	stromal cell-derived factor 2-like 1	protein-coding
chr16	11456149	11456548	0.930155287	intron	intron (NM_028964, intron 13 of 20)	50700	NM_001290148	74478	Snx29	4933437K13Rik|Gm11170|Gm1737|Gm930|Rundc2a	sorting nexin 29	protein-coding
chr16	11203142	11203541	0.929591474	promoter-TSS	promoter-TSS (NR_038156)	-42	NR_038156	69918	2610020C07Rik	-	RIKEN cDNA 2610020C07 gene	ncRNA
chr16	31290827	31291226	0.926621188	Intergenic	Intergenic	-15749	NM_025800	66849	Ppp1r2	0610025N14Rik|2310007G06Rik|4930440J04Rik|5430408E15Rik|D16Ertd248e|I-2|IPP-2	protein phosphatase 1, regulatory inhibitor subunit 2	protein-coding
chr16	4964156	4964555	0.924973142	promoter-TSS	promoter-TSS (NR_073370)	67	NR_073370	74684	4930451G09Rik	-	RIKEN cDNA 4930451G09 gene	protein-coding
chr16	64873858	64874257	0.914621476	Intergenic	Intergenic	22056	NM_178647	106143	Cggbp1	AA960172|AL023996|AW045841	CGG triplet repeat binding protein 1	protein-coding
chr16	22108137	22108536	0.913338405	intron	intron (NM_183029, intron 2 of 15)	54649	NR_163734	239760	Ndufa11b	EG239760|Gm4943	NADH:ubiquinone oxidoreductase subunit A11B	pseudo
chr16	32003010	32003409	0.913141957	promoter-TSS	promoter-TSS (NM_001357088)	78	NM_001357088	320213	Senp5	6230429P13Rik|A730063F07Rik|AI851888|BB189556|SMT3IP3	SUMO/sentrin specific peptidase 5	protein-coding
chr16	13819155	13819554	0.911363539	exon	exon (NM_001346110, exon 1 of 8)	103	NM_001346106	18203	Ntan1	PNAA|PNAD	N-terminal Asn amidase	protein-coding
chr16	38406730	38407129	0.907380177	intron	intron (NM_134102, intron 7 of 10)	26216	NM_134102	85031	Pla1a	AA986889|Ps-pla1|Pspla1	phospholipase A1 member A	protein-coding
chr16	87354164	87354563	0.906054087	exon	exon (NM_026366, exon 1 of 6)	178	NM_026366	67768	N6amt1	5830445C04Rik|Hemk2|Pred28	N-6 adenine-specific DNA methyltransferase 1 (putative)	protein-coding
chr16	13754399	13754798	0.900368877	promoter-TSS	promoter-TSS (NM_001357954)	34	NM_001357954	432999	A930007A09Rik	-	RIKEN cDNA A930007A09 gene	protein-coding
chr16	64851695	64852094	0.899067188	promoter-TSS	promoter-TSS (NM_001347245)	-107	NM_001357416	106143	Cggbp1	AA960172|AL023996|AW045841	CGG triplet repeat binding protein 1	protein-coding
chr16	55838649	55839048	0.895993245	promoter-TSS	promoter-TSS (NM_001159395)	-207	NM_001159395	80859	Nfkbiz	AA408868|INAP|Mail	nuclear factor of kappa light polypeptide gene enhancer in B cells inhibitor, zeta	protein-coding
chr16	18705394	18705793	0.895888198	Intergenic	MLT1B|LTR|ERVL-MaLR	-71254	NM_013805	12741	Cldn5	AI854493|MBEC1|Tmvcf	claudin 5	protein-coding
chr16	5255792	5256191	0.8930844	promoter-TSS	promoter-TSS (NM_027446)	-35	NM_027446	70511	Eef2kmt	5730409G15Rik|Fam86|Fam86a|eEF2-KMT	eukaryotic elongation factor 2 lysine methyltransferase	protein-coding
chr16	55934536	55934935	0.890617625	intron	intron (NM_001159364, intron 1 of 3)	113	NM_001159366	74201	Cep97	2810403B08Rik|4932439K18Rik|AA437768|E130116N02Rik|Lrriq2	centrosomal protein 97	protein-coding
chr16	95814741	95815140	0.889350745	Intergenic	Intergenic	83773	NR_040485	69776	1600002D24Rik	-	RIKEN cDNA 1600002D24 gene	ncRNA
chr16	42875357	42875756	0.888074897	promoter-TSS	promoter-TSS (NR_040521)	31	NR_040521	75722	4932412D23Rik	Gm10809	RIKEN cDNA 4932412D23 gene	ncRNA
chr16	91870135	91870534	0.883462961	3' UTR	3' UTR (NM_001110275, exon 29 of 29)	61296	NM_138597	28080	Atp5o	ATPO|Atp5po|D12Wsu28e|OSCP	ATP synthase, H+ transporting, mitochondrial F1 complex, O subunit	protein-coding
chr16	38088842	38089241	0.87118613	promoter-TSS	promoter-TSS (NM_019827)	40	NM_001347232	56637	Gsk3b	7330414F15Rik|8430431H08Rik|C86142|GSK-3|GSK-3beta|GSK3	glycogen synthase kinase 3 beta	protein-coding
chr16	8810740	8811139	0.868884	Intergenic	Intergenic	-19161	NM_001081400	69053	1810013L24Rik	1110017P05Rik|3010002C02Rik|AA792997|AW124177|Gm19906|R74903	RIKEN cDNA 1810013L24 gene	protein-coding
chr16	49698964	49699363	0.867824517	promoter-TSS	promoter-TSS (NM_028680)	-131	NM_028680	73916	Ift57	4833420A15Rik|Esrrbl1|Hippi|MHS4R2	intraflagellar transport 57	protein-coding
chr16	25058970	25059369	0.864061086	promoter-TSS	promoter-TSS (NR_040374)	-470	NR_040374	319487	A230028O05Rik	-	RIKEN cDNA A230028O05 gene	ncRNA
chr16	93883497	93883896	0.862589189	promoter-TSS	promoter-TSS (NM_028083)	-205	NM_028083	110749	Chaf1b	2600017H24Rik|C76145|CAF-I p60|CAF-Ip60|CAF1|CAF1A|CAF1P60|MPHOSPH7	chromatin assembly factor 1, subunit B (p60)	protein-coding
chr16	38522711	38523110	0.861087684	promoter-TSS	promoter-TSS (NM_024273)	-247	NM_024273	76916	Timmdc1	2810021C21Rik|4930455C21Rik|AV135763	translocase of inner mitochondrial membrane domain containing 1	protein-coding
chr16	75717716	75718115	0.860919783	Intergenic	Intergenic	48903	NR_027492	110920	Hspa13	1600002I10Rik|AV006182|B230217N24Rik|Stch	heat shock protein 70 family, member 13	protein-coding
chr16	20097949	20098348	0.853841275	intron	CpG	594	NM_029436	75785	Klhl24	1110046J11Rik|4930429H24Rik|6530402O20Rik|C85082	kelch-like 24	protein-coding
chr16	18289158	18289557	0.853460958	promoter-TSS	promoter-TSS (NM_033324)	-189	NM_033324	94223	Dgcr8	D16H22S1742E|D16H22S788E|D16Wis2|Gy1|N41|Vo59c07|mir-1306	DGCR8, microprocessor complex subunit	protein-coding
chr16	11254206	11254605	0.84767205	promoter-TSS	promoter-TSS (NM_001130008)	40	NR_035466	100316833	Mir1945	mir-1945|mmu-mir-1945	microRNA 1945	ncRNA
chr16	20425959	20426358	0.842799163	intron	CpG	236	NM_176839	27416	Abcc5	2900011L11Rik|AI132311|Abcc5a|Abcc5b|Mrp5	ATP-binding cassette, sub-family C (CFTR/MRP), member 5	protein-coding
chr16	21382296	21382695	0.842748243	Intergenic	Intergenic	-40623	NM_001081366	209018	Vps8	AI315068|AU040738|mKIAA0804	VPS8 CORVET complex subunit	protein-coding
chr16	17542603	17543002	0.841888587	Intergenic	Intergenic	-11750	NM_026909	69009	Thap7	1810004B07Rik	THAP domain containing 7	protein-coding
chr16	18687064	18687463	0.840784695	Intergenic	Intergenic	-57325	NM_213614	18951	5-Sep	Cdcrel-1|Cdcrel1|Pnutl1	septin 5	protein-coding
chr16	59471725	59472124	0.839644273	5' UTR	5' UTR (NM_025910, exon 1 of 10)	149	NM_025910	67014	Riox2	1810047J07Rik|2410057H13Rik|3830408E23Rik|AI449204|Mina	ribosomal oxygenase 2	protein-coding
chr16	32246939	32247338	0.839478513	promoter-TSS	promoter-TSS (NM_001185162)	-89	NM_001185162	68980	Wdr53	1500002B03Rik|AI848860	WD repeat domain 53	protein-coding
chr16	87689019	87689418	0.833176717	Intergenic	Intergenic	-9736	NM_007520	12013	Bach1	6230421P05Rik|AI323795	BTB and CNC homology 1, basic leucine zipper transcription factor 1	protein-coding
chr16	3723180	3723579	0.828767877	Intergenic	Intergenic	-5255	NM_001161790	54483	Mefv	FMF|TRIM20|pyrin	Mediterranean fever	protein-coding
chr16	91522481	91522880	0.828622835	Intergenic	Intergenic	4864	NR_105786	102465190	Mir6367	Gm27467|mmu-mir-6367	microRNA 6367	ncRNA
chr16	52452984	52453383	0.823215574	promoter-TSS	promoter-TSS (NM_001331110)	-102	NM_009655	11658	Alcam	AI853494|BEN|CD166|DM-GRASP|MuSC|SC1	activated leukocyte cell adhesion molecule	protein-coding
chr16	90197539	90197938	0.823206769	Intergenic	Intergenic	-23024	NM_011434	20655	Sod1	B430204E11Rik|Cu/Zn-SOD|CuZnSOD|Ipo-1|Ipo1|SODC|Sod-1	superoxide dismutase 1, soluble	protein-coding
chr16	13160258	13160657	0.822680201	Intergenic	Intergenic	50721	NM_015769	50505	Ercc4	AI606920|Xpf	excision repair cross-complementing rodent repair deficiency, complementation group 4	protein-coding
chr16	94370724	94371123	0.822364954	promoter-TSS	promoter-TSS (NM_001159620)	92	NM_019543	56176	Pigp	Dcrc|Dscr5	phosphatidylinositol glycan anchor biosynthesis, class P	protein-coding
chr16	11035905	11036304	0.820296652	Intergenic	Intergenic	27206	NR_040518	100043147	Gm4262	-	predicted gene 4262	ncRNA
chr16	96127750	96128149	0.81978179	promoter-TSS	promoter-TSS (NM_008251)	-224	NM_008251	15312	Hmgn1	HMG-14|Hmg14	high mobility group nucleosomal binding domain 1	protein-coding
chr16	10785314	10785713	0.817836928	promoter-TSS	promoter-TSS (NM_009896)	23	NM_009896	12703	Socs1	Cish1|Cish7|JAB|SOCS-1|SSI-1	suppressor of cytokine signaling 1	protein-coding
chr16	15637329	15637728	0.80625228	promoter-TSS	promoter-TSS (NM_011159)	-128	NM_008565	17217	Mcm4	19G|AI325074|AU045576|Cdc21|Mcmd4|mKIAA4003|mcdc21	minichromosome maintenance complex component 4	protein-coding
chr16	4789959	4790358	0.79953699	promoter-TSS	promoter-TSS (NM_025670)	134	NM_001358082	66626	Cdip1	2700048O17Rik|5730403B10Rik|AU018521|AW742692|CDIP	cell death inducing Trp53 target 1	protein-coding
chr16	55754326	55754725	0.798281287	Intergenic	Intergenic	67613	NM_001159394	80859	Nfkbiz	AA408868|INAP|Mail	nuclear factor of kappa light polypeptide gene enhancer in B cells inhibitor, zeta	protein-coding
chr16	44119901	44120300	0.798201308	intron	intron (NM_007508, intron 1 of 14)	19159	NM_001358203	11964	Atp6v1a	AI647066|Atp6a1|Atp6a2|Atp6v1a1|VA68|VPP2	ATPase, H+ transporting, lysosomal V1 subunit A	protein-coding
chr16	46010169	46010568	0.797873652	promoter-TSS	promoter-TSS (NM_001134480)	45	NM_001134480	433022	Plcxd2	AW494639|EG433022	phosphatidylinositol-specific phospholipase C, X domain containing 2	protein-coding
chr16	76373170	76373569	0.788560002	promoter-TSS	promoter-TSS (NM_173440)	-320	NM_173440	268903	Nrip1	6030458L20Rik|8430438I05Rik|9630050P12|AA959574|AW456757|RIP140	nuclear receptor interacting protein 1	protein-coding
chr16	95728849	95729248	0.784850955	Intergenic	Intergenic	26641	NM_011809	23872	Ets2	AU022856|Ets-2	E26 avian leukemia oncogene 2, 3' domain	protein-coding
chr16	92867282	92867681	0.782535673	Intergenic	MLT1L|LTR|ERVL-MaLR	-41407	NM_001111022	12394	Runx1	AML1|CBF-alpha-2|Cbfa2|Pebp2a2|Pebpa2b	runt related transcription factor 1	protein-coding
chr16	57121334	57121733	0.773801997	promoter-TSS	promoter-TSS (NM_138599)	-181	NM_138599	28185	Tomm70a	2610044B22Rik|D16Ium22|D16Ium22e|D16Wsu109e|Tom70|Tomm70|mKIAA0719	translocase of outer mitochondrial membrane 70A	protein-coding
chr16	45158518	45158917	0.763970928	promoter-TSS	promoter-TSS (NM_028756)	-44	NM_028756	74102	Slc35a5	1010001J06Rik|AU021179|BB097433|D16Ertd450e|D730043G07Rik	solute carrier family 35, member A5	protein-coding
chr16	57167073	57167472	0.762491193	promoter-TSS	promoter-TSS (NM_023175)	60	NM_023175	52633	Nit2	1190017B19Rik|D16Ertd502e	nitrilase family, member 2	protein-coding
chr16	78576798	78577197	0.760631183	promoter-TSS	promoter-TSS (NM_025967)	-309	NM_025967	67102	D16Ertd472e	1700010I10Rik|2310009O17Rik|E330003K22Rik|Eurl	DNA segment, Chr 16, ERATO Doi 472, expressed	protein-coding
chr16	56029378	56029777	0.760342594	intron	CpG	140	NM_001356448	76302	Pcnp	1110018D06Rik|AI647035	PEST proteolytic signal containing nuclear protein	protein-coding
chr16	17530715	17531114	0.757432255	intron	CpG-5555	138	NM_026909	69009	Thap7	1810004B07Rik	THAP domain containing 7	protein-coding
chr16	55895190	55895589	0.755158368	promoter-TSS	promoter-TSS (NM_001134457)	-110	NM_001134457	385658	Nxpe3	Fam55c|Gm1752|Gm611	neurexophilin and PC-esterase domain family, member 3	protein-coding
chr16	52031139	52031538	0.697748569	promoter-TSS	promoter-TSS (NM_001033238)	-211	NM_001033238	208650	Cblb	AI429560|AI851073|Cbl-b	Casitas B-lineage lymphoma b	protein-coding
chr16	49855200	49855599	0.679996612	promoter-TSS	promoter-TSS (NM_010581)	-255	NM_010581	16423	Cd47	9130415E20Rik|AA407862|AI848868|AW108519|B430305P08Rik|IAP|Itgp	CD47 antigen (Rh-related antigen, integrin-associated signal transducer)	protein-coding
chr17	86293135	86293534	1.577049118	intron	intron (NM_011104, intron 1 of 14)	-6156	NR_045435	72104	2010106C02Rik	-	RIKEN cDNA 2010106C02 gene	ncRNA
chr17	46866826	46867225	1.418797136	Intergenic	Intergenic	-23596	NM_178385	72726	Tbcc	2810055C19Rik	tubulin-specific chaperone C	protein-coding
chr17	86677348	86677747	1.406508495	Intergenic	L2|LINE|L2	-76317	NM_010137	13819	Epas1	HIF-2alpha|HIF2A|HLF|HRF|MOP2|bHLHe73	endothelial PAS domain protein 1	protein-coding
chr17	57801165	57801564	1.394155074	intron	intron (NM_001081653, intron 1 of 23)	32153	NM_001081653	620292	Cntnap5c	Caspr5-3|EG620292|Gm325	contactin associated protein-like 5C	protein-coding
chr17	35201803	35202202	1.350802538	promoter-TSS	promoter-TSS (NM_013693)	5	NM_001278601	21926	Tnf	DIF|TNF-a|TNF-alpha|TNFSF2|TNFalpha|Tnfa|Tnfsf1a|Tnlg1f	tumor necrosis factor	protein-coding
chr17	73263078	73263477	1.340673125	Intergenic	Intergenic	136019	NM_001033444	381122	Capn13	CANP 13|Gm943	calpain 13	protein-coding
chr17	94864501	94864900	1.301609788	promoter-TSS	promoter-TSS (NM_001024731)	-218	NM_001024731	100044193	Gm20939	-	predicted gene, 20939	protein-coding
chr17	40934453	40934852	1.289148685	promoter-TSS	promoter-TSS (NM_008650)	-33	NM_008650	17850	Mmut	D230010K02Rik|Mcm|Mut	methylmalonyl-Coenzyme A mutase	protein-coding
chr17	12275683	12276082	1.25522644	intron	L2b|LINE|L2	42778	NM_011948	26407	Map3k4	D17Rp17|D17Rp17e|MAPKKK4|MEKK 4|MTK1|Mek4b|Mekk4|RP17|Rp17a|Tas|mKIAA0213	mitogen-activated protein kinase kinase kinase 4	protein-coding
chr17	12290698	12291097	1.166282021	intron	intron (NM_001357722, intron 1 of 25)	27763	NM_011948	26407	Map3k4	D17Rp17|D17Rp17e|MAPKKK4|MEKK 4|MTK1|Mek4b|Mekk4|RP17|Rp17a|Tas|mKIAA0213	mitogen-activated protein kinase kinase kinase 4	protein-coding
chr17	24527826	24528225	1.152990199	promoter-TSS	promoter-TSS (NM_001172114)	-87	NM_001172113	224619	Traf7	RFWD1	TNF receptor-associated factor 7	protein-coding
chr17	3114654	3115053	1.142848563	promoter-TSS	promoter-TSS (NM_134123)	-119	NM_134123	106583	Scaf8	A630086M08Rik|A930036P18Rik|AA408306|AI447644|AI448652|AU015035|Rbm16|mKIAA1116	SR-related CTD-associated factor 8	protein-coding
chr17	86962305	86962704	1.121851042	promoter-TSS	promoter-TSS (NM_145491)	-607	NM_145491	104215	Rhoq	Arhq|TC10A|Tc10	ras homolog family member Q	protein-coding
chr17	84576780	84577179	1.119518711	intron	intron (NM_177606, intron 14 of 29)	-49496	NM_172256	213575	Dync2li1	4933404O11Rik|CGI-60|D2lic|LIC3|mD2LIC	dynein cytoplasmic 2 light intermediate chain 1	protein-coding
chr17	22361069	22361468	1.11773817	promoter-TSS	promoter-TSS (NM_145484)	132	NM_001355280	319615	Zfp944	6330416L07Rik	zinc finger protein 944	protein-coding
chr17	26203401	26203800	1.116256777	exon	exon (NM_001081069, exon 4 of 17)	659	NM_001081069	50782	Rgs11	C78048	regulator of G-protein signaling 11	protein-coding
chr17	17004655	17005054	1.113822927	Intergenic	Intergenic	-59249	NM_001005358	449000	Zfp960	-	zinc finger protein 960	protein-coding
chr17	64332000	64332399	1.112334424	promoter-TSS	promoter-TSS (NM_001025309)	-316	NM_001025309	224938	Pja2	AI447901|AL022700|Neurodap1|mKIAA0438	praja ring finger ubiquitin ligase 2	protein-coding
chr17	21423139	21423538	1.101920595	5' UTR	5' UTR (NM_011760, exon 1 of 4)	111	NM_011760	22712	Zfp54	2810034D10Rik|KRAB10|Zfp-54|Zfp76|mszf83	zinc finger protein 54	protein-coding
chr17	28280420	28280819	1.087244612	intron	intron (NM_011145, intron 2 of 7)	-6997	NR_039557	100628577	Mir5098	mmu-mir-5098|mu-mir-5098	microRNA 5098	ncRNA
chr17	83514294	83514693	1.08504627	promoter-TSS	promoter-TSS (NM_001159529)	-160	NM_009187	20463	Cox7a2l	COX7AR|COX7RP|EB1|SIG-81|SIG81|Silg81	cytochrome c oxidase subunit 7A2 like	protein-coding
chr17	88113317	88113716	1.082361373	Intergenic	L1M5|LINE|L1	-11996	NM_001190356	225058	Gm4832	EG225058	predicted gene 4832	protein-coding
chr17	25920048	25920447	1.079888831	promoter-TSS	promoter-TSS (NM_139154)	-533	NM_139154	224624	Rab40c	RAR3	Rab40C, member RAS oncogene family	protein-coding
chr17	57098534	57098933	1.078919131	intron	ID_B1|SINE|B4	-6652	NM_009404	21950	Tnfsf9	4-1BB-L|4-1BBL|AI848817|Cd137l|Ly63l	tumor necrosis factor (ligand) superfamily, member 9	protein-coding
chr17	12916085	12916484	1.073782175	promoter-TSS	promoter-TSS (NM_001290712)	-45	NM_013686	21454	Tcp1	AI528772|CCT|Cct1|Ccta|TRic|Tcp-1|Tp63|c-cpn|p63	t-complex protein 1	protein-coding
chr17	34135231	34135630	1.054407286	5' UTR	5' UTR (NM_001360530, exon 2 of 6)	-7799	NR_160896	15000	H2-DMb2	H-2Mb2|H2-Mb2	histocompatibility 2, class II, locus Mb2	protein-coding
chr17	66111489	66111888	1.051954601	promoter-TSS	promoter-TSS (NM_001037757)	43	NM_001037757	68767	Washc1	1110049F14Rik|ORF19|Wash|Wash1	WASH complex subunit 1	protein-coding
chr17	23550234	23550633	1.0499578	promoter-TSS	promoter-TSS (NR_126485)	-366	NR_126485	320020	6330415G19Rik	-	RIKEN cDNA 6330415G19 gene	ncRNA
chr17	15527001	15527400	1.046483069	exon	exon (NM_008799, exon 1 of 6)	101	NM_008799	18567	Pdcd2	AI528543|Pcd2|RP-8	programmed cell death 2	protein-coding
chr17	46327997	46328396	1.035001534	promoter-TSS	promoter-TSS (NM_001347396)	-173	NM_001347396	224814	Abcc10	Mrp7|mFLJ00002	ATP-binding cassette, sub-family C (CFTR/MRP), member 10	protein-coding
chr17	71551891	71552290	1.015512177	promoter-TSS	promoter-TSS (NM_001142631)	29	NM_001142631	70891	Spdya	4921517J08Rik|4930548B21Rik|GS4|MLZ-465|Spdy1	speedy/RINGO cell cycle regulator family, member A	protein-coding
chr17	16951087	16951486	1.010808605	Intergenic	Intergenic	-112817	NM_001005358	449000	Zfp960	-	zinc finger protein 960	protein-coding
chr17	25015949	25016348	1.010100793	promoter-TSS	promoter-TSS (NM_020608)	62	NM_134126	106633	Ift140	AI661311|Tce5|Wdtc2|mKIAA0590	intraflagellar transport 140	protein-coding
chr17	78936849	78937248	1.005227188	promoter-TSS	promoter-TSS (NM_028611)	22	NM_001024806	12607	Cebpz	AI848081|CBF2|Cbf|Cebpa-rs1	CCAAT/enhancer binding protein zeta	protein-coding
chr17	65635750	65636149	1.005165462	Intergenic	Intergenic	3807	NM_153519	213272	Txndc2	AU021712|Sptrx-1|Sptrx1|Trx4	thioredoxin domain containing 2 (spermatozoa)	protein-coding
chr17	26497498	26497897	1.004535232	Intergenic	Intergenic	10775	NM_013642	19252	Dusp1	3CH134|MKP1|Ptpn16|U19515|erp|mkp-1	dual specificity phosphatase 1	protein-coding
chr17	6749127	6749526	0.999441841	intron	intron (NM_009510, intron 6 of 12)	33454	NM_009510	22350	Ezr	AW146364|R75297|Vil2|p81	ezrin	protein-coding
chr17	44654414	44654813	0.9993158	intron	intron (NM_001271631, intron 2 of 4)	81563	NM_001271631	12393	Runx2	AML3|Cbf|Cbfa-1|Cbfa1|LS3|Osf2|PEBP2aA|Pebp2a1|Pebpa2a	runt related transcription factor 2	protein-coding
chr17	56478218	56478617	0.999056059	Intergenic	Intergenic	-1937	NM_001252453	19280	Ptprs	AL022616|PTP|PTP-NU3|PTPNU-3|PTPsigma|Ptpt9|R-PTP-S|RPTPsigma	protein tyrosine phosphatase, receptor type, S	protein-coding
chr17	5975523	5975922	0.998731017	5' UTR	5' UTR (NM_001113351, exon 1 of 25)	136	NM_001113351	20975	Synj2	AI481647|SJ2|mKIAA0348	synaptojanin 2	protein-coding
chr17	75936680	75937079	0.995859455	Intergenic	Intergenic	75856	NR_033456	100043885	Gm4710	-	predicted gene 4710	ncRNA
chr17	46932907	46933306	0.995667771	intron	RMER6A|LTR|ERVK	22628	NM_008938	19133	Prph2	AOFMD|AVMD|Nmf193|PRPH|RP7|Rd-2|Rd2|Rds|Tspan22|rds	peripherin 2	protein-coding
chr17	35799052	35799451	0.994237977	Intergenic	MER44D|DNA|TcMar-Tigger	-22462	NM_133662	15937	Ier3	AI663993|IEX-1|cI-3|gly96	immediate early response 3	protein-coding
chr17	13723324	13723723	0.988465959	intron	intron (NM_022311, intron 2 of 2)	-37018	NM_010806	17356	Afdn	5033403D15Rik|AF6|Af-6|Afadin|Gm314|I-afadin|Mllt4|S-afadin	afadin, adherens junction formation factor	protein-coding
chr17	51179221	51179620	0.980119281	promoter-TSS	promoter-TSS (NM_001285991)	-68	NM_001285991	72238	Tbc1d5	1600014N05Rik	TBC1 domain family, member 5	protein-coding
chr17	36837036	36837435	0.978910094	promoter-TSS	promoter-TSS (NM_001025599)	89	NM_001286727	22670	Trim26	AI462198|Zfp173|Zfp1736	tripartite motif-containing 26	protein-coding
chr17	7169746	7170145	0.973510806	promoter-TSS	promoter-TSS (NM_011299)	-170	NM_011299	20112	Rps6ka2	90kDa|D17Wsu134e|Rps6ka-rs1|Rsk3|p90rsk|pp90rsk	ribosomal protein S6 kinase, polypeptide 2	protein-coding
chr17	6746841	6747240	0.964048313	intron	intron (NM_009510, intron 7 of 12)	35740	NM_009510	22350	Ezr	AW146364|R75297|Vil2|p81	ezrin	protein-coding
chr17	65950577	65950976	0.962023038	intron	CpG	411	NM_023053	65960	Twsg1	1810013J15Rik|9030422N06Rik|AW552143|D17Ertd403e|Tsg|Twg	twisted gastrulation BMP signaling modulator 1	protein-coding
chr17	56716989	56717388	0.961517038	promoter-TSS	promoter-TSS (NM_027244)	-267	NM_178926	106639	Vmac	AI662250	vimentin-type intermediate filament associated coiled-coil protein	protein-coding
chr17	34398629	34399028	0.960762377	promoter-TSS	promoter-TSS (NM_001163855)	8	NM_001001177	407788	BC051142	NG8|TSBP|Tesb|Tesbp	cDNA sequence BC051142	protein-coding
chr17	78916374	78916773	0.959220202	promoter-TSS	promoter-TSS (NM_001177402)	74	NM_001177403	68554	Cebpzos	1110001A16Rik	CCAAT/enhancer binding protein (C/EBP), zeta, opposite strand	protein-coding
chr17	5303173	5303572	0.957153812	intron	intron (NM_001085355, intron 8 of 19)	115395	NM_175349	106557	Ldhal6b	4933402O15Rik|AI326310|LDHL|Ldhal	lactate dehydrogenase A-like 6B	protein-coding
chr17	8780647	8781046	0.956297744	intron	intron (NM_001290707, intron 2 of 22)	-20899	NM_011866	23984	Pde10a	-	phosphodiesterase 10A	protein-coding
chr17	72836296	72836695	0.947842012	promoter-TSS	promoter-TSS (NM_027166)	-133	NM_027166	383295	Ypel5	2310076K21Rik|CGI-127	yippee like 5	protein-coding
chr17	46624043	46624442	0.944002905	intron	intron (NM_175168, intron 1 of 19)	5262	NM_175168	71461	Ptk7	8430404F20Rik|chz|mPTK7/CCK4	PTK7 protein tyrosine kinase 7	protein-coding
chr17	8165102	8165501	0.942059538	promoter-TSS	promoter-TSS (NM_201230)	-217	NM_001197046	75296	Fgfr1op	4930553O10Rik|FOP	Fgfr1 oncogene partner	protein-coding
chr17	57275242	57275641	0.941879043	Intergenic	CpG	-3659	NM_001163816	22324	Vav1	Vav|vav-T	vav 1 oncogene	protein-coding
chr17	5327622	5328021	0.940080034	exon	exon (NM_001085355, exon 15 of 20)	90946	NM_175349	106557	Ldhal6b	4933402O15Rik|AI326310|LDHL|Ldhal	lactate dehydrogenase A-like 6B	protein-coding
chr17	28259952	28260351	0.933673641	intron	intron (NM_011145, intron 2 of 7)	-11557	NR_045427	69050	1810013A23Rik	-	RIKEN cDNA 1810013A23 gene	ncRNA
chr17	17063650	17064049	0.93185546	promoter-TSS	promoter-TSS (NM_001163919)	-254	NM_001005358	449000	Zfp960	-	zinc finger protein 960	protein-coding
chr17	35969518	35969917	0.930155012	promoter-TSS	promoter-TSS (NM_013854)	33	NM_013854	224742	Abcf1	AU041969|Abc50|D17Wsu166e|GCN20	ATP-binding cassette, sub-family F (GCN20), member 1	protein-coding
chr17	10764835	10765234	0.929808841	intron	Lx7|LINE|L1	75157	NM_027032	69310	Pacrg	1700008H23Rik	PARK2 co-regulated	protein-coding
chr17	88195331	88195730	0.920317327	Intergenic	ERVL-B4-int|LTR|ERVL	70018	NM_001190356	225058	Gm4832	EG225058	predicted gene 4832	protein-coding
chr17	87397091	87397490	0.918481582	intron	MLT1J|LTR|ERVL-MaLR	30451	NM_029298	75467	Stpg4	1700011E24Rik|GSE	sperm tail PG rich repeat containing 4	protein-coding
chr17	75551746	75552145	0.918305397	promoter-TSS	promoter-TSS (NM_001357860)	1	NM_133747	72722	Fam98a	2810405J04Rik|AL024114	family with sequence similarity 98, member A	protein-coding
chr17	5189879	5190278	0.915389157	intron	intron (NM_001085355, intron 4 of 19)	195004	NM_001085355	239985	Arid1b	8030481M12|9330189K18Rik|AI836955|Ardi1b|B230217J03Rik|BAF250B|mKIAA1235	AT rich interactive domain 1B (SWI-like)	protein-coding
chr17	17234401	17234800	0.913450496	promoter-TSS	promoter-TSS (NM_001362181)	-303	NM_001362181	102640673	LOC102640673	-	zinc finger protein 431-like	protein-coding
chr17	93380019	93380418	0.907333183	Intergenic	Intergenic	181050	NM_001315504	11516	Adcyap1	PACAP	adenylate cyclase activating polypeptide 1	protein-coding
chr17	17837973	17838372	0.903256333	exon	exon (NM_001162909, exon 7 of 9)	7197	NM_001162909	75202	Spaca6	4930546H06Rik|9530079D04Rik|B230206P06Rik|Ncrna00085|SPACA6A|let-7e|mir-125a|mir-99b	sperm acrosome associated 6	protein-coding
chr17	80692679	80693078	0.902668964	intron	intron (NM_001290345, intron 1 of 33)	35147	NM_001290345	225028	Map4k3	4833416M01Rik|4833416M07Rik|9530052P13Rik|Glk|MAPKKKK3|MEKKK 3|MEKKK3|RAB8IPL1	mitogen-activated protein kinase kinase kinase kinase 3	protein-coding
chr17	55878822	55879221	0.900280261	promoter-TSS	promoter-TSS (NM_144546)	-68	NM_144546	104349	Zfp119a	AL024077|Mzf13|Zfp119	zinc finger protein 119a	protein-coding
chr17	6008542	6008941	0.900164018	intron	intron (NM_001357667, intron 7 of 24)	1161	NM_001290698	20975	Synj2	AI481647|SJ2|mKIAA0348	synaptojanin 2	protein-coding
chr17	21909565	21909964	0.898831642	5' UTR	5' UTR (NM_001256493, exon 1 of 5)	162	NM_001256493	70081	Zfp995	2210404O09Rik	zinc finger protein 995	protein-coding
chr17	24960453	24960852	0.898509948	promoter-TSS	promoter-TSS (NM_198937)	-29	NM_198937	52009	Jpt2	2810430B18Rik|AL022629|C16orf34|D17Ertd441e|Hn1l	Jupiter microtubule associated homolog 2	protein-coding
chr17	71002178	71002577	0.895814053	5' UTR	5' UTR (NM_026064, exon 1 of 4)	156	NM_026064	67268	Myl12a	2900073G15Rik|AI838292|C80200	myosin, light chain 12A, regulatory, non-sarcomeric	protein-coding
chr17	26916758	26917157	0.891240207	promoter-TSS	promoter-TSS (NM_053173)	-134	NM_053173	16580	Kifc5b	Hset|KNSL2|Kifc5a	kinesin family member C5B	protein-coding
chr17	56266091	56266490	0.889887837	Intergenic	Intergenic	9497	NM_010192	14154	Fem1a	AW611390|Fem1aa	feminization 1 homolog a (C. elegans)	protein-coding
chr17	56133877	56134276	0.885936185	promoter-TSS	promoter-TSS (NM_013662)	-224	NM_013662	20359	Sema6b	Sema|Seman|VIb|semaZ	sema domain, transmembrane domain (TM), and cytoplasmic domain, (semaphorin) 6B	protein-coding
chr17	35821335	35821734	0.884722952	promoter-TSS	promoter-TSS (NM_133662)	-179	NM_133662	15937	Ier3	AI663993|IEX-1|cI-3|gly96	immediate early response 3	protein-coding
chr17	35045139	35045538	0.884002027	exon	exon (NM_013600, exon 3 of 24)	1284	NM_013600	17687	Msh5	Mut5	mutS homolog 5	protein-coding
chr17	3557496	3557895	0.883478256	promoter-TSS	promoter-TSS (NR_045303)	60	NM_146074	224481	Tfb1m	AI429207|mtTFB1	transcription factor B1, mitochondrial	protein-coding
chr17	56218704	56219103	0.882484398	promoter-TSS	promoter-TSS (NM_172624)	-14	NM_172624	224897	Dpp9	6430584G11Rik|A330078I11|DPP IX|DPRP2	dipeptidylpeptidase 9	protein-coding
chr17	13683639	13684038	0.88237204	Intergenic	Intergenic	-76703	NM_010806	17356	Afdn	5033403D15Rik|AF6|Af-6|Afadin|Gm314|I-afadin|Mllt4|S-afadin	afadin, adherens junction formation factor	protein-coding
chr17	65613753	65614152	0.88136852	promoter-TSS	promoter-TSS (NM_013933)	-397	NM_001355402	30960	Vapa	33kDa|VAP33	vesicle-associated membrane protein, associated protein A	protein-coding
chr17	30612294	30612693	0.87926519	exon	exon (NM_025374, exon 1 of 6)	166	NM_001113560	109801	Glo1	0610009E22Rik|1110008E19Rik|2510049H23Rik|AW550643|GLY1|Glo-1|Glo-1r|Glo-1s|Glo1-r|Glo1-s|Qglo	glyoxalase 1	protein-coding
chr17	26508271	26508670	0.877370629	promoter-TSS	promoter-TSS (NM_013642)	2	NM_013642	19252	Dusp1	3CH134|MKP1|Ptpn16|U19515|erp|mkp-1	dual specificity phosphatase 1	protein-coding
chr17	7945594	7945993	0.872267824	5' UTR	5' UTR (NM_025789, exon 1 of 8)	179	NM_025789	66832	Rsph3a	1700012G05Rik|4930524H12Rik|R74860|Rshl2|Rshl2a	radial spoke 3A homolog (Chlamydomonas)	protein-coding
chr17	34632397	34632796	0.867304371	exon	exon (NM_001368730, exon 3 of 3)	3032	NM_030890	260297	Prrt1	Bat-4|Bat4|D17H6S54E|DSPD1|G5b|NG5|ORF31|SynDIG4	proline-rich transmembrane protein 1	protein-coding
chr17	15564304	15564703	0.86536989	promoter-TSS	promoter-TSS (NM_001361436)	-149	NM_001361436	213389	Prdm9	BC012016|Dsbc1|G1-419-29|Meisetz|PRDM9-B|Rcr1|repro7	PR domain containing 9	protein-coding
chr17	6794303	6794702	0.863272226	Intergenic	MIRb|SINE|MIR	-11722	NM_009510	22350	Ezr	AW146364|R75297|Vil2|p81	ezrin	protein-coding
chr17	57290650	57291049	0.862097193	intron	intron (NM_011691, intron 1 of 26)	11749	NM_011691	22324	Vav1	Vav|vav-T	vav 1 oncogene	protein-coding
chr17	80207151	80207550	0.861240988	promoter-TSS	promoter-TSS (NM_001195487)	-45	NM_001195487	225027	Srsf7	35kDa|9430065L19Rik|9G8|NX-96|Sfrs7	serine/arginine-rich splicing factor 7	protein-coding
chr17	94834644	94835043	0.861139693	promoter-TSS	promoter-TSS (NR_045964)	-44	NR_045964	100038746	Gm1976	100038868	predicted gene 1976	ncRNA
chr17	33909142	33909541	0.858038342	promoter-TSS	promoter-TSS (NM_007829)	-104	NM_007829	13163	Daxx	-	Fas death domain-associated protein	protein-coding
chr17	79715663	79716062	0.853623844	promoter-TSS	promoter-TSS (NM_009994)	-801	NM_009994	13078	Cyp1b1	CP1B|CYPIB1|P4501b1	cytochrome P450, family 1, subfamily b, polypeptide 1	protein-coding
chr17	71164981	71165380	0.848240951	Intergenic	Intergenic	-18352	NM_001357791	64898	Lpin2	2610511G02Rik|AI481352|AW742896	lipin 2	protein-coding
chr17	35979489	35979888	0.846866864	promoter-TSS	promoter-TSS (NM_001165892)	137	NM_001282025	75210	Prr3	4930540G07Rik|Cat56	proline-rich polypeptide 3	protein-coding
chr17	12992176	12992575	0.844565689	promoter-TSS	promoter-TSS (NM_001113533)	-116	NM_001113533	60532	Wtap	2810408K05Rik|9430038B09Rik	Wilms tumour 1-associating protein	protein-coding
chr17	84957380	84957779	0.844479846	promoter-TSS	promoter-TSS (NR_027929)	131	NR_027930	68531	1110020A21Rik	2600015P10Rik	RIKEN cDNA 1110020A21 gene	ncRNA
chr17	74527852	74528251	0.842198944	promoter-TSS	promoter-TSS (NM_007566)	-244	NM_007566	12211	Birc6	A430032G04Rik|A430040A19Rik|AA501170|Bruce|D630005A10Rik|mKIAA1289	baculoviral IAP repeat-containing 6	protein-coding
chr17	74866743	74867142	0.842013308	Intergenic	Intergenic	-138587	NM_019919	268977	Ltbp1	9430031G15Rik|9830146M04|Ltbp-1|Ltbp1L|TGF-beta1-BP-1|Tgfb|b2b1000Clo	latent transforming growth factor beta binding protein 1	protein-coding
chr17	94749656	94750055	0.839937512	promoter-TSS	promoter-TSS (NR_024720)	164	NM_176917	76781	Mettl4	2410198H06Rik|A730091E08Rik|AV296509|HsT661	methyltransferase like 4	protein-coding
chr17	63863568	63863967	0.83568592	promoter-TSS	promoter-TSS (NM_001037997)	-214	NM_001037997	14158	Fer	AV082135|C330004K01Rik|Fert|Fert2	fer (fms/fps related) protein kinase	protein-coding
chr17	30518892	30519291	0.83529798	intron	(CAGCT)n|Simple_repeat|Simple_repeat	57196	NM_027060	224671	Btbd9	1700023F20Rik|4930402L05|AI464421	BTB (POZ) domain containing 9	protein-coding
chr17	33978680	33979079	0.833210011	promoter-TSS	promoter-TSS (NR_004446)	-88	NR_004446	630499	H2-K2	EG630499|Gm7035|H-2K1|H-2K1K|H-2K2|H2-K1	histocompatibility 2, K region locus 2	pseudo
chr17	56325620	56326019	0.833149282	promoter-TSS	promoter-TSS (NM_172132)	-231	NM_001357909	193796	Kdm4b	4732474L06Rik|Jmjd2b	lysine (K)-specific demethylase 4B	protein-coding
chr17	8283673	8284072	0.831148366	promoter-TSS	promoter-TSS (NM_018819)	85	NM_001364918	55951	Mpc1	0610006G08Rik|3830411I18Rik|Brp44l	mitochondrial pyruvate carrier 1	protein-coding
chr17	45033632	45034031	0.827485566	intron	intron (NR_158206, intron 7 of 11)	-152946	NM_029257	75341	4930564C03Rik	-	RIKEN cDNA 4930564C03 gene	protein-coding
chr17	32350496	32350895	0.823781146	promoter-TSS	promoter-TSS (NM_017476)	-118	NM_017476	54194	Akap8l	HAP95|Nakap95	A kinase (PRKA) anchor protein 8-like	protein-coding
chr17	88066118	88066517	0.818582721	Intergenic	Intergenic	-1026	NM_001081034	225055	Fbxo11	C80048|Jf	F-box protein 11	protein-coding
chr17	86753146	86753545	0.81583854	promoter-TSS	promoter-TSS (NM_010137)	-519	NM_010137	13819	Epas1	HIF-2alpha|HIF2A|HLF|HRF|MOP2|bHLHe73	endothelial PAS domain protein 1	protein-coding
chr17	50182464	50182863	0.815662078	intron	intron (NM_181397, intron 1 of 9)	7834	NM_181397	76438	Rftn1	2310015N21Rik|AI853526	raftlin lipid raft linker 1	protein-coding
chr17	65884825	65885224	0.813468221	promoter-TSS	promoter-TSS (NM_001198949)	-101	NM_001198949	19765	Ralbp1	RLIP76|Rip1	ralA binding protein 1	protein-coding
chr17	26420698	26421097	0.810193526	intron	intron (NM_001081656, intron 1 of 4)	6038	NM_001081656	240055	Neurl1b	C230078M08Rik|EG240055	neuralized E3 ubiquitin protein ligase 1B	protein-coding
chr17	10702788	10703187	0.808089726	intron	intron (NM_027032, intron 2 of 4)	137204	NM_027032	69310	Pacrg	1700008H23Rik	PARK2 co-regulated	protein-coding
chr17	45563694	45564093	0.807529526	promoter-TSS	promoter-TSS (NM_001357105)	-43	NM_001357105	73836	Slc35b2	1110003M08Rik|AA407792|AI842275|PAPST1|Slc35b1	solute carrier family 35, member B2	protein-coding
chr17	26138334	26138733	0.807200085	promoter-TSS	promoter-TSS (NM_009733)	-153	NM_009733	12005	Axin1	AI316800|Axin|Fu|Kb|Ki|fused|kinky|knobbly	axin 1	protein-coding
chr17	8801163	8801562	0.80406324	promoter-TSS	promoter-TSS (NM_011866)	-383	NM_011866	23984	Pde10a	-	phosphodiesterase 10A	protein-coding
chr17	78736425	78736824	0.80275544	promoter-TSS	promoter-TSS (NM_011500)	-63	NM_011500	268980	Strn	AU022939|D130055P19	striatin, calmodulin binding protein	protein-coding
chr17	53478953	53479352	0.800742876	promoter-TSS	promoter-TSS (NM_025887)	-82	NM_025887	271457	Rab5a	2410015H04Rik|AI663973|AU021172|nnyRab5a	RAB5A, member RAS oncogene family	protein-coding
chr17	80127896	80128295	0.800478988	intron	intron (NM_176963, intron 1 of 6)	624	NM_176963	319625	Galm	A530057M15Rik|AU015645|AU020959	galactose mutarotase	protein-coding
chr17	21450286	21450685	0.797661299	intron	intron (NM_009558, intron 1 of 4)	111	NM_009558	22709	Zfp51	Zfp-51|zfec12	zinc finger protein 51	protein-coding
chr17	6827855	6828254	0.792609923	Intergenic	CpG	-45274	NM_009510	22350	Ezr	AW146364|R75297|Vil2|p81	ezrin	protein-coding
chr17	56609564	56609963	0.791371452	promoter-TSS	promoter-TSS (NM_153152)	8	NM_153152	224904	Micos13	2410015M20Rik|Mic13|QIL1|sr104	mitochondrial contact site and cristae organizing system subunit 13	protein-coding
chr17	34931024	34931423	0.789770425	promoter-TSS	promoter-TSS (NM_010893)	-30	NM_010893	18010	Neu1	AA407268|AA407316|Aglp|Apl|Bat-7|Bat7|G9|Map-2|Neu|Neu-1	neuraminidase 1	protein-coding
chr17	6816206	6816605	0.785841545	Intergenic	Intergenic	-33625	NM_009510	22350	Ezr	AW146364|R75297|Vil2|p81	ezrin	protein-coding
chr17	32091359	32091758	0.782802345	promoter-TSS	promoter-TSS (NR_027316)	-135	NR_027316	435518	Pdxk-ps	Gm9743	pyridoxal (pyridoxine, vitamin B6) kinase, pseudogene	pseudo
chr17	48409587	48409986	0.782628727	promoter-TSS	promoter-TSS (NM_001357904)	34	NM_010913	18044	Nfya	AA407810|Cbf-b|SEZ-10|SEZ10	nuclear transcription factor-Y alpha	protein-coding
chr17	46680766	46681165	0.782549972	promoter-TSS	promoter-TSS (NM_010787)	-21	NR_102392	17256	Mea1	Mea-1	male enhanced antigen 1	protein-coding
chr17	46032202	46032601	0.780482582	promoter-TSS	promoter-TSS (NM_001317041)	-24	NM_001025250	22339	Vegfa	Vegf|Vpf	vascular endothelial growth factor A	protein-coding
chr17	57031739	57032138	0.779296769	promoter-TSS	promoter-TSS (NM_010613)	-431	NM_010613	16549	Khsrp	6330409F21Rik|Fbp2|Fubp2|Ksrp	KH-type splicing regulatory protein	protein-coding
chr17	21679876	21680275	0.774990567	5' UTR	5' UTR (NM_001354753, exon 1 of 6)	198	NM_001354753	100310809	Gm10509	-	predicted gene 10509	protein-coding
chr17	12754355	12754754	0.76727528	intron	intron (NM_010515, intron 1 of 47)	13243	NR_027784	104103	Airn	2810051F02Rik|2810434M15Rik|AI256653|AI597500|AW049873|Air|B930018I07Rik|D17Ertd663e|IGF2RAS	antisense Igf2r RNA	ncRNA
chr17	55891858	55892257	0.761818836	promoter-TSS	promoter-TSS (NM_001360136)	-36	NM_145490	224893	Zfp959	-	zinc finger protein 959	protein-coding
chr17	29490486	29490885	0.754999098	promoter-TSS	promoter-TSS (NM_008842)	-100	NM_008842	18712	Pim1	Pim-1	proviral integration site 1	protein-coding
chr17	35813249	35813648	0.748672849	Intergenic	Intergenic	-8265	NM_133662	15937	Ier3	AI663993|IEX-1|cI-3|gly96	immediate early response 3	protein-coding
chr17	21650537	21650936	0.743151951	5' UTR	5' UTR (NM_001166497, exon 1 of 6)	125	NM_001357098	73229	Zfp983	3110052M02Rik|mszf57|mszf71	zinc finger protein 983	protein-coding
chr17	56831199	56831598	0.731611533	promoter-TSS	promoter-TSS (NM_009056)	-390	NM_027787	19725	Rfx2	5430432H19Rik	regulatory factor X, 2 (influences HLA class II expression)	protein-coding
chr17	25727432	25727831	0.724217129	promoter-TSS	promoter-TSS (NM_145409)	-86	NM_001357176	106707	Rpusd1	2310051D06Rik|AU019540|Rlucl	RNA pseudouridylate synthase domain containing 1	protein-coding
chr17	34187396	34187795	0.72333873	promoter-TSS	promoter-TSS (NM_013683)	39	NM_001161730	21354	Tap1	ABC17|APT1|Abcb2|Ham-1|Ham1|MTP1|PSF1|RING4|TAP|Tap-1|Y3	transporter 1, ATP-binding cassette, sub-family B (MDR/TAP)	protein-coding
chr17	46752022	46752421	0.717886292	promoter-TSS	promoter-TSS (NM_001305990)	-7	NM_001305989	72029	Cnpy3	1600025D17Rik|2410050O22Rik|AI413153|CAG4A|ERDA5|PRAT4A|Tnrc5	canopy FGF signaling regulator 3	protein-coding
chr17	56418152	56418551	0.693446204	TTS	TTS (NR_105943)	558	NR_105943	102465590	Mir6977	Gm27922|mmu-mir-6977	microRNA 6977	ncRNA
chr17	56078968	56079367	0.67595937	promoter-TSS	promoter-TSS (NM_001331053)	166	NM_024432	66530	Ubxn6	1200008L11Rik|2210415J11Rik|AU040909|Ubxd1|Ubxdc2	UBX domain protein 6	protein-coding
chr18	70391433	70391832	1.982404389	Intergenic	Intergenic	-80822	NM_029019	170461	Stard6	1700011K09Rik|4833424I06Rik|4933429L05Rik|AI644424	StAR-related lipid transfer (START) domain containing 6	protein-coding
chr18	6701005	6701404	1.704292215	Intergenic	RMER15|LTR|ERVL	-63963	NM_001278447	19330	Rab18	AA959686	RAB18, member RAS oncogene family	protein-coding
chr18	56477018	56477417	1.604634155	intron	intron (NM_026240, intron 4 of 13)	45085	NM_026240	107022	Gramd3	9030613F08Rik|9130427A09Rik|AW061306|Gramd2b|NS3TP2	GRAM domain containing 3	protein-coding
chr18	30272638	30273037	1.493205205	promoter-TSS	promoter-TSS (NM_181414)	-28	NM_181414	225326	Pik3c3	5330434F23Rik|Vps34	phosphatidylinositol 3-kinase catalytic subunit type 3	protein-coding
chr18	5989689	5990088	1.412941366	Intergenic	Intergenic	146210	NM_001039692	75415	Arhgap12	2810011M08Rik	Rho GTPase activating protein 12	protein-coding
chr18	24972642	24973041	1.274985301	intron	intron (NM_175276, intron 6 of 26)	193124	NM_001142697	66648	Tpgs2	5730437P09Rik|5730494M16Rik|AI666318|Pgs2	tubulin polyglutamylase complex subunit 2	protein-coding
chr18	42781785	42782184	1.234972268	intron	intron (NM_028392, intron 1 of 8)	117522	NR_073583	72930	Ppp2r2b	2900026H06Rik|6330404L05Rik|E130009M08Rik|PP2A-PR55B|PR55-BETA|SCA12	protein phosphatase 2, regulatory subunit B, beta	protein-coding
chr18	88894169	88894568	1.229769126	promoter-TSS	promoter-TSS (NM_018821)	-161	NM_018821	54607	Socs6	1500012M23Rik|5830401B18Rik|AI447482|Cis4|Cish4|HSPC060|SOCS-4|SOCS-6|SSI4|STAI4|STATI4|Socs4	suppressor of cytokine signaling 6	protein-coding
chr18	66002470	66002869	1.199645193	promoter-TSS	promoter-TSS (NM_001172062)	-34	NM_027400	70361	Lman1	2610020P13Rik|AI326273|AU043785|C730041J05|ERGIC53|F5F8D|MCFD1|MR60|P58|gp58	lectin, mannose-binding, 1	protein-coding
chr18	3337496	3337895	1.187173901	promoter-TSS	promoter-TSS (NM_001110852)	-106	NM_001110851	12916	Crem	ICER|ICERI	cAMP responsive element modulator	protein-coding
chr18	9357209	9357608	1.185804576	intron	intron (NM_026484, intron 3 of 9)	-74599	NM_153086	225152	Gjd4	9430022F06Rik|Cx39	gap junction protein, delta 4	protein-coding
chr18	53744510	53744909	1.181683568	promoter-TSS	promoter-TSS (NM_178686)	-101	NM_178686	225523	Cep120	A230075C01|AU016693|Ccdc100	centrosomal protein 120	protein-coding
chr18	80932711	80933110	1.179445891	intron	intron (NM_001201569, intron 1 of 29)	1148	NM_015805	50771	Atp9b	AA934181|Atpc2b|IIb|MMR	ATPase, class II, type 9B	protein-coding
chr18	46447611	46448010	1.178083579	Intergenic	Intergenic	18006	NR_045438	72076	Mospd4	2010013H21Rik	motile sperm domain containing 4	pseudo
chr18	41950977	41951376	1.159738851	promoter-TSS	promoter-TSS (NM_029942)	18	NM_029942	77619	Prelid2	1700003A01Rik|C330008K14Rik	PRELI domain containing 2	protein-coding
chr18	4266091	4266490	1.148020573	Intergenic	Intergenic	86663	NR_157375	26410	Map3k8	Cot|Cot/Tpl2|Est|Estf|Tpl-2|Tpl2|c-COT	mitogen-activated protein kinase kinase kinase 8	protein-coding
chr18	24529915	24530314	1.135911976	promoter-TSS	promoter-TSS (NM_001360807)	90	NM_144861	225283	Rprd1a	C77387|mKIAA4077	regulation of nuclear pre-mRNA domain containing 1A	protein-coding
chr18	56370367	56370766	1.127702352	Intergenic	Intergenic	-29774	NM_001360917	107022	Gramd3	9030613F08Rik|9130427A09Rik|AW061306|Gramd2b|NS3TP2	GRAM domain containing 3	protein-coding
chr18	65430556	65430955	1.126051789	promoter-TSS	promoter-TSS (NM_172833)	-235	NM_001365019	240354	Malt1	A630046N12|D430033E09Rik|Pcasp1	MALT1 paracaspase	protein-coding
chr18	73542007	73542406	1.10174864	Intergenic	Intergenic	-30499	NM_001039214	240396	Mex3c	A130001D14Rik|BC035207|BM-013|Rkhd2	mex3 RNA binding family member C	protein-coding
chr18	9552564	9552963	1.096657855	Intergenic	MMVL30-int|LTR|ERV1	66706	NM_007593	26369	Cetn1	caltractin	centrin 1	protein-coding
chr18	39184960	39185359	1.078360179	intron	intron (NM_175164, intron 11 of 22)	192014	NM_175164	71302	Arhgap26	1810044B20Rik|2610010G17Rik|4933432P15Rik|AI853435|mKIAA0621	Rho GTPase activating protein 26	protein-coding
chr18	62985504	62985903	1.070843722	intron	MER102c|DNA|hAT-Charlie	7787	NM_028017	108123	Napg	2400003O04Rik|SNARE	N-ethylmaleimide sensitive fusion protein attachment protein gamma	protein-coding
chr18	80255816	80256215	1.064891707	promoter-TSS	promoter-TSS (NM_001164422)	-211	NM_001164422	66943	Pqlc1	2310009N05Rik|4933425L21Rik|5730564E11Rik|C78974	PQ loop repeat containing 1	protein-coding
chr18	42275039	42275438	1.06025835	promoter-TSS	promoter-TSS (NR_033452)	-41	NR_033452	100042757	Gm4013	-	predicted gene 4013	ncRNA
chr18	70587830	70588229	1.057691526	intron	Charlie2b|DNA|hAT-Charlie	19737	NM_010773	17191	Mbd2	MBD2a	methyl-CpG binding domain protein 2	protein-coding
chr18	31634767	31635166	1.052429218	promoter-TSS	promoter-TSS (NM_001357555)	-162	NM_001357555	269003	Sap130	2610304F09Rik|6720406D06	Sin3A associated protein	protein-coding
chr18	65207568	65207967	1.05191302	intron	intron (NM_031881, intron 25 of 29)	-41094	NR_029600	387231	Mir122	Mir122a|Mirn122a|mir-122|mmu-mir-122	microRNA 122	ncRNA
chr18	38250182	38250581	1.045205256	promoter-TSS	promoter-TSS (NR_015475)	132	NM_024179	66839	Dele1	0610009O20Rik|2700004E22Rik|Dele|Kiaa0141	DAP3 binding cell death enhancer 1	protein-coding
chr18	65051639	65052038	1.042929779	intron	intron (NM_031881, intron 1 of 29)	28311	NM_031881	83814	Nedd4l	1300012C07Rik|Nedd4-2|Nedd4b	neural precursor cell expressed, developmentally down-regulated gene 4-like	protein-coding
chr18	30087192	30087591	1.029872497	Intergenic	Intergenic	-185474	NM_181414	225326	Pik3c3	5330434F23Rik|Vps34	phosphatidylinositol 3-kinase catalytic subunit type 3	protein-coding
chr18	60481041	60481440	1.025966439	intron	intron (NM_134133, intron 1 of 1)	20743	NM_134133	106878	Smim3	2010002N04Rik|AI195350|AW561905|Nid67|cI-41	small integral membrane protein 3	protein-coding
chr18	24973204	24973603	1.025392684	intron	B4|SINE|B4	192562	NM_001142697	66648	Tpgs2	5730437P09Rik|5730494M16Rik|AI666318|Pgs2	tubulin polyglutamylase complex subunit 2	protein-coding
chr18	42262005	42262404	1.024780223	promoter-TSS	promoter-TSS (NM_134137)	-79	NM_134137	107045	Lars	2310045K21Rik|3110009L02Rik|AW536573|leuRS	leucyl-tRNA synthetase	protein-coding
chr18	56737327	56737726	1.019006518	intron	intron (NM_010721, intron 5 of 10)	29713	NM_010721	16906	Lmnb1	-	lamin B1	protein-coding
chr18	67396491	67396890	1.013074685	intron	intron (NM_026473, intron 3 of 3)	5959	NM_026473	67951	Tubb6	2310057H16Rik|BB220206	tubulin, beta 6 class V	protein-coding
chr18	35702956	35703355	1.010860316	promoter-TSS	promoter-TSS (NM_029669)	-11	NM_029669	76594	Dnajc18	2700075B01Rik|AU041129	DnaJ heat shock protein family (Hsp40) member C18	protein-coding
chr18	75494906	75495305	1.000846793	intron	intron (NM_201354, intron 9 of 11)	-19540	NR_045879	100038353	Gm10532	-	predicted gene 10532	ncRNA
chr18	40219220	40219619	0.985902323	promoter-TSS	promoter-TSS (NM_023311)	-20	NM_023311	67180	Yipf5	2610311I19Rik|AA408236|Yip1a	Yip1 domain family, member 5	protein-coding
chr18	77841469	77841868	0.985499765	intron	L1_Mur3|LINE|L1	-45278	NR_152167	619308	F830208F22Rik	-	RIKEN cDNA F830208F22 gene	ncRNA
chr18	52861105	52861504	0.981607627	intron	intron (NM_001199154, intron 3 of 10)	35994	NM_001367923	113939900	Ancv1r	-	ancient vomeronasal 1 receptor	protein-coding
chr18	64618684	64619083	0.978367488	intron	intron (NM_001001488, intron 1 of 27)	42117	NM_001001488	54670	Atp8b1	AI451886|FIC1|Ic	ATPase, class I, type 8B, member 1	protein-coding
chr18	39491300	39491699	0.977887245	promoter-TSS	promoter-TSS (NM_001361209)	-586	NM_001361210	14815	Nr3c1	GR|Grl-1|Grl1	nuclear receptor subfamily 3, group C, member 1	protein-coding
chr18	23803739	23804138	0.977321026	promoter-TSS	promoter-TSS (NM_153058)	-32	NM_153058	212307	Mapre2	AI314113|C820009F03Rik|D18Abb1e|EB1|EB2|RP1	microtubule-associated protein, RP/EB family, member 2	protein-coding
chr18	76929722	76930121	0.975622025	promoter-TSS	promoter-TSS (NM_025409)	-106	NM_025409	66191	Ier3ip1	1110057H19Rik|AI644142|AL022842|AL022863|AV026606	immediate early response 3 interacting protein 1	protein-coding
chr18	75342676	75343075	0.967124677	Intergenic	CpG	24213	NR_155535	102636262	Gm20544	-	predicted gene 20544	ncRNA
chr18	6531108	6531507	0.963602356	Intergenic	RMER19B|LTR|ERVK	-15199	NM_007935	13831	Epc1	2400007E14Rik|5730566F07Rik|A930032N02Rik|mir-1893	enhancer of polycomb homolog 1	protein-coding
chr18	90509949	90510348	0.962767907	promoter-TSS	promoter-TSS (NM_198295)	-6	NM_198295	67988	Tmx3	6430411B10Rik|A730024F05Rik|AV259382|Txndc10|mKIAA1830	thioredoxin-related transmembrane protein 3	protein-coding
chr18	49832342	49832741	0.96083273	promoter-TSS	promoter-TSS (NM_001081371)	-456	NM_001081371	240283	Dmxl1	C630007L23Rik|D030030C22	Dmx-like 1	protein-coding
chr18	46636387	46636786	0.957902936	Intergenic	Intergenic	38882	NM_010120	13664	Eif1a	C76390|Ef1a|Eftu|Eif4c|eIF-1A|eIF-4C	eukaryotic translation initiation factor 1A	protein-coding
chr18	44828635	44829034	0.94965425	exon	exon (NM_001163013, exon 1 of 30)	169	NM_001163013	240255	Ythdc2	3010002F02Rik|BC037178|mYTHDC2	YTH domain containing 2	protein-coding
chr18	34751531	34751930	0.942852908	promoter-TSS	promoter-TSS (NM_009860)	-197	NM_009860	12532	Cdc25c	Cdc25	cell division cycle 25C	protein-coding
chr18	60499911	60500310	0.941428282	intron	intron (NM_134133, intron 1 of 1)	1873	NM_134133	106878	Smim3	2010002N04Rik|AI195350|AW561905|Nid67|cI-41	small integral membrane protein 3	protein-coding
chr18	3507674	3508073	0.94128194	promoter-TSS	promoter-TSS (NM_026505)	-84	NM_026505	68010	Bambi	2610003H06Rik	BMP and activin membrane-bound inhibitor	protein-coding
chr18	21001498	21001897	0.940048987	promoter-TSS	promoter-TSS (NM_001303011)	-260	NM_001303011	56515	Rnf138	2410015A17Rik|2810480D20Rik|STRIN|Trif|Trif-d	ring finger protein 138	protein-coding
chr18	32377086	32377485	0.933212818	promoter-TSS	promoter-TSS (NM_001083334)	68	NM_001083334	30948	Bin1	ALP-1|Amphl|BRAMP-2|SH3P9	bridging integrator 1	protein-coding
chr18	14783049	14783448	0.931827938	promoter-TSS	promoter-TSS (NM_001100449)	3	NM_001100449	72504	Taf4b	105kDa|2610524B04Rik|4932409F03Rik|AW987595|TAFII-105|TAFII105|Taf2c2	TATA-box binding protein associated factor 4b	protein-coding
chr18	32147302	32147701	0.924917357	Intergenic	Intergenic	-7931	NM_001042767	19123	Proc	PC	protein C	protein-coding
chr18	35467668	35468067	0.924318136	5' UTR	5' UTR (NM_001360814, exon 1 of 10)	2085	NM_001360814	81500	Sil1	1810057E01Rik|AI042831|wz	endoplasmic reticulum chaperone SIL1 homolog (S. cerevisiae)	protein-coding
chr18	3280774	3281173	0.924255523	5' UTR	5' UTR (NM_001311067, exon 1 of 4)	159	NM_001311066	12916	Crem	ICER|ICERI	cAMP responsive element modulator	protein-coding
chr18	54860812	54861211	0.923639663	Intergenic	Intergenic	129169	NM_175751	269023	Zfp608	4932417D18Rik|D430007A19Rik|Znf608	zinc finger protein 608	protein-coding
chr18	6959810	6960209	0.923576925	intron	intron (NM_177595, intron 5 of 6)	44770	NM_177595	210719	Mkx	9430023B20Rik|Irxl1	mohawk homeobox	protein-coding
chr18	14682634	14683033	0.921672901	promoter-TSS	promoter-TSS (NM_009280)	81	NM_001161371	268996	Ss18	D130059H17|Ssxt|Syt	SS18, nBAF chromatin remodeling complex subunit	protein-coding
chr18	31788999	31789398	0.921488927	promoter-TSS	promoter-TSS (NM_001357480)	73	NM_027002	69241	Polr2d	2310002G05Rik|2610028L19Rik|HSRBP4|RBP4	polymerase (RNA) II (DNA directed) polypeptide D	protein-coding
chr18	12121220	12121619	0.918958555	non-coding	non-coding (NR_110356, exon 1 of 16)	118	NM_001289666	338363	Tmem241	6030446N20Rik	transmembrane protein 241	protein-coding
chr18	46612193	46612592	0.918295921	Intergenic	Intergenic	14688	NM_010120	13664	Eif1a	C76390|Ef1a|Eftu|Eif4c|eIF-1A|eIF-4C	eukaryotic translation initiation factor 1A	protein-coding
chr18	61726342	61726741	0.916815921	promoter-TSS	promoter-TSS (NM_021296)	151	NR_029432	68982	1500015A07Rik	-	RIKEN cDNA 1500015A07 gene	ncRNA
chr18	5134145	5134544	0.907574547	Intergenic	Intergenic	31387	NR_153824	102637682	Gm26682	Gm38715	predicted gene, 26682	ncRNA
chr18	34931885	34932284	0.895712197	promoter-TSS	promoter-TSS (NM_144866)	-81	NM_144866	225363	Etf1	AI463371|D6Ertd109e|ERF|ERF1|SUP45L1|TB3-1	eukaryotic translation termination factor 1	protein-coding
chr18	65070593	65070992	0.895403126	intron	intron (NM_031881, intron 1 of 29)	47265	NM_031881	83814	Nedd4l	1300012C07Rik|Nedd4-2|Nedd4b	neural precursor cell expressed, developmentally down-regulated gene 4-like	protein-coding
chr18	12941546	12941945	0.891917537	promoter-TSS	promoter-TSS (NM_207530)	96	NM_207530	64291	Osbpl1a	G430090F17Rik|Gm753|ORP-1|Osbpl1b	oxysterol binding protein-like 1A	protein-coding
chr18	24653459	24653858	0.890004657	promoter-TSS	promoter-TSS (NM_026779)	-33	NM_026779	68591	Mocos	1110018O12Rik|HMCS|MCS|MOS	molybdenum cofactor sulfurase	protein-coding
chr18	6764897	6765296	0.887762716	promoter-TSS	promoter-TSS (NM_001278447)	-71	NM_001278447	19330	Rab18	AA959686	RAB18, member RAS oncogene family	protein-coding
chr18	73815387	73815786	0.882116531	promoter-TSS	promoter-TSS (NM_145494)	-148	NR_157387	107029	Me2	AW120568|D030040L20Rik|NAD-ME	malic enzyme 2, NAD(+)-dependent, mitochondrial	protein-coding
chr18	38228392	38228791	0.879697616	Intergenic	RMER19B|LTR|ERVK	-18829	NM_029357	75599	Pcdh1	2010005A06Rik|AI585920	protocadherin 1	protein-coding
chr18	67774688	67775087	0.878212243	promoter-TSS	promoter-TSS (NM_028112)	11	NM_001039088	72124	Seh1l	2610007A16Rik|AW540070|SEC13L|SEH1A|SEH1B|Seh1	SEH1-like (S. cerevisiae	protein-coding
chr18	52465438	52465837	0.877275233	promoter-TSS	promoter-TSS (NM_026040)	-56	NM_026040	67222	Srfbp1	2810036K01Rik|p49/STRAP	serum response factor binding protein 1	protein-coding
chr18	68062021	68062420	0.876164363	intron	intron (NM_172631, intron 1 of 5)	129047	NM_172631	52662	Ldlrad4	8230401C20Rik|A430083H02|A430108L08Rik|C18orf1|D18Ertd653e|D330030L18Rik	low density lipoprotein receptor class A domain containing 4	protein-coding
chr18	50053411	50053810	0.873254307	promoter-TSS	promoter-TSS (NR_155293)	52	NR_155293	102635912	C030005K06Rik	-	RIKEN cDNA C030005K06 gene	ncRNA
chr18	36328695	36329094	0.872608196	Intergenic	Intergenic	-19730	NM_001081365	66060	Cystm1	0610010O12Rik	cysteine-rich transmembrane module containing 1	protein-coding
chr18	53158756	53159155	0.870860247	Intergenic	Intergenic	-17337	NM_026386	67804	Snx2	0610030A03Rik	sorting nexin 2	protein-coding
chr18	37954667	37955066	0.870612728	promoter-TSS	promoter-TSS (NM_153793)	122	NM_010411	15183	Hdac3	AW537363	histone deacetylase 3	protein-coding
chr18	74215870	74216269	0.870602994	promoter-TSS	promoter-TSS (NM_028868)	-143	NM_028868	74322	Cxxc1	2410002I16Rik|5830420C16Rik|AI426635|Cfp1|Cgbp|PHF18	CXXC finger 1 (PHD domain)	protein-coding
chr18	35022001	35022400	0.864217656	Intergenic	Intergenic	-67849	NM_010481	15526	Hspa9	74kDa|Csa|Grp75|Hsc74|Hsp74|Hsp74a|Hspa9a|Mortalin|Mot-2|Mot2|Mthsp70|Pbp74	heat shock protein 9	protein-coding
chr18	60963473	60963872	0.85923253	5' UTR	5' UTR (NM_001286809, exon 1 of 6)	118	NM_001286809	12322	Camk2a	CaMKII|R74975|mKIAA0968	calcium/calmodulin-dependent protein kinase II alpha	protein-coding
chr18	84851117	84851516	0.855695936	promoter-TSS	promoter-TSS (NM_025797)	-22	NM_001348159	109672	Cyb5a	0610009N12Rik|Cyb5	cytochrome b5 type A (microsomal)	protein-coding
chr18	50096377	50096776	0.855022045	Intergenic	Intergenic	-31625	NM_008292	15488	Hsd17b4	17-beta-HSD|17[b]-HSD|DBP|MFE-2|MFP2|MPF-2|Mfp-2|perMFE-2	hydroxysteroid (17-beta) dehydrogenase 4	protein-coding
chr18	36708837	36709236	0.850534421	Intergenic	MER44D|DNA|TcMar-Tigger	-13111	NM_172831	240216	E230025N22Rik	EG240216	Riken cDNA E230025N22 gene	protein-coding
chr18	82531933	82532332	0.850326255	intron	intron (NM_001025245, intron 3 of 3)	-22331	NM_001025255	17196	Mbp	C76307|Hmbpr|R75289|golli-mbp|jve|mld|shi	myelin basic protein	protein-coding
chr18	78064858	78065257	0.849493045	Intergenic	Intergenic	-7616	NM_001101038	620235	Siglec15	Cd33l3|EG620235|SIGLEC-I	sialic acid binding Ig-like lectin 15	protein-coding
chr18	23884638	23885037	0.845190155	intron	intron (NM_153058, intron 6 of 6)	-69851	NM_027007	69256	Zfp397	2810411K16Rik|6720480F11Rik|AI461664	zinc finger protein 397	protein-coding
chr18	34887113	34887512	0.832970311	Intergenic	Intergenic	26105	NM_007913	13653	Egr1	A530045N19Rik|ETR103|Egr-1|Krox-1|Krox-24|Krox24|NGF1-A|NGFI-A|NGFIA|TIS8|Zenk|Zfp-6|Zif268|egr	early growth response 1	protein-coding
chr18	61554943	61555342	0.832308353	promoter-TSS	promoter-TSS (NM_001357498)	-131	NM_001357498	93687	Csnk1a1	2610208K14Rik|4632404G05Rik|5430427P18Rik|CK1a|Csnk1a	casein kinase 1, alpha 1	protein-coding
chr18	80554508	80554907	0.831303359	Intergenic	Intergenic	-10161	NR_028424	100039348	Gm2176	A430076E10Rik	glucosamine-6-phosphate deaminase 1 pseudogene	pseudo
chr18	38296575	38296974	0.830905792	promoter-TSS	promoter-TSS (NM_001164621)	-31	NM_001164621	56736	Rnf14	2310075C09Rik|2610005D23Rik|AA986456|AU041447|D18Ertd188e|D7Bwg0165e|Triad2	ring finger protein 14	protein-coding
chr18	60848638	60849037	0.829501952	exon	exon (NM_011552, exon 1 of 25)	127	NM_011552	21453	Tcof1	AA408847|AW209012|treacle	treacle ribosome biogenesis factor 1	protein-coding
chr18	37927831	37928230	0.825567005	intron	MIR3|SINE|MIR	7446	NM_001305980	13367	Diaph1	D18Wsu154e|Dia1|Diap1|Drf1|p140mDia	diaphanous related formin 1	protein-coding
chr18	38992809	38993208	0.81965659	promoter-TSS	promoter-TSS (NM_001361073)	-137	NM_001361073	71302	Arhgap26	1810044B20Rik|2610010G17Rik|4933432P15Rik|AI853435|mKIAA0621	Rho GTPase activating protein 26	protein-coding
chr18	31910793	31911192	0.818100936	exon	exon (NM_026006, exon 1 of 1)	911	NM_026006	67158	Sft2d3	2610206C24Rik|AI847965|AW046173	SFT2 domain containing 3	protein-coding
chr18	24603747	24604146	0.816497711	promoter-TSS	promoter-TSS (NM_001360909)	-15	NM_001360909	58523	Elp2	AU023723|Epl2|StIP1|Statip1	elongator acetyltransferase complex subunit 2	protein-coding
chr18	75171161	75171560	0.815267189	intron	intron (NM_027727, intron 13 of 16)	125957	NR_045394	100503117	2010010A06Rik	5033420E22Rik	RIKEN cDNA 2010010A06 gene	ncRNA
chr18	38384902	38385301	0.814585889	Intergenic	Intergenic	-33806	NM_001355749	65113	Ndfip1	0610010M22Rik|N4wbp5	Nedd4 family interacting protein 1	protein-coding
chr18	77054817	77055216	0.811450396	Intergenic	Intergenic	-7719	NM_001368657	71206	Katnal2	3110023G01Rik|4933439B08Rik	katanin p60 subunit A-like 2	protein-coding
chr18	10725358	10725757	0.808197576	promoter-TSS	promoter-TSS (NM_144860)	-68	NM_144860	225164	Mib1	DIP-1|E430019M12Rik|Mib	mindbomb E3 ubiquitin protein ligase 1	protein-coding
chr18	10029739	10030138	0.806762605	promoter-TSS	promoter-TSS (NM_001360884)	-125	NM_001360884	59025	Usp14	2610005K12Rik|2610037B11Rik|AW107924|C78769|ax|nmf375	ubiquitin specific peptidase 14	protein-coding
chr18	11657455	11657854	0.804217836	non-coding	non-coding (NR_045526, exon 1 of 18)	305	NM_001081223	225182	Rbbp8	9930104E21Rik|CtIP|RBBP-8|RIM|SAE2	retinoblastoma binding protein 8, endonuclease	protein-coding
chr18	46597452	46597851	0.801038642	promoter-TSS	promoter-TSS (NM_010120)	-53	NM_010120	13664	Eif1a	C76390|Ef1a|Eftu|Eif4c|eIF-1A|eIF-4C	eukaryotic translation initiation factor 1A	protein-coding
chr18	10182045	10182444	0.797153218	promoter-TSS	promoter-TSS (NM_009071)	-452	NM_009071	19877	Rock1	1110055K06Rik|Rock-I	Rho-associated coiled-coil containing protein kinase 1	protein-coding
chr18	24121521	24121920	0.792611642	promoter-TSS	promoter-TSS (NM_172625)	99	NM_172625	225280	Ino80c	D030070L09Rik	INO80 complex subunit C	protein-coding
chr18	53861743	53862142	0.787248941	promoter-TSS	promoter-TSS (NM_152809)	-171	NM_152809	70425	Csnk1g3	3300002K07Rik|C330049O21Rik	casein kinase 1, gamma 3	protein-coding
chr18	50128152	50128551	0.782815257	5' UTR	5' UTR (NM_008292, exon 1 of 24)	150	NM_008292	15488	Hsd17b4	17-beta-HSD|17[b]-HSD|DBP|MFE-2|MFP2|MPF-2|Mfp-2|perMFE-2	hydroxysteroid (17-beta) dehydrogenase 4	protein-coding
chr18	10610074	10610473	0.770822805	promoter-TSS	promoter-TSS (NM_001081222)	79	NM_001081222	77805	Esco1	A930014I12Rik	establishment of sister chromatid cohesion N-acetyltransferase 1	protein-coding
chr18	54970918	54971317	0.74928143	intron	intron (NM_175751, intron 2 of 9)	19063	NM_175751	269023	Zfp608	4932417D18Rik|D430007A19Rik|Znf608	zinc finger protein 608	protein-coding
chr18	10851056	10851455	0.747647345	Intergenic	B3|SINE|B2	-65703	NR_029781	723959	Mir1a-2	Mir1-2|Mirn1-2|mir-1a-2|mmu-mir-1-2|mmu-mir-1a-2	microRNA 1a-2	ncRNA
chr18	56925398	56925797	0.723826996	promoter-TSS	promoter-TSS (NM_177115)	-49	NM_177115	320253	3-Mar	6330411I15Rik|A530081L18Rik|AI843639|MARCH-III	membrane-associated ring finger (C3HC4) 3	protein-coding
chr18	73572161	73572560	0.71798048	promoter-TSS	promoter-TSS (NM_001039214)	-345	NM_001039214	240396	Mex3c	A130001D14Rik|BC035207|BM-013|Rkhd2	mex3 RNA binding family member C	protein-coding
chr18	49755454	49755853	0.680551917	promoter-TSS	promoter-TSS (NM_001170960)	-52	NM_001170960	68857	Dtwd2	1190002H09Rik|8030470C17Rik|AI414673|BB115449	DTW domain containing 2	protein-coding
chr19	21820192	21820591	1.97581272	intron	intron (NM_001033759, intron 12 of 23)	42051	NM_001033759	83921	Cemip2	Tmem2	cell migration inducing hyaluronidase 2	protein-coding
chr19	34290324	34290723	1.524001802	promoter-TSS	promoter-TSS (NM_001146708)	-136	NM_007987	14102	Fas	AI196731|APO1|APT1|CD95|TNFR6|Tnfrsf6|lpr	Fas (TNF receptor superfamily member 6)	protein-coding
chr19	4441629	4442028	1.29949642	intron	intron (NR_045989, intron 1 of 4)	2269	NR_045989	319314	A930001C03Rik	-	RIKEN cDNA A930001C03 gene	ncRNA
chr19	44709070	44709469	1.296156111	Intergenic	Intergenic	-37332	NM_001368745	18504	Pax2	Opdc|Pax-2	paired box 2	protein-coding
chr19	32223753	32224152	1.280564092	intron	intron (NM_001362423, intron 4 of 9)	-12939	NM_001168526	208449	Sgms1	9530058O11Rik|AI841905|C80702|Mob|Sms1|Sor1|Tmem23	sphingomyelin synthase 1	protein-coding
chr19	8983091	8983490	1.264224072	Intergenic	Intergenic	-5994	NM_001039959	66395	Ahnak	DY6	AHNAK nucleoprotein (desmoyokin)	protein-coding
chr19	16898479	16898878	1.243271852	Intergenic	Intergenic	-24848	NM_008023	14240	Foxb2	Fkh4	forkhead box B2	protein-coding
chr19	21286532	21286931	1.224237476	3' UTR	3' UTR (NM_009551, exon 6 of 6)	14453	NM_009551	22682	Zfand5	2310057A04Rik|5830475F03Rik|AA415485|Za20d2|Zfp216	zinc finger, AN1-type domain 5	protein-coding
chr19	6297637	6298036	1.210523734	intron	intron (NM_010119, intron 4 of 4)	-8621	NM_001033342	240505	Cdc42bpg	BC046418|MRCKgamma	CDC42 binding protein kinase gamma (DMPK-like)	protein-coding
chr19	40496120	40496519	1.197179554	intron	intron (NM_178362, intron 1 of 28)	17417	NM_178362	20411	Sorbs1	2310065E01Rik|9530001P15Rik|CAP|SH3P12|Sh3d5|mKIAA1296	sorbin and SH3 domain containing 1	protein-coding
chr19	55244691	55245090	1.188979643	Intergenic	Intergenic	-3638	NM_001081076	73707	Gucy2g	2410077I05Rik|GC-G	guanylate cyclase 2g	protein-coding
chr19	42518707	42519106	1.176182818	intron	CpG	101	NM_177464	52013	R3hcc1l	1700036B12Rik|AI450607|C10orf28|D19Ertd386e|GIDRP86|Gidrp88	R3H domain and coiled-coil containing 1 like	protein-coding
chr19	24107709	24108108	1.175779799	intron	intron (NM_001360392, intron 18 of 22)	35174	NM_001360391	21873	Tjp2	ZO-2	tight junction protein 2	protein-coding
chr19	6876903	6877302	1.171533261	Intergenic	RLTR19|LTR|ERVK	-18891	NM_001081291	78317	Ccdc88b	2610041P08Rik|Ccdc88	coiled-coil domain containing 88B	protein-coding
chr19	21271862	21272261	1.166016287	promoter-TSS	promoter-TSS (NM_009551)	-217	NM_009551	22682	Zfand5	2310057A04Rik|5830475F03Rik|AA415485|Za20d2|Zfp216	zinc finger, AN1-type domain 5	protein-coding
chr19	10577059	10577458	1.162624845	promoter-TSS	promoter-TSS (NM_001302218)	101	NM_001282065	225912	Cyb561a3	2310004G04Rik|Cybasc3|Lcytb	cytochrome b561 family, member A3	protein-coding
chr19	9974918	9975317	1.161852474	Intergenic	Intergenic	-5483	NR_073181	14319	Fth1	FHC|Fth|HFt|MFH	ferritin heavy polypeptide 1	protein-coding
chr19	8735747	8736146	1.160894272	intron	CpG	107	NM_134139	107071	Wdr74	5730436H21Rik|AA407588	WD repeat domain 74	protein-coding
chr19	55383224	55383623	1.147007883	intron	intron (NM_001360432, intron 4 of 7)	67366	NM_016862	53611	Vti1a	1110014F16Rik|1110018K19Rik|4921537J05Rik|MVti1|MVti1a|Vti1|Vti1-rp2	vesicle transport through interaction with t-SNAREs 1A	protein-coding
chr19	31914003	31914402	1.120915284	intron	intron (NM_001081074, intron 4 of 11)	45389	NM_001081074	69865	A1cf	1810073H04Rik|9130016M20Rik|ACF64|ACF65|ASP|Acf|MCM|MerCreMer|Tg(Myh6-cre/Esr1*)1Jmk|alpha-MHC-MerCreMer|alphaMHC-Cre-Mer-Cre|mer	APOBEC1 complementation factor	protein-coding
chr19	29468853	29469252	1.115314795	intron	intron (NM_021396, intron 5 of 5)	52935	NR_015567	77779	A930007I19Rik	-	RIKEN cDNA A930007I19 gene	ncRNA
chr19	29486600	29486999	1.111341936	Intergenic	Intergenic	35188	NR_015567	77779	A930007I19Rik	-	RIKEN cDNA A930007I19 gene	ncRNA
chr19	5812008	5812407	1.104991238	Intergenic	Intergenic	-9535	NR_002847	72289	Malat1	2210401K01Rik|9430072K23Rik|AI647968|Neat2	metastasis associated lung adenocarcinoma transcript 1 (non-coding RNA)	ncRNA
chr19	38970780	38971179	1.104534886	Intergenic	Intergenic	-36040	NM_028089	72082	Cyp2c55	2010318C06Rik	cytochrome P450, family 2, subfamily c, polypeptide 55	protein-coding
chr19	10688527	10688926	1.103404334	promoter-TSS	promoter-TSS (NM_001361963)	-9	NM_001361959	107305	Vps37c	5730409F24Rik|AU042646	vacuolar protein sorting 37C	protein-coding
chr19	57013280	57013679	1.092088142	Intergenic	Intergenic	-4904	NM_001177796	226250	Afap1l2	AU041783|C86904|mKIAA1914	actin filament associated protein 1-like 2	protein-coding
chr19	34878002	34878401	1.058180569	promoter-TSS	promoter-TSS (NM_023792)	-284	NM_023792	75735	Pank1	Pank|Pank1b	pantothenate kinase 1	protein-coding
chr19	3851594	3851993	1.056499329	promoter-TSS	promoter-TSS (NM_013490)	20	NR_073190	12660	Chka	CK|CK/EK-alpha|Chetk-alpha|Chk|ChoK|EK|EtnK-alpha	choline kinase alpha	protein-coding
chr19	7039983	7040382	1.052995702	promoter-TSS	promoter-TSS (NM_016737)	-156	NM_016737	20867	Stip1	Hop|Sti1|p60	stress-induced phosphoprotein 1	protein-coding
chr19	56822177	56822576	1.040545767	promoter-TSS	promoter-TSS (NM_170757)	-177	NM_170757	213993	Ccdc186	1810028B20Rik|A630007B06Rik|AI159700|Otg1	coiled-coil domain containing 186	protein-coding
chr19	10279641	10280040	1.034168248	intron	intron (NM_198114, intron 1 of 19)	25037	NM_198114	269060	Dagla	Nsddr	diacylglycerol lipase, alpha	protein-coding
chr19	46478767	46479166	1.033371865	intron	intron (NM_001025391, intron 10 of 11)	-22682	NM_053100	93679	Trim8	AA408830|BB006755|GERP|Rnf27	tripartite motif-containing 8	protein-coding
chr19	43689492	43689891	1.032368118	promoter-TSS	promoter-TSS (NM_053103)	2	NM_053103	93685	Entpd7	1810012B13Rik|1810020C02Rik|2810003F23Rik|LALP1|Lysal2	ectonucleoside triphosphate diphosphohydrolase 7	protein-coding
chr19	53800532	53800931	1.029828076	intron	intron (NM_001170847, intron 1 of 13)	-91500	NM_011050	18569	Pdcd4	D19Ucla1|Ma3|Tis	programmed cell death 4	protein-coding
chr19	29241466	29241865	1.028233147	Intergenic	Intergenic	-10138	NM_008413	16452	Jak2	Fd17	Janus kinase 2	protein-coding
chr19	23246525	23246924	1.027552808	intron	L2|LINE|L2	25875	NM_001252685	226026	Smc5	MLZ-453|SMC-5|Smc5l1|mKIAA0594|mSMC5	structural maintenance of chromosomes 5	protein-coding
chr19	6992465	6992864	1.019566456	promoter-TSS	promoter-TSS (NM_001356999)	-82	NM_001357001	57431	Dnajc4	Hspf2|Mcg18	DnaJ heat shock protein family (Hsp40) member C4	protein-coding
chr19	46339293	46339692	1.012959815	promoter-TSS	promoter-TSS (NM_001164294)	-832	NM_024192	67116	Cuedc2	3010002G01Rik	CUE domain containing 2	protein-coding
chr19	8756868	8757267	1.00877756	promoter-TSS	promoter-TSS (NR_132424)	-36	NM_016813	53319	Nxf1	Mex67|Mvb1|Tap	nuclear RNA export factor 1	protein-coding
chr19	60790611	60791010	1.002938997	promoter-TSS	promoter-TSS (NM_010123)	-117	NM_010123	13669	Eif3a	A830012B05Rik|Csma|Eif3|Eif3s10|mKIAA0139	eukaryotic translation initiation factor 3, subunit A	protein-coding
chr19	6363365	6363764	1.000460072	promoter-TSS	promoter-TSS (NM_001360393)	-126	NM_011750	22668	Sf1	BBP|MZFM|WBP4|Zfp162	splicing factor 1	protein-coding
chr19	47865511	47865910	0.994504261	promoter-TSS	promoter-TSS (NM_026619)	-84	NM_026619	68214	Gsto2	1700020F09Rik|4930425C18Rik|GSTO 2-2	glutathione S-transferase omega 2	protein-coding
chr19	43524501	43524900	0.993775163	promoter-TSS	promoter-TSS (NM_010324)	-95	NM_010324	14718	Got1	AI789014|Got-1|cAspAT|cCAT	glutamic-oxaloacetic transaminase 1, soluble	protein-coding
chr19	16371701	16372100	0.986908734	intron	MLTR11A|LTR|ERVK	-56896	NR_105832	102465218	Mir496b	Gm28028|mmu-mir-496b	microRNA 496b	ncRNA
chr19	53390515	53390914	0.983583016	promoter-TSS	promoter-TSS (NM_001356986)	-80	NM_172429	76479	Smndc1	-	survival motor neuron domain containing 1	protein-coding
chr19	60755829	60756228	0.9833786	promoter-TSS	promoter-TSS (NM_178421)	41	NM_178421	332397	Nanos1	NOS-1	nanos C2HC-type zinc finger 1	protein-coding
chr19	42090122	42090521	0.982386895	promoter-TSS	promoter-TSS (NM_145501)	-114	NM_145501	84095	Pi4k2a	Pi4k2	phosphatidylinositol 4-kinase type 2 alpha	protein-coding
chr19	7217477	7217876	0.978074259	promoter-TSS	promoter-TSS (NM_007750)	-60	NM_007750	12868	Cox8a	COX8L	cytochrome c oxidase subunit 8A	protein-coding
chr19	4756211	4756610	0.977828548	promoter-TSS	promoter-TSS (NM_025717)	-115	NM_025717	66704	Rbm4b	4921506I22Rik|AI504630|AI506404|Lark2|Neosin	RNA binding motif protein 4B	protein-coding
chr19	55232185	55232584	0.977644112	intron	intron (NM_001081076, intron 4 of 20)	8868	NM_001081076	73707	Gucy2g	2410077I05Rik|GC-G	guanylate cyclase 2g	protein-coding
chr19	11912005	11912404	0.968860363	promoter-TSS	promoter-TSS (NM_172635)	-195	NM_172635	225929	Patl1	AV312086|Pat1b	protein associated with topoisomerase II homolog 1 (yeast)	protein-coding
chr19	4300195	4300594	0.968591158	intron	intron (NM_001290818, intron 1 of 20)	5828	NM_130863	110355	Grk2	Adrbk-1|Adrbk1|Bark-1|beta ARK|betaARK1	G protein-coupled receptor kinase 2	protein-coding
chr19	31956312	31956711	0.964977537	Intergenic	MLT1J|LTR|ERVL-MaLR	87698	NM_001081074	69865	A1cf	1810073H04Rik|9130016M20Rik|ACF64|ACF65|ASP|Acf|MCM|MerCreMer|Tg(Myh6-cre/Esr1*)1Jmk|alpha-MHC-MerCreMer|alphaMHC-Cre-Mer-Cre|mer	APOBEC1 complementation factor	protein-coding
chr19	4811572	4811971	0.964246126	promoter-TSS	promoter-TSS (NM_001290127)	-137	NM_001290127	102902673	Gm21992	Rbm14-rbm4	predicted gene 21992	protein-coding
chr19	24556229	24556628	0.962906542	promoter-TSS	promoter-TSS (NM_008846)	-556	NM_008846	18719	Pip5k1b	PI4P5K-I[b]|PIP5K1-beta|PIP5KIbeta|Pipk5b|STM7	phosphatidylinositol-4-phosphate 5-kinase, type 1 beta	protein-coding
chr19	3832942	3833341	0.942780155	Intergenic	Intergenic	17675	NR_162795	114482860	Mir12192	mmu-mir-12192	microRNA mir-12192	ncRNA
chr19	28990319	28990718	0.94242665	5' UTR	5' UTR (NM_001302382, exon 1 of 7)	166	NM_001302380	67072	Cdc37l1	2700033A15Rik|BB159850|Cdc37l|Harc	cell division cycle 37-like 1	protein-coding
chr19	4943104	4943503	0.941041693	promoter-TSS	promoter-TSS (NM_001347422)	-176	NM_001347422	240518	Peli3	6030441F14Rik|A930011L17|BC028931	pellino 3	protein-coding
chr19	56801059	56801458	0.941012687	exon	exon (NM_170757, exon 8 of 16)	20941	NM_170757	213993	Ccdc186	1810028B20Rik|A630007B06Rik|AI159700|Otg1	coiled-coil domain containing 186	protein-coding
chr19	26604851	26605250	0.940257706	promoter-TSS	promoter-TSS (NM_011416)	-110	NM_011416	67155	Smarca2	2610209L14Rik|SNF2alpha|Snf2l2|brahma|brm	SWI/SNF related, matrix associated, actin dependent regulator of chromatin, subfamily a, member 2	protein-coding
chr19	5041150	5041549	0.926006379	promoter-TSS	promoter-TSS (NM_134155)	-5	NM_134155	107392	Brms1	AV003220|AW554636	breast cancer metastasis-suppressor 1	protein-coding
chr19	18712855	18713254	0.92552282	promoter-TSS	promoter-TSS (NM_177640)	-182	NM_177640	225995	D030056L22Rik	-	RIKEN cDNA D030056L22 gene	protein-coding
chr19	4012558	4012957	0.923596987	promoter-TSS	promoter-TSS (NM_133666)	-2	NM_133666	17995	Ndufv1	CI-51kD	NADH:ubiquinone oxidoreductase core subunit V1	protein-coding
chr19	5794936	5795335	0.922390705	TTS	TTS (NR_002847)	846	NR_144621	109146451	Mascrna	-	Malat1-associated small cytoplasmic RNA	scRNA
chr19	46761254	46761653	0.922020077	promoter-TSS	promoter-TSS (NM_001102471)	-156	NM_001102471	94219	Cnnm2	AU015877|AW048635|Acdp2|Clp2	cyclin M2	protein-coding
chr19	6278077	6278476	0.918247775	intron	intron (NM_010119, intron 1 of 4)	1380	NM_010119	13660	Ehd1	AA409636|Past1|RME-1	EH-domain containing 1	protein-coding
chr19	9931149	9931548	0.917454112	Intergenic	Intergenic	-31859	NM_001369356	16319	Incenp	2700067E22Rik|AU019509|C130081E20|C77457	inner centromere protein	protein-coding
chr19	5771126	5771525	0.917174964	promoter-TSS	promoter-TSS (NM_001361921)	94	NM_001361922	78891	Scyl1	2810011O19Rik|C85140|Ntkl|mdf|mfd|p105	SCY1-like 1 (S. cerevisiae)	protein-coding
chr19	38818902	38819301	0.916415766	exon	exon (NM_021315, exon 1 of 21)	136	NM_021315	57753	Noc3l	AF233884|Fad24	NOC3 like DNA replication regulator	protein-coding
chr19	53943992	53944391	0.910836298	promoter-TSS	promoter-TSS (NM_001168505)	-115	NM_001168505	56392	Shoc2	AU017287|Sur8|mKIAA0862	Shoc2, leucine rich repeat scaffold protein	protein-coding
chr19	8722959	8723358	0.910626381	promoter-TSS	promoter-TSS (NR_002896)	211	NM_001161413	17254	Slc3a2	4F2|4F2HC|AI314110|Cd98|Ly-10|Ly-m10|Ly10|Mdu1|Mgp-2hc|NACAE	solute carrier family 3 (activators of dibasic and neutral amino acid transport), member 2	protein-coding
chr19	10831862	10832261	0.909346714	Intergenic	Intergenic	-2003	NM_001037801	12511	Cd6	-	CD6 antigen	protein-coding
chr19	23135026	23135425	0.908689777	Intergenic	CpG	-6001	NM_010638	16601	Klf9	2310051E17Rik|AA589643|BTEB-1|Bteb1|Gm9971	Kruppel-like factor 9	protein-coding
chr19	38054711	38055110	0.908517034	promoter-TSS	promoter-TSS (NM_001164362)	-74	NM_028293	74107	Cep55	1200008O12Rik|2700032M20Rik	centrosomal protein 55	protein-coding
chr19	21778219	21778618	0.905752123	promoter-TSS	promoter-TSS (NM_031997)	78	NM_001033759	83921	Cemip2	Tmem2	cell migration inducing hyaluronidase 2	protein-coding
chr19	41911582	41911981	0.901314949	promoter-TSS	promoter-TSS (NM_023418)	-90	NM_023418	18648	Pgam1	2310050F24Rik|Pgam-1	phosphoglycerate mutase 1	protein-coding
chr19	46003315	46003714	0.897487897	promoter-TSS	promoter-TSS (NM_176785)	36	NM_176785	20170	Hps6	5330434M19Rik|BLOC2|ru	HPS6, biogenesis of lysosomal organelles complex 2 subunit 3	protein-coding
chr19	42045383	42045782	0.897479424	promoter-TSS	promoter-TSS (NM_026152)	-288	NM_026152	67432	Hoga1	0610010D20Rik|Dhdpsl|Npl2	4-hydroxy-2-oxoglutarate aldolase 1	protein-coding
chr19	9938833	9939232	0.896643166	Intergenic	Intergenic	-39543	NM_001369356	16319	Incenp	2700067E22Rik|AU019509|C130081E20|C77457	inner centromere protein	protein-coding
chr19	6334700	6335099	0.894667669	promoter-TSS	promoter-TSS (NM_001168490)	-80	NM_001168488	17283	Men1	AW045611	multiple endocrine neoplasia 1	protein-coding
chr19	45560345	45560744	0.894152504	promoter-TSS	promoter-TSS (NM_020032)	20	NM_001330506	56626	Poll	1110003P06Rik|AV007317	polymerase (DNA directed), lambda	protein-coding
chr19	18631524	18631923	0.894137293	promoter-TSS	promoter-TSS (NM_145497)	90	NM_017375	20409	Ostf1	C78236|SH3P2|Sh3d3	osteoclast stimulating factor 1	protein-coding
chr19	53273250	53273649	0.893301681	Intergenic	L1ME4b|LINE|L1	-18244	NR_036590	69319	1700001K23Rik	-	RIKEN cDNA 1700001K23 gene	ncRNA
chr19	4191913	4192312	0.89172384	promoter-TSS	promoter-TSS (NM_031868)	-62	NM_031868	19045	Ppp1ca	Ppp1c|dism2	protein phosphatase 1 catalytic subunit alpha	protein-coding
chr19	8966836	8967235	0.886698931	promoter-TSS	promoter-TSS (NM_026007)	-6	NM_026007	67160	Eef1g	2610301D06Rik|AA407312|EF1G	eukaryotic translation elongation factor 1 gamma	protein-coding
chr19	6840609	6841008	0.886266783	promoter-TSS	promoter-TSS (NM_019924)	-181	NM_019924	56613	Rps6ka4	1110069D02Rik|90kDa|AI848992|Msk2|mMSK2	ribosomal protein S6 kinase, polypeptide 4	protein-coding
chr19	41848061	41848460	0.882828983	promoter-TSS	promoter-TSS (NM_177603)	-128	NM_177603	212398	Frat2	-	frequently rearranged in advanced T cell lymphomas 2	protein-coding
chr19	16955869	16956268	0.882651911	promoter-TSS	promoter-TSS (NM_181348)	-50	NM_181348	353211	Prune2	6330414G02Rik|A230083H22Rik|A330102H22Rik|Bmcc1|mKIAA0367	prune homolog 2	protein-coding
chr19	41339130	41339529	0.881067506	intron	intron (NM_031376, intron 2 of 16)	45773	NM_031376	83490	Pik3ap1	1810044J04Rik|BCAP	phosphoinositide-3-kinase adaptor protein 1	protein-coding
chr19	40513625	40514024	0.868545222	promoter-TSS	promoter-TSS (NM_178362)	-12	NM_009166	20411	Sorbs1	2310065E01Rik|9530001P15Rik|CAP|SH3P12|Sh3d5|mKIAA1296	sorbin and SH3 domain containing 1	protein-coding
chr19	41933281	41933680	0.868008165	promoter-TSS	promoter-TSS (NM_001164561)	35	NM_001360676	74168	Zdhhc16	1500015N03Rik|Aph2	zinc finger, DHHC domain containing 16	protein-coding
chr19	3912709	3913108	0.867910517	promoter-TSS	promoter-TSS (NM_144870)	-134	NM_144870	225887	Ndufs8	BC021616|CI-23kD|TYKY	NADH:ubiquinone oxidoreductase core subunit S8	protein-coding
chr19	58943100	58943499	0.866194409	promoter-TSS	promoter-TSS (NM_178689)	-126	NM_178689	226265	Eno4	6430537H07Rik	enolase 4	protein-coding
chr19	53421225	53421624	0.862315893	Intergenic	Intergenic	-30790	NM_172429	76479	Smndc1	-	survival motor neuron domain containing 1	protein-coding
chr19	44930775	44931174	0.861324003	promoter-TSS	promoter-TSS (NM_172638)	-145	NM_172638	226151	Slf2	3632432H19|Fam178a	SMC5-SMC6 complex localization factor 2	protein-coding
chr19	5295211	5295610	0.856038182	promoter-TSS	promoter-TSS (NM_001362454)	45	NM_030109	319322	Sf3b2	145kDa|2610311M13Rik|2810441F20Rik|B230398H18Rik|SAP145|SF3b1|SF3b145|SF3b150	splicing factor 3b, subunit 2	protein-coding
chr19	29251359	29251758	0.853285223	promoter-TSS	promoter-TSS (NM_008413)	-245	NM_008413	16452	Jak2	Fd17	Janus kinase 2	protein-coding
chr19	44284058	44284457	0.852821359	Intergenic	CpG	-9419	NM_009128	20250	Scd2	Mir5114|Scd-2|mir-5114|swty	stearoyl-Coenzyme A desaturase 2	protein-coding
chr19	45363499	45363898	0.850651697	promoter-TSS	promoter-TSS (NM_001286466)	-36	NM_001360127	12234	Btrc	Beta-Trcp1|E3RS-IkappaB|E3RSIkappaB|FWD1|Fbw1a|HOS|SCF b-TRCP|Slimb|b-TrCP|beta-TrCP	beta-transducin repeat containing protein	protein-coding
chr19	60811247	60811646	0.849684399	promoter-TSS	promoter-TSS (NM_026437)	-109	NM_001360620	67894	Fam45a	1810055E12Rik	family with sequence similarity 45, member A	protein-coding
chr19	4097225	4097624	0.842983824	promoter-TSS	promoter-TSS (NM_026373)	73	NM_026373	52004	Cdk2ap2	5830466O21Rik|D19Ertd144e|Doc-1r	CDK2-associated protein 2	protein-coding
chr19	5724538	5724937	0.836633158	intron	intron (NM_001114596, intron 1 of 18)	1580	NM_053252	114601	Ehbp1l1	G430002G23Rik	EH domain binding protein 1-like 1	protein-coding
chr19	43896352	43896751	0.83588184	intron	intron (NM_028029, intron 4 of 15)	-16783	NM_001306088	71972	Dnmbp	2410003L07Rik|2410003M15Rik|TUBA	dynamin binding protein	protein-coding
chr19	40612087	40612486	0.834423115	promoter-TSS	promoter-TSS (NM_026260)	-55	NM_026260	67590	Tctn3	4930521E07Rik|AI197391|Tect3	tectonic family member 3	protein-coding
chr19	21031680	21032079	0.831591359	Intergenic	Intergenic	-72831	NR_126458	75354	4930554I06Rik	-	RIKEN cDNA 4930554I06 gene	ncRNA
chr19	24174003	24174402	0.831291451	promoter-TSS	promoter-TSS (NM_001198985)	-13	NM_001198985	21873	Tjp2	ZO-2	tight junction protein 2	protein-coding
chr19	4793949	4794348	0.830436755	promoter-TSS	promoter-TSS (NM_001290123)	-139	NM_001290123	19653	Rbm4	4921506I22Rik|Lark1|Mlark|Rbm4a|lark	RNA binding motif protein 4	protein-coding
chr19	46979013	46979412	0.828799562	intron	intron (NM_001164363, intron 1 of 17)	-9645	NM_001164365	76952	Nt5c2	2010002I23Rik|CnII|Gm9751|Gmp|Nt5b|Pnt5|cN-II	5'-nucleotidase, cytosolic II	protein-coding
chr19	58523867	58524266	0.823583172	intron	intron (NM_029372, intron 3 of 8)	12064	NM_029372	75645	Ccdc172	1700011F14Rik	coiled-coil domain containing 172	protein-coding
chr19	4121393	4121792	0.819054699	promoter-TSS	promoter-TSS (NM_001276284)	-17	NM_001276284	11632	Aip	AA408703|AW476050|Ara9|D19Bwg1412e|Fkbp16|Xap2	aryl-hydrocarbon receptor-interacting protein	protein-coding
chr19	44314309	44314708	0.816716304	Intergenic	Intergenic	11337	NR_039574	100628619	Mir5114	mmu-mir-5114|mu-mir-5114	microRNA 5114	ncRNA
chr19	27429818	27430217	0.814196683	promoter-TSS	promoter-TSS (NR_027987)	-20	NR_027987	107372	C030016D13Rik	AW413347	RIKEN cDNA C030016D13 gene	ncRNA
chr19	10895011	10895410	0.813604623	promoter-TSS	promoter-TSS (NM_001253843)	-21	NM_001253843	28000	Prpf19	AA617263|AL024362|D19Wsu55e|NMP200|PSO4|Prp19|Snev	pre-mRNA processing factor 19	protein-coding
chr19	11965379	11965778	0.812314862	promoter-TSS	promoter-TSS (NM_001033174)	-266	NM_001033174	76303	Osbp	1110018F06Rik|AW559088|mKIAA4220	oxysterol binding protein	protein-coding
chr19	10841644	10842043	0.809337366	promoter-TSS	promoter-TSS (NM_023044)	-701	NM_023044	65221	Slc15a3	Ci1|cI-1	solute carrier family 15, member 3	protein-coding
chr19	6921780	6922179	0.808861218	promoter-TSS	promoter-TSS (NM_007953)	-171	NM_007953	26379	Esrra	ERRalpha|Err1|Estrra|Nr3b1	estrogen related receptor, alpha	protein-coding
chr19	43675026	43675425	0.80355694	promoter-TSS	promoter-TSS (NR_045645)	47	NR_045645	100502982	BC037704	-	cDNA sequence BC037704	ncRNA
chr19	7206297	7206696	0.802934114	promoter-TSS	promoter-TSS (NM_134150)	-212	NM_134150	107260	Otub1	AI850305	OTU domain, ubiquitin aldehyde binding 1	protein-coding
chr19	7494206	7494605	0.801599759	promoter-TSS	promoter-TSS (NM_146091)	-33	NM_146091	109168	Atl3	4633402C03Rik|5730596K20Rik|AI465397|AW228836	atlastin GTPase 3	protein-coding
chr19	4000254	4000653	0.799464751	promoter-TSS	promoter-TSS (NM_025529)	-127	NM_025529	66387	Nudt8	2310039H17Rik	nudix (nucleoside diphosphate linked moiety X)-type motif 8	protein-coding
chr19	6118238	6118637	0.792943781	TTS	TTS (NM_026912)	149	NM_133678	66406	Sac3d1	2410004C24Rik|AU015683|shd1	SAC3 domain containing 1	protein-coding
chr19	5572334	5572733	0.79247399	Intergenic	Intergenic	4509	NM_001362046	381201	Ap5b1	Gm962|beta-5	adaptor-related protein complex 5, beta 1 subunit	protein-coding
chr19	32224723	32225122	0.786522708	intron	Lx9|LINE|L1	-13909	NM_001168526	208449	Sgms1	9530058O11Rik|AI841905|C80702|Mob|Sms1|Sor1|Tmem23	sphingomyelin synthase 1	protein-coding
chr19	5050446	5050845	0.768485258	promoter-TSS	promoter-TSS (NM_145495)	-163	NM_145495	225870	Rin1	-	Ras and Rab interactor 1	protein-coding
chr19	6276516	6276915	0.764107666	promoter-TSS	promoter-TSS (NM_010119)	-181	NM_010119	13660	Ehd1	AA409636|Past1|RME-1	EH-domain containing 1	protein-coding
chr19	46304262	46304661	0.76408088	promoter-TSS	promoter-TSS (NM_001177369)	-276	NM_001177369	18034	Nfkb2	NF-kappaB2|lyt|p49|p49/p100|p50B|p52	nuclear factor of kappa light polypeptide gene enhancer in B cells 2, p49/p100	protein-coding
chr19	5688724	5689123	0.756018339	promoter-TSS	promoter-TSS (NM_022012)	-15	NM_144868	104401	Pcnx3	Pcnxl3|mKIAA4073	pecanex homolog 3	protein-coding
chr19	46152175	46152574	0.736434168	promoter-TSS	promoter-TSS (NM_178930)	-184	NM_178930	107338	Gbf1	1700083E03Rik|AI035702|AW049900|mKIAA0248	golgi-specific brefeldin A-resistance factor 1	protein-coding
chr19	21777258	21777657	0.728179509	promoter-TSS	promoter-TSS (NM_031997)	-883	NM_031997	83921	Cemip2	Tmem2	cell migration inducing hyaluronidase 2	protein-coding
chr19	41981236	41981635	0.706464756	promoter-TSS	promoter-TSS (NM_028152)	-299	NM_028152	72199	Mms19	2410001K24Rik|2610042O15Rik|AI316855|C79368|C86341|Mms19l	MMS19 cytosolic iron-sulfur assembly component	protein-coding
chr19	42129023	42129422	0.691458521	promoter-TSS	promoter-TSS (NM_027106)	-229	NM_027106	69534	Avpi1	2310008N12Rik|AA410041|VIT32|esu|mVIT32	arginine vasopressin-induced 1	protein-coding
chr2	24341487	24341886	1.617963497	intron	MIR|SINE|MIR	-3605	NM_001159562	16181	Il1rn	F630041P17Rik|IL-1ra	interleukin 1 receptor antagonist	protein-coding
chr2	11530122	11530521	1.519963429	intron	intron (NM_001177758, intron 1 of 14)	23608	NM_001177758	170768	Pfkfb3	E330010H22Rik|iPFK-2|uPFK-2	6-phosphofructo-2-kinase/fructose-2,6-biphosphatase 3	protein-coding
chr2	129208307	129208706	1.410819651	exon	exon (NM_015747, exon 8 of 11)	1410	NM_001355252	20515	Slc20a1	AI607883|Glvr-1|Glvr1	solute carrier family 20, member 1	protein-coding
chr2	166235003	166235402	1.390445431	Intergenic	Intergenic	-38706	NR_033467	670775	Gm11468	-	predicted gene 11468	ncRNA
chr2	112443500	112443899	1.387759224	Intergenic	Intergenic	-11326	NM_133749	73024	Emc7	2900064A13Rik|AI451465|ORF3|c11orf3	ER membrane protein complex subunit 7	protein-coding
chr2	13409833	13410232	1.380391835	intron	intron (NM_001081084, intron 27 of 66)	81844	NM_001081084	65969	Cubn	AA408369|AL022750|D2Wsu88e	cubilin (intrinsic factor-cobalamin receptor)	protein-coding
chr2	93976737	93977136	1.368887375	Intergenic	Intergenic	-3098	NR_045827	70852	Alkbh3os1	4921507L20Rik	alkB homolog 3, opposite strand 1	ncRNA
chr2	172276157	172276556	1.366671384	Intergenic	L1MC4|LINE|L1	27864	NM_008561	17201	Mc3r	MC3-R	melanocortin 3 receptor	protein-coding
chr2	51387079	51387478	1.343373063	Intergenic	Intergenic	50622	NR_130155	73375	1700057H21Rik	-	RIKEN cDNA 1700057H21 gene	ncRNA
chr2	116972094	116972493	1.334480209	Intergenic	Intergenic	72141	NR_040335	320975	D330050G23Rik	-	RIKEN cDNA D330050G23 gene	ncRNA
chr2	28533054	28533453	1.333357399	promoter-TSS	promoter-TSS (NM_001145836)	-211	NM_001145835	19730	Ralgds	Gnds|Rgds|mKIAA1308	ral guanine nucleotide dissociation stimulator	protein-coding
chr2	172283447	172283846	1.314672325	Intergenic	Intergenic	35154	NM_008561	17201	Mc3r	MC3-R	melanocortin 3 receptor	protein-coding
chr2	155517926	155518325	1.285052198	promoter-TSS	promoter-TSS (NM_019811)	82	NM_019811	60525	Acss2	1110017C11Rik|ACAS|ACS|Acas1|Acas2|AceCS1|Acs1|aceCS	acyl-CoA synthetase short-chain family member 2	protein-coding
chr2	59202892	59203291	1.256032617	intron	intron (NM_001362996, intron 1 of 22)	41222	NM_001362996	227937	Pkp4	5031422I09Rik|9430019K17Rik|Armrp|p0071	plakophilin 4	protein-coding
chr2	142865504	142865903	1.249411072	intron	intron (NM_001355123, intron 1 of 26)	35761	NM_001081133	16558	Kif16b	8430434E15Rik|AA623607|AI789011|C80253|C80902|mKIAA1590	kinesin family member 16B	protein-coding
chr2	45049278	45049677	1.249089471	intron	intron (NM_001355289, intron 3 of 10)	-26300	NR_039591	100628598	Mir5129	mir-5129|mmu-mir-5129|mu-mir-5129	microRNA 5129	ncRNA
chr2	136891114	136891513	1.246060547	promoter-TSS	promoter-TSS (NM_001355669)	93	NM_001286981	59030	Mkks	1300013E18Rik|AI463362|AI957237|Bbs6	McKusick-Kaufman syndrome	protein-coding
chr2	32917495	32917894	1.231710081	intron	intron (NM_146119, intron 5 of 13)	41560	NM_146119	227737	Fam129b	9130404D14Rik	family with sequence similarity 129, member B	protein-coding
chr2	6379889	6380288	1.221661145	intron	intron (NM_181399, intron 1 of 13)	27352	NM_181399	98910	Usp6nl	AI316785|RNTRE|TRE2NL|mKIAA0019	USP6 N-terminal like	protein-coding
chr2	5614816	5615215	1.214261178	intron	MIRb|SINE|MIR	61031	NM_001290376	227541	Camk1d	A630059D12Rik|CKLiK|CaMKIdelta|E030025C11Rik|mCKLiK	calcium/calmodulin-dependent protein kinase ID	protein-coding
chr2	120154467	120154866	1.207646487	promoter-TSS	promoter-TSS (NM_133838)	-91	NM_133838	98878	Ehd4	2210022F10Rik|AI197390|AI846352|AV006278|Past2	EH-domain containing 4	protein-coding
chr2	140170645	140171044	1.188869216	promoter-TSS	promoter-TSS (NM_001081090)	198	NM_027093	69487	Ndufaf5	2310003L22Rik	NADH:ubiquinone oxidoreductase complex assembly factor 5	protein-coding
chr2	168063623	168064022	1.182817158	Intergenic	MIRb|SINE|MIR	-17182	NM_021409	58220	Pard6b	AV025615|Par6b	par-6 family cell polarity regulator beta	protein-coding
chr2	157500362	157500761	1.166334371	Intergenic	ORR1F|LTR|ERVL-MaLR	-59517	NM_001291130	18111	Nnat	5730414I02Rik|AW107673|Peg5	neuronatin	protein-coding
chr2	164442986	164443385	1.164950932	promoter-TSS	promoter-TSS (NM_011521)	3	NM_011521	20971	Sdc4	AA959608|AW108331|S4|Synd4|ryudocan|syndecan-4	syndecan 4	protein-coding
chr2	142758176	142758575	1.161863682	intron	intron (NM_001355123, intron 13 of 26)	143089	NM_001081133	16558	Kif16b	8430434E15Rik|AA623607|AI789011|C80253|C80902|mKIAA1590	kinesin family member 16B	protein-coding
chr2	140066461	140066860	1.155600111	non-coding	non-coding (NR_110350, exon 1 of 13)	145	NM_001159641	75812	Tasp1	4930485D02Rik|AW986064	taspase, threonine aspartase 1	protein-coding
chr2	167777460	167777859	1.151997716	Intergenic	CpG	86482	NR_015500	329562	A530013C23Rik	-	RIKEN cDNA A530013C23 gene	ncRNA
chr2	167383695	167384094	1.143390934	Intergenic	Intergenic	-34716	NM_019835	56336	B4galt5	9430078I07Rik|AW049941|AW539721	UDP-Gal:betaGlcNAc beta 1,4-galactosyltransferase, polypeptide 5	protein-coding
chr2	156143825	156144224	1.141960217	promoter-TSS	promoter-TSS (NM_001164216)	-129	NM_001164217	67067	Romo1	2010100O12Rik|AI853864	reactive oxygen species modulator 1	protein-coding
chr2	59042653	59043052	1.141467837	intron	intron (NM_001001178, intron 1 of 14)	117831	NM_001362393	227933	Ccdc148	5830402J09|Gm38473	coiled-coil domain containing 148	protein-coding
chr2	39065239	39065638	1.132944411	TTS	TTS (NM_178778)	103	NR_110968	76899	Golga1	0710001G09Rik|2210418B03Rik|AW107649|Golgi97|awag|golgin-97	golgi autoantigen, golgin subfamily a, 1	protein-coding
chr2	180580898	180581297	1.127660907	promoter-TSS	promoter-TSS (NM_028479)	-125	NM_028479	73247	Mrgbp	1600027N09Rik|AW060503|C80444	MRG/MORF4L binding protein	protein-coding
chr2	132212156	132212555	1.110603124	Intergenic	Intergenic	35433	NM_027478	70612	Tmem230	5730494N06Rik|AA407821	transmembrane protein 230	protein-coding
chr2	146533456	146533855	1.105694532	Intergenic	Intergenic	-9276	NR_040502	74065	4933406D12Rik	-	RIKEN cDNA 4933406D12 gene	ncRNA
chr2	24974938	24975337	1.096107827	promoter-TSS	promoter-TSS (NM_001031808)	-39	NM_001031808	107733	Mrpl41	MRP-L27|Rpml27	mitochondrial ribosomal protein L41	protein-coding
chr2	75964293	75964692	1.090744983	Intergenic	Intergenic	13687	NM_001081228	620631	Ttc30a2	-	tetratricopeptide repeat domain 30A2	protein-coding
chr2	154407750	154408149	1.090383706	exon	exon (NM_009228, exon 1 of 8)	135	NM_009228	20648	Snta1	AW228934|Snt1	syntrophin, acidic 1	protein-coding
chr2	143915060	143915459	1.090240625	promoter-TSS	promoter-TSS (NM_019771)	-72	NM_019771	56431	Dstn	2610043P17Rik|ADF|AU042046|Dsn|corn1|sid23p	destrin	protein-coding
chr2	177956853	177957252	1.087681644	intron	RMER17B|LTR|ERVK	236	NM_001282028	665211	Gm14326	-	predicted gene 14326	protein-coding
chr2	72351467	72351866	1.082428467	intron	intron (NM_023057, intron 2 of 19)	65965	NM_001164791	65964	Map3k20	AV006891|B230120H23Rik|HCCS-4|MLTK|MLTKalpha|MLTKbeta|Zak	mitogen-activated protein kinase kinase kinase 20	protein-coding
chr2	122369024	122369423	1.081998076	promoter-TSS	promoter-TSS (NM_001013829)	-305	NM_001013829	435684	Shf	-	Src homology 2 domain containing F	protein-coding
chr2	60284010	60284409	1.081880209	5' UTR	5' UTR (NM_025422, exon 1 of 5)	275	NM_025422	66205	Cd302	1110055L24Rik|AI159627	CD302 antigen	protein-coding
chr2	73214098	73214497	1.081251355	5' UTR	5' UTR (NM_030091, exon 1 of 8)	150	NM_030091	67059	Ola1	2510025G09Rik|2810405J23Rik|2810409H07Rik|Gtpbp9|PTD004	Obg-like ATPase 1	protein-coding
chr2	167318939	167319338	1.080660211	intron	intron (NM_019835, intron 1 of 8)	30040	NM_019835	56336	B4galt5	9430078I07Rik|AW049941|AW539721	UDP-Gal:betaGlcNAc beta 1,4-galactosyltransferase, polypeptide 5	protein-coding
chr2	91972107	91972506	1.080217854	Intergenic	MER58B|DNA|hAT-Charlie	-8743	NM_138306	104418	Dgkz	E130307B02Rik|F730209L11Rik|mDGK[z]	diacylglycerol kinase zeta	protein-coding
chr2	180695374	180695773	1.07396489	intron	Charlie1|DNA|hAT-Charlie	-3525	NR_111965	23856	Dido1	6720461J16Rik|D130048F08Rik|DATF-1|DIO-1|Datf1|dido	death inducer-obliterator 1	protein-coding
chr2	106974189	106974588	1.073808081	promoter-TSS	promoter-TSS (NM_001025102)	9	NM_001362865	212772	Arl14ep	2700007P21Rik|4930448O08Rik|ARF7EP	ADP-ribosylation factor-like 14 effector protein	protein-coding
chr2	173659211	173659610	1.072992815	promoter-TSS	promoter-TSS (NM_024436)	129	NR_027957	100043911	Ppp4r1l-ps	1700007P14Rik|5830403E09Rik|C030010B13Rik|Ppp4r1l	protein phosphatase 4, regulatory subunit 1-like, pseudogene	pseudo
chr2	121413551	121413950	1.072932789	promoter-TSS	promoter-TSS (NM_007952)	42	NM_153075	212670	Catsper2	-	cation channel, sperm associated 2	protein-coding
chr2	127335907	127336306	1.069105996	promoter-TSS	promoter-TSS (NM_010090)	-53	NM_010090	13537	Dusp2	PAC1	dual specificity phosphatase 2	protein-coding
chr2	152105363	152105762	1.067617874	promoter-TSS	promoter-TSS (NM_029688)	38	NM_029688	76650	Srxn1	1700127B04Rik|AI854065|AW488194|Npn3|Srx|Srx1|TX01	sulfiredoxin 1 homolog (S. cerevisiae)	protein-coding
chr2	18392464	18392863	1.066774024	5' UTR	5' UTR (NM_001190817, exon 1 of 13)	167	NM_001190817	13418	Dnajc1	4733401K02Rik|AA960110|D230036H06Rik|Dnajl1|ERdj1|ERj1p|MTJ1	DnaJ heat shock protein family (Hsp40) member C1	protein-coding
chr2	181365149	181365548	1.066542254	promoter-TSS	promoter-TSS (NM_001048148)	56	NM_001165992	76688	Arfrp1	1500006I01Rik|AI480700	ADP-ribosylation factor related protein 1	protein-coding
chr2	152332329	152332728	1.065890112	promoter-TSS	promoter-TSS (NM_001083921)	-103	NM_001083921	24105	Rbck1	AL033326|HOIL-1|HOIL-1L|UIP28|Ubce7ip3	RanBP-type and C3HC4-type zinc finger containing 1	protein-coding
chr2	30363890	30364289	1.06318569	promoter-TSS	promoter-TSS (NM_175392)	-144	NM_001242407	108958	Miga2	5730472N09Rik|AA408683|AI790341|C9orf54|Fam73b|R74766	mitoguardin 2	protein-coding
chr2	181483582	181483981	1.061175371	Intergenic	Intergenic	-9425	NM_183181	241850	Abhd16b	1700095H12	abhydrolase domain containing 16B	protein-coding
chr2	92434155	92434554	1.054612432	promoter-TSS	promoter-TSS (NM_009963)	-285	NM_009963	12953	Cry2	AV006279|D130054K12Rik	cryptochrome 2 (photolyase-like)	protein-coding
chr2	161108977	161109376	1.053786312	promoter-TSS	promoter-TSS (NM_173368)	-90	NM_173368	71389	Chd6	5430439G14Rik|6330406J24Rik|CHD-6	chromodomain helicase DNA binding protein 6	protein-coding
chr2	66256523	66256922	1.048101124	promoter-TSS	promoter-TSS (NM_001290669)	-105	NM_001290669	73668	Ttc21b	2410066K11Rik|Thm1|aln|mKIAA1992	tetratricopeptide repeat domain 21B	protein-coding
chr2	119350957	119351356	1.04145932	promoter-TSS	promoter-TSS (NM_026929)	-86	NM_026929	69065	Chac1	1810008K03Rik	ChaC, cation transport regulator 1	protein-coding
chr2	31304585	31304984	1.039260919	Intergenic	Intergenic	-9548	NM_001370902	665700	Hmcn2	D030068H01	hemicentin 2	protein-coding
chr2	166730244	166730643	1.02880462	Intergenic	Intergenic	-16611	NM_177782	277360	Prex1	G630042G04|P-REX1|Setd6	phosphatidylinositol-3,4,5-trisphosphate-dependent Rac exchange factor 1	protein-coding
chr2	153147339	153147738	1.028463667	intron	intron (NM_001172117, intron 11 of 12)	-13763	NM_133847	99237	Tm9sf4	AA986553|AU045326|B930079E06|mKIAA0255	transmembrane 9 superfamily protein member 4	protein-coding
chr2	103073561	103073960	1.025436995	promoter-TSS	promoter-TSS (NM_001355473)	85	NM_001355473	56369	Apip	APIP2|CGI-29|Mmrp19	APAF1 interacting protein	protein-coding
chr2	177497993	177498392	1.023826286	promoter-TSS	promoter-TSS (NR_036450)	-34	NR_036450	433520	Gm14403	-	predicted gene 14403	ncRNA
chr2	167358486	167358885	1.020247349	Intergenic	RMER5|LTR|ERV1	-9507	NM_019835	56336	B4galt5	9430078I07Rik|AW049941|AW539721	UDP-Gal:betaGlcNAc beta 1,4-galactosyltransferase, polypeptide 5	protein-coding
chr2	105675212	105675611	1.015373816	promoter-TSS	promoter-TSS (NM_001310144)	-333	NM_001244200	18508	Pax6	1500038E17Rik|AEY11|Dey|Gsfaey11|Pax-6|Sey	paired box 6	protein-coding
chr2	129319937	129320336	1.014366863	Intergenic	Intergenic	-10164	NM_010554	16175	Il1a	Il-1a	interleukin 1 alpha	protein-coding
chr2	119262956	119263355	1.013807743	Intergenic	Intergenic	8071	NM_145530	228543	Rhov	A030005A06Rik|Arhv	ras homolog family member V	protein-coding
chr2	37422800	37423199	1.009804095	promoter-TSS	promoter-TSS (NM_001100591)	-96	NM_001290642	319817	Rc3h2	2900024N03Rik|9430019J22Rik|D930043C02Rik|Mnab|Rnf164	ring finger and CCCH-type zinc finger domains 2	protein-coding
chr2	167349261	167349660	1.008181586	promoter-TSS	promoter-TSS (NM_019835)	-282	NM_019835	56336	B4galt5	9430078I07Rik|AW049941|AW539721	UDP-Gal:betaGlcNAc beta 1,4-galactosyltransferase, polypeptide 5	protein-coding
chr2	157278982	157279381	0.998104957	promoter-TSS	promoter-TSS (NM_019642)	83	NM_001355163	20014	Rpn2	1300012C06Rik|AV261018|Rpn-2	ribophorin II	protein-coding
chr2	119477613	119478012	0.994648833	promoter-TSS	promoter-TSS (NM_026574)	-125	NM_026574	68142	Ino80	2310079N15Rik|4632409L19Rik|Inoc1	INO80 complex subunit	protein-coding
chr2	145860548	145860947	0.994171536	exon	exon (NM_028724, exon 9 of 13)	-42494	NM_026425	67877	Naa20	1500004D14Rik|2900026I01Rik|AU041458|D2Ertd186e|Nat5	N(alpha)-acetyltransferase 20, NatB catalytic subunit	protein-coding
chr2	152669339	152669738	0.990021175	promoter-TSS	promoter-TSS (NM_001159551)	77	NM_010376	14950	H13	1200006O09Rik|4930443L17Rik|5031424B04Rik|AV020344|H-13|Hm13|PSL3|Spp	histocompatibility 13	protein-coding
chr2	181864142	181864541	0.987747802	promoter-TSS	promoter-TSS (NM_025901)	-19	NM_025901	67005	Polr3k	12.3kDa|1500004O14Rik|AI196849|AU014893|C11|RPC10|RPC11	polymerase (RNA) III (DNA directed) polypeptide K	protein-coding
chr2	156007829	156008228	0.982882245	promoter-TSS	promoter-TSS (NM_001356413)	0	NM_001356413	66366	Ergic3	2310015B14Rik|AV318804|CGI-54|D2Ucla1|NY-BR-84|Sdbcag84	ERGIC and golgi 3	protein-coding
chr2	165034698	165035097	0.981799426	promoter-TSS	promoter-TSS (NM_144892)	-118	NM_144892	228869	Ncoa5	CIA	nuclear receptor coactivator 5	protein-coding
chr2	33130806	33131205	0.97698994	promoter-TSS	promoter-TSS (NM_001355200)	-386	NM_001355200	99326	Garnl3	AW120551	GTPase activating RANGAP domain-like 3	protein-coding
chr2	13558567	13558966	0.976912137	Intergenic	Intergenic	-14102	NM_010067	13434	Trdmt1	Dnmt2|Rnmt2	tRNA aspartic acid methyltransferase 1	protein-coding
chr2	156862819	156863218	0.972530409	promoter-TSS	promoter-TSS (NM_026124)	-73	NR_015591	74487	5430405H02Rik	2610307N17Rik	RIKEN cDNA 5430405H02 gene	ncRNA
chr2	142902787	142903186	0.972337019	promoter-TSS	promoter-TSS (NR_131921)	21	NR_131921	75053	Kif16bos	4930511F01Rik	kinesin family member 16B, opposite strand	ncRNA
chr2	30807526	30807925	0.971173393	promoter-TSS	promoter-TSS (NM_001356434)	-243	NR_151468	66617	Ntmt1	2610205E22Rik|AL033331|AL033332|Mettl11a|NTM1A	N-terminal Xaa-Pro-Lys N-methyltransferase 1	protein-coding
chr2	155357161	155357560	0.969897382	promoter-TSS	promoter-TSS (NM_001004721)	64	NM_001004721	228812	Pigu	5430426F17Rik|BC028278|Cdc91l1	phosphatidylinositol glycan anchor biosynthesis, class U	protein-coding
chr2	167093486	167093885	0.96890723	Intergenic	Intergenic	28392	NR_028540	100217443	Snord12	MBII-99	small nucleolar RNA, C/D box 12	snoRNA
chr2	165042986	165043385	0.968906523	Intergenic	Intergenic	-8406	NM_144892	228869	Ncoa5	CIA	nuclear receptor coactivator 5	protein-coding
chr2	148875440	148875839	0.967615201	promoter-TSS	promoter-TSS (NM_009976)	-127	NM_009976	13010	Cst3	CysC	cystatin C	protein-coding
chr2	103566199	103566598	0.963491973	promoter-TSS	promoter-TSS (NM_178890)	88	NM_178890	99382	Abtb2	AW539457|BPOZ-2	ankyrin repeat and BTB (POZ) domain containing 2	protein-coding
chr2	28539918	28540317	0.962553974	intron	intron (NM_001145835, intron 1 of 17)	6653	NM_001145836	19730	Ralgds	Gnds|Rgds|mKIAA1308	ral guanine nucleotide dissociation stimulator	protein-coding
chr2	129198338	129198737	0.962235001	promoter-TSS	promoter-TSS (NM_001159593)	-236	NM_015747	20515	Slc20a1	AI607883|Glvr-1|Glvr1	solute carrier family 20, member 1	protein-coding
chr2	165326513	165326912	0.961939134	promoter-TSS	promoter-TSS (NM_080287)	-233	NM_080287	140579	Elmo2	1190002F24Rik|CED-12	engulfment and cell motility 2	protein-coding
chr2	76610613	76611012	0.961729009	Intergenic	Intergenic	37215	NM_011871	23992	Prkra	AV120107|PRK|Pact|RAX|lear	protein kinase, interferon inducible double stranded RNA dependent activator	protein-coding
chr2	32981921	32982320	0.961373684	promoter-TSS	promoter-TSS (NM_001356409)	-37	NM_001356409	56017	Slc2a8	D2Ertd44e|GLUT8|GlutX1	solute carrier family 2, (facilitated glucose transporter), member 8	protein-coding
chr2	174075861	174076260	0.961186164	promoter-TSS	promoter-TSS (NM_001102423)	-242	NM_001363030	228960	Stx16	4930401D03|5430410K23Rik|6330500A18Rik|AI648908|AW553605|Syn16	syntaxin 16	protein-coding
chr2	151009049	151009448	0.958538061	5' UTR	5' UTR (NM_207204, exon 1 of 24)	150	NM_207204	78177	Ninl	4930519N13Rik|Gm1004|Gm1634|mKIAA0980	ninein-like	protein-coding
chr2	150136468	150136867	0.958164357	promoter-TSS	promoter-TSS (NM_023266)	11	NM_181266	104348	Zfp120	AI315103|E030042N05Rik|F80|MZF31|Zfp844	zinc finger protein 120	protein-coding
chr2	75731251	75731650	0.957578058	Intergenic	Intergenic	-26787	NM_010902	18024	Nfe2l2	Nrf2	nuclear factor, erythroid derived 2, like 2	protein-coding
chr2	28525592	28525991	0.956094319	intron	intron (NM_001145834, intron 1 of 17)	-7673	NM_001145835	19730	Ralgds	Gnds|Rgds|mKIAA1308	ral guanine nucleotide dissociation stimulator	protein-coding
chr2	32907451	32907850	0.95597674	intron	intron (NM_146119, intron 2 of 13)	31516	NM_146119	227737	Fam129b	9130404D14Rik	family with sequence similarity 129, member B	protein-coding
chr2	139919799	139920198	0.955880307	intron	intron (NR_110351, intron 10 of 13)	146807	NM_001159641	75812	Tasp1	4930485D02Rik|AW986064	taspase, threonine aspartase 1	protein-coding
chr2	20969533	20969932	0.952930984	non-coding	non-coding (NR_033225, exon 2 of 2)	858	NR_033225	433408	Gm13375	-	predicted gene 13375	ncRNA
chr2	168086883	168087282	0.950449474	intron	intron (NM_021409, intron 1 of 2)	6078	NM_021409	58220	Pard6b	AV025615|Par6b	par-6 family cell polarity regulator beta	protein-coding
chr2	122719216	122719615	0.949582149	Intergenic	L1M4|LINE|L1	-16752	NM_001290993	22785	Slc30a4	Znt4|lm|znT-4	solute carrier family 30 (zinc transporter), member 4	protein-coding
chr2	104864457	104864856	0.948393134	Intergenic	Intergenic	-14806	NM_178695	228413	Prrg4	9930111I18Rik|TMG4	proline rich Gla (G-carboxyglutamic acid) 4 (transmembrane)	protein-coding
chr2	172256953	172257352	0.947843537	Intergenic	Intergenic	8660	NM_008561	17201	Mc3r	MC3-R	melanocortin 3 receptor	protein-coding
chr2	122375401	122375800	0.94338864	Intergenic	Intergenic	-6682	NM_001013829	435684	Shf	-	Src homology 2 domain containing F	protein-coding
chr2	152805982	152806381	0.937708622	intron	intron (NM_001289716, intron 2 of 2)	22308	NR_149254	12048	Bcl2l1	Bcl(X)L|Bcl-XL|Bcl2l|BclX|bcl-x|bcl2-L-1	BCL2-like 1	protein-coding
chr2	168080690	168081089	0.935231767	promoter-TSS	promoter-TSS (NM_021409)	-115	NM_021409	58220	Pard6b	AV025615|Par6b	par-6 family cell polarity regulator beta	protein-coding
chr2	114548378	114548777	0.935130752	intron	intron (NM_025675, intron 5 of 8)	106387	NM_025675	66632	Dph6	5730421E18Rik|Atpbd4	diphthamine biosynthesis 6	protein-coding
chr2	116067163	116067562	0.931067844	promoter-TSS	promoter-TSS (NM_001346047)	82	NM_001346047	17536	Meis2	A430109D20Rik|Mrg1|Stra10	Meis homeobox 2	protein-coding
chr2	125247319	125247718	0.930683603	promoter-TSS	promoter-TSS (NM_023595)	3	NM_023595	110074	Dut	5031412I06Rik|5133400F09Rik|D2Bwg0749e|Dutp|dUTPase	deoxyuridine triphosphatase	protein-coding
chr2	69205915	69206314	0.9293214	promoter-TSS	promoter-TSS (NM_025565)	99	NM_001305800	66442	Spc25	2600017H08Rik|2610205L13Rik|Spbc25	SPC25, NDC80 kinetochore complex component, homolog (S. cerevisiae)	protein-coding
chr2	180257085	180257484	0.926756066	promoter-TSS	promoter-TSS (NM_001355518)	-95	NM_001355521	66481	Rps21	1810049N11Rik|2410030A14Rik	ribosomal protein S21	protein-coding
chr2	134643949	134644348	0.921740369	promoter-TSS	promoter-TSS (NM_029148)	-27	NM_029148	52837	Tmx4	2810417D04Rik|4930500L08Rik|AI843224|AW046784|D2Bwg1356e|Txndc13|mKIAA1162	thioredoxin-related transmembrane protein 4	protein-coding
chr2	52955083	52955482	0.919987136	intron	intron (NM_172409, intron 1 of 26)	97414	NM_172409	71409	Fmnl2	5430425K04Rik|Man	formin-like 2	protein-coding
chr2	144165410	144165809	0.917865768	Intergenic	CpG	23681	NR_136884	433481	Gm5535	EG433481	predicted gene 5535	ncRNA
chr2	90641410	90641809	0.916741387	Intergenic	Intergenic	-35606	NM_021512	59015	Nup160	160kDa|2810011M03Rik|AA414952|AU020188|Gtl-13|Gtl1-13|Gtl13|mKIAA0197	nucleoporin 160	protein-coding
chr2	50296385	50296784	0.916708859	promoter-TSS	promoter-TSS (NR_040361)	217	NM_001348200	109129	Mmadhc	2010311D03Rik|AI314967|CblD	methylmalonic aciduria (cobalamin deficiency) cblD type, with homocystinuria	protein-coding
chr2	163055648	163056047	0.914716643	intron	intron (NM_008652, intron 1 of 13)	1212	NM_008652	17865	Mybl2	B-Myb|Bmyb	myeloblastosis oncogene-like 2	protein-coding
chr2	3283756	3284155	0.912801221	promoter-TSS	promoter-TSS (NM_001290368)	-257	NM_001290370	18108	Nmt2	A930001K02Rik|AI605445|AU044698|hNMT-2	N-myristoyltransferase 2	protein-coding
chr2	104590101	104590500	0.907961689	promoter-TSS	promoter-TSS (NM_145529)	-184	NM_145529	228410	Cstf3	4732468G05Rik|C79532|CstF-77	cleavage stimulation factor, 3' pre-RNA, subunit 3	protein-coding
chr2	108796887	108797286	0.907679349	Intergenic	URR1A|DNA|hAT-Charlie	481204	NM_029790	76894	Mettl15	0610027B03Rik|AI303697|AW049952|Mett5d1	methyltransferase like 15	protein-coding
chr2	19657570	19657969	0.907516916	promoter-TSS	promoter-TSS (NM_027715)	38	NM_027715	71198	Otud1	4933428L19Rik	OTU domain containing 1	protein-coding
chr2	172345254	172345653	0.905963586	promoter-TSS	promoter-TSS (NM_025912)	-124	NM_025912	67017	Fam210b	2010011I20Rik|AI430961|AV108736	family with sequence similarity 210, member B	protein-coding
chr2	59680727	59681126	0.903580545	intron	intron (NM_198294, intron 2 of 26)	34157	NM_001290659	66860	Tanc1	1200003E16Rik|Tanc|mKIAA1728	tetratricopeptide repeat, ankyrin repeat and coiled-coil containing 1	protein-coding
chr2	24934771	24935170	0.903236142	intron	CpG	311	NM_001162485	215705	Arrdc1	AI957342|BC004091	arrestin domain containing 1	protein-coding
chr2	91070366	91070765	0.901255443	promoter-TSS	promoter-TSS (NM_026721)	-250	NR_110981	68427	Slc39a13	1100001L14Rik|AA387663|ZIP-13|ZIP13	solute carrier family 39 (metal ion transporter), member 13	protein-coding
chr2	181693685	181694084	0.899337462	promoter-TSS	promoter-TSS (NM_001291208)	-74	NM_001291208	56470	Rgs19	2610042F04Rik|AI324841|AW547781|GAIP	regulator of G-protein signaling 19	protein-coding
chr2	25272211	25272610	0.898645954	promoter-TSS	promoter-TSS (NM_023464)	8	NM_023464	68475	Ssna1	1110003H09Rik|1190004J23Rik|AA934184|N14|NA14	SS nuclear autoantigen 1	protein-coding
chr2	180119010	180119409	0.897843905	promoter-TSS	promoter-TSS (NM_144500)	-97	NM_144500	228983	Osbpl2	C130070J12Rik|ORP-2|Orp2	oxysterol binding protein-like 2	protein-coding
chr2	180967065	180967464	0.89430332	promoter-TSS	promoter-TSS (NM_001177707)	39	NM_001363037	228998	Arfgap1	AI115377|Arf1gap	ADP-ribosylation factor GTPase activating protein 1	protein-coding
chr2	170209132	170209531	0.893663608	Intergenic	Intergenic	-15278	NR_157067	100502923	Gm17619	-	predicted gene, 17619	ncRNA
chr2	167375140	167375539	0.893621885	Intergenic	Intergenic	-26161	NM_019835	56336	B4galt5	9430078I07Rik|AW049941|AW539721	UDP-Gal:betaGlcNAc beta 1,4-galactosyltransferase, polypeptide 5	protein-coding
chr2	72262911	72263310	0.893110881	Intergenic	Lx8|LINE|L1	-22527	NM_023057	65964	Map3k20	AV006891|B230120H23Rik|HCCS-4|MLTK|MLTKalpha|MLTKbeta|Zak	mitogen-activated protein kinase kinase kinase 20	protein-coding
chr2	32727362	32727761	0.892258844	promoter-TSS	promoter-TSS (NM_001252547)	-128	NM_001252547	27387	Sh2d3c	Chat|Nsp3|Shep1	SH2 domain containing 3C	protein-coding
chr2	11553628	11554027	0.891145294	exon	exon (NM_001177758, exon 1 of 15)	102	NM_001177758	170768	Pfkfb3	E330010H22Rik|iPFK-2|uPFK-2	6-phosphofructo-2-kinase/fructose-2,6-biphosphatase 3	protein-coding
chr2	38997977	38998376	0.889721533	promoter-TSS	promoter-TSS (NM_029687)	-133	NM_029687	76646	Wdr38	1700123D08Rik	WD repeat domain 38	protein-coding
chr2	154692554	154692953	0.886941959	intron	intron (NM_029362, intron 4 of 4)	35727	NM_029362	75608	Chmp4b	2010012F05Rik|C76846|Snf7-2	charged multivesicular body protein 4B	protein-coding
chr2	92375115	92375514	0.886434093	promoter-TSS	promoter-TSS (NM_145122)	75	NM_145122	18633	Pex16	-	peroxisomal biogenesis factor 16	protein-coding
chr2	157447612	157448011	0.884138891	intron	intron (NM_001025395, intron 2 of 13)	23518	NM_009271	20779	Src	AW259666|pp60c-src	Rous sarcoma oncogene	protein-coding
chr2	167570106	167570505	0.883037248	Intergenic	Intergenic	32110	NM_011427	20613	Snai1	Sna|Sna1|Snail|Snail1	snail family zinc finger 1	protein-coding
chr2	146855666	146856065	0.880804844	promoter-TSS	promoter-TSS (NM_001033298)	-15	NM_001033298	228730	Kiz	Gm114|Ncrna00153|Plk1s1	kizuna centrosomal protein	protein-coding
chr2	154790775	154791174	0.879031848	promoter-TSS	promoter-TSS (NM_023130)	-136	NM_001139513	19383	Raly	AI663842|Merc	hnRNP-associated with lethal yellow	protein-coding
chr2	130664200	130664599	0.878652969	intron	CpG	246	NM_029832	77006	Ddrgk1	1110001I20Rik|2600009E05Rik|AI326138|Ufbp1	DDRGK domain containing 1	protein-coding
chr2	131186576	131186975	0.878170886	promoter-TSS	promoter-TSS (NM_023117)	-173	NM_001111075	12531	Cdc25b	AI604853	cell division cycle 25B	protein-coding
chr2	25574591	25574990	0.873892419	promoter-TSS	promoter-TSS (NM_029293)	81	NM_029293	75454	Phpt1	1700008C22Rik|PHP|Php14	phosphohistidine phosphatase 1	protein-coding
chr2	167765142	167765541	0.873347831	Intergenic	Intergenic	74164	NR_015500	329562	A530013C23Rik	-	RIKEN cDNA A530013C23 gene	ncRNA
chr2	39007835	39008234	0.872248661	promoter-TSS	promoter-TSS (NM_028809)	-105	NM_028809	74192	Arpc5l	2010015J01Rik|AI852867|ARC16-2|AW555592|AW742746	actin related protein 2/3 complex, subunit 5-like	protein-coding
chr2	80617020	80617419	0.8709003	promoter-TSS	promoter-TSS (NM_024438)	5	NM_024438	68082	Dusp19	5930436K22Rik|C79103|SKRP1|TS-DSP1	dual specificity phosphatase 19	protein-coding
chr2	105399262	105399661	0.870453723	promoter-TSS	promoter-TSS (NM_009037)	-142	NM_009037	19672	Rcn1	Rcn	reticulocalbin 1	protein-coding
chr2	153214838	153215237	0.870338585	Intergenic	Intergenic	10404	NM_198617	241732	Tspyl3	AW212607|Gm36	TSPY-like 3	protein-coding
chr2	94045477	94045876	0.870172854	intron	intron (NM_019657, intron 7 of 10)	-34946	NM_026944	69113	Alkbh3	1700108H04Rik|1810020C19Rik|Abh3|mABH3	alkB homolog 3, alpha-ketoglutarate-dependent dioxygenase	protein-coding
chr2	119034714	119035113	0.86918946	exon	exon (NM_173450, exon 1 of 3)	123	NM_173450	271842	Rpusd2	4921503C21Rik|9630001E10|BB231107	RNA pseudouridylate synthase domain containing 2	protein-coding
chr2	26483320	26483719	0.867219107	intron	intron (NM_008714, intron 4 of 33)	-13400	NR_105962	102465602	Mir6996	Gm27531|mmu-mir-6996	microRNA 6996	ncRNA
chr2	12053684	12054083	0.867173196	Intergenic	Intergenic	-247363	NR_040353	338535	E030013I19Rik	-	RIKEN cDNA E030013I19 gene	ncRNA
chr2	132262956	132263355	0.866616111	promoter-TSS	promoter-TSS (NM_138651)	7	NM_001291040	110911	Cds2	5730450N06Rik|5730460C18Rik|AI854580|D2Wsu127e	CDP-diacylglycerol synthase (phosphatidate cytidylyltransferase) 2	protein-coding
chr2	181243842	181244241	0.862847217	Intergenic	Intergenic	-2014	NM_183162	229003	Helz2	PDIP1|Pric285|mKIAA1769|mPDIP1	helicase with zinc finger 2, transcriptional coactivator	protein-coding
chr2	112378934	112379333	0.862354496	promoter-TSS	promoter-TSS (NM_024254)	-78	NM_024254	72425	Katnbl1	2410042D21Rik|AA166487|AA473307|AI467442	katanin p80 subunit B like 1	protein-coding
chr2	22895233	22895632	0.861654613	promoter-TSS	promoter-TSS (NM_019501)	-90	NM_019501	56075	Pdss1	2610203G20Rik|2700031G06Rik|TPT|TPT 1|Tprt|mDLP1|mSPS1	prenyl (solanesyl) diphosphate synthase, subunit 1	protein-coding
chr2	28591424	28591823	0.860819879	Intergenic	L1ME4b|LINE|L1	-8344	NM_148928	70239	Gtf3c5	2700084A09Rik|TFIIIC63|TFiiiC2-63	general transcription factor IIIC, polypeptide 5	protein-coding
chr2	180582495	180582894	0.860187641	non-coding	non-coding (NR_151482, exon 2 of 5)	1472	NM_001356494	73247	Mrgbp	1600027N09Rik|AW060503|C80444	MRG/MORF4L binding protein	protein-coding
chr2	163994828	163995227	0.857758297	promoter-TSS	promoter-TSS (NM_018753)	-170	NM_018753	54401	Ywhab	1300003C17Rik|14-3-3b	tyrosine 3-monooxygenase/tryptophan 5-monooxygenase activation protein, beta polypeptide	protein-coding
chr2	35755635	35756034	0.857244842	intron	MER44B|DNA|TcMar-Tigger	59102	NM_001290639	69601	Dab2ip	2310011D08Rik|AI480459|Aip1|mKIAA1743	disabled 2 interacting protein	protein-coding
chr2	49744427	49744826	0.857083019	intron	intron (NM_008449, intron 20 of 25)	-43060	NM_027990	71897	Lypd6b	2310010M24Rik|AW049525	LY6/PLAUR domain containing 6B	protein-coding
chr2	166399154	166399553	0.856222515	Intergenic	Intergenic	-48098	NR_015558	319684	5031425F14Rik	-	RIKEN cDNA 5031425F14 gene	ncRNA
chr2	155592467	155592866	0.855850671	intron	CpG	144	NM_008180	14854	Gss	AI314904|GS-A/GS-B|GSH-S	glutathione synthetase	protein-coding
chr2	103670161	103670560	0.855757964	intron	intron (NM_178890, intron 1 of 16)	90910	NM_153126	98956	Nat10	AI429152	N-acetyltransferase 10	protein-coding
chr2	164785746	164786145	0.855161342	promoter-TSS	promoter-TSS (NM_133924)	-76	NM_133924	101113	Snx21	5730407K14Rik|AI481716	sorting nexin family member 21	protein-coding
chr2	135773576	135773975	0.853125718	intron	intron (NM_001355154, intron 1 of 36)	8937	NM_001355154	18798	Plcb4	A930039J07Rik|AI854601|C230058B11Rik	phospholipase C, beta 4	protein-coding
chr2	3512708	3513107	0.852412599	promoter-TSS	promoter-TSS (NM_177647)	-93	NM_001355397	50497	Hspa14	70kDa|HSP70L1|Hsp70-4|NST-1|hsr.1	heat shock protein 14	protein-coding
chr2	24608759	24609158	0.852217049	intron	intron (NM_001042528, intron 44 of 46)	-133359	NM_011040	18510	Pax8	Pax-8	paired box 8	protein-coding
chr2	152904236	152904635	0.851894508	Intergenic	MER5A|DNA|hAT-Charlie	-6917	NM_001081044	228785	Mylk2	9830004H17Rik|BB138278	myosin, light polypeptide kinase 2, skeletal muscle	protein-coding
chr2	144670359	144670758	0.851371519	intron	MER44B|DNA|TcMar-Tigger	70605	NM_025314	66044	Dtd1	0610006H08Rik|DTD|DUE-B|Hars2	D-tyrosyl-tRNA deacylase 1	protein-coding
chr2	153198546	153198945	0.851290965	intron	intron (NM_133847, intron 13 of 17)	26696	NM_198617	241732	Tspyl3	AW212607|Gm36	TSPY-like 3	protein-coding
chr2	150311042	150311441	0.850547885	intron	intron (NM_027017, intron 3 of 3)	51524	NM_027017	69277	3300002I08Rik	2900016H11Rik	RIKEN cDNA 3300002I08 gene	protein-coding
chr2	155382067	155382466	0.850094661	intron	CpG	410	NM_178111	68728	Trp53inp2	1110029F20Rik|Tp53inp2	transformation related protein 53 inducible nuclear protein 2	protein-coding
chr2	177206462	177206861	0.849500291	Intergenic	Intergenic	205705	NM_001362250	628147	Gm2004	100039000	predicted gene 2004	protein-coding
chr2	148851222	148851621	0.848797383	promoter-TSS	promoter-TSS (NM_029960)	-487	NM_029960	77705	Cstdc2	9230104L09Rik|mCST E2	cystatin domain containing 2	protein-coding
chr2	69380245	69380644	0.847212143	promoter-TSS	promoter-TSS (NM_175512)	-18	NM_175512	241452	Dhrs9	C730025I08Rik|Rdh15	dehydrogenase/reductase (SDR family) member 9	protein-coding
chr2	157737173	157737572	0.846918919	promoter-TSS	promoter-TSS (NM_025680)	-29	NM_025680	66642	Ctnnbl1	5730471K09Rik|NAP|NYD-SP19|P14L	catenin, beta like 1	protein-coding
chr2	140395139	140395538	0.845312495	promoter-TSS	promoter-TSS (NM_028387)	-92	NM_001013802	72899	Macrod2	1110033L15Rik|2610107G07Rik|2900006F19Rik	MACRO domain containing 2	protein-coding
chr2	124858512	124858911	0.844311133	Intergenic	G-rich|Low_complexity|Low_complexity	205130	NM_199239	214968	Sema6d	1110067B02Rik|AA409156|D330011G23|mKIAA1479	sema domain, transmembrane domain (TM), and cytoplasmic domain, (semaphorin) 6D	protein-coding
chr2	35336906	35337305	0.842123003	promoter-TSS	promoter-TSS (NM_013515)	-96	NM_013515	13830	Stom	Epb7.2	stomatin	protein-coding
chr2	152831388	152831787	0.841831522	promoter-TSS	promoter-TSS (NM_001289739)	141	NM_009743	12048	Bcl2l1	Bcl(X)L|Bcl-XL|Bcl2l|BclX|bcl-x|bcl2-L-1	BCL2-like 1	protein-coding
chr2	57238140	57238539	0.841203264	promoter-TSS	promoter-TSS (NM_010274)	-43	NM_010274	14571	Gpd2	AA408484|AI448216|AU021455|AW494132|GPDH|Gdm1|Gpd-m|Gpdh-m|TISP38	glycerol phosphate dehydrogenase 2, mitochondrial	protein-coding
chr2	127247675	127248074	0.841063661	promoter-TSS	promoter-TSS (NM_001362704)	-58	NM_025296	26371	Ciao1	AW210570|Wdr39	cytosolic iron-sulfur protein assembly 1	protein-coding
chr2	131404070	131404469	0.840510004	Intergenic	Intergenic	-51377	NM_178607	51902	Rnf24	2810473M14Rik|4930505A13Rik|AI317164|C86507|D2Ertd504e	ring finger protein 24	protein-coding
chr2	92008320	92008719	0.839522074	intron	CpG	15651	NM_011957	26427	Creb3l1	Oasis	cAMP responsive element binding protein 3-like 1	protein-coding
chr2	30463913	30464312	0.83818411	Intergenic	MLT1I|LTR|ERVL-MaLR	10087	NM_030244	72500	Ier5l	2610524G09Rik	immediate early response 5-like	protein-coding
chr2	6366661	6367060	0.837258163	intron	intron (NM_181399, intron 1 of 13)	14124	NM_181399	98910	Usp6nl	AI316785|RNTRE|TRE2NL|mKIAA0019	USP6 N-terminal like	protein-coding
chr2	102760263	102760662	0.833751473	intron	intron (NM_001361018, intron 7 of 9)	-13702	NR_153852	102637542	Gm13872	-	predicted gene 13872	ncRNA
chr2	25262340	25262739	0.832368338	promoter-TSS	promoter-TSS (NM_175286)	-59	NM_175286	97031	Tprn	C430004E15Rik|C87750	taperin	protein-coding
chr2	143903608	143904007	0.832173266	Intergenic	Intergenic	-11524	NM_019771	56431	Dstn	2610043P17Rik|ADF|AU042046|Dsn|corn1|sid23p	destrin	protein-coding
chr2	122630756	122631155	0.831790089	exon	exon (NM_001033256, exon 1 of 2)	330	NM_001033256	214616	Spata5l1	AV141009|C130039A10Rik	spermatogenesis associated 5-like 1	protein-coding
chr2	167589151	167589550	0.829988459	Intergenic	Intergenic	42655	NM_001311131	66589	Ube2v1	0610011J09Rik|AI256840|CROC-1|CROC1|D7Bwg1382e|UEV-1	ubiquitin-conjugating enzyme E2 variant 1	protein-coding
chr2	180589093	180589492	0.829306626	promoter-TSS	promoter-TSS (NM_031373)	-115	NM_031373	72075	Ogfr	2010013E17Rik	opioid growth factor receptor	protein-coding
chr2	180444840	180445239	0.828727057	Intergenic	L1MB3|LINE|L1	-11206	NR_149314	108115	Slco4a1	OATP-E|Slc21a12	solute carrier organic anion transporter family, member 4a1	protein-coding
chr2	84678005	84678404	0.828355273	promoter-TSS	promoter-TSS (NM_001290751)	-30	NM_001290751	66958	Tmx2	2310042M24Rik|AA589631|Txndc14	thioredoxin-related transmembrane protein 2	protein-coding
chr2	59882251	59882650	0.826999566	5' UTR	5' UTR (NM_001159636, exon 1 of 11)	156	NM_001159636	72137	Wdsub1	1700048E19Rik|2610014F08Rik	WD repeat, SAM and U-box domain containing 1	protein-coding
chr2	52072667	52073066	0.826353435	promoter-TSS	promoter-TSS (NM_001355415)	29	NM_175238	51869	Rif1	5730435J01Rik|6530403D07Rik|AU016181|AW549474|D2Ertd145e	replication timing regulatory factor 1	protein-coding
chr2	30093640	30094039	0.826185387	promoter-TSS	promoter-TSS (NM_025428)	-204	NM_025428	66220	Zdhhc12	1190004A01Rik	zinc finger, DHHC domain containing 12	protein-coding
chr2	180455839	180456238	0.82575756	promoter-TSS	promoter-TSS (NR_149314)	-207	NR_149314	108115	Slco4a1	OATP-E|Slc21a12	solute carrier organic anion transporter family, member 4a1	protein-coding
chr2	164833370	164833769	0.825503053	promoter-TSS	promoter-TSS (NM_001082974)	27	NM_001082974	415115	Neurl2	Neur2|Ozz|Ozz-E3	neuralized E3 ubiquitin protein ligase 2	protein-coding
chr2	151542258	151542657	0.819501608	promoter-TSS	promoter-TSS (NM_008019)	-26	NM_001302077	14225	Fkbp1a	FKBP12|Fkbp|Fkbp1	FK506 binding protein 1a	protein-coding
chr2	118961538	118961937	0.812826314	Intergenic	Intergenic	35240	NM_028117	72136	Chst14	2600016L03Rik|D4ST-1|D4st1	carbohydrate sulfotransferase 14	protein-coding
chr2	160366872	160367271	0.810409921	promoter-TSS	promoter-TSS (NM_010658)	-6	NM_010658	16658	Mafb	Kreisler|Krml|Krml1|kr	v-maf musculoaponeurotic fibrosarcoma oncogene family, protein B (avian)	protein-coding
chr2	11501304	11501703	0.809924788	intron	CpG	587	NM_001177755	170768	Pfkfb3	E330010H22Rik|iPFK-2|uPFK-2	6-phosphofructo-2-kinase/fructose-2,6-biphosphatase 3	protein-coding
chr2	145740674	145741073	0.809507093	intron	L3|LINE|CR1	39678	NR_033220	408057	BC039771	-	cDNA sequence BC039771	ncRNA
chr2	9879361	9879760	0.808901579	promoter-TSS	promoter-TSS (NM_008091)	-960	NM_008091	14462	Gata3	Gata-3|jal	GATA binding protein 3	protein-coding
chr2	172643606	172644005	0.808555702	Intergenic	Intergenic	92814	NM_001159696	21420	Tfap2c	AA409384|AP2gamma|Ap-2.2|Stra2|Tcfap2c	transcription factor AP-2, gamma	protein-coding
chr2	156065539	156065938	0.806925514	intron	CpG	525	NM_139151	245865	Spag4	1700041K21Rik|MNCb-0953|Sun4|mKIAA4118	sperm associated antigen 4	protein-coding
chr2	158028110	158028509	0.805271614	promoter-TSS	promoter-TSS (NM_027434)	125	NM_029282	75425	Tti1	2610036D13Rik|AI449463	TELO2 interacting protein 1	protein-coding
chr2	145903131	145903530	0.804383945	promoter-TSS	promoter-TSS (NM_026425)	89	NM_001141965	67877	Naa20	1500004D14Rik|2900026I01Rik|AU041458|D2Ertd186e|Nat5	N(alpha)-acetyltransferase 20, NatB catalytic subunit	protein-coding
chr2	32547689	32548088	0.803817559	intron	intron (NM_153560, intron 1 of 10)	12529	NM_153560	98952	Fam102a	AI426465|C230093N12Rik|Eeig1	family with sequence similarity 102, member A	protein-coding
chr2	11429599	11429998	0.8029882	Intergenic	Intergenic	-31298	NR_040615	77543	8030442B05Rik	-	RIKEN cDNA 8030442B05 gene	ncRNA
chr2	148719434	148719833	0.802776643	intron	ORR1E-int|LTR|ERVL-MaLR	12787	NM_019632	17957	Napb	Brp14|E161|I47|SNARE|b-SNAP	N-ethylmaleimide sensitive fusion protein attachment protein beta	protein-coding
chr2	90846902	90847301	0.80091424	promoter-TSS	promoter-TSS (NM_001317241)	-54	NM_001317241	56428	Mtch2	2310034D24Rik|4930539J07Rik|HSPC032	mitochondrial carrier 2	protein-coding
chr2	174473031	174473430	0.800632578	promoter-TSS	promoter-TSS (NM_025531)	-289	NM_025531	66390	Prelid3b	2310042G06Rik|AA407013|Slmo2	PRELI domain containing 3B	protein-coding
chr2	152927238	152927637	0.798136721	Intergenic	Intergenic	5771	NM_010226	14239	Foxs1	FREAC10|Fkh3|Fkhl18	forkhead box S1	protein-coding
chr2	164942799	164943198	0.79551907	Intergenic	Intergenic	-5221	NM_013599	17395	Mmp9	AW743869|B/MMP9|Clg4b|Gel B|MMP-9|pro-MMP-9	matrix metallopeptidase 9	protein-coding
chr2	146511887	146512286	0.794302693	promoter-TSS	promoter-TSS (NM_001033348)	-82	NM_001033348	241694	Ralgapa2	A230067G21Rik|AS250|BC053994|RGC2|pp250	Ral GTPase activating protein, alpha subunit 2 (catalytic)	protein-coding
chr2	18998114	18998513	0.793172117	promoter-TSS	promoter-TSS (NM_001355148)	-6	NR_024323	74629	4930426L09Rik	-	RIKEN cDNA 4930426L09 gene	ncRNA
chr2	180273489	180273888	0.792650559	promoter-TSS	promoter-TSS (NM_145851)	-223	NM_145851	252966	Cables2	ik3-2	CDK5 and Abl enzyme substrate 2	protein-coding
chr2	156720731	156721130	0.790276601	promoter-TSS	promoter-TSS (NR_040505)	-21	NR_040505	74846	4930405A21Rik	-	RIKEN cDNA 4930405A21 gene	ncRNA
chr2	105904207	105904606	0.784555172	promoter-TSS	promoter-TSS (NM_028260)	158	NM_023876	77766	Elp4	A330107A17Rik|Paxneb	elongator acetyltransferase complex subunit 4	protein-coding
chr2	68861060	68861459	0.783935015	promoter-TSS	promoter-TSS (NM_001347161)	-182	NM_172856	241447	Cers6	4732462C07Rik|AW544719|Lass6|T1L	ceramide synthase 6	protein-coding
chr2	152741485	152741884	0.780787718	Intergenic	Intergenic	5433	NM_001369018	15901	Id1	AI323524|D2Wsu140e|Idb1|bHLHb24	inhibitor of DNA binding 1, HLH protein	protein-coding
chr2	132253040	132253439	0.780563962	promoter-TSS	promoter-TSS (NM_011045)	-59	NM_011045	18538	Pcna	-	proliferating cell nuclear antigen	protein-coding
chr2	153542987	153543386	0.780040881	Intergenic	L2a|LINE|L2	-13215	NM_001134300	329540	Nol4l	4931410H15|8430427H17Rik|AI429157|Gm1636	nucleolar protein 4-like	protein-coding
chr2	15054927	15055326	0.77676175	promoter-TSS	promoter-TSS (NM_029466)	-194	NM_029466	75869	Arl5b	4930587A11Rik|AW146430|Arl8	ADP-ribosylation factor-like 5B	protein-coding
chr2	148522122	148522521	0.773338339	Intergenic	Intergenic	-78786	NM_010740	17064	Cd93	6030404G09Rik|AA145088|AA4.1|AW555904|C1qr1|C1qrp|Ly68	CD93 antigen	protein-coding
chr2	90504575	90504974	0.772132231	intron	intron (NM_008982, intron 1 of 23)	-25600	NM_001135657	19271	Ptprj	AI450271|BET|Byp|CD148|DEP-1|PTPbeta2|Ptpb2|RPTPJ|Scc-1|Scc1	protein tyrosine phosphatase, receptor type, J	protein-coding
chr2	148680886	148681285	0.766328684	promoter-TSS	promoter-TSS (NM_028986)	-35	NM_001355689	74533	Gzf1	8430437G08Rik|Zfp336|mGZF1	GDNF-inducible zinc finger protein 1	protein-coding
chr2	174463809	174464208	0.765279888	promoter-TSS	promoter-TSS (NM_025983)	93	NM_025983	67126	Atp5e	2410043G19Rik|ATPE|AV000645|Atp5f1e	ATP synthase, H+ transporting, mitochondrial F1 complex, epsilon subunit	protein-coding
chr2	32775408	32775807	0.763567442	promoter-TSS	promoter-TSS (NM_001290563)	26	NM_001290563	338348	Ttc16	1200002K10Rik	tetratricopeptide repeat domain 16	protein-coding
chr2	145934734	145935133	0.762632144	promoter-TSS	promoter-TSS (NM_025820)	149	NM_175280	78774	Cfap61	4930529M08Rik|BB178539|BC024760	cilia and flagella associated protein 61	protein-coding
chr2	164804879	164805278	0.762236857	promoter-TSS	promoter-TSS (NM_001362757)	-36	NM_178375	67538	Zswim3	4921517A06Rik|C86566	zinc finger SWIM-type containing 3	protein-coding
chr2	128295047	128295446	0.761995604	Intergenic	Intergenic	134105	NR_028589	100043424	Morrbid	Gm14005|Mir4435-2hg	myeloid RNA regulator of BCL2L11 induced cell death	ncRNA
chr2	153345423	153345822	0.751544725	promoter-TSS	promoter-TSS (NM_001039939)	188	NR_040318	72326	2500004C02Rik	-	RIKEN cDNA 2500004C02 gene	ncRNA
chr2	30981908	30982307	0.742946257	promoter-TSS	promoter-TSS (NM_028846)	-166	NM_144885	227707	BC005624	-	cDNA sequence BC005624	protein-coding
chr2	165405149	165405548	0.737712429	TTS	TTS (NM_054055)	-4954	NM_029021	74614	Ocstamp	4833422F24Rik|OC-STAMP	osteoclast stimulatory transmembrane protein	protein-coding
chr2	32714985	32715384	0.735890796	Intergenic	Intergenic	-2212	NR_039536	100628606	Mir3960	mmu-mir-3960	microRNA 3960	ncRNA
chr2	154603637	154604036	0.735760392	promoter-TSS	promoter-TSS (NM_021534)	-163	NM_021534	59038	Pxmp4	3010018P03Rik|Pmp24	peroxisomal membrane protein 4	protein-coding
chr2	154569916	154570315	0.735213704	promoter-TSS	promoter-TSS (NM_007891)	-223	NM_007891	13555	E2f1	E2F-1|Tg(Wnt1-cre)2Sor|mKIAA4009	E2F transcription factor 1	protein-coding
chr2	131210021	131210420	0.732412774	promoter-TSS	promoter-TSS (NM_027129)	-140	NM_027129	69596	Ap5s1	0610038L13Rik|2310035K24Rik|AW060727|sigma5	adaptor-related protein 5 complex, sigma 1 subunit	protein-coding
chr2	94157985	94158384	0.729915353	promoter-TSS	promoter-TSS (NM_019657)	-275	NM_019657	56348	Hsd17b12	2610510O05Rik|AI172963|KIK-I|Kik1	hydroxysteroid (17-beta) dehydrogenase 12	protein-coding
chr2	180171213	180171612	0.728102911	promoter-TSS	promoter-TSS (NM_019822)	-176	NM_019822	56436	Adrm1	1110063P18Rik|2510006J17Rik|AA408205|ARM-1|AU043535|Arm1|Gp110|Rpn13	adhesion regulating molecule 1	protein-coding
chr2	167775048	167775447	0.726169718	Intergenic	Intergenic	84070	NR_015500	329562	A530013C23Rik	-	RIKEN cDNA A530013C23 gene	ncRNA
chr2	144270541	144270940	0.681692989	promoter-TSS	promoter-TSS (NM_028984)	162	NM_001199188	69178	Snx5	0910001N05Rik|1810032P22Rik|AU019504|D2Ertd52e	sorting nexin 5	protein-coding
chr2	25224600	25224999	0.681401838	promoter-TSS	promoter-TSS (NM_146116)	-97	NM_146116	227613	Tubb4b	4930542G03Rik|Tubb2c|Tubb2c1	tubulin, beta 4B class IVB	protein-coding
chr3	126827978	126828377	1.770921962	intron	intron (NM_001025438, intron 14 of 18)	115209	NM_001034168	109676	Ank2	100043364|AI835472|AW491075|Ank-2|Gm4392	ankyrin 2, brain	protein-coding
chr3	138520931	138521330	1.524533978	Intergenic	Intergenic	-5061	NM_007917	13684	Eif4e	EG668879|Eif4e-ps|If4e|eIF-4E	eukaryotic translation initiation factor 4E	protein-coding
chr3	107783265	107783664	1.504589951	Intergenic	Intergenic	-22995	NM_007778	12977	Csf1	C87615|Csfm|MCSF|op	colony stimulating factor 1 (macrophage)	protein-coding
chr3	93572171	93572570	1.502715533	Intergenic	Intergenic	17253	NM_009112	20194	S100a10	42C|AA409961|AL024248|CAL12|CLP11|Cal1l|p10|p11	S100 calcium binding protein A10 (calpactin)	protein-coding
chr3	41742462	41742861	1.498796759	promoter-TSS	promoter-TSS (NR_155540)	43	NM_028667	73852	D3Ertd751e	2810009O15Rik|4930415G15Rik	DNA segment, Chr 3, ERATO Doi 751, expressed	protein-coding
[truncated: 1,404 more rows]
