# Supplementary material for: An integrated multi-omics analysis of identifies distinct molecular characteristics in pulmonary infections of Pseudomonas aeruginosa
Source: PLoS Pathog. 2023 Aug 29;19(8):e1011570. doi: 10.1371/journal.ppat.1011570 (PMC10464988; doi:10.1371/journal.ppat.1011570)
Supplement: S4 Table — (CSV) [file ppat.1011570.s009.csv]

Gene.name	baseMean	log2FoldChange	lfcSE	stat	pvalue	padj	change
Ccl3	62628.37005	1.743534535	0.045791559	38.07545672	0	0	UP
Ccl4	21072.65387	2.134697275	0.047222198	45.20537755	0	0	UP
Rsad2	16221.02494	2.699893614	0.048951922	55.15398608	0	0	UP
Nos2	6725.97899	2.607700905	0.06212377	41.97589598	0	0	UP
Tnf	26254.05369	3.178231976	0.050844026	62.50944745	0	0	UP
Ralgds	5081.601824	2.240478454	0.057230662	39.1482187	0	0	UP
Clec4e	51129.82688	1.951080058	0.048404188	40.3080838	0	0	UP
Rab11fip1	3205.909262	2.58699399	0.067240346	38.47383495	0	0	UP
Csrnp1	4089.139818	2.329539332	0.061602722	37.81552573	0	0	UP
Nlrp3	10875.73366	2.248741915	0.048992056	45.90013359	0	0	UP
Cxcl10	7604.723331	2.809297362	0.064568921	43.50850734	0	0	UP
Ccrl2	15921.42839	4.537806143	0.057699287	78.6457927	0	0	UP
Cxcl2	30293.2086	4.032014314	0.050270165	80.20690354	0	0	UP
Nfkbiz	7360.260656	1.906568451	0.051539065	36.99268635	1.50E-299	1.30E-296	UP
Il6	1047.584514	4.135844993	0.114388031	36.15627414	2.96E-286	2.40E-283	UP
Maff	2101.850492	2.697003258	0.078586275	34.31901123	4.09E-258	3.09E-255	UP
Ccl2	36060.15394	1.577532698	0.045992325	34.29991212	7.87E-258	5.61E-255	UP
Gdf15	1638.8399	3.016011487	0.088504821	34.07736937	1.60E-254	1.08E-251	UP
Plk2	30264.41198	1.441641326	0.043021847	33.50951764	3.50E-246	2.23E-243	UP
Cflar	6764.599856	1.978949547	0.059877288	33.05008664	1.55E-239	9.40E-237	UP
Oasl1	16694.957	1.504548917	0.046484074	32.36697654	8.01E-230	4.62E-227	UP
Atf3	16793.05966	1.646299696	0.051063366	32.24032878	4.81E-228	2.65E-225	UP
Irs2	3696.303674	2.164603901	0.067165779	32.22777944	7.21E-228	3.80E-225	UP
Csf1	9298.712518	1.839422883	0.05718824	32.1643557	5.56E-227	2.81E-224	UP
Ptgs2	16880.06046	2.393600812	0.074757131	32.0183609	6.05E-225	2.94E-222	UP
Tent5c	6925.18994	1.708905815	0.053676559	31.83709722	1.99E-222	9.26E-220	UP
Plpp3	10303.98455	1.702035567	0.05554327	30.64341665	3.23E-206	1.40E-203	UP
Hivep3	11221.99768	2.368172838	0.077473716	30.56743572	3.32E-205	1.39E-202	UP
Il1a	994.6263482	3.231449028	0.106619229	30.30831365	8.91E-202	3.60E-199	UP
Il1rn	6763.760932	1.860690146	0.06184083	30.08837613	6.88E-199	2.69E-196	UP
Lif	689.0846126	3.521024771	0.117815906	29.88581832	3.01E-196	1.14E-193	UP
Ccl7	18531.66728	1.495110871	0.050105775	29.8390926	1.22E-195	4.47E-193	UP
Acod1	81159.53594	1.314617778	0.044263329	29.69993026	7.69E-194	2.74E-191	UP
Slfn2	6297.57031	1.712790201	0.05807869	29.49085478	3.77E-191	1.31E-188	UP
Dusp14	1834.22106	2.286671443	0.077635301	29.45401664	1.12E-190	3.77E-188	UP
Ch25h	2803.734407	2.112243093	0.073405365	28.77505052	4.40E-182	1.37E-179	UP
Tnfaip3	7795.810015	1.753750719	0.062177788	28.20542156	5.02E-175	1.52E-172	UP
Rhou	1897.910767	2.006524943	0.071782249	27.95294065	6.07E-172	1.79E-169	UP
Tlr2	24487.93507	1.292831467	0.047377002	27.28816564	5.86E-164	1.69E-161	UP
Kdm6b	2166.594766	1.918265643	0.070658772	27.14830145	2.65E-162	7.47E-160	UP
Traf1	3706.473374	1.699608487	0.063133286	26.92095712	1.25E-159	3.44E-157	UP
Tnfaip2	21256.37887	1.250117473	0.046669639	26.78652523	4.64E-158	1.25E-155	UP
Ankrd33b	2934.142281	1.730418198	0.065095319	26.58283601	1.07E-155	2.83E-153	UP
Tnfrsf1b	26096.70863	1.28108225	0.048353425	26.49413683	1.13E-154	2.92E-152	UP
Adamts1	3662.954855	1.726024928	0.065821587	26.22277908	1.46E-151	3.69E-149	UP
Mdm2	6954.335478	1.319054197	0.050331567	26.20729462	2.19E-151	5.43E-149	UP
Gem	2312.248367	1.835268185	0.070146135	26.16349687	6.92E-151	1.68E-148	UP
Ifit1	2399.827947	2.055940955	0.079729539	25.78643983	1.26E-146	2.99E-144	UP
Dusp4	11822.74811	1.311139021	0.051464002	25.47681817	3.56E-143	8.30E-141	UP
Ndrg1	3844.473138	1.506703162	0.059218788	25.44299236	8.44E-143	1.93E-140	UP
Marcksl1	15382.62121	1.470711937	0.057857746	25.41944757	1.54E-142	3.45E-140	UP
Dok7	3573.404882	1.472722863	0.05911462	24.91300586	5.38E-137	1.19E-134	UP
Pim1	4246.409558	1.543200903	0.062338992	24.75498654	2.74E-135	5.93E-133	UP
Pde4b	9900.430962	1.29060542	0.052458824	24.60225617	1.19E-133	2.54E-131	UP
Btg1	4950.416726	1.354886252	0.055120614	24.58039107	2.05E-133	4.28E-131	UP
Gbp2	702.5505815	2.602462917	0.106062813	24.53699687	5.95E-133	1.22E-130	UP
Src	15112.38885	1.253996737	0.051259481	24.46370332	3.60E-132	7.27E-130	UP
Gucy2g	388.0316293	4.157157148	0.171047716	24.30407864	1.78E-130	3.53E-128	UP
Zfp655	3304.191203	1.584715208	0.066150688	23.95614081	7.97E-127	1.56E-124	UP
Hivep2	1585.361687	2.105567514	0.088021062	23.92117837	1.84E-126	3.55E-124	UP
Ccl5	5231.100904	1.51907978	0.063706798	23.8448616	1.14E-125	2.17E-123	UP
Il1b	5440.603584	1.680691349	0.07053226	23.82868996	1.68E-125	3.14E-123	UP
Inhba	388.4041896	4.048646468	0.171397197	23.62142755	2.32E-123	4.26E-121	UP
Ptafr	2395.797808	1.625855865	0.068857184	23.61200069	2.90E-123	5.25E-121	UP
Zfand5	8043.600709	1.15672228	0.049484113	23.37562914	7.56E-121	1.35E-118	UP
Sqstm1	33599.23198	1.162985163	0.050228571	23.15385702	1.33E-118	2.34E-116	UP
Tiparp	2273.347269	1.526762303	0.066600359	22.92423516	2.66E-116	4.61E-114	UP
Gbp2b	793.2902635	2.966394142	0.130861019	22.6682794	9.21E-114	1.57E-111	UP
Dusp1	4179.221583	1.342604467	0.05952092	22.55685011	1.15E-112	1.94E-110	UP
Ifrd1	12991.22781	1.091015345	0.048614422	22.44221587	1.52E-111	2.53E-109	UP
Noct	2302.248381	1.564540756	0.069897191	22.38345696	5.70E-111	9.34E-109	UP
Stx11	1023.578267	2.058121479	0.091954924	22.38185168	5.91E-111	9.56E-109	UP
Cpeb4	11316.56942	1.78279872	0.079965807	22.29451296	4.18E-110	6.66E-108	UP
Csf3	1256.202693	1.84013549	0.082715667	22.24651689	1.22E-109	1.92E-107	UP
C9orf72	2140.266314	1.561065709	0.070709069	22.07730544	5.22E-108	8.12E-106	UP
Gas2l3	7008.636129	1.455388317	0.065967971	22.06204448	7.32E-108	1.12E-105	UP
Mcoln2	3611.101242	1.353304973	0.061424801	22.0318982	1.42E-107	2.16E-105	UP
Ugcg	4553.208551	1.61969923	0.073530058	22.02771587	1.56E-107	2.34E-105	UP
Dcbld2	1975.709861	1.788638629	0.082345473	21.72115306	1.29E-104	1.91E-102	UP
Fam214a	853.1049748	2.170304105	0.100068395	21.6882074	2.65E-104	3.87E-102	UP
Slc7a2	830.9554135	2.345353228	0.108795285	21.55748973	4.50E-103	6.50E-101	UP
Bhlhe41	6518.376924	1.158445651	0.053842732	21.51535782	1.12E-102	1.58E-100	UP
Myc	1829.527818	1.603717654	0.074708524	21.4663277	3.21E-102	4.48E-100	UP
Gm6377	516.7870014	2.703138263	0.127707719	21.16660039	1.94E-99	2.67E-97	UP
Akap13	11610.05764	1.390410084	0.066073376	21.04342438	2.63E-98	3.58E-96	UP
Rsbn1	2958.944536	1.50635809	0.07243158	20.79697953	4.61E-96	6.07E-94	UP
Atp13a4	1637.888362	1.619639224	0.077991668	20.76682378	8.64E-96	1.13E-93	UP
St3gal1	9231.03446	1.098616371	0.053396279	20.57477379	4.62E-94	5.96E-92	UP
Icam1	5815.473943	1.076077136	0.052405451	20.53368725	1.08E-93	1.37E-91	UP
Pik3r5	9681.026279	1.10335132	0.054242323	20.34115161	5.56E-92	7.02E-90	UP
Insig1	7674.193259	1.072707552	0.052885068	20.2837512	1.79E-91	2.24E-89	UP
Lrp12	12872.46721	0.989564753	0.048813785	20.27223955	2.26E-91	2.80E-89	UP
Zc3h12a	3358.260766	1.154341637	0.058120414	19.86120812	8.82E-88	1.08E-85	UP
Ier3	7289.408735	1.10431792	0.056409242	19.57689694	2.43E-85	2.95E-83	UP
Zc3h12c	11520.58046	1.600466345	0.081814889	19.56204268	3.26E-85	3.91E-83	UP
Igsf6	2470.088962	1.224190452	0.063029898	19.4223772	4.99E-84	5.93E-82	UP
Ptpn23	11724.76413	1.266839768	0.065476678	19.3479543	2.12E-83	2.50E-81	UP
Rgs1	1838.058192	1.491000215	0.077414497	19.25996133	1.16E-82	1.36E-80	UP
Slc7a11	9860.804259	1.499762283	0.078639622	19.07133122	4.37E-81	5.05E-79	UP
Serpine1	1532.941816	1.707069994	0.089920821	18.98414605	2.31E-80	2.64E-78	UP
Mitf	6881.645295	1.137547052	0.060155948	18.90996813	9.44E-80	1.07E-77	UP
Nfkbia	9431.827692	0.986139284	0.052161229	18.9055992	1.03E-79	1.15E-77	UP
Ets2	18076.77734	0.99204489	0.052515046	18.89067923	1.36E-79	1.51E-77	UP
Nfkb1	7866.407933	0.950439225	0.050603492	18.7820876	1.06E-78	1.17E-76	UP
Sema4d	8610.676455	0.977802244	0.052092152	18.77062488	1.31E-78	1.43E-76	UP
Ampd3	5540.428804	1.174437915	0.062874579	18.67905808	7.33E-78	7.93E-76	UP
Odc1	20103.05449	0.859614094	0.04622051	18.59810926	3.33E-77	3.57E-75	UP
Tank	4829.898255	1.190593432	0.064161495	18.55619839	7.27E-77	7.73E-75	UP
Slc11a2	9023.450827	0.961456228	0.052118249	18.44759273	5.45E-76	5.75E-74	UP
Isg15	2299.79759	1.417575569	0.076953581	18.42117751	8.88E-76	9.28E-74	UP
Rps6ka2	3537.106647	1.071631795	0.05839385	18.35179202	3.19E-75	3.31E-73	UP
Cd274	1068.710556	1.566046996	0.085492387	18.31797018	5.95E-75	6.11E-73	UP
Slc25a37	6112.091756	1.028648434	0.056214926	18.29849314	8.51E-75	8.66E-73	UP
Ppp1r15a	2257.713738	1.656182757	0.090646076	18.270871	1.41E-74	1.43E-72	UP
Mmp13	1694.270128	1.369009163	0.075142423	18.21885833	3.66E-74	3.66E-72	UP
Peli1	3388.801122	1.294865275	0.071078197	18.21747487	3.75E-74	3.73E-72	UP
Mir155hg	238.2508955	3.68572211	0.203732658	18.09097351	3.75E-73	3.70E-71	UP
Il7r	590.4475565	1.958214518	0.108508052	18.04672084	8.37E-73	8.18E-71	UP
Zc3hav1	10795.4193	0.997723079	0.055329437	18.0324097	1.08E-72	1.05E-70	UP
Mafk	2794.098309	1.101526926	0.061160133	18.01053853	1.61E-72	1.55E-70	UP
Fnip2	10163.81277	1.208749881	0.067159212	17.9982736	2.01E-72	1.92E-70	UP
Rtn4r	691.9506531	1.813183168	0.101185133	17.91946214	8.31E-72	7.81E-70	UP
Bhlhe40	2603.651329	1.276003488	0.071227825	17.91439639	9.11E-72	8.49E-70	UP
Chd7	3270.231145	1.128416351	0.063270019	17.8349299	3.79E-71	3.50E-69	UP
Tgif1	2506.731698	1.30954341	0.073849525	17.73259072	2.35E-70	2.14E-68	UP
Parp14	2000.600246	1.447735015	0.081735869	17.71235846	3.37E-70	3.05E-68	UP
Lrrc8d	7894.243101	0.915750297	0.051799776	17.67865371	6.12E-70	5.50E-68	UP
Gadd45b	5648.681995	1.01882075	0.057916037	17.59134084	2.87E-69	2.56E-67	UP
Acsl1	6853.253071	0.903964595	0.051615777	17.51333901	1.13E-68	1.00E-66	UP
Nyap2	3038.859724	1.416467518	0.081231578	17.4374001	4.29E-68	3.77E-66	UP
Gbp5	271.1748468	2.937381188	0.168461228	17.43654146	4.36E-68	3.80E-66	UP
Zfp36	1710.045222	1.193169119	0.068633487	17.38464945	1.08E-67	9.34E-66	UP
Lamc2	716.2864594	1.776522391	0.102937343	17.25828871	9.69E-67	8.33E-65	UP
Casp4	2759.982419	1.06888307	0.06196988	17.24842878	1.15E-66	9.81E-65	UP
Gbp3	925.6894384	1.676694405	0.097386337	17.21693684	1.98E-66	1.68E-64	UP
Rel	3160.731212	1.342419783	0.078119061	17.18427965	3.48E-66	2.93E-64	UP
Rnd3	323.9727888	2.512182975	0.146226575	17.18007124	3.74E-66	3.13E-64	UP
Zeb2	4623.816831	1.176302388	0.068528414	17.16517747	4.84E-66	4.02E-64	UP
Spryd7	2301.333917	1.084495838	0.063964683	16.95460348	1.78E-64	1.46E-62	UP
Ehd1	16860.03284	0.78025931	0.046098611	16.92587465	2.90E-64	2.36E-62	UP
Nedd4l	1728.949406	1.196684779	0.07122692	16.80101818	2.40E-63	1.91E-61	UP
Vps37b	2205.69518	1.210457207	0.072115361	16.78501198	3.14E-63	2.49E-61	UP
Trim13	779.7047771	1.587269763	0.094568254	16.78438261	3.18E-63	2.50E-61	UP
Hcar2	2276.177392	1.126110849	0.067327063	16.72597601	8.48E-63	6.63E-61	UP
Plxna2	3854.490592	1.245900122	0.075345146	16.53590419	2.02E-61	1.55E-59	UP
Mapkapk2	24297.08027	0.827496825	0.050833737	16.27849689	1.40E-59	1.06E-57	UP
Ptpn14	16143.38977	0.891573837	0.054808556	16.2670559	1.69E-59	1.27E-57	UP
Stk40	1339.540805	1.360185241	0.084235032	16.14750076	1.18E-58	8.85E-57	UP
Slc38a1	20573.02612	0.946943901	0.05872771	16.12431175	1.72E-58	1.28E-56	UP
Ppargc1a	1317.480252	1.590233677	0.098749697	16.10368163	2.40E-58	1.78E-56	UP
Pmp22	14668.78626	0.738245221	0.045925433	16.0748669	3.83E-58	2.81E-56	UP
Mcl1	26093.01651	0.70190811	0.043969052	15.96368516	2.29E-57	1.66E-55	UP
Hilpda	928.5304897	1.432696451	0.090383863	15.85124164	1.38E-56	9.94E-55	UP
Gna13	6657.649964	0.932546172	0.058893488	15.83445318	1.80E-56	1.29E-54	UP
Sh3tc1	2700.673183	1.060500433	0.067200862	15.78105405	4.20E-56	3.00E-54	UP
Foxp1	4032.19027	0.972338587	0.061853976	15.7199043	1.10E-55	7.83E-54	UP
Plau	2132.40362	1.179734945	0.075092369	15.71045043	1.28E-55	9.04E-54	UP
Tnip1	10413.82339	0.741445058	0.047334362	15.66399176	2.67E-55	1.87E-53	UP
Tes	3421.268935	0.937302984	0.059882003	15.65249895	3.19E-55	2.23E-53	UP
Zfp68	2017.383377	1.094093965	0.070204033	15.58448872	9.28E-55	6.43E-53	UP
Rabgef1	2232.164701	1.09942232	0.071274511	15.42518217	1.11E-53	7.63E-52	UP
Rusc2	4100.849946	0.951423578	0.061773261	15.40186752	1.59E-53	1.09E-51	UP
Rcan1	4342.451057	0.874269276	0.056946192	15.35255026	3.41E-53	2.32E-51	UP
Irak2	4712.785873	0.860319127	0.056333085	15.27200443	1.18E-52	7.96E-51	UP
Gramd3	1866.187982	1.077608001	0.070663657	15.2498193	1.65E-52	1.11E-50	UP
Tent5a	345.7746931	2.246953328	0.147957921	15.18643489	4.35E-52	2.90E-50	UP
Enpp4	2769.154743	1.163563945	0.076717007	15.16696224	5.85E-52	3.88E-50	UP
Sod2	17792.34446	0.714340679	0.047107861	15.16393787	6.13E-52	4.04E-50	UP
Frmd6	1539.770937	1.202160822	0.079326663	15.15456195	7.07E-52	4.63E-50	UP
Malt1	2809.022829	1.183367967	0.078844996	15.00878968	6.43E-51	4.19E-49	UP
1700017B05Rik	6255.853579	0.793883874	0.053255025	14.90721074	2.96E-50	1.91E-48	UP
Clcn7	4843.016371	0.839542371	0.056627846	14.82561019	1.00E-49	6.35E-48	UP
Kpna3	6268.251052	0.955815136	0.064557807	14.80557	1.35E-49	8.51E-48	UP
Cd40	2540.87484	0.918269906	0.06206773	14.79464294	1.59E-49	9.96E-48	UP
Rnf213	14572.94861	1.259544126	0.085299712	14.76610065	2.42E-49	1.51E-47	UP
Ccnl1	3763.733214	0.984525455	0.066795504	14.73939699	3.60E-49	2.24E-47	UP
6530402F18Rik	1861.182567	1.194101033	0.081156389	14.71358007	5.27E-49	3.25E-47	UP
Klf6	3883.086817	0.840122944	0.057221642	14.68190894	8.42E-49	5.15E-47	UP
Ripk2	1478.309407	1.068054861	0.073257321	14.57949653	3.79E-48	2.31E-46	UP
Plagl2	6412.227693	0.831206729	0.057428414	14.47378881	1.77E-47	1.07E-45	UP
Slc25a25	2578.604581	0.973784239	0.067380925	14.4519275	2.44E-47	1.46E-45	UP
Cd80	791.6134358	1.414107128	0.09785103	14.45163252	2.45E-47	1.46E-45	UP
Hpgds	2362.413441	0.91559831	0.06363135	14.38910702	6.06E-47	3.59E-45	UP
Hipk1	8295.787987	0.976441105	0.067860122	14.38902664	6.06E-47	3.59E-45	UP
Lrrfip2	6776.13598	0.754020106	0.052438357	14.37917107	6.99E-47	4.11E-45	UP
Zfp827	1470.987257	1.084391173	0.075423338	14.37739565	7.17E-47	4.20E-45	UP
Abhd17b	1960.393317	1.016590496	0.071120411	14.29393453	2.39E-46	1.38E-44	UP
Prrg4	613.8271727	1.963913457	0.137669795	14.26539098	3.60E-46	2.08E-44	UP
Tgoln1	6386.791004	0.766066546	0.053818464	14.23427003	5.61E-46	3.23E-44	UP
Mtss1	10152.47761	0.75487408	0.053266043	14.17176931	1.37E-45	7.83E-44	UP
Stx3	4726.686343	0.873808844	0.061692256	14.16399552	1.53E-45	8.71E-44	UP
Hivep1	2637.160344	1.209347817	0.085449165	14.15283364	1.79E-45	1.02E-43	UP
P2ry10b	2118.20987	1.038299895	0.073383822	14.14889361	1.90E-45	1.07E-43	UP
Gpr68	384.7106265	1.785922959	0.126880558	14.07562342	5.36E-45	3.01E-43	UP
Cybb	5474.092772	0.836551162	0.059570732	14.04298952	8.50E-45	4.75E-43	UP
Eif1a	5632.117491	0.801350282	0.05711864	14.02957563	1.03E-44	5.71E-43	UP
Zswim4	2406.47306	0.979338523	0.069807882	14.02905372	1.04E-44	5.73E-43	UP
Rgl1	3859.434269	0.812189388	0.058527339	13.87709409	8.72E-44	4.80E-42	UP
Plekhm3	5379.831226	0.99705534	0.072058691	13.83671179	1.53E-43	8.39E-42	UP
Lcp1	41565.89321	0.624978545	0.045170837	13.83588575	1.55E-43	8.45E-42	UP
Cited2	3690.23723	0.898540336	0.065021776	13.81906785	1.96E-43	1.06E-41	UP
Ifi207	3423.981984	0.991220724	0.071790022	13.80722127	2.31E-43	1.25E-41	UP
Nod2	1542.250917	1.086100849	0.078737489	13.79394831	2.77E-43	1.49E-41	UP
Lonrf3	2744.555118	0.840307601	0.060938408	13.78945768	2.95E-43	1.58E-41	UP
Erbin	6023.591148	1.061184341	0.077343351	13.72043395	7.66E-43	4.07E-41	UP
Itga5	9941.103726	0.718775825	0.052797346	13.61386268	3.31E-42	1.75E-40	UP
Nfkbib	2455.162316	1.109152222	0.08181144	13.55742206	7.16E-42	3.77E-40	UP
Cmpk2	1457.164565	1.074208946	0.07925873	13.55319399	7.59E-42	3.98E-40	UP
Fam167a	1709.500104	1.02234568	0.07544335	13.55117024	7.80E-42	4.07E-40	UP
Ubap1	3263.38677	0.781120554	0.057875073	13.49666632	1.64E-41	8.51E-40	UP
Lilrb4b	22986.84168	0.745577293	0.055411883	13.45518791	2.87E-41	1.48E-39	UP
Zfp367	1540.842113	1.099229866	0.081748534	13.4464781	3.23E-41	1.66E-39	UP
Tnfsf9	628.8264005	1.384073165	0.10335481	13.39147314	6.78E-41	3.45E-39	UP
Plk3	2647.088474	0.82709311	0.061807223	13.38181966	7.72E-41	3.92E-39	UP
Icosl	1813.13325	1.044715907	0.078126789	13.37205739	8.81E-41	4.45E-39	UP
Wdr91	5023.676017	0.766854125	0.057483019	13.34053321	1.34E-40	6.76E-39	UP
Ppp4r2	8654.906353	0.914644752	0.068705046	13.31262853	1.95E-40	9.79E-39	UP
Tbc1d9	1704.762687	0.95364359	0.071878127	13.26750754	3.57E-40	1.78E-38	UP
Sdc4	12642.77358	0.696292846	0.052542429	13.25201103	4.39E-40	2.18E-38	UP
Srfbp1	1894.091047	0.985892751	0.07442024	13.24764268	4.66E-40	2.30E-38	UP
Slc6a8	12019.98999	0.662657572	0.050024496	13.24666153	4.72E-40	2.32E-38	UP
Gfpt1	6411.247947	0.853252341	0.064508437	13.22698837	6.13E-40	3.00E-38	UP
Notch2	3532.621723	0.926939066	0.07029889	13.18568565	1.06E-39	5.16E-38	UP
Camk2d	2866.235536	0.88162531	0.06712611	13.13386569	2.11E-39	1.02E-37	UP
Mtmr10	1333.229694	1.090371806	0.083218175	13.10256814	3.18E-39	1.54E-37	UP
Jmjd1c	3935.058651	0.974394216	0.074864193	13.01549089	9.99E-39	4.79E-37	UP
Zcchc2	3434.595364	0.966902761	0.074506355	12.97745359	1.64E-38	7.84E-37	UP
Nfkbie	1882.165401	0.986020625	0.076097436	12.95734358	2.14E-38	1.01E-36	UP
Tjp2	9033.85418	0.642695508	0.049745077	12.91978103	3.48E-38	1.65E-36	UP
Aff1	4824.360019	0.74183921	0.057578062	12.8840601	5.53E-38	2.60E-36	UP
Bcl2l11	3921.242055	0.792702857	0.061765889	12.83399087	1.06E-37	4.95E-36	UP
Etf1	18805.40837	0.592492037	0.046205607	12.82294661	1.22E-37	5.69E-36	UP
Mmp12	20722.63847	0.673734928	0.052690983	12.7865317	1.95E-37	9.02E-36	UP
Zbtb10	249.4692045	1.980781565	0.155032033	12.77659542	2.22E-37	1.02E-35	UP
Cd44	14001.796	0.710543788	0.055931325	12.70386106	5.63E-37	2.58E-35	UP
Nfe2l2	7243.194574	0.738853445	0.058231726	12.68815979	6.88E-37	3.15E-35	UP
Sash1	4372.965359	0.879070545	0.069335639	12.67848055	7.78E-37	3.55E-35	UP
Helz2	9416.475103	0.863865039	0.068194543	12.66765641	8.93E-37	4.06E-35	UP
Cnksr3	1278.585265	0.99004943	0.078257317	12.65120583	1.10E-36	4.98E-35	UP
Fosl2	2742.390063	0.893586646	0.070698018	12.63948655	1.28E-36	5.76E-35	UP
Abca1	16327.34915	0.939465829	0.074432617	12.62169552	1.60E-36	7.20E-35	UP
Cdc42ep2	380.5459355	1.616645773	0.128184592	12.61185718	1.82E-36	8.13E-35	UP
Gsap	2569.75413	0.868215	0.069030326	12.57729827	2.81E-36	1.25E-34	UP
Tnn	1242.823925	0.956083745	0.07605105	12.57160472	3.03E-36	1.34E-34	UP
Rela	7151.222125	0.677702798	0.054043064	12.54005141	4.51E-36	1.99E-34	UP
Marcks	5997.349456	0.709240978	0.056568832	12.53766341	4.64E-36	2.04E-34	UP
Eif4e	8307.801194	0.680472297	0.054367354	12.51619298	6.09E-36	2.65E-34	UP
Socs3	1770.873009	0.911217053	0.07291945	12.4962141	7.83E-36	3.39E-34	UP
Slc20a1	9093.084777	0.6550802	0.05256227	12.46293595	1.19E-35	5.13E-34	UP
Ptk2b	6572.405868	0.638866419	0.051496305	12.40606338	2.42E-35	1.04E-33	UP
Akna	893.2574857	1.104257379	0.089145391	12.38715055	3.07E-35	1.31E-33	UP
Pfkfb3	1516.81173	1.011491091	0.082041447	12.32902545	6.32E-35	2.70E-33	UP
Tm4sf19	2436.273531	0.915194028	0.074263389	12.32362322	6.76E-35	2.87E-33	UP
Mfsd7a	500.4511468	1.406058879	0.115317659	12.19291906	3.39E-34	1.43E-32	UP
Rlf	3155.099962	0.837012796	0.069101094	12.11287336	9.03E-34	3.79E-32	UP
Trps1	1510.375049	1.28448808	0.106115815	12.10458662	9.99E-34	4.17E-32	UP
Fnip1	4591.271659	0.863964344	0.071409407	12.09874701	1.07E-33	4.47E-32	UP
Cemip2	2420.683393	0.959266608	0.079381855	12.08420495	1.28E-33	5.31E-32	UP
Agfg1	5439.253073	0.859858274	0.071184214	12.07933938	1.36E-33	5.62E-32	UP
Dock10	4510.985138	0.804656202	0.066678462	12.06770789	1.56E-33	6.45E-32	UP
Ptprj	6236.92099	0.903908545	0.07547395	11.97643088	4.72E-33	1.94E-31	UP
Lamc1	9706.905861	0.725605356	0.060774873	11.93923274	7.39E-33	3.03E-31	UP
Spag9	5630.06051	0.828873677	0.069427302	11.93872809	7.44E-33	3.03E-31	UP
Ptch1	2071.027413	1.046263201	0.087667404	11.93446089	7.83E-33	3.17E-31	UP
Mtmr7	350.3321831	1.698318145	0.142647661	11.90568516	1.11E-32	4.47E-31	UP
Sde2	2763.658417	0.829969736	0.06986761	11.87917748	1.52E-32	6.12E-31	UP
Snx10	2617.318353	0.823404406	0.069326296	11.87723065	1.55E-32	6.24E-31	UP
Ppfia1	3945.442127	0.714993884	0.060370796	11.84337356	2.33E-32	9.29E-31	UP
Fbxo30	1076.942317	0.974516627	0.082308208	11.8398475	2.43E-32	9.65E-31	UP
Eno2	3969.493552	0.736486106	0.062229025	11.83508985	2.57E-32	1.02E-30	UP
Cln8	3130.344028	0.707029827	0.059847938	11.81377093	3.31E-32	1.31E-30	UP
Sav1	1372.546012	0.873592093	0.074056089	11.79635738	4.08E-32	1.60E-30	UP
Abcc5	6552.798171	0.743966365	0.063158197	11.7794111	4.98E-32	1.95E-30	UP
Rc3h1	4122.732353	1.037832486	0.088295904	11.75402747	6.73E-32	2.62E-30	UP
Pnrc1	2231.437562	0.833661706	0.071242061	11.70181904	1.25E-31	4.83E-30	UP
Rnf19a	2138.447527	0.831281805	0.071346628	11.65131179	2.26E-31	8.69E-30	UP
Septin11	7874.818055	0.673393258	0.058016233	11.60698001	3.80E-31	1.46E-29	UP
Arrdc4	1378.528581	0.968586388	0.083651367	11.57884705	5.28E-31	2.02E-29	UP
Dtx4	7767.246161	0.634424001	0.054908294	11.55424721	7.03E-31	2.66E-29	UP
Acsl5	12446.37464	0.540084511	0.04680337	11.53943649	8.35E-31	3.15E-29	UP
Sh2b2	1715.488242	0.964313627	0.083618055	11.5323613	9.06E-31	3.41E-29	UP
Daam1	1459.392968	0.989003923	0.08584512	11.52079382	1.04E-30	3.89E-29	UP
Xcr1	87.78502993	3.546096843	0.307888052	11.51748768	1.08E-30	4.03E-29	UP
Chka	3721.079748	0.723525497	0.062823963	11.51671215	1.09E-30	4.05E-29	UP
Rapgef2	5591.639935	0.644067321	0.055925392	11.51654547	1.09E-30	4.05E-29	UP
Osm	789.5207419	1.210897765	0.105161571	11.51464125	1.11E-30	4.13E-29	UP
Ttc39c	990.0257704	1.058346362	0.09221395	11.47707442	1.72E-30	6.34E-29	UP
Gbp7	769.8962741	1.16990256	0.102268924	11.43947263	2.65E-30	9.75E-29	UP
Clic4	15208.19188	0.647739617	0.056639054	11.43627187	2.75E-30	1.01E-28	UP
Slc38a2	19562.02444	0.76016905	0.066602088	11.41359186	3.58E-30	1.30E-28	UP
Orai2	1987.679881	0.768456902	0.067410574	11.39964925	4.20E-30	1.52E-28	UP
Samd8	2196.787214	0.879130795	0.077167503	11.39250017	4.56E-30	1.65E-28	UP
Lcp2	2201.640452	0.90855575	0.079924437	11.36768403	6.06E-30	2.18E-28	UP
Slc4a7	2722.341197	0.91557952	0.080923647	11.31411591	1.12E-29	4.01E-28	UP
Atg13	6430.061118	0.663887055	0.058703702	11.3091173	1.18E-29	4.23E-28	UP
Hspb8	623.7194831	1.257209913	0.112013551	11.22373049	3.12E-29	1.11E-27	UP
Tns3	7909.922502	0.665279705	0.059345862	11.2102122	3.63E-29	1.29E-27	UP
Map4k4	5322.209591	0.582877328	0.052047726	11.19890088	4.13E-29	1.46E-27	UP
Oser1	3603.244783	0.714193102	0.064119213	11.13851949	8.15E-29	2.85E-27	UP
Actg1	37188.5417	0.487542402	0.043826084	11.12448011	9.54E-29	3.32E-27	UP
Tbk1	3674.632112	0.655100631	0.058898727	11.12249213	9.75E-29	3.39E-27	UP
Sertad2	2165.395237	0.734800738	0.066077162	11.1203435	9.99E-29	3.46E-27	UP
Zfp568	2065.48324	0.841056626	0.076233303	11.03266672	2.66E-28	9.15E-27	UP
Enthd1	360.9117404	1.473087496	0.133600086	11.02609688	2.86E-28	9.82E-27	UP
Riok3	6535.558311	0.607735638	0.055228745	11.0039733	3.66E-28	1.25E-26	UP
Ifit2	2705.853034	0.817989991	0.074499659	10.97978167	4.78E-28	1.63E-26	UP
Zbtb21	2400.436966	0.748014938	0.06825341	10.95937826	5.99E-28	2.04E-26	UP
Abhd17c	6680.761512	0.555245265	0.050758675	10.93892364	7.51E-28	2.55E-26	UP
Slco3a1	1749.489408	0.821183343	0.07517239	10.92400208	8.85E-28	2.98E-26	UP
Arhgef3	407.336054	1.482515851	0.135778616	10.91862545	9.39E-28	3.15E-26	UP
Dusp10	380.1497686	1.379069642	0.126429527	10.90781299	1.06E-27	3.54E-26	UP
Pde10a	1116.794878	0.976351961	0.08964497	10.891319	1.27E-27	4.23E-26	UP
Hif1a	6925.354174	0.777931503	0.0715166	10.87763537	1.47E-27	4.91E-26	UP
Taf1d	3294.146993	0.637356877	0.058672465	10.86296408	1.73E-27	5.75E-26	UP
Mrtfb	2735.304541	0.862350444	0.079509692	10.84585318	2.09E-27	6.91E-26	UP
Ptpre	907.6686552	0.967433611	0.089546482	10.80370317	3.31E-27	1.09E-25	UP
Ercc6	1533.956302	0.845094006	0.078310952	10.79151748	3.78E-27	1.24E-25	UP
1810013L24Rik	2838.408225	0.855428538	0.079346107	10.7809768	4.23E-27	1.39E-25	UP
Stim2	2794.378754	0.634396626	0.0589002	10.77070416	4.73E-27	1.55E-25	UP
Id2	11881.90564	0.516124419	0.048004529	10.75157748	5.83E-27	1.90E-25	UP
Cpd	18867.36549	0.705366078	0.065740541	10.72954474	7.40E-27	2.40E-25	UP
Jdp2	497.6619323	1.32601821	0.123848972	10.70673574	9.46E-27	3.07E-25	UP
Osbpl8	20512.06272	0.727069477	0.067941688	10.70137497	1.00E-26	3.24E-25	UP
Optn	1129.366311	0.86134162	0.080519879	10.69725423	1.05E-26	3.38E-25	UP
Fam53c	5202.738794	0.640473635	0.059889624	10.69423368	1.08E-26	3.48E-25	UP
Nampt	4907.065872	0.677026726	0.063349812	10.68711498	1.17E-26	3.74E-25	UP
Atp6v1h	5656.884402	0.563419009	0.052848144	10.66109352	1.55E-26	4.92E-25	UP
Ccdc93	2992.812823	0.705162682	0.066162672	10.658014	1.60E-26	5.08E-25	UP
Fas	1641.924701	0.823433134	0.077321663	10.64944929	1.75E-26	5.54E-25	UP
Nfkb2	10661.24	0.520064593	0.048852225	10.64566845	1.83E-26	5.75E-25	UP
Mtmr14	1868.888641	0.744156063	0.070047468	10.62359688	2.31E-26	7.27E-25	UP
Perm1	408.2426106	1.271692075	0.119823568	10.61303794	2.59E-26	8.12E-25	UP
Sh3pxd2b	5377.798183	0.701638792	0.066156057	10.60581335	2.80E-26	8.75E-25	UP
Slc2a1	16380.01636	0.553023024	0.052215043	10.59125861	3.27E-26	1.02E-24	UP
Ell2	5415.605295	0.677194027	0.064094634	10.56553382	4.31E-26	1.33E-24	UP
Slc39a6	5216.92609	0.624107842	0.059182732	10.54543812	5.33E-26	1.64E-24	UP
Slc15a3	19568.89343	0.506128418	0.048033432	10.53700294	5.83E-26	1.79E-24	UP
Tax1bp1	10325.94199	0.636346014	0.060429436	10.5303981	6.26E-26	1.92E-24	UP
Rbm47	1841.734885	0.750601076	0.071484165	10.50024258	8.62E-26	2.62E-24	UP
Pdpn	1758.978033	0.771497408	0.073568469	10.48679437	9.93E-26	3.00E-24	UP
Eaf1	7589.498869	0.532587402	0.050823967	10.47905999	1.08E-25	3.24E-24	UP
Ier2	2432.814251	0.708848666	0.067678029	10.47383739	1.14E-25	3.42E-24	UP
Edn1	152.8275586	2.225970003	0.213205961	10.44046794	1.62E-25	4.85E-24	UP
Dusp16	4939.05595	0.606987369	0.05836201	10.400385	2.47E-25	7.37E-24	UP
B4galt5	9663.796251	0.510436874	0.049084241	10.39920079	2.50E-25	7.45E-24	UP
Arhgef12	4880.297334	0.805012656	0.077781443	10.34967503	4.20E-25	1.25E-23	UP
Junb	9322.676288	0.68501012	0.066193141	10.34865715	4.24E-25	1.26E-23	UP
Rab8b	6324.755765	0.639138747	0.061815148	10.33951653	4.67E-25	1.38E-23	UP
Plek	30682.71226	0.544502054	0.052667548	10.33847357	4.72E-25	1.39E-23	UP
Pvr	1248.298355	0.887562432	0.085881581	10.33472391	4.91E-25	1.44E-23	UP
Prdx1	108445.5248	0.485797655	0.047090953	10.3161569	5.96E-25	1.75E-23	UP
Gmeb2	2768.397061	0.716276477	0.06951892	10.30333151	6.81E-25	1.99E-23	UP
Slc39a14	1643.580798	0.756377793	0.073488336	10.29248773	7.62E-25	2.22E-23	UP
Cdt1	7035.164964	0.523289618	0.05085083	10.29068002	7.76E-25	2.26E-23	UP
Furin	3371.934413	0.579779522	0.056346598	10.28952128	7.86E-25	2.28E-23	UP
Ly75	969.5425033	1.041338274	0.10132136	10.27757893	8.89E-25	2.57E-23	UP
Cd14	35336.95485	0.467820552	0.045539871	10.2727684	9.35E-25	2.70E-23	UP
Rab20	1383.889892	0.960623193	0.093573208	10.26600681	1.00E-24	2.89E-23	UP
Stil	2683.795898	0.630782692	0.06147542	10.26073002	1.06E-24	3.04E-23	UP
Ezr	3606.751216	0.587128392	0.057481569	10.21420259	1.71E-24	4.90E-23	UP
Gtpbp4	4950.629234	0.580006675	0.056790058	10.21317282	1.73E-24	4.94E-23	UP
Nup54	3426.298616	0.565258964	0.055359986	10.21060534	1.78E-24	5.05E-23	UP
Gpbp1	3080.028559	0.686064559	0.06730154	10.19389091	2.11E-24	5.98E-23	UP
Rab15	543.1923617	1.243777078	0.122147401	10.18259144	2.37E-24	6.70E-23	UP
Pkp4	4652.354003	0.561065107	0.055101941	10.18231105	2.38E-24	6.70E-23	UP
Lilrb4a	13337.38305	0.723741068	0.07120824	10.16372637	2.88E-24	8.10E-23	UP
Ago2	15475.87903	0.756735539	0.074501863	10.15727007	3.08E-24	8.63E-23	UP
Mapk6	7514.338543	0.653064323	0.064299407	10.15661501	3.10E-24	8.67E-23	UP
Tet2	2350.796419	0.95786047	0.094359162	10.15121846	3.27E-24	9.14E-23	UP
Gpcpd1	2309.241675	0.688575404	0.067895052	10.14176117	3.61E-24	1.00E-22	UP
Rnf144b	1161.232155	0.789745934	0.078140664	10.10672152	5.16E-24	1.42E-22	UP
Foxj3	5716.650273	0.602887956	0.059713974	10.09626253	5.74E-24	1.58E-22	UP
Pip5k1a	3125.475368	0.60210918	0.059642602	10.09528685	5.80E-24	1.59E-22	UP
Arid5b	1472.238418	0.915124803	0.090657678	10.09428899	5.86E-24	1.60E-22	UP
Gm19221	199.6036736	1.952214868	0.193875055	10.06944841	7.54E-24	2.06E-22	UP
Cipc	2857.522873	0.603207289	0.05994373	10.06289209	8.06E-24	2.20E-22	UP
Sema3c	2804.042563	0.830452746	0.082635264	10.04961695	9.22E-24	2.51E-22	UP
Car13	1325.724976	0.876632125	0.087274098	10.04458537	9.71E-24	2.63E-22	UP
Zfp263	2075.026313	0.647903546	0.064511912	10.04316146	9.85E-24	2.66E-22	UP
Adam17	9291.617262	0.642244546	0.063965991	10.04040638	1.01E-23	2.73E-22	UP
Aqp3	326.6685498	1.325466289	0.132064365	10.03651734	1.05E-23	2.84E-22	UP
Abtb2	2516.7632	0.626182548	0.062692607	9.988140121	1.72E-23	4.61E-22	UP
Tsc22d2	2200.234897	0.733869102	0.073625497	9.967594542	2.11E-23	5.65E-22	UP
Trio	10704.15533	0.790255187	0.079331429	9.961438943	2.25E-23	6.00E-22	UP
Sdad1	3812.301956	0.545626247	0.054989894	9.922300336	3.33E-23	8.83E-22	UP
Nabp1	1216.875892	0.863579152	0.087247028	9.898092435	4.24E-23	1.12E-21	UP
Smcr8	6974.786611	0.69264011	0.070133429	9.876033769	5.29E-23	1.39E-21	UP
Rhoq	1615.753684	0.778234044	0.078800963	9.875945881	5.29E-23	1.39E-21	UP
Wsb1	4699.367116	0.601895586	0.061017473	9.864315136	5.94E-23	1.55E-21	UP
Slfn10-ps	570.3788053	1.097771134	0.111480813	9.847175526	7.05E-23	1.83E-21	UP
Ankrd50	924.178165	0.82005008	0.083613989	9.807570418	1.04E-22	2.69E-21	UP
Relb	1332.145639	0.819278149	0.083735859	9.78407767	1.32E-22	3.38E-21	UP
Creb5	1937.647392	0.82200337	0.084057119	9.779104709	1.38E-22	3.54E-21	UP
Gdnf	815.3187939	1.086715879	0.111176822	9.774662211	1.45E-22	3.69E-21	UP
Nab1	3710.743936	0.537495995	0.055097785	9.755310423	1.75E-22	4.46E-21	UP
Dennd4a	2161.706829	0.781024238	0.080156261	9.743770895	1.96E-22	4.98E-21	UP
Sat1	1707.989874	0.713891539	0.073436834	9.721164456	2.45E-22	6.21E-21	UP
Sp140	863.8065013	0.844727713	0.087007432	9.708684624	2.77E-22	7.01E-21	UP
Tmem185b	2471.63398	0.663549008	0.068474345	9.690476102	3.31E-22	8.36E-21	UP
Atp8b4	5586.309589	0.669855738	0.069151471	9.6867894	3.43E-22	8.65E-21	UP
Fam102b	1444.388847	0.845388268	0.087342301	9.679024442	3.70E-22	9.31E-21	UP
Dot1l	12698.09118	0.561785764	0.058183704	9.65537989	4.66E-22	1.17E-20	UP
Top1	9688.287015	0.559728511	0.05799547	9.65124531	4.86E-22	1.21E-20	UP
Spred3	287.1020327	1.583362303	0.164404052	9.630920197	5.92E-22	1.47E-20	UP
Srf	3332.728867	0.698474316	0.072608786	9.61969424	6.60E-22	1.64E-20	UP
Nop58	8583.038037	0.492903887	0.051299366	9.608381719	7.37E-22	1.82E-20	UP
Klf7	497.5630521	1.03766936	0.108032656	9.605145332	7.61E-22	1.88E-20	UP
Fam219a	1420.396838	0.793753145	0.082726942	9.5948566	8.40E-22	2.07E-20	UP
Irak3	2376.191867	0.722897705	0.075538354	9.569942518	1.07E-21	2.62E-20	UP
Zfp800	1242.343335	0.796343635	0.083328981	9.556622783	1.22E-21	2.97E-20	UP
Baiap2	2729.62718	0.667852034	0.069897582	9.55472295	1.24E-21	3.02E-20	UP
Rtp4	1246.579782	0.816859225	0.085564082	9.546753839	1.34E-21	3.25E-20	UP
Aebp2	5915.12437	0.476615067	0.050046837	9.523380321	1.68E-21	4.06E-20	UP
Ticam1	1235.119824	0.809264371	0.085322621	9.484757499	2.43E-21	5.85E-20	UP
Iglon5	654.4024934	1.068643498	0.112784934	9.475055382	2.67E-21	6.40E-20	UP
Slc44a1	1861.031851	0.658429831	0.069755326	9.439133387	3.76E-21	9.00E-20	UP
Tra2a	5086.670131	0.543122662	0.057652923	9.420557301	4.49E-21	1.07E-19	UP
Ipo5	15985.04128	0.428752272	0.045542684	9.414295273	4.76E-21	1.13E-19	UP
Urb1	2712.064244	0.761559025	0.081050964	9.396051392	5.66E-21	1.35E-19	UP
Mdfic	2673.688256	0.598653698	0.063746911	9.391101269	5.94E-21	1.41E-19	UP
Litaf	15043.03558	0.446509882	0.047616186	9.377271049	6.77E-21	1.60E-19	UP
Rnf145	3424.209812	0.586452671	0.062575285	9.371953604	7.12E-21	1.68E-19	UP
Pde8a	2771.873935	0.566798315	0.060510858	9.36688613	7.47E-21	1.76E-19	UP
Rybp	2491.877475	0.696793432	0.074449102	9.359326266	8.02E-21	1.89E-19	UP
Rybp-ps	2491.877475	0.696793432	0.074449102	9.359326266	8.02E-21	1.89E-19	UP
Jak2	1469.063675	0.919683981	0.098321781	9.353817307	8.45E-21	1.98E-19	UP
Tmem132a	3768.045125	0.608501655	0.065067113	9.351908059	8.61E-21	2.01E-19	UP
Flrt3	112.4273212	2.347584596	0.251239636	9.344005722	9.28E-21	2.16E-19	UP
Rbm15	2995.984222	0.639703724	0.068471944	9.342566958	9.40E-21	2.19E-19	UP
Rlim	4446.953367	0.663434745	0.071072871	9.334570778	1.01E-20	2.35E-19	UP
Rrs1	5979.844037	0.598579375	0.064190483	9.325048601	1.11E-20	2.56E-19	UP
Srxn1	18592.76378	0.425624519	0.045645313	9.324605071	1.11E-20	2.57E-19	UP
Ccdc88a	2766.67516	0.800919588	0.086001011	9.312908944	1.24E-20	2.86E-19	UP
Homer1	1440.207509	0.86764166	0.093274209	9.302053233	1.38E-20	3.16E-19	UP
Apbb2	3026.258756	0.666977213	0.071769772	9.293288781	1.50E-20	3.43E-19	UP
Tollip	3249.80428	0.551551325	0.0593704	9.290005152	1.54E-20	3.53E-19	UP
Runx1	1957.442995	0.683316957	0.073643697	9.278688895	1.72E-20	3.92E-19	UP
Aig1	3275.964856	0.573961695	0.061870268	9.276858129	1.75E-20	3.98E-19	UP
Usp53	562.17526	1.068358872	0.115241478	9.270610653	1.85E-20	4.21E-19	UP
Eea1	5439.330549	0.718861433	0.077547455	9.269955181	1.86E-20	4.23E-19	UP
Orc1	2121.07061	0.602288235	0.064980127	9.268806658	1.88E-20	4.26E-19	UP
Chic2	1940.948085	0.605739647	0.06563085	9.229495629	2.72E-20	6.14E-19	UP
Lcn2	4644.578996	0.506697141	0.055077301	9.199745385	3.59E-20	8.07E-19	UP
Sestd1	3035.102981	0.602378238	0.065479671	9.19946948	3.60E-20	8.07E-19	UP
Rasa4	2041.079711	0.686281969	0.074648074	9.193565707	3.80E-20	8.50E-19	UP
Ndel1	1890.584119	0.685060951	0.074517885	9.193241959	3.81E-20	8.51E-19	UP
Slc43a3	3718.537136	0.520622522	0.056937078	9.143822228	6.03E-20	1.34E-18	UP
Pprc1	10394.65699	0.514299214	0.056250361	9.143038396	6.07E-20	1.35E-18	UP
Marchf7	2120.099316	0.683121733	0.074867541	9.124404531	7.21E-20	1.60E-18	UP
Gnl2	2724.876008	0.545723399	0.059867893	9.115460187	7.83E-20	1.73E-18	UP
Kbtbd2	2065.295415	0.635594182	0.069875702	9.096068647	9.37E-20	2.06E-18	UP
Gnl3	4636.822662	0.494669123	0.054409494	9.091595711	9.76E-20	2.15E-18	UP
Rbm7	2329.569425	0.627528691	0.069044891	9.0887056	1.00E-19	2.20E-18	UP
Mex3c	1949.794687	0.590158088	0.064999346	9.079446482	1.09E-19	2.39E-18	UP
Abl2	3866.036781	0.603233335	0.066599958	9.05756322	1.33E-19	2.91E-18	UP
Adhfe1	289.8855678	1.406492298	0.155295998	9.056848318	1.34E-19	2.93E-18	UP
C3	34778.65576	0.471206742	0.052045545	9.05373822	1.38E-19	3.01E-18	UP
Dio2	101.2387273	2.394131637	0.264537592	9.050251121	1.43E-19	3.10E-18	UP
Dyrk3	738.681955	0.843137357	0.093315389	9.035351727	1.63E-19	3.54E-18	UP
Lmo4	2596.94101	0.581056652	0.064481685	9.011189079	2.04E-19	4.40E-18	UP
Rab3gap2	3833.428509	0.54590602	0.060656288	8.999990507	2.26E-19	4.87E-18	UP
Card14	839.5926792	0.775785891	0.086211436	8.998642511	2.29E-19	4.92E-18	UP
Anxa7	3714.235939	0.568743283	0.063229062	8.994966355	2.36E-19	5.08E-18	UP
Mreg	2142.834223	0.63442956	0.0705355	8.994471754	2.37E-19	5.09E-18	UP
Arhgap22	1153.706558	0.9065397	0.101070653	8.969366188	2.98E-19	6.38E-18	UP
Procr	3242.62186	0.559242638	0.06247849	8.950962722	3.52E-19	7.52E-18	UP
Slc7a1	15446.86193	0.52541317	0.058735915	8.945347513	3.71E-19	7.87E-18	UP
Lima1	4432.746055	0.48669414	0.054550646	8.921876815	4.58E-19	9.70E-18	UP
Foxf2	729.0968349	0.833218352	0.093567237	8.905022474	5.34E-19	1.13E-17	UP
Baz1a	4552.701023	0.616500004	0.069359774	8.888437273	6.20E-19	1.30E-17	UP
Zfp703	1115.673145	0.737173575	0.082952804	8.88666254	6.30E-19	1.32E-17	UP
Lrif1	1215.691599	0.700958095	0.078979001	8.875246406	6.98E-19	1.46E-17	UP
Ifih1	847.319852	1.043544407	0.117909964	8.850349649	8.72E-19	1.83E-17	UP
Lhfpl2	7684.202053	0.45669589	0.051628154	8.845869058	9.08E-19	1.90E-17	UP
Cdkn1a	2815.1625	0.585047403	0.066267131	8.828621316	1.06E-18	2.20E-17	UP
Pik3c2a	3049.282836	0.811529961	0.092234252	8.798574787	1.39E-18	2.87E-17	UP
Kpna4	6182.454755	0.585073812	0.06651418	8.79622672	1.41E-18	2.92E-17	UP
Usp31	3052.205804	0.748402633	0.08525099	8.778814518	1.65E-18	3.41E-17	UP
Bach1	2401.455391	0.656396255	0.074803785	8.774906977	1.71E-18	3.52E-17	UP
Ccnt1	6449.930884	0.556799693	0.063459245	8.774130441	1.72E-18	3.54E-17	UP
Ero1a	2466.704632	0.529939088	0.060452691	8.766178696	1.85E-18	3.79E-17	UP
Stat3	5122.197541	0.470353604	0.053747052	8.751244645	2.11E-18	4.30E-17	UP
Ccdc186	2445.061643	0.605913299	0.069251769	8.749426979	2.14E-18	4.36E-17	UP
Stk38l	1545.29786	0.659776586	0.075516785	8.736820346	2.40E-18	4.87E-17	UP
Ppp2r2a	3715.789506	0.489939355	0.056106069	8.732377079	2.49E-18	5.05E-17	UP
Plpbp	2698.796348	0.529191523	0.060615654	8.730278254	2.54E-18	5.13E-17	UP
Aff4	5063.732167	0.68623432	0.078653779	8.724747017	2.67E-18	5.37E-17	UP
Rbm39	16542.9172	0.405985906	0.046634163	8.705761566	3.15E-18	6.31E-17	UP
Cers6	2602.08659	0.758625872	0.087389862	8.680936859	3.93E-18	7.84E-17	UP
Rnf19b	4990.558335	0.491522216	0.056648984	8.676628912	4.08E-18	8.13E-17	UP
Asb1	1446.726707	0.680666763	0.078599415	8.659946955	4.72E-18	9.36E-17	UP
Piezo1	5816.184132	0.612862764	0.07077034	8.659881581	4.72E-18	9.36E-17	UP
Med13	3493.108021	0.809650289	0.093495773	8.659752859	4.73E-18	9.36E-17	UP
Psmd8	10559.02013	0.476283947	0.055131925	8.638986301	5.67E-18	1.12E-16	UP
Jund	1559.975489	0.719456366	0.083299999	8.636931308	5.77E-18	1.14E-16	UP
Arl5b	1140.36439	0.945074008	0.109438748	8.635643427	5.84E-18	1.15E-16	UP
Clec4d	10806.49857	0.436915057	0.050689384	8.619458745	6.73E-18	1.32E-16	UP
Sun2	5871.830793	0.457547213	0.053225479	8.596394405	8.23E-18	1.61E-16	UP
Denr	5507.725558	0.530585666	0.061929291	8.567604438	1.06E-17	2.07E-16	UP
Rnf2	1333.826022	0.70063461	0.08206223	8.537845068	1.37E-17	2.67E-16	UP
Adamts4	153.1914017	1.770365859	0.207382695	8.536709674	1.38E-17	2.69E-16	UP
Wdr43	5459.949281	0.453900585	0.053212144	8.530018727	1.46E-17	2.85E-16	UP
Ddx21	13090.04504	0.404182616	0.047400572	8.526956583	1.50E-17	2.92E-16	UP
Dhx15	13424.84976	0.4797855	0.056289565	8.523524807	1.55E-17	3.00E-16	UP
Zbtb38	1062.795387	0.738674395	0.086770992	8.512918651	1.70E-17	3.27E-16	UP
Il36g	82.88418337	2.315977958	0.272144991	8.51008851	1.74E-17	3.35E-16	UP
Rab12	1507.259325	0.620917531	0.073169727	8.485989452	2.14E-17	4.10E-16	UP
Egr2	107.0887268	2.125020143	0.250428763	8.485527436	2.15E-17	4.11E-16	UP
Ist1	2859.97166	0.50921947	0.060111843	8.471200447	2.43E-17	4.64E-16	UP
Elavl1	4295.604049	0.506800554	0.059852792	8.467450477	2.51E-17	4.78E-16	UP
Anxa5	5123.779852	0.492264756	0.058227433	8.454172385	2.81E-17	5.34E-16	UP
Picalm	6076.601259	0.535668174	0.063402799	8.448651795	2.95E-17	5.59E-16	UP
Mxd1	894.0878699	0.790135455	0.093597823	8.441814488	3.12E-17	5.92E-16	UP
Bcl2a1d	364.4042329	1.155327327	0.136914532	8.438310462	3.22E-17	6.09E-16	UP
Pim3	5156.189252	0.525129599	0.06234953	8.422350508	3.69E-17	6.97E-16	UP
Limch1	116.6914616	2.149242992	0.256333178	8.384568128	5.09E-17	9.60E-16	UP
Cog3	1990.670278	0.565409557	0.067504217	8.375914625	5.48E-17	1.03E-15	UP
Vcl	2188.009082	0.720156532	0.086019844	8.371981327	5.67E-17	1.06E-15	UP
Ppard	942.1903731	0.727547475	0.087211362	8.342347345	7.28E-17	1.36E-15	UP
1810013A23Rik	942.1903731	0.727547475	0.087211362	8.342347345	7.28E-17	1.36E-15	UP
Rap1b	10420.92014	0.438499256	0.052714451	8.318387977	8.92E-17	1.67E-15	UP
Srgn	4095.059284	0.524935517	0.063169383	8.309967476	9.57E-17	1.78E-15	UP
A930011G23Rik	2953.52439	0.523827468	0.063074037	8.304961815	9.99E-17	1.85E-15	UP
Rasgef1b	2953.52439	0.523827468	0.063074037	8.304961815	9.99E-17	1.85E-15	UP
Fabp4	329.6906278	1.245282482	0.15003441	8.299979175	1.04E-16	1.92E-15	UP
Itpkb	1995.997519	0.621363518	0.074886316	8.29742408	1.06E-16	1.96E-15	UP
Mbtd1	1232.272936	0.753313232	0.090834818	8.293221109	1.10E-16	2.03E-15	UP
Oasl2	1627.311509	0.719910802	0.086908642	8.283535239	1.20E-16	2.20E-15	UP
Spred1	5374.46599	0.602491712	0.072853597	8.269896599	1.34E-16	2.45E-15	UP
Crybg3	1823.28342	0.876333826	0.106003196	8.26705099	1.37E-16	2.51E-15	UP
Pank3	4159.459297	0.638211859	0.077314076	8.254795099	1.52E-16	2.77E-15	UP
Plxna1	23705.21549	0.539541461	0.065622623	8.221881905	2.00E-16	3.65E-15	UP
Dleu2	1077.835056	0.727621655	0.088501637	8.221561577	2.01E-16	3.65E-15	UP
U2surp	5752.056572	0.51712212	0.063029096	8.204498474	2.32E-16	4.20E-15	UP
Ciita	136.8621905	1.817822477	0.221694305	8.199680527	2.41E-16	4.35E-15	UP
Map1b	538.0347142	0.875853508	0.106926484	8.191174693	2.59E-16	4.66E-15	UP
Fndc3b	2252.209698	0.738885657	0.090425875	8.171175062	3.05E-16	5.46E-15	UP
Mapre2	5802.61481	0.460226501	0.056356458	8.1663489	3.18E-16	5.67E-15	UP
Osgin2	1950.04982	0.684612475	0.083994328	8.150698891	3.62E-16	6.45E-15	UP
Btg2	451.5024897	0.958020241	0.117550726	8.149845402	3.64E-16	6.49E-15	UP
St6galnac4	3325.282985	0.515669406	0.063354515	8.139426345	3.97E-16	7.04E-15	UP
Csde1	11632.57035	0.412828522	0.050810872	8.124806899	4.48E-16	7.92E-15	UP
Golph3	6111.98746	0.558396002	0.068727621	8.124768415	4.48E-16	7.92E-15	UP
Flnb	4459.77987	0.568746977	0.070050181	8.119136473	4.70E-16	8.27E-15	UP
Pcf11	2379.482358	0.537919109	0.066302358	8.113121802	4.93E-16	8.68E-15	UP
Psd	3684.497593	0.507675937	0.063087138	8.047217716	8.47E-16	1.48E-14	UP
Eif2s2	12759.36535	0.369721199	0.045967062	8.043176607	8.75E-16	1.53E-14	UP
Nup153	7531.591534	0.554071551	0.06892092	8.039236132	9.04E-16	1.57E-14	UP
Usp16	2054.042728	0.544418471	0.067804234	8.029269593	9.81E-16	1.71E-14	UP
Cse1l	15499.34667	0.452763161	0.056429897	8.023462488	1.03E-15	1.79E-14	UP
Mafg	6635.118898	0.408950174	0.050991661	8.019942219	1.06E-15	1.83E-14	UP
Sec24a	1884.382646	0.695464289	0.086742478	8.017574584	1.08E-15	1.87E-14	UP
Tbc1d15	2813.943372	0.526733937	0.065741636	8.012181782	1.13E-15	1.95E-14	UP
Tle4	2868.372188	0.505487595	0.063203846	7.997734739	1.27E-15	2.19E-14	UP
Ube2d3	12697.25847	0.378202598	0.047334096	7.99006699	1.35E-15	2.32E-14	UP
Lyst	4764.436892	0.711283102	0.089022041	7.989966221	1.35E-15	2.32E-14	UP
Rbm26	2749.803928	0.547543968	0.068713062	7.968557264	1.61E-15	2.76E-14	UP
Arap1	6475.46188	0.405703987	0.050982376	7.957730055	1.75E-15	3.00E-14	UP
Bdp1	2791.63072	0.705193988	0.088635019	7.956155398	1.77E-15	3.04E-14	UP
Ptgs2os2	584.9982394	0.801085558	0.100819256	7.945759473	1.93E-15	3.29E-14	UP
Map4k3	1496.47562	0.75084908	0.094512644	7.944429982	1.95E-15	3.33E-14	UP
Rab10os	938.2532414	0.672469733	0.084701035	7.939333081	2.03E-15	3.46E-14	UP
Rnf24	556.7936981	0.924950581	0.116523382	7.937896775	2.06E-15	3.50E-14	UP
Atp2b1	10837.48962	0.464004711	0.058505645	7.930939181	2.17E-15	3.69E-14	UP
Patl1	5337.527578	0.588466133	0.074257006	7.924722006	2.29E-15	3.87E-14	UP
Suco	930.1196816	0.723684856	0.091351501	7.921981031	2.34E-15	3.95E-14	UP
Slc16a10	7072.928899	0.44579953	0.056281769	7.920851444	2.36E-15	3.98E-14	UP
Nufip2	3956.13485	0.529108527	0.066877195	7.911643564	2.54E-15	4.28E-14	UP
Stam2	2368.243921	0.491044613	0.062086829	7.908998053	2.59E-15	4.37E-14	UP
Zfp462	2019.536671	0.58966729	0.074593209	7.905106876	2.68E-15	4.50E-14	UP
Alcam	7025.269509	0.494271156	0.06261788	7.893450821	2.94E-15	4.93E-14	UP
Pdgfa	2238.905187	0.562509799	0.071302352	7.88907775	3.04E-15	5.10E-14	UP
Itgb1	13886.14669	0.398109769	0.050499296	7.883471703	3.18E-15	5.32E-14	UP
Iqgap1	24358.7625	0.481542821	0.061169404	7.872282408	3.48E-15	5.79E-14	UP
Cnot4	1448.384526	0.628345565	0.079846017	7.869466613	3.56E-15	5.91E-14	UP
Slc23a2	10087.9636	0.529837752	0.067353629	7.866506392	3.65E-15	6.04E-14	UP
Atp13a3	8689.9894	0.635520426	0.080816809	7.863715951	3.73E-15	6.17E-14	UP
Rnmt	2235.883724	0.505436404	0.064283197	7.862652	3.76E-15	6.21E-14	UP
Raph1	2587.342525	0.690825557	0.087899655	7.859252208	3.86E-15	6.36E-14	UP
Mef2a	2809.904156	0.529234235	0.067400382	7.852095535	4.09E-15	6.71E-14	UP
Gch1	1604.901142	0.649732417	0.082755797	7.851201214	4.12E-15	6.75E-14	UP
Vps4b	4508.626495	0.442191765	0.056378699	7.843241683	4.39E-15	7.18E-14	UP
Lacc1	626.4976953	0.807298161	0.102982117	7.839207274	4.53E-15	7.41E-14	UP
Eid3	230.5929945	1.291769852	0.164791944	7.838792484	4.55E-15	7.42E-14	UP
Utp14b	910.8955741	0.744616346	0.095317687	7.811943116	5.63E-15	9.15E-14	UP
Txnrd1	22742.13637	0.353042558	0.045196537	7.811274568	5.66E-15	9.19E-14	UP
Mturn	424.0825148	0.928240749	0.118940398	7.804251271	5.99E-15	9.70E-14	UP
Dnaja2	7624.539499	0.417028278	0.053489836	7.79640225	6.37E-15	1.03E-13	UP
Zfp644	1521.120683	0.64958239	0.083477007	7.781572616	7.16E-15	1.15E-13	UP
Dusp8	325.1010349	1.133608946	0.145777702	7.776284908	7.47E-15	1.20E-13	UP
Ing3	811.4902405	0.777929848	0.100324484	7.754137529	8.89E-15	1.43E-13	UP
Tnfrsf9	1352.283928	0.590938961	0.076235264	7.751517239	9.08E-15	1.46E-13	UP
Tma16	1234.255101	0.640413009	0.082871782	7.727757209	1.09E-14	1.75E-13	UP
Fam107b	677.2846675	0.83416017	0.10797859	7.725236765	1.12E-14	1.79E-13	UP
Dnttip2	3502.027915	0.440716833	0.057175295	7.708168929	1.28E-14	2.04E-13	UP
Atf4	15451.49556	0.425968172	0.05541137	7.687378485	1.50E-14	2.38E-13	UP
Dstn	5079.039875	0.408491799	0.053250989	7.67106506	1.71E-14	2.70E-13	UP
Tmed5	5321.653277	0.56066808	0.073233173	7.655930505	1.92E-14	3.03E-13	UP
Nmd3	2440.228922	0.494685467	0.064667029	7.64973234	2.01E-14	3.17E-13	UP
Ahnak	9554.488222	0.514134149	0.067351896	7.633551209	2.28E-14	3.58E-13	UP
Gtf2h1	3587.650032	0.47871237	0.062767015	7.626814308	2.41E-14	3.77E-13	UP
Atg12	2093.975324	0.522950597	0.068642491	7.618467592	2.57E-14	4.01E-13	UP
Tab2	3805.385675	0.473009083	0.062150529	7.610700791	2.73E-14	4.26E-13	UP
Taf4b	825.5445188	0.719039283	0.094932037	7.574253151	3.61E-14	5.60E-13	UP
Sbds	2022.859006	0.548043195	0.072398418	7.569822821	3.74E-14	5.78E-13	UP
Mtpn	11712.83873	0.436216493	0.057670571	7.563935724	3.91E-14	6.03E-13	UP
Scyl2	1891.878993	0.604583735	0.079995718	7.557701181	4.10E-14	6.32E-13	UP
Vegfa	987.9427419	0.64918647	0.085911273	7.556475967	4.14E-14	6.37E-13	UP
Larp4	10171.11157	0.534962963	0.070830955	7.552671887	4.26E-14	6.55E-13	UP
Ric1	3501.877492	0.483353771	0.064009722	7.551255621	4.31E-14	6.61E-13	UP
Arhgap10	3059.330921	0.445042908	0.059006093	7.542321251	4.62E-14	7.07E-13	UP
Anpep	9891.749377	0.369814112	0.049084683	7.534205934	4.91E-14	7.52E-13	UP
Fbxo34	1238.572236	0.572243773	0.076038267	7.52573405	5.24E-14	8.00E-13	UP
Ddx3x	19511.27813	0.426359267	0.056684589	7.521608156	5.41E-14	8.25E-13	UP
Pard6b	1163.675419	0.62602315	0.083361943	7.509699563	5.93E-14	9.00E-13	UP
Dclre1b	1332.378599	0.571198928	0.076211996	7.494868997	6.64E-14	1.01E-12	UP
Dpp7	2968.489275	0.445820635	0.059516345	7.490726014	6.85E-14	1.04E-12	UP
Adgre1	8465.14358	0.388149603	0.051877524	7.482037919	7.32E-14	1.10E-12	UP
Rgs3	409.5051253	0.935838531	0.12531149	7.468098356	8.14E-14	1.22E-12	UP
Fcgr2b	7553.005494	0.359800798	0.04819275	7.465869838	8.28E-14	1.24E-12	UP
Ttyh2	3445.722001	0.417849089	0.056112993	7.446565645	9.58E-14	1.43E-12	UP
Slc25a44	3633.838079	0.432141148	0.058046101	7.444792048	9.71E-14	1.45E-12	UP
Insig2	1345.662427	0.56393096	0.07586394	7.433452065	1.06E-13	1.58E-12	UP
Smurf1	4175.070979	0.406269482	0.054778871	7.41653622	1.20E-13	1.79E-12	UP
Samd9l	1733.51544	0.680903657	0.091836511	7.414302326	1.22E-13	1.82E-12	UP
Ccl9	14490.56052	0.348912783	0.047074588	7.411913651	1.24E-13	1.85E-12	UP
Tpm4	7327.246435	0.427297117	0.05771415	7.4036803	1.32E-13	1.97E-12	UP
Eif3a	39143.39755	0.355666073	0.048141982	7.387856847	1.49E-13	2.21E-12	UP
Ankrd11	4346.679492	0.549809167	0.074833922	7.347058015	2.03E-13	2.97E-12	UP
Diaph2	524.0357127	0.856469194	0.116781498	7.333945938	2.23E-13	3.27E-12	UP
Med13l	1927.439511	0.580112975	0.079138998	7.330304795	2.30E-13	3.35E-12	UP
Znrf2	3178.341014	0.456922814	0.062431371	7.318801555	2.50E-13	3.64E-12	UP
Gspt1	7983.457812	0.362547024	0.049536596	7.31877142	2.50E-13	3.64E-12	UP
Rnf149	8360.824209	0.410021338	0.056059459	7.314043778	2.59E-13	3.77E-12	UP
Plcd3	1153.272583	0.586307471	0.080243301	7.306622039	2.74E-13	3.98E-12	UP
Phlda1	296.0183575	1.029164607	0.141236884	7.286797763	3.17E-13	4.60E-12	UP
Ythdc1	3279.526394	0.443325035	0.060896843	7.279934653	3.34E-13	4.83E-12	UP
AW011738	129.4384054	1.499297598	0.206212294	7.270650901	3.58E-13	5.17E-12	UP
Itpr2	3697.365091	0.424933209	0.058586802	7.253053474	4.07E-13	5.87E-12	UP
Cops2	4553.208292	0.453742465	0.062592771	7.249119315	4.19E-13	6.03E-12	UP
Cdk12	4506.385405	0.550535297	0.07599565	7.244300109	4.35E-13	6.24E-12	UP
Hsp90aa1	39069.33091	0.423662471	0.058499925	7.242102855	4.42E-13	6.34E-12	UP
Bmpr1a	3777.945522	0.522283462	0.072129967	7.24086647	4.46E-13	6.39E-12	UP
Sdcbp	23168.99669	0.372075448	0.051394551	7.239589504	4.50E-13	6.44E-12	UP
Actr3	15237.68545	0.351850774	0.048626126	7.235838119	4.63E-13	6.61E-12	UP
Sowahc	1082.416578	0.61477185	0.085105299	7.22366129	5.06E-13	7.22E-12	UP
Eif1	13769.42279	0.349239295	0.048375	7.219416878	5.22E-13	7.42E-12	UP
Rragc	5157.817647	0.388849673	0.053959613	7.206309547	5.75E-13	8.15E-12	UP
Abcc1	6287.06101	0.408403112	0.056707571	7.201915148	5.94E-13	8.41E-12	UP
Lmbrd1	1757.320265	0.60924406	0.08475465	7.188326069	6.56E-13	9.27E-12	UP
Polr1b	2645.142219	0.459408357	0.063920304	7.187205462	6.61E-13	9.33E-12	UP
Nol10	1696.323638	0.51554087	0.071792423	7.180992746	6.92E-13	9.75E-12	UP
Nckap5l	19268.67262	0.413800117	0.057628611	7.180463133	6.95E-13	9.78E-12	UP
Esf1	2073.438184	0.507240182	0.070643958	7.180234454	6.96E-13	9.79E-12	UP
Nktr	5238.820588	0.660316124	0.09206464	7.172309838	7.37E-13	1.04E-11	UP
Kcnj2	4298.105792	0.639134727	0.089215768	7.163921112	7.84E-13	1.10E-11	UP
H2-Q4	1498.236662	0.634639944	0.088594	7.163464167	7.87E-13	1.10E-11	UP
Scaf4	3157.0957	0.50164029	0.070071439	7.158983673	8.13E-13	1.14E-11	UP
Palld	798.6401042	0.703673209	0.098389386	7.151921923	8.56E-13	1.20E-11	UP
Niban2	15341.92723	0.360443163	0.05040289	7.151240042	8.60E-13	1.20E-11	UP
Mast2	9352.428156	0.350721858	0.049064266	7.148213736	8.79E-13	1.23E-11	UP
Sf1	19069.57444	0.339035785	0.047463351	7.143106862	9.12E-13	1.27E-11	UP
Khdc4	2534.719539	0.544578022	0.076259031	7.141161036	9.25E-13	1.28E-11	UP
Bcl6	1434.62141	0.572992895	0.080283539	7.137115527	9.53E-13	1.32E-11	UP
Nup160	4260.142248	0.540093545	0.075714532	7.133287791	9.80E-13	1.36E-11	UP
Ppfibp1	8432.190457	0.391519135	0.054991776	7.119594328	1.08E-12	1.50E-11	UP
Trim25	11848.0132	0.398050203	0.05597165	7.111639588	1.15E-12	1.58E-11	UP
Zzz3	2301.161737	0.537326851	0.075576182	7.109737977	1.16E-12	1.60E-11	UP
Prkx	1033.535598	0.708717818	0.099892802	7.094783621	1.30E-12	1.78E-11	UP
Foxn3	999.8287539	0.642896924	0.090696576	7.08843652	1.36E-12	1.86E-11	UP
Pwp1	2949.753372	0.445685747	0.063000722	7.074295861	1.50E-12	2.06E-11	UP
Smndc1	3869.648138	0.404932129	0.05724603	7.073540835	1.51E-12	2.07E-11	UP
Tbc1d2	1232.085751	0.558501009	0.078958675	7.073333128	1.51E-12	2.07E-11	UP
Zbtb43	1011.271536	0.609164915	0.086316085	7.057374203	1.70E-12	2.32E-11	UP
Dyrk2	1124.059312	0.588149948	0.083347116	7.056632248	1.71E-12	2.33E-11	UP
Sertad4	674.2608124	0.787991568	0.111713859	7.053659878	1.74E-12	2.38E-11	UP
Pik3r1	2803.472148	0.491260678	0.06967122	7.051127854	1.77E-12	2.42E-11	UP
Atp6v1c1	20298.61502	0.330150452	0.04682778	7.050311871	1.79E-12	2.43E-11	UP
Srsf11	6100.061022	0.466631758	0.066241108	7.044443764	1.86E-12	2.52E-11	UP
Nfat5	7182.479398	1.086596168	0.154284122	7.042825611	1.88E-12	2.55E-11	UP
Rragd	908.277131	0.615685298	0.087692459	7.020960568	2.20E-12	2.97E-11	UP
Glce	1176.552212	0.549325632	0.078285655	7.016938543	2.27E-12	3.06E-11	UP
Zfand2a	7395.519604	0.341006156	0.048662205	7.007618234	2.42E-12	3.26E-11	UP
Bcl10	1830.621973	0.480469042	0.068671279	6.996651962	2.62E-12	3.52E-11	UP
Slc2a6	4833.762762	0.368304124	0.052660621	6.993919134	2.67E-12	3.58E-11	UP
Numb	1416.178587	0.501106788	0.071653448	6.99347766	2.68E-12	3.59E-11	UP
Cdca7	2071.835612	0.467434455	0.066952289	6.981605246	2.92E-12	3.90E-11	UP
Wdr1	14285.64226	0.329826853	0.04724426	6.981310656	2.92E-12	3.90E-11	UP
Chuk	3862.994483	0.402995278	0.057732397	6.980400883	2.94E-12	3.92E-11	UP
Anxa3	8076.718249	0.350947305	0.050277366	6.98022455	2.95E-12	3.92E-11	UP
Fem1b	4796.935608	0.485951671	0.069623348	6.979722798	2.96E-12	3.93E-11	UP
Tardbp	11075.87937	0.367533675	0.052731077	6.969963429	3.17E-12	4.21E-11	UP
Usp14	7395.592846	0.372012795	0.05339086	6.9677243	3.22E-12	4.27E-11	UP
Rai14	3951.572314	0.505835303	0.072605002	6.966948407	3.24E-12	4.29E-11	UP
Socs4	1835.989047	0.540437257	0.077596795	6.964685252	3.29E-12	4.36E-11	UP
Gls	5654.663365	0.45920459	0.065975609	6.960217515	3.40E-12	4.49E-11	UP
Rapgef6	2200.793673	0.578942056	0.083323257	6.948144811	3.70E-12	4.88E-11	UP
Mier1	4071.803503	0.473734704	0.06824778	6.941393597	3.88E-12	5.11E-11	UP
Pabpc1	108044.1609	0.328916107	0.047393877	6.940054883	3.92E-12	5.15E-11	UP
Chd4	13179.85207	0.361983054	0.052185389	6.936482832	4.02E-12	5.28E-11	UP
Resf1	4620.041095	0.517190734	0.074566619	6.935955303	4.03E-12	5.29E-11	UP
Adgrg6	206.1558215	1.138377636	0.16413251	6.935723088	4.04E-12	5.30E-11	UP
Clk4	1228.152909	0.59958825	0.086706255	6.915167203	4.67E-12	6.11E-11	UP
Gla	4628.963066	0.408637951	0.059234597	6.898636524	5.25E-12	6.85E-11	UP
Slco4a1	13188.3843	0.366056592	0.053062831	6.898550046	5.25E-12	6.85E-11	UP
Dyrk1a	3353.957342	0.447557186	0.064884157	6.897788361	5.28E-12	6.88E-11	UP
N4bp2l2	3744.878061	0.48057961	0.069708671	6.89411522	5.42E-12	7.06E-11	UP
Cdk17	969.5151161	0.627682895	0.091148471	6.886378801	5.72E-12	7.44E-11	UP
Tnfrsf8	301.7004399	0.914974297	0.13289701	6.884837352	5.79E-12	7.52E-11	UP
Gbp10	54.34417397	2.536085823	0.368607784	6.880174362	5.98E-12	7.74E-11	UP
Slc3a2	16601.70492	0.36880926	0.053630572	6.876847477	6.12E-12	7.92E-11	UP
Cdv3	8484.947429	0.350982827	0.051052623	6.874922547	6.20E-12	8.01E-11	UP
Mbnl2	4564.181652	0.600593018	0.08748856	6.864817755	6.66E-12	8.59E-11	UP
Ap3b1	4004.268829	0.385793641	0.056249324	6.858635997	6.95E-12	8.96E-11	UP
Slc16a1	4979.155226	0.401129067	0.058579335	6.847620703	7.51E-12	9.66E-11	UP
Lats1	3058.227369	0.474988003	0.069396265	6.844575893	7.67E-12	9.86E-11	UP
Ptprc	10133.20875	0.382015839	0.05582336	6.843297129	7.74E-12	9.94E-11	UP
Coq10b	773.1328165	0.659535354	0.096501996	6.834421896	8.23E-12	1.05E-10	UP
Tapbp	9100.011249	0.362988386	0.05312445	6.832793289	8.33E-12	1.07E-10	UP
Arl8b	16506.59558	0.356864629	0.052289301	6.824811555	8.80E-12	1.12E-10	UP
Stk35	2862.326594	0.421207812	0.061721886	6.824286158	8.84E-12	1.13E-10	UP
Abce1	10902.55258	0.409984479	0.060095102	6.822261136	8.96E-12	1.14E-10	UP
Utp4	4418.451889	0.427523598	0.062737797	6.814450312	9.46E-12	1.20E-10	UP
Zan	241.6731786	1.054985253	0.154836736	6.813533256	9.52E-12	1.21E-10	UP
Tpp2	5611.339625	0.430009629	0.063154659	6.808834646	9.84E-12	1.25E-10	UP
Ipo7	12555.27778	0.428958754	0.063073235	6.800963228	1.04E-11	1.31E-10	UP
Il12b	27.53318733	4.242011373	0.624261561	6.795246799	1.08E-11	1.37E-10	UP
Myo18b	540.9145261	0.766504743	0.112805435	6.794927425	1.08E-11	1.37E-10	UP
Mrgbp	2670.711444	0.417600411	0.061460049	6.794664438	1.09E-11	1.37E-10	UP
2310022A10Rik	1944.393831	0.456978651	0.067334831	6.786660664	1.15E-11	1.44E-10	UP
Ddias	738.2323212	0.702381081	0.103613677	6.778845223	1.21E-11	1.52E-10	UP
Nf1	2310.825384	0.553593026	0.081688656	6.776865429	1.23E-11	1.54E-10	UP
Tmem251	1547.589784	0.545021814	0.080434428	6.775976739	1.24E-11	1.55E-10	UP
Tanc1	6312.681989	0.486265192	0.07177607	6.77475365	1.25E-11	1.56E-10	UP
Epc2	1156.209244	0.568388235	0.083949296	6.770613512	1.28E-11	1.60E-10	UP
Slc31a1	5063.097363	0.375366052	0.055563137	6.755667042	1.42E-11	1.77E-10	UP
Gab2	1003.81928	0.567930624	0.084150337	6.748999974	1.49E-11	1.85E-10	UP
Hmgcr	6352.742556	0.362022027	0.053714036	6.739803154	1.59E-11	1.96E-10	UP
Abhd13	2400.04675	0.473024863	0.070350939	6.723788927	1.77E-11	2.18E-10	UP
Mapk1ip1l	3056.786463	0.482234912	0.071737689	6.722197433	1.79E-11	2.20E-10	UP
Atp6v0d2	1029.114122	0.593808995	0.088437541	6.714444873	1.89E-11	2.32E-10	UP
Abi1	3428.506207	0.39765557	0.059277909	6.708326539	1.97E-11	2.41E-10	UP
Dync1li1	8674.72367	0.335082596	0.050003231	6.701218878	2.07E-11	2.52E-10	UP
Tfec	1597.282348	0.541389552	0.080963448	6.686839117	2.28E-11	2.78E-10	UP
Ranbp2	10016.73011	0.523028885	0.078265507	6.682750884	2.34E-11	2.85E-10	UP
Mphosph10	2120.378756	0.459649224	0.068843168	6.676758787	2.44E-11	2.97E-10	UP
Sqle	9856.090102	0.335486435	0.050329105	6.665853442	2.63E-11	3.19E-10	UP
Hsph1	8348.132971	0.36588179	0.054929721	6.660907458	2.72E-11	3.29E-10	UP
Smc5	4497.66996	0.488156221	0.073293649	6.660279913	2.73E-11	3.30E-10	UP
Srp72	8658.391324	0.385449959	0.057886105	6.6587648	2.76E-11	3.33E-10	UP
Ivns1abp	4947.325692	0.420405936	0.063221849	6.649693752	2.94E-11	3.54E-10	UP
Hspa8	41643.47618	0.289502325	0.043563685	6.645496757	3.02E-11	3.63E-10	UP
Tecpr1	6965.6147	0.377977949	0.056921589	6.640326694	3.13E-11	3.76E-10	UP
Ddx5	31864.65086	0.302735837	0.04562803	6.634865356	3.25E-11	3.90E-10	UP
Dis3	3439.102733	0.369343065	0.055827104	6.615837774	3.69E-11	4.43E-10	UP
Il1bos	51.71441339	2.353385986	0.355803788	6.614280302	3.73E-11	4.47E-10	UP
Swap70	1838.095916	0.506129726	0.076532394	6.613274461	3.76E-11	4.49E-10	UP
Birc3	1674.415764	0.497488552	0.075502609	6.589024671	4.43E-11	5.26E-10	UP
Tgs1	3265.119475	0.491600331	0.074616386	6.588369625	4.45E-11	5.28E-10	UP
Rmi1	1159.715842	0.55303767	0.083988148	6.584710836	4.56E-11	5.40E-10	UP
Gabarapl1	2396.152095	0.400510232	0.060892574	6.577324723	4.79E-11	5.66E-10	UP
Kcmf1	4202.164977	0.355965224	0.05417221	6.570993183	5.00E-11	5.88E-10	UP
Vim	64758.27411	0.293589829	0.044681177	6.570772045	5.01E-11	5.88E-10	UP
Srrm2	23924.51737	0.473568849	0.072135013	6.565034495	5.20E-11	6.10E-10	UP
Rnf4	12082.02522	0.346663079	0.05291955	6.550756383	5.72E-11	6.71E-10	UP
Rif1	3305.126647	0.554131723	0.084679264	6.543889195	5.99E-11	7.02E-10	UP
Jak1	10858.69659	0.37752651	0.057702679	6.542616708	6.05E-11	7.07E-10	UP
Rictor	2622.608886	0.567359737	0.086829549	6.534178112	6.40E-11	7.47E-10	UP
Brd2	15015.35123	0.310916493	0.047614025	6.52993514	6.58E-11	7.67E-10	UP
Gm14325	428.9021775	0.915790851	0.140267101	6.528906948	6.63E-11	7.71E-10	UP
Phtf2	1235.914351	0.528262567	0.080973554	6.523890088	6.85E-11	7.96E-10	UP
Rab1a	8794.982298	0.32535173	0.049889498	6.521447215	6.96E-11	8.08E-10	UP
Arl2bp	818.2239545	0.622160317	0.095423699	6.519976961	7.03E-11	8.15E-10	UP
Otud1	378.566223	0.820857041	0.125921188	6.518815911	7.09E-11	8.20E-10	UP
Mief1	5101.189431	0.374607145	0.057485743	6.516522583	7.20E-11	8.32E-10	UP
Bnip3l	3278.681479	0.376454247	0.057796314	6.513464588	7.34E-11	8.48E-10	UP
Smad1	775.6671625	0.649251857	0.099682629	6.513189552	7.36E-11	8.48E-10	UP
Cblb	1480.486514	0.603202425	0.092790532	6.500689409	8.00E-11	9.19E-10	UP
Ahctf1	4253.711837	0.446353866	0.068773316	6.490218729	8.57E-11	9.85E-10	UP
Lmbrd2	4477.006161	0.446973844	0.068968049	6.480882811	9.12E-11	1.04E-09	UP
Tmem248	4757.258033	0.382092359	0.059099319	6.465258198	1.01E-10	1.15E-09	UP
Kif5b	8692.977335	0.434953102	0.067312148	6.461732654	1.04E-10	1.18E-09	UP
Lamp2	15277.33208	0.342163786	0.053001761	6.455706053	1.08E-10	1.23E-09	UP
Eif3e	8875.607906	0.340851297	0.052837852	6.450892444	1.11E-10	1.27E-09	UP
Hnrnpll	4209.865105	0.346294633	0.053927434	6.421492898	1.35E-10	1.53E-09	UP
Msn	29397.13457	0.342276536	0.05334827	6.415888132	1.40E-10	1.59E-09	UP
Tcp1	16097.09995	0.28769708	0.044956134	6.399506683	1.56E-10	1.76E-09	UP
Stxbp1	3137.998237	0.38474532	0.060142214	6.397258994	1.58E-10	1.79E-09	UP
Cd109	678.810692	0.602189973	0.094184237	6.393744785	1.62E-10	1.83E-09	UP
Usp24	10461.61937	0.479706418	0.075135684	6.384535215	1.72E-10	1.93E-09	UP
Slc7a5	4182.874558	0.346993285	0.054421138	6.376075543	1.82E-10	2.04E-09	UP
Togaram1	1354.042526	0.489238192	0.076759412	6.37365736	1.85E-10	2.07E-09	UP
Rad23b	8925.848607	0.299017756	0.046920878	6.372808205	1.86E-10	2.08E-09	UP
Cmtr2	757.5018986	0.587018345	0.092214434	6.365796727	1.94E-10	2.17E-09	UP
Chd1	3764.421008	0.539682474	0.084805956	6.363733182	1.97E-10	2.19E-09	UP
Gbp6	58.0277334	2.385931333	0.375020992	6.362127409	1.99E-10	2.21E-09	UP
Fasn	16981.85361	0.334456902	0.052573515	6.361699467	2.00E-10	2.21E-09	UP
Il4ra	671.2875179	0.650799783	0.102321495	6.360342808	2.01E-10	2.23E-09	UP
Mthfd2	5158.963687	0.353254231	0.055554143	6.358737777	2.03E-10	2.25E-09	UP
Spdl1	3084.668381	0.396716441	0.062395217	6.358122647	2.04E-10	2.26E-09	UP
Thoc2	3099.017095	0.610047355	0.095983992	6.355719735	2.07E-10	2.29E-09	UP
Psmd11	5824.867417	0.325908187	0.051302927	6.352623685	2.12E-10	2.34E-09	UP
Stmn4	101.3482904	1.502326175	0.236518156	6.351842914	2.13E-10	2.35E-09	UP
Stambpl1	2230.320793	0.399930964	0.063004914	6.347615478	2.19E-10	2.41E-09	UP
Tex10	1632.0741	0.517152515	0.081505185	6.345025949	2.22E-10	2.45E-09	UP
Ibtk	2477.094348	0.406758286	0.064129364	6.34277749	2.26E-10	2.48E-09	UP
Fzd5	242.3065803	1.054241475	0.166420073	6.334821619	2.38E-10	2.61E-09	UP
Utp20	7000.116842	0.403884425	0.063763273	6.334123168	2.39E-10	2.62E-09	UP
Esd	12632.57795	0.299729681	0.047481084	6.31261247	2.74E-10	3.00E-09	UP
Gemin5	3611.918799	0.360142431	0.05705328	6.312387855	2.75E-10	3.00E-09	UP
Ifi202b	1419.389714	0.519880632	0.082359621	6.312324246	2.75E-10	3.00E-09	UP
Rpl10a-ps3	55.30272556	2.17767912	0.345055087	6.311105686	2.77E-10	3.02E-09	UP
Trmt10c	1935.46612	0.430917724	0.068331434	6.306288329	2.86E-10	3.12E-09	UP
Prdm2	1859.575435	0.522081988	0.082963008	6.292949079	3.11E-10	3.38E-09	UP
Sipa1l2	417.9261397	0.778729211	0.124122298	6.27388653	3.52E-10	3.81E-09	UP
Nrp2	18127.64942	0.368953498	0.058819339	6.272656269	3.55E-10	3.84E-09	UP
Siah2	742.1444939	0.6016443	0.096157684	6.256850995	3.93E-10	4.24E-09	UP
Dhx9	10508.47993	0.326715012	0.052358941	6.239908679	4.38E-10	4.72E-09	UP
Vps26a	4148.274879	0.383855733	0.061539024	6.237598662	4.44E-10	4.79E-09	UP
Lemd3	953.3963244	0.519043178	0.083345781	6.227587884	4.74E-10	5.09E-09	UP
Tmem140	259.7206512	0.908670635	0.146130201	6.21822615	5.03E-10	5.39E-09	UP
Hsd17b12	5280.18141	0.335982289	0.05413191	6.206732535	5.41E-10	5.79E-09	UP
Eif4g2	44600.05126	0.313559308	0.050607611	6.195892282	5.80E-10	6.19E-09	UP
Surf4	9109.161893	0.300645217	0.048549873	6.192502604	5.92E-10	6.32E-09	UP
Tmem68	2165.614787	0.428809091	0.069336701	6.184446128	6.23E-10	6.63E-09	UP
Ahcyl1	8271.199885	0.31526979	0.050978035	6.18442414	6.23E-10	6.63E-09	UP
Gigyf2	2730.151509	0.393416898	0.063757104	6.170557869	6.80E-10	7.22E-09	UP
Sbno1	8756.865931	0.450633978	0.073063659	6.167689734	6.93E-10	7.34E-09	UP
Rock2	3709.01456	0.522426186	0.084730177	6.165762969	7.01E-10	7.42E-09	UP
Ubr4	11275.10846	0.448792492	0.072793435	6.165288018	7.04E-10	7.43E-09	UP
Clcn5	2237.651134	0.457900835	0.074272939	6.165109947	7.04E-10	7.44E-09	UP
Denn2b	393.8697163	0.746629689	0.121125677	6.164090948	7.09E-10	7.48E-09	UP
Rhbdf2	2521.63153	0.400257744	0.065095932	6.148736696	7.81E-10	8.20E-09	UP
Cpsf6	4649.958562	0.371879161	0.060480633	6.148731332	7.81E-10	8.20E-09	UP
E230013L22Rik	218.3148767	1.006021621	0.16374403	6.143867464	8.05E-10	8.44E-09	UP
Zfp622	4534.974791	0.382337963	0.062241724	6.142791986	8.11E-10	8.49E-09	UP
Nupr1	357.9128949	0.762817277	0.12426324	6.138720327	8.32E-10	8.70E-09	UP
Nr1d2	2732.269317	0.455699638	0.074255969	6.136875556	8.42E-10	8.79E-09	UP
Vps13d	3011.305401	0.516981754	0.084321396	6.131086279	8.73E-10	9.10E-09	UP
Gabpa	3160.996469	0.401526776	0.065509724	6.129269847	8.83E-10	9.19E-09	UP
Topors	2703.043118	0.374283621	0.061077756	6.127985768	8.90E-10	9.26E-09	UP
Plekhn1	2178.503349	0.426994297	0.069710516	6.125249372	9.05E-10	9.40E-09	UP
B230216N24Rik	228.2858771	1.055151349	0.172777539	6.106993754	1.02E-09	1.05E-08	UP
Dmtf1	1328.513585	0.484836046	0.079412602	6.105278423	1.03E-09	1.06E-08	UP
Abcb1b	4012.394717	0.392226449	0.064244285	6.10523489	1.03E-09	1.06E-08	UP
Prdm1	57.96511669	2.166779007	0.354949921	6.104463972	1.03E-09	1.07E-08	UP
Clk3	1000.371337	0.560097719	0.091758725	6.104026855	1.03E-09	1.07E-08	UP
Hk2	2586.463786	0.384534879	0.063032877	6.100544608	1.06E-09	1.09E-08	UP
Naf1	724.3707103	0.611857361	0.100313456	6.099454519	1.06E-09	1.10E-08	UP
Blcap	4013.016551	0.375082439	0.061518539	6.097063487	1.08E-09	1.11E-08	UP
Ktn1	2037.924529	0.513536168	0.084245744	6.095692726	1.09E-09	1.12E-08	UP
Dnajb6	4047.356484	0.333383941	0.054748398	6.089382604	1.13E-09	1.16E-08	UP
Spring1	2066.768123	0.400370468	0.065764479	6.087944087	1.14E-09	1.17E-08	UP
C5ar1	4582.824612	0.36155382	0.059420753	6.084638799	1.17E-09	1.20E-08	UP
Zfp131	1833.522959	0.428309244	0.070445343	6.080022146	1.20E-09	1.23E-08	UP
Nhlrc2	2287.367157	0.403334008	0.066367681	6.077265355	1.22E-09	1.25E-08	UP
Zfp811	38.07304227	2.465278723	0.405742325	6.075971296	1.23E-09	1.26E-08	UP
Wapl	5018.56763	0.368228651	0.060655652	6.070805265	1.27E-09	1.30E-08	UP
Cmtm4	6242.54891	0.369563121	0.060895503	6.068808058	1.29E-09	1.31E-08	UP
Zfp697	573.6076894	0.677269977	0.111623982	6.06742353	1.30E-09	1.32E-08	UP
Nars	12363.84441	0.295199922	0.048667611	6.065634109	1.31E-09	1.33E-08	UP
Itpripl2	4864.845759	0.32726547	0.053982068	6.062484921	1.34E-09	1.36E-08	UP
Usp34	4478.622136	0.555394743	0.091726438	6.054903662	1.41E-09	1.42E-08	UP
Pappa2	248.0387476	1.014276094	0.167534746	6.054123794	1.41E-09	1.43E-08	UP
Brix1	3970.998233	0.339349588	0.056060394	6.053285788	1.42E-09	1.43E-08	UP
Cul4b	2563.446236	0.443074688	0.073224487	6.050908723	1.44E-09	1.45E-08	UP
Zfp451	2471.33931	0.502493082	0.083069165	6.049092717	1.46E-09	1.47E-08	UP
Wac	4397.673801	0.446951387	0.07391186	6.04708617	1.47E-09	1.48E-08	UP
Sgms1	2957.166276	0.384045612	0.063532315	6.044886164	1.50E-09	1.50E-08	UP
Dnajb9	460.3146491	0.763901204	0.126401852	6.043433626	1.51E-09	1.51E-08	UP
Ilf3	4431.137833	0.318118244	0.05267833	6.038882535	1.55E-09	1.55E-08	UP
Atp6v1a	22795.67264	0.317250056	0.052563041	6.035610727	1.58E-09	1.59E-08	UP
Rsl1d1	7020.786653	0.324931937	0.053841065	6.035020594	1.59E-09	1.59E-08	UP
Fnbp4	2448.295908	0.418150336	0.06942604	6.022961026	1.71E-09	1.71E-08	UP
Hspa5	33827.28175	0.262274832	0.043561192	6.020836848	1.74E-09	1.73E-08	UP
Gm2774	24.02036956	4.647198482	0.774034928	6.003861472	1.93E-09	1.91E-08	UP
Slc22a4	693.0320274	0.629167837	0.104900361	5.997766157	2.00E-09	1.99E-08	UP
Tars	10411.82368	0.277828679	0.046328193	5.996967806	2.01E-09	1.99E-08	UP
Rbbp6	5369.274196	0.375474027	0.06263692	5.99445228	2.04E-09	2.02E-08	UP
Nudt4	4134.66399	0.358703491	0.059912027	5.987169964	2.14E-09	2.11E-08	UP
Uspl1	3136.526131	0.39169144	0.065454572	5.984172344	2.17E-09	2.14E-08	UP
Nepro	1160.144938	0.524587101	0.087766716	5.977061977	2.27E-09	2.23E-08	UP
Alkbh1	1352.46784	0.445782467	0.074586259	5.976737198	2.28E-09	2.23E-08	UP
Nrp	1352.46784	0.445782467	0.074586259	5.976737198	2.28E-09	2.23E-08	UP
Tcerg1	5566.035954	0.367435602	0.061519198	5.972698154	2.33E-09	2.29E-08	UP
Tob2	2373.470281	0.415807168	0.069675117	5.967800023	2.40E-09	2.36E-08	UP
Zfp945	270.0343317	1.213661167	0.203411794	5.966523091	2.42E-09	2.37E-08	UP
Tut4	4193.348907	0.455149666	0.076389583	5.958268782	2.55E-09	2.49E-08	UP
Polr2a	10133.35147	0.394461967	0.066240969	5.954954701	2.60E-09	2.54E-08	UP
Crebbp	2822.694629	0.519318739	0.087264141	5.951112689	2.66E-09	2.59E-08	UP
Ldlr	4268.328955	0.34665595	0.058280296	5.948081492	2.71E-09	2.64E-08	UP
Gpr137b	7459.282228	0.427400354	0.071904505	5.943999676	2.78E-09	2.70E-08	UP
Spty2d1	1123.638564	0.476301251	0.080159098	5.941948727	2.82E-09	2.73E-08	UP
Sirt1	1200.524373	0.448222978	0.075475405	5.938662791	2.87E-09	2.78E-08	UP
Adprhl1	69.97861091	1.796399027	0.302704517	5.934496926	2.95E-09	2.85E-08	UP
Ino80d	2384.871042	0.585141877	0.098670048	5.930288792	3.02E-09	2.92E-08	UP
Tuba1c	21048.4945	0.26242352	0.044264668	5.928509899	3.06E-09	2.95E-08	UP
Dsn1	2865.895244	0.375841209	0.063424543	5.9258008	3.11E-09	2.99E-08	UP
Myef2	2637.067373	0.42999217	0.072647683	5.918869695	3.24E-09	3.12E-08	UP
Slc9a1	2940.245547	0.369080241	0.062372579	5.917347819	3.27E-09	3.14E-08	UP
Pals1	1101.746663	0.522460824	0.088445885	5.907124131	3.48E-09	3.34E-08	UP
Agpat4	1761.190506	0.413865259	0.070105519	5.903461845	3.56E-09	3.41E-08	UP
Avl9	1243.393646	0.573198506	0.097403841	5.884762893	3.99E-09	3.80E-08	UP
Ncapg	3413.212188	0.375271862	0.063805475	5.881499338	4.07E-09	3.87E-08	UP
Cep290	953.6459012	0.734267308	0.124907922	5.878468672	4.14E-09	3.94E-08	UP
Matr3	7539.80026	0.329625012	0.056146428	5.870809996	4.34E-09	4.12E-08	UP
Clock	2806.567022	0.510182297	0.08691427	5.869948574	4.36E-09	4.13E-08	UP
Mtdh	13858.86807	0.301973656	0.051481194	5.865708064	4.47E-09	4.23E-08	UP
Plaur	1292.386741	0.58473909	0.099802904	5.858938606	4.66E-09	4.41E-08	UP
Pum2	6594.072584	0.396528815	0.067700721	5.857084054	4.71E-09	4.45E-08	UP
Gm7160	176.9491277	1.169851653	0.200035606	5.848217121	4.97E-09	4.68E-08	UP
Abca5	1160.768608	0.590821162	0.101044044	5.847164632	5.00E-09	4.71E-08	UP
D630024D03Rik	158.3236027	1.137553436	0.194660256	5.843788855	5.10E-09	4.80E-08	UP
Rnf11	6107.580177	0.330593352	0.056580386	5.842896755	5.13E-09	4.82E-08	UP
Tpr	8624.836706	0.39587961	0.06775412	5.842886149	5.13E-09	4.82E-08	UP
Haus3	1680.151146	0.467131681	0.079951343	5.842699631	5.14E-09	4.82E-08	UP
Zdhhc18	2469.376333	0.395875616	0.067953358	5.825696145	5.69E-09	5.33E-08	UP
Gm10432	115.2241441	1.515050385	0.26013161	5.824168712	5.74E-09	5.38E-08	UP
Riok2	1301.138969	0.428787511	0.073629872	5.823553681	5.76E-09	5.39E-08	UP
Tnks	2052.35179	0.525746567	0.090326191	5.820532884	5.87E-09	5.49E-08	UP
P2ry2	1066.894289	0.573056292	0.098482079	5.818889051	5.92E-09	5.53E-08	UP
Rb1cc1	871.8179555	0.552512238	0.094952131	5.818850323	5.93E-09	5.53E-08	UP
Otud4	5906.593384	0.426518741	0.07330836	5.818145973	5.95E-09	5.55E-08	UP
Ankrd13a	10197.94467	0.290125871	0.049898594	5.814309572	6.09E-09	5.68E-08	UP
Rbm25	5951.311122	0.347302489	0.059806855	5.80706825	6.36E-09	5.92E-08	UP
Rad18	2697.617088	0.399310715	0.068779834	5.805636523	6.41E-09	5.96E-08	UP
Cert1	2323.298712	0.376419677	0.064855619	5.803963984	6.48E-09	6.02E-08	UP
Hccs	2024.835078	0.379174975	0.065336396	5.80342652	6.50E-09	6.03E-08	UP
Naa25	4809.464637	0.335850534	0.057899835	5.800543855	6.61E-09	6.13E-08	UP
Fam98a	2685.789848	0.356208229	0.061445805	5.797112231	6.75E-09	6.25E-08	UP
Aoah	942.5485235	0.490178545	0.084621292	5.792614763	6.93E-09	6.41E-08	UP
Adnp2	1882.883268	0.41694862	0.07199175	5.791616696	6.97E-09	6.44E-08	UP
A430093F15Rik	545.0742158	0.61096434	0.105500353	5.79111181	6.99E-09	6.45E-08	UP
Rdh11	1441.337239	0.431650745	0.074578117	5.787900842	7.13E-09	6.57E-08	UP
Pcgf3	2688.370975	0.360929555	0.062393065	5.784770396	7.26E-09	6.69E-08	UP
Txndc9	2638.688264	0.349772534	0.060473303	5.783916519	7.30E-09	6.72E-08	UP
Cep83	2262.774799	0.38162335	0.066124634	5.771273539	7.87E-09	7.24E-08	UP
Dld	6568.387207	0.285904997	0.04955708	5.769205851	7.96E-09	7.31E-08	UP
Pdcd6ip	12310.58333	0.29289439	0.050829222	5.762322864	8.30E-09	7.60E-08	UP
Zfp275	1433.408126	0.510267674	0.088564245	5.76155395	8.33E-09	7.63E-08	UP
Slc31a2	2690.636405	0.385327464	0.066894096	5.760261177	8.40E-09	7.68E-08	UP
Ssb	5434.043059	0.337119695	0.058549577	5.757850218	8.52E-09	7.79E-08	UP
Ctnnb1	52612.34523	0.256018763	0.044501045	5.753095596	8.76E-09	8.00E-08	UP
Prpf40a	6140.461263	0.362331646	0.063014345	5.749986664	8.93E-09	8.13E-08	UP
Fam111a	11937.64709	0.319669813	0.055680237	5.741171873	9.40E-09	8.53E-08	UP
Chaf1b	3285.894349	0.338403593	0.058985937	5.737021583	9.64E-09	8.74E-08	UP
Myo10	1422.449996	0.43739022	0.076315987	5.731305267	9.97E-09	9.03E-08	UP
Gm11425	119.9341517	1.19787928	0.209096621	5.72883137	1.01E-08	9.15E-08	UP
Cdr2	1403.763648	0.450735788	0.078692475	5.727813102	1.02E-08	9.20E-08	UP
Rdh13	3266.939904	0.366715704	0.064058057	5.724739686	1.04E-08	9.35E-08	UP
Kansl1l	772.9423828	0.690376726	0.120652147	5.722042593	1.05E-08	9.49E-08	UP
Ppp1r12b	8794.114521	0.398559346	0.069685612	5.719392167	1.07E-08	9.63E-08	UP
Lpin2	2057.491926	0.443879729	0.07772457	5.710931907	1.12E-08	1.01E-07	UP
1110059E24Rik	1378.255352	0.463833556	0.081223733	5.710566843	1.13E-08	1.01E-07	UP
Gm54192	1378.255352	0.463833556	0.081223733	5.710566843	1.13E-08	1.01E-07	UP
Vps37c	2521.111726	0.346341672	0.060667513	5.708849041	1.14E-08	1.02E-07	UP
Vps13b	3207.982542	0.532060505	0.093243018	5.706169943	1.16E-08	1.03E-07	UP
Bmp2k	1469.284999	0.498367492	0.087348137	5.705530869	1.16E-08	1.04E-07	UP
Fndc3a	1937.25344	0.423633643	0.074279982	5.703200656	1.18E-08	1.05E-07	UP
Pcnx	1252.484826	0.481204929	0.084391328	5.702066068	1.18E-08	1.06E-07	UP
Pitrm1	6059.825488	0.311596605	0.054706382	5.695799864	1.23E-08	1.09E-07	UP
Cyfip2	4045.582312	0.404946324	0.071126821	5.693299927	1.25E-08	1.11E-07	UP
Cdc7	1736.920859	0.397496383	0.069895067	5.687044883	1.29E-08	1.15E-07	UP
Plekha8	1503.650967	0.463298189	0.081631702	5.675468946	1.38E-08	1.23E-07	UP
Galnt6	4648.698466	0.295337683	0.052066518	5.672314844	1.41E-08	1.25E-07	UP
Naca	10445.66525	0.269874197	0.047606244	5.668882328	1.44E-08	1.27E-07	UP
Gorab	693.8195893	0.63017593	0.111222498	5.665903389	1.46E-08	1.29E-07	UP
Cul3	5120.067728	0.346026935	0.061098406	5.663436407	1.48E-08	1.31E-07	UP
Ubxn4	3733.177966	0.315664086	0.055754195	5.661710075	1.50E-08	1.32E-07	UP
Nlrc5	1163.389694	0.545602202	0.09639976	5.659787975	1.52E-08	1.34E-07	UP
Slc30a4	6391.430472	0.420932486	0.074419194	5.656235468	1.55E-08	1.36E-07	UP
Ythdf3	1990.005464	0.417461017	0.073835124	5.653962404	1.57E-08	1.38E-07	UP
Brd4	5176.470483	0.337670113	0.059766928	5.649781946	1.61E-08	1.41E-07	UP
Arfgef3	3114.000558	0.560541706	0.09927085	5.646589165	1.64E-08	1.43E-07	UP
Pilra	1706.762965	0.427741392	0.075765802	5.645573326	1.65E-08	1.44E-07	UP
Gnaq	5475.206841	0.321126761	0.056921556	5.641566762	1.69E-08	1.47E-07	UP
Rab32	2548.785628	0.384865878	0.06826913	5.63748036	1.73E-08	1.50E-07	UP
Tent2	1670.361625	0.421460398	0.074829618	5.632267109	1.78E-08	1.55E-07	UP
Msmo1	3276.138526	0.386340249	0.06869751	5.623788209	1.87E-08	1.62E-07	UP
Yrdc	1853.498349	0.451668111	0.080334151	5.622367415	1.88E-08	1.64E-07	UP
Braf	1968.174945	0.602948355	0.107299226	5.619316896	1.92E-08	1.66E-07	UP
H2-M2	57.78940932	2.165031365	0.385390679	5.617757472	1.93E-08	1.68E-07	UP
Abr	14722.57481	0.326381951	0.058102323	5.617364938	1.94E-08	1.68E-07	UP
Selenot	8306.137777	0.31960526	0.05692934	5.614069326	1.98E-08	1.71E-07	UP
Csf2	21.34241291	3.542910908	0.631091796	5.6139391	1.98E-08	1.71E-07	UP
Pcm1	2144.548964	0.491433782	0.087547692	5.613326553	1.98E-08	1.71E-07	UP
Tapt1	2102.938829	0.374245616	0.066830244	5.599943883	2.14E-08	1.85E-07	UP
Ythdf2	2924.73237	0.349716326	0.062496918	5.595737166	2.20E-08	1.89E-07	UP
Slamf8	86.64459815	1.445961318	0.258420529	5.595381003	2.20E-08	1.89E-07	UP
Rnf20	3219.592164	0.322986841	0.05775639	5.592226912	2.24E-08	1.92E-07	UP
Acap2	4835.51889	0.348249465	0.062310198	5.588964178	2.28E-08	1.96E-07	UP
Znfx1	7156.78802	0.352242253	0.063112643	5.581167809	2.39E-08	2.04E-07	UP
Lamp1	27971.8525	0.247370923	0.044399852	5.571435694	2.53E-08	2.16E-07	UP
Kansl1	2809.489669	0.348757897	0.062679875	5.564112845	2.63E-08	2.25E-07	UP
Saa3	11502.81448	0.921503248	0.165682991	5.561845799	2.67E-08	2.28E-07	UP
Ccnk	2573.674107	0.358978155	0.06455593	5.56073086	2.69E-08	2.29E-07	UP
Utp15	3249.754884	0.364382006	0.065551099	5.558747452	2.72E-08	2.31E-07	UP
Ubap2	6043.552447	0.361978669	0.065126664	5.5580717	2.73E-08	2.32E-07	UP
Impact	1345.276366	0.402654826	0.072484961	5.555011985	2.78E-08	2.36E-07	UP
Faf1	6043.853924	0.292464705	0.052696527	5.549980611	2.86E-08	2.42E-07	UP
Dock7	6025.132702	0.39747817	0.071624982	5.549434833	2.87E-08	2.43E-07	UP
Clint1	3505.667405	0.319211596	0.057600219	5.541846927	2.99E-08	2.53E-07	UP
Eif5	14569.95868	0.2905195	0.052429673	5.541127499	3.01E-08	2.54E-07	UP
Fam118b	1139.040532	0.44429889	0.080209269	5.539246201	3.04E-08	2.57E-07	UP
Polr1f	1362.153014	0.422672307	0.076323814	5.537882385	3.06E-08	2.59E-07	UP
Hspa9	43026.62511	0.234745565	0.042392808	5.53739129	3.07E-08	2.59E-07	UP
Reps1	1668.224365	0.399335229	0.072139547	5.53559378	3.10E-08	2.62E-07	UP
Emp1	6714.204981	0.285193701	0.051538412	5.53361448	3.14E-08	2.64E-07	UP
Ltv1	2732.909881	0.357732525	0.06465275	5.533136994	3.15E-08	2.65E-07	UP
Med15	3499.002385	0.335143589	0.06064527	5.526293997	3.27E-08	2.75E-07	UP
Slc7a14	114.6791464	1.181931607	0.213988712	5.523336228	3.33E-08	2.79E-07	UP
Rapgef5	3746.746063	0.389273232	0.070489018	5.52246637	3.34E-08	2.80E-07	UP
Washc2	5919.374779	0.305451054	0.055330875	5.520445027	3.38E-08	2.83E-07	UP
Psmc6	4593.948793	0.291685389	0.052864273	5.517627971	3.44E-08	2.87E-07	UP
Sh3bgrl	5055.199377	0.323196615	0.058629904	5.512487505	3.54E-08	2.96E-07	UP
Dcaf13	4313.351286	0.308083043	0.056027381	5.498794303	3.82E-08	3.19E-07	UP
Smc4	8193.522715	0.359974544	0.065467054	5.498560266	3.83E-08	3.19E-07	UP
Il36a	46.479506	2.015077316	0.368308788	5.471162732	4.47E-08	3.71E-07	UP
Ppp6r3	7493.177482	0.278443365	0.050895993	5.470830744	4.48E-08	3.71E-07	UP
Sp4	385.0672812	0.735829063	0.134781658	5.459415437	4.78E-08	3.95E-07	UP
Htr2a	171.5836177	1.07671411	0.197230715	5.459160396	4.78E-08	3.95E-07	UP
Zbtb6	987.8221366	0.608403242	0.111495312	5.456760742	4.85E-08	4.00E-07	UP
Slc36a4	3031.796756	0.387540909	0.071115113	5.449487359	5.05E-08	4.16E-07	UP
Atp2a2	31276.4608	0.247722841	0.045484363	5.44632978	5.14E-08	4.23E-07	UP
Sfmbt1	1457.056158	0.407158551	0.074773727	5.445208715	5.17E-08	4.26E-07	UP
Bzw1	11059.84692	0.296032908	0.054446035	5.437180294	5.41E-08	4.45E-07	UP
Ppp1r15b	4363.450692	0.318937877	0.058748459	5.42887221	5.67E-08	4.65E-07	UP
Zc3h11a	316.2389988	0.825387469	0.152071404	5.427631008	5.71E-08	4.68E-07	UP
Nsun2	10298.73992	0.261264784	0.048158392	5.425114406	5.79E-08	4.74E-07	UP
C3ar1	14034.6803	0.320373795	0.05907721	5.422967548	5.86E-08	4.79E-07	UP
Mtf1	1466.183012	0.407780953	0.075207752	5.422060118	5.89E-08	4.81E-07	UP
Atp6ap2	7033.449436	0.276683449	0.051054081	5.419418811	5.98E-08	4.88E-07	UP
Zfp207	7669.081582	0.297543969	0.054911964	5.418563621	6.01E-08	4.90E-07	UP
Nasp	17255.30735	0.241154335	0.044517984	5.417009291	6.06E-08	4.94E-07	UP
Stam	781.1141405	0.524221417	0.096888682	5.410553708	6.28E-08	5.11E-07	UP
Ywhae	17015.62884	0.26125166	0.048290636	5.409985852	6.30E-08	5.12E-07	UP
Cnot7	2383.314126	0.365330621	0.06755348	5.408020728	6.37E-08	5.17E-07	UP
Frs2	1109.866174	0.480025127	0.088761706	5.408020484	6.37E-08	5.17E-07	UP
Dbi	2603.978692	0.471869136	0.087351678	5.401947043	6.59E-08	5.35E-07	UP
Lrrc25	3289.311096	0.359290162	0.066545267	5.399184339	6.69E-08	5.43E-07	UP
Lcorl	1507.956025	0.635949352	0.117842772	5.396591905	6.79E-08	5.50E-07	UP
Gm3414	1507.956025	0.635949352	0.117842772	5.396591905	6.79E-08	5.50E-07	UP
Vapa	4281.399576	0.303301529	0.056245082	5.392498646	6.95E-08	5.62E-07	UP
Sf3b1	11689.48396	0.32492171	0.060372283	5.381968258	7.37E-08	5.95E-07	UP
Xpot	5980.892063	0.292689155	0.054390255	5.381279294	7.40E-08	5.96E-07	UP
Acsl4	8144.960338	0.367830034	0.068368465	5.3801125	7.44E-08	6.00E-07	UP
Cltc	25889.64823	0.353803291	0.065782168	5.378407274	7.51E-08	6.05E-07	UP
Pan3	3092.05848	0.358694893	0.066745924	5.374034404	7.70E-08	6.19E-07	UP
Arhgap5	2157.986868	0.504978542	0.094013903	5.371317732	7.82E-08	6.28E-07	UP
Rhof	1373.49845	0.448684417	0.083606529	5.366619385	8.02E-08	6.44E-07	UP
Pcbp2	5944.741116	0.283505549	0.052857108	5.36362208	8.16E-08	6.53E-07	UP
Uhrf1bp1l	2834.480472	0.36136142	0.067378761	5.363135465	8.18E-08	6.55E-07	UP
Ppef2	24.21053158	3.154901941	0.588462839	5.361259423	8.26E-08	6.61E-07	UP
Syne2	1069.291058	0.561272813	0.104692756	5.361142762	8.27E-08	6.61E-07	UP
Bzw2	2249.731272	0.346166973	0.064614759	5.357397924	8.44E-08	6.74E-07	UP
Prdm4	1621.805443	0.375433324	0.070104689	5.355324021	8.54E-08	6.81E-07	UP
Thoc1	3006.313452	0.318272176	0.059465423	5.352222499	8.69E-08	6.92E-07	UP
Elmo1	2670.376913	0.384259484	0.07180468	5.351454583	8.73E-08	6.94E-07	UP
Erap1	1908.967118	0.394455422	0.073721526	5.350613871	8.77E-08	6.97E-07	UP
Ankrd12	1525.270269	0.499732575	0.093432701	5.348583203	8.86E-08	7.05E-07	UP
Son	15544.85769	0.380752091	0.071276869	5.34187455	9.20E-08	7.30E-07	UP
Stk3	3009.489321	0.38428908	0.071941765	5.341668801	9.21E-08	7.30E-07	UP
Ptges	238.8362899	0.86287631	0.161555509	5.341051587	9.24E-08	7.32E-07	UP
Brox	3301.514664	0.335805874	0.062891124	5.339479568	9.32E-08	7.38E-07	UP
F10	122.5535995	1.223244874	0.22928284	5.335091264	9.55E-08	7.55E-07	UP
Rest	2492.58696	0.380867479	0.071413191	5.333293095	9.64E-08	7.62E-07	UP
Siglecg	70.90256158	1.476828782	0.276940243	5.33266226	9.68E-08	7.64E-07	UP
Hspa4l	1390.627604	0.48052193	0.090145751	5.330500058	9.79E-08	7.72E-07	UP
Lcor	818.3622836	0.611409923	0.114756653	5.327882167	9.94E-08	7.83E-07	UP
Fam133b	1473.994192	0.409491905	0.076882954	5.326172865	1.00E-07	7.89E-07	UP
Scaf8	2346.608612	0.344211834	0.064629156	5.325952813	1.00E-07	7.89E-07	UP
Rtn4	7812.888041	0.265768632	0.049908672	5.325099302	1.01E-07	7.93E-07	UP
Afdn	4263.716076	0.346453295	0.065148059	5.317937304	1.05E-07	8.23E-07	UP
Mat2a	11223.77915	0.265975312	0.050046899	5.314521376	1.07E-07	8.37E-07	UP
Cd36	38277.6814	0.294805841	0.055533168	5.308644427	1.10E-07	8.64E-07	UP
Pdlim5	1247.835775	0.438147439	0.082567788	5.306517791	1.12E-07	8.72E-07	UP
Cd9	16771.67682	0.277123043	0.052248472	5.303945394	1.13E-07	8.83E-07	UP
Stap1	3332.529648	0.404023224	0.07626616	5.297542496	1.17E-07	9.13E-07	UP
Pcdh7	714.1643503	0.498563845	0.094375916	5.282744421	1.27E-07	9.88E-07	UP
Hnrnpu	31370.50306	0.24060918	0.045577719	5.279096551	1.30E-07	1.01E-06	UP
Senp2	3714.611467	0.320947763	0.060812322	5.277676524	1.31E-07	1.01E-06	UP
Arl4c	4223.733684	0.327375192	0.062102446	5.271534565	1.35E-07	1.05E-06	UP
Ppp2ca	9065.974497	0.277928324	0.052751803	5.268603286	1.37E-07	1.06E-06	UP
Chd2	1803.900691	0.450697759	0.085551053	5.268173162	1.38E-07	1.06E-06	UP
Rbpj	5363.849632	0.364650398	0.06923197	5.267081093	1.39E-07	1.07E-06	UP
Mfap3l	1082.446245	0.438174394	0.083239458	5.264022652	1.41E-07	1.08E-06	UP
Aar2	2920.882268	0.307976858	0.058525006	5.262312261	1.42E-07	1.09E-06	UP
Washc5	7544.920502	0.349280594	0.066454172	5.255961836	1.47E-07	1.13E-06	UP
Tgfbr1	2080.992072	0.369980657	0.070440048	5.252419138	1.50E-07	1.15E-06	UP
Ascc3	2631.253483	0.485224014	0.092454757	5.248231969	1.54E-07	1.18E-06	UP
Mob1b	4314.282822	0.466399074	0.088880772	5.247468777	1.54E-07	1.18E-06	UP
Ncl	45740.91133	0.223606863	0.0426258	5.245810341	1.56E-07	1.19E-06	UP
Rplp0	37491.51099	0.229362374	0.043739595	5.243815646	1.57E-07	1.20E-06	UP
Atp6v0e	6499.1552	0.272089887	0.051903703	5.242205641	1.59E-07	1.21E-06	UP
Vps37a	1489.637097	0.52910211	0.100955699	5.240933544	1.60E-07	1.22E-06	UP
Copb1	5047.089621	0.324250644	0.061880005	5.239990587	1.61E-07	1.22E-06	UP
Tspan7	4796.280098	0.289667904	0.055284412	5.239594549	1.61E-07	1.22E-06	UP
Cd68	28167.73199	0.249940315	0.047711573	5.238567947	1.62E-07	1.23E-06	UP
Myof	16509.55063	0.298708952	0.057034587	5.23732995	1.63E-07	1.24E-06	UP
Papola	10438.65985	0.341150377	0.065152903	5.236150053	1.64E-07	1.25E-06	UP
Dr1	4727.897245	0.326464909	0.062367304	5.234552176	1.65E-07	1.26E-06	UP
Proser1	1894.131071	0.42856076	0.081878753	5.234089948	1.66E-07	1.26E-06	UP
Dhrs9	6038.795277	0.344428168	0.065853091	5.230250603	1.69E-07	1.28E-06	UP
Ncbp1	4405.708711	0.300508657	0.057520397	5.224384228	1.75E-07	1.32E-06	UP
Ern1	1397.289104	0.374513849	0.071754953	5.219344911	1.80E-07	1.36E-06	UP
Nup98	4655.07419	0.330040458	0.063266294	5.216687089	1.82E-07	1.38E-06	UP
Birc6	8280.343849	0.416937561	0.079943242	5.215419705	1.83E-07	1.38E-06	UP
Katnbl1	1126.238546	0.51071588	0.097959572	5.213537255	1.85E-07	1.40E-06	UP
Slc5a3	803.7606785	1.379754672	0.264733374	5.211865245	1.87E-07	1.41E-06	UP
Vps35	8130.373252	0.277807947	0.053304386	5.211727691	1.87E-07	1.41E-06	UP
Syncrip	6967.82231	0.341095542	0.065467172	5.210176853	1.89E-07	1.42E-06	UP
Noc3l	3326.54876	0.323343087	0.062070122	5.20931931	1.90E-07	1.42E-06	UP
Ifit1bl2	82.43211259	1.552305612	0.298226567	5.205121813	1.94E-07	1.45E-06	UP
Zfp62	842.1383111	0.536397146	0.103102559	5.202558989	1.97E-07	1.47E-06	UP
Npm1	33944.50934	0.235002098	0.045189097	5.200415899	1.99E-07	1.49E-06	UP
Arfgef1	4276.070667	0.384116503	0.073913859	5.196812984	2.03E-07	1.52E-06	UP
Rpl6l	1810.039722	0.374580704	0.07208793	5.196163981	2.03E-07	1.52E-06	UP
Eps8	3789.032096	0.304882606	0.058685892	5.195160176	2.05E-07	1.53E-06	UP
Polr3f	3887.88302	0.32879561	0.063312198	5.193242654	2.07E-07	1.54E-06	UP
Fastkd2	1139.013661	0.518712392	0.099900875	5.192270749	2.08E-07	1.55E-06	UP
Xrn2	8814.248358	0.30098909	0.057981838	5.191092583	2.09E-07	1.56E-06	UP
Mybbp1a	20530.52437	0.235333772	0.045366245	5.187420136	2.13E-07	1.59E-06	UP
Esyt2	2245.62347	0.377455649	0.072767552	5.187142317	2.14E-07	1.59E-06	UP
Ggn	100.4795115	1.421506439	0.274090255	5.186271357	2.15E-07	1.59E-06	UP
Golga4	7552.614647	0.336414108	0.064904998	5.183177203	2.18E-07	1.62E-06	UP
Cln5	2107.579795	0.340874043	0.065835213	5.177685713	2.25E-07	1.67E-06	UP
Tanc2	1333.209997	0.472957815	0.091347056	5.177592314	2.25E-07	1.67E-06	UP
Tnip3	2278.186304	0.382980215	0.074002171	5.17525645	2.28E-07	1.69E-06	UP
Hmgcs1	2006.100987	0.344951921	0.066676023	5.173552746	2.30E-07	1.70E-06	UP
Vma21	3073.588309	0.403329061	0.077965664	5.173162656	2.30E-07	1.70E-06	UP
Hmgb1	3624.172401	0.382440775	0.073998235	5.168241878	2.36E-07	1.74E-06	UP
Heatr1	4717.949169	0.359338589	0.069628176	5.160821516	2.46E-07	1.81E-06	UP
Zfp397	1741.799593	0.505458807	0.097981902	5.158695576	2.49E-07	1.83E-06	UP
Sntb2	4756.615163	0.354558733	0.068945944	5.142561117	2.71E-07	1.99E-06	UP
Lrrc58	2318.786027	0.445998772	0.086819467	5.137082587	2.79E-07	2.04E-06	UP
Larp1	8911.287458	0.248961714	0.048467605	5.136662238	2.80E-07	2.05E-06	UP
Hspa4	18687.00491	0.234836582	0.045747455	5.133325658	2.85E-07	2.08E-06	UP
Zbtb11	1455.884989	0.361563954	0.070529704	5.12640677	2.95E-07	2.16E-06	UP
Fbxl3	1931.683643	0.344198563	0.067151096	5.125732637	2.96E-07	2.16E-06	UP
Isg20l2	1449.953981	0.377572278	0.07366546	5.125499509	2.97E-07	2.16E-06	UP
Eif2s3x	5948.274965	0.263040365	0.051339845	5.123513068	3.00E-07	2.18E-06	UP
Pigm	2142.842977	0.345064449	0.067490157	5.112811495	3.17E-07	2.31E-06	UP
Ifi204	1024.840741	0.495659365	0.096995324	5.110136706	3.22E-07	2.33E-06	UP
Usp32	1548.696518	0.440184225	0.086139459	5.110134531	3.22E-07	2.33E-06	UP
Rsrc2	3048.42276	0.356862389	0.0699419	5.10226903	3.36E-07	2.43E-06	UP
Eif3j1	1885.034296	0.380184643	0.074616047	5.095212869	3.48E-07	2.52E-06	UP
Fubp1	8273.991525	0.322441171	0.063318124	5.092399316	3.54E-07	2.56E-06	UP
Ppig	4167.076317	0.331181637	0.065056077	5.090710219	3.57E-07	2.58E-06	UP
Fxr1	1492.507374	0.379973074	0.074787228	5.08072146	3.76E-07	2.71E-06	UP
Rnf225	188.1747743	0.913668347	0.17994889	5.077376961	3.83E-07	2.76E-06	UP
Mak16	1384.812049	0.367208977	0.072326478	5.077102954	3.83E-07	2.76E-06	UP
Serinc1	5112.235065	0.333477751	0.065733954	5.073143068	3.91E-07	2.81E-06	UP
9930021J03Rik	1396.487248	0.553874603	0.109336539	5.065777738	4.07E-07	2.92E-06	UP
Ifi211	301.4214753	0.919085715	0.181593859	5.061215844	4.17E-07	2.99E-06	UP
Mki67	25108.8545	0.405749984	0.080207223	5.058771138	4.22E-07	3.03E-06	UP
Arntl	615.9911517	0.501682698	0.099174377	5.058591882	4.22E-07	3.03E-06	UP
Acsl3	992.1503735	0.425703436	0.084225528	5.054327913	4.32E-07	3.09E-06	UP
Ccp110	1364.959461	0.440432813	0.087175159	5.052274251	4.37E-07	3.12E-06	UP
Dst	3276.721265	0.427426232	0.084673393	5.047940298	4.47E-07	3.19E-06	UP
Ikbkb	2715.855313	0.328465699	0.065148983	5.041762498	4.61E-07	3.29E-06	UP
Blm	1957.882162	0.373331076	0.074085639	5.039182754	4.68E-07	3.33E-06	UP
Nup205	7580.727435	0.294985569	0.058553844	5.037851457	4.71E-07	3.35E-06	UP
Asap1	8404.778505	0.270665585	0.053735946	5.036955813	4.73E-07	3.36E-06	UP
Orc4	1067.37684	0.480747709	0.09566728	5.025205177	5.03E-07	3.57E-06	UP
Rbmx	2604.842228	0.317723874	0.063253015	5.023062938	5.09E-07	3.60E-06	UP
Ctdspl2	1334.645442	0.450738529	0.089767706	5.021165711	5.14E-07	3.64E-06	UP
Pds5a	9164.107944	0.321515332	0.064040126	5.020529351	5.15E-07	3.65E-06	UP
Slfn3	674.0535909	0.590427273	0.117635523	5.01912399	5.19E-07	3.67E-06	UP
Nbn	1587.948914	0.389150204	0.077578639	5.016203014	5.27E-07	3.72E-06	UP
Rasal2	949.348726	0.491589984	0.098042179	5.0140663	5.33E-07	3.76E-06	UP
Ube2f	2228.784211	0.340715944	0.067997642	5.010702332	5.42E-07	3.82E-06	UP
Exoc6b	1486.660404	0.413441396	0.08253644	5.009198301	5.47E-07	3.85E-06	UP
Oxr1	4474.742618	0.326366443	0.06515513	5.009067512	5.47E-07	3.85E-06	UP
Slc35e3	1230.264391	0.438644502	0.087611248	5.006714431	5.54E-07	3.89E-06	UP
Sfpq	18457.62643	0.266508651	0.053241707	5.005636875	5.57E-07	3.91E-06	UP
Plekhh2	456.4284354	0.580101129	0.11601408	5.000264864	5.73E-07	4.01E-06	UP
Plxnd1	20247.43152	0.272931409	0.054588514	4.999795562	5.74E-07	4.02E-06	UP
Ptges3	7337.49562	0.296385069	0.05929833	4.998202626	5.79E-07	4.05E-06	UP
Xpo6	3934.187986	0.285127908	0.057084589	4.994831557	5.89E-07	4.11E-06	UP
Abca8b	323.8464646	0.717604199	0.144012697	4.982923127	6.26E-07	4.37E-06	UP
Fktn	1895.972281	0.389252848	0.078184274	4.978659087	6.40E-07	4.46E-06	UP
Trit1	565.0641353	0.608012473	0.122215385	4.974925823	6.53E-07	4.54E-06	UP
Trak2	4000.02084	0.329137882	0.0661825	4.973186016	6.59E-07	4.58E-06	UP
Slc39a8	954.379526	0.457107158	0.092006808	4.968188447	6.76E-07	4.70E-06	UP
Slc38a7	1007.499102	0.44862363	0.090331915	4.966391208	6.82E-07	4.74E-06	UP
Septin7	6031.424064	0.310856404	0.062638474	4.962707183	6.95E-07	4.82E-06	UP
Zfp719	455.9983665	0.637188903	0.128480201	4.95943263	7.07E-07	4.89E-06	UP
Mcm9	1213.789659	0.384545803	0.077541333	4.95923643	7.08E-07	4.89E-06	UP
Pbdc1	2361.30039	0.329481007	0.066482235	4.95592555	7.20E-07	4.97E-06	UP
Arf4	3390.03441	0.33095313	0.06681746	4.953093581	7.30E-07	5.04E-06	UP
Hells	9986.584672	0.3202262	0.06469324	4.949917482	7.42E-07	5.12E-06	UP
Rbm27	2439.888114	0.398631887	0.080540881	4.949435389	7.44E-07	5.13E-06	UP
Ttll4	2266.30746	0.38577501	0.077949977	4.949007387	7.46E-07	5.14E-06	UP
Fyco1	968.5372013	0.521648562	0.105441005	4.947302637	7.52E-07	5.18E-06	UP
Arc	199.3945177	0.850472148	0.172021575	4.943985349	7.65E-07	5.26E-06	UP
Atp11a	3054.206591	0.356835091	0.072242118	4.939432886	7.84E-07	5.38E-06	UP
Mir5125	151.9784546	0.959502605	0.194275995	4.938863425	7.86E-07	5.40E-06	UP
Emsy	2013.812836	0.372515015	0.075448829	4.937320018	7.92E-07	5.44E-06	UP
Grk3	2137.738995	0.372388079	0.075439076	4.936275693	7.96E-07	5.46E-06	UP
Naa50	13564.8222	0.267791415	0.054252147	4.936051908	7.97E-07	5.47E-06	UP
Mab21l3	120.3825076	1.221564279	0.247940297	4.926848499	8.36E-07	5.72E-06	UP
Samd4b	2483.808017	0.307659548	0.062508826	4.921857711	8.57E-07	5.86E-06	UP
Snx5	15700.67185	0.236595813	0.04810223	4.918603875	8.72E-07	5.95E-06	UP
U90926	14.17419233	6.406547783	1.302695929	4.917914947	8.75E-07	5.97E-06	UP
Gramd1b	3900.093149	0.32398926	0.065952874	4.91243582	9.00E-07	6.14E-06	UP
Mef2d	3974.287196	0.301519819	0.061384538	4.911983172	9.02E-07	6.15E-06	UP
Pip5k1b	2211.639339	0.324151696	0.06610985	4.903228456	9.43E-07	6.42E-06	UP
Cd302	806.8506694	0.475976767	0.097080627	4.90290167	9.44E-07	6.42E-06	UP
Nop14	4360.588557	0.275397962	0.056174018	4.902586104	9.46E-07	6.43E-06	UP
Ptbp2	544.8195819	0.541623621	0.110682855	4.893473509	9.91E-07	6.72E-06	UP
Elk4	1251.824099	0.39230841	0.080251189	4.888505893	1.02E-06	6.89E-06	UP
Ubr5	13690.12488	0.338668756	0.06931025	4.886272345	1.03E-06	6.96E-06	UP
Wdr36	4367.949733	0.267693904	0.054809673	4.88406317	1.04E-06	7.04E-06	UP
Zfp715	1166.710126	0.500943613	0.102583165	4.883292647	1.04E-06	7.06E-06	UP
Nr4a1	123.4501819	1.050655355	0.215255566	4.8809672	1.06E-06	7.14E-06	UP
Nlrc3	1925.325883	0.349702296	0.071682138	4.878513734	1.07E-06	7.22E-06	UP
Mtf2	2398.022204	0.349563081	0.07172541	4.873629625	1.10E-06	7.39E-06	UP
Trpm1	448.5560948	0.594166483	0.121919386	4.873437282	1.10E-06	7.39E-06	UP
Cyp51	3711.97605	0.275589804	0.056567937	4.871837601	1.11E-06	7.45E-06	UP
Vps13a	2635.098878	0.428917968	0.08804346	4.871661898	1.11E-06	7.45E-06	UP
Epc1	1389.222424	0.387078525	0.079474392	4.870481128	1.11E-06	7.48E-06	UP
Strap	12708.75663	0.242687479	0.049849444	4.868408925	1.13E-06	7.56E-06	UP
Luc7l2	6080.2273	0.279220064	0.057354511	4.86831914	1.13E-06	7.56E-06	UP
Crem	524.8890296	0.526679201	0.108236331	4.866011237	1.14E-06	7.63E-06	UP
Slx4ip	711.1101755	0.609297666	0.125460911	4.85647411	1.19E-06	8.00E-06	UP
Eif4a1	42987.93019	0.217773025	0.044852622	4.855301964	1.20E-06	8.05E-06	UP
Mep1a	139.1718164	1.079644857	0.222416791	4.854151767	1.21E-06	8.08E-06	UP
Usp9x	5211.600541	0.418930642	0.086342007	4.851991006	1.22E-06	8.16E-06	UP
Zbtb17	1553.294959	0.41607921	0.08593012	4.842064782	1.28E-06	8.56E-06	UP
Tmf1	2206.193306	0.326675273	0.067467482	4.841966306	1.29E-06	8.56E-06	UP
F830208F22Rik	328.2638091	0.649056202	0.134088195	4.8405171	1.30E-06	8.62E-06	UP
Psmd1	6292.386716	0.245504468	0.050763031	4.836284687	1.32E-06	8.79E-06	UP
Fmr1	3022.740957	0.367072411	0.075928024	4.834478669	1.33E-06	8.86E-06	UP
Eif3c	15346.39511	0.239618653	0.049600109	4.831010634	1.36E-06	9.00E-06	UP
Asb6	2221.122077	0.331690512	0.068718469	4.826803021	1.39E-06	9.17E-06	UP
Man1a	3714.81683	0.271066717	0.056232439	4.820468794	1.43E-06	9.44E-06	UP
Caprin1	18974.30259	0.275585233	0.057174388	4.820081896	1.43E-06	9.46E-06	UP
Ccdc50	5120.495587	0.323751981	0.067283557	4.811754815	1.50E-06	9.86E-06	UP
Morc2a	3539.206854	0.309077422	0.064245666	4.810868059	1.50E-06	9.89E-06	UP
Mia2	2905.843256	0.299268927	0.062229852	4.809089469	1.52E-06	9.97E-06	UP
Calm1	21188.01196	0.227107088	0.047264224	4.805052734	1.55E-06	1.02E-05	UP
Rassf4	17987.58418	0.325191925	0.067687506	4.804312431	1.55E-06	1.02E-05	UP
Setd5	5711.035533	0.305789462	0.063651073	4.804152547	1.55E-06	1.02E-05	UP
Adss	3485.032581	0.281860149	0.058708981	4.800971559	1.58E-06	1.03E-05	UP
Krit1	1710.995891	0.388501714	0.08096866	4.798173904	1.60E-06	1.05E-05	UP
Commd6	837.1088576	0.481983527	0.100502415	4.795740765	1.62E-06	1.06E-05	UP
Telo2	2580.948595	0.306841345	0.064006933	4.793876724	1.64E-06	1.07E-05	UP
Mob1a	8924.185014	0.273947369	0.057159279	4.792701638	1.65E-06	1.07E-05	UP
Serinc3	4747.589165	0.260245197	0.054337964	4.789380735	1.67E-06	1.09E-05	UP
Pogk	3433.236926	0.308754888	0.064547317	4.783388427	1.72E-06	1.12E-05	UP
Kdm6a	1166.640485	0.434560652	0.090858626	4.782822187	1.73E-06	1.12E-05	UP
Gpr84	852.467048	0.519431951	0.108651892	4.780698644	1.75E-06	1.14E-05	UP
Dock4	1251.674745	0.452764089	0.094727974	4.779623915	1.76E-06	1.14E-05	UP
Idi1	1139.708922	0.429869424	0.089941521	4.779432474	1.76E-06	1.14E-05	UP
Dlgap2	146.2648985	0.972964209	0.203806087	4.773970325	1.81E-06	1.17E-05	UP
Map3k7	3486.814827	0.299192629	0.062736745	4.769017397	1.85E-06	1.20E-05	UP
Dhx33	1559.041379	0.336242766	0.070509092	4.76878593	1.85E-06	1.20E-05	UP
Cip2a	4339.160438	0.334994233	0.070401758	4.758321988	1.95E-06	1.26E-05	UP
Tjap1	1472.066832	0.388542358	0.08167639	4.757095151	1.96E-06	1.27E-05	UP
Vkorc1l1	2547.427014	0.301884202	0.063462938	4.756858269	1.97E-06	1.27E-05	UP
M6pr	21778.77827	0.218038219	0.045844613	4.756027017	1.97E-06	1.27E-05	UP
Tpd52	3713.080966	0.275606099	0.057962185	4.754929422	1.99E-06	1.28E-05	UP
Ppp1cb	6624.140573	0.28146065	0.059221623	4.752666931	2.01E-06	1.29E-05	UP
Ghitm	10704.67244	0.23789519	0.050059112	4.752285454	2.01E-06	1.29E-05	UP
Zyx	4113.259574	0.259903706	0.054703928	4.751097654	2.02E-06	1.30E-05	UP
Eya4	569.2311405	0.644394455	0.135736124	4.747405738	2.06E-06	1.32E-05	UP
Serpinb2	81.11706015	3.300097742	0.695253192	4.746612863	2.07E-06	1.33E-05	UP
Ankrd28	4268.395176	0.346016852	0.072925776	4.744781217	2.09E-06	1.34E-05	UP
Qrich1	3745.093176	0.294401929	0.062085926	4.741846478	2.12E-06	1.36E-05	UP
Zfp142	1976.393589	0.460222612	0.097178206	4.735862421	2.18E-06	1.39E-05	UP
Cd83	95.00179517	1.523452952	0.321849816	4.733428067	2.21E-06	1.41E-05	UP
Spsb4	851.6576713	0.436522343	0.092323766	4.728168714	2.27E-06	1.44E-05	UP
Ccnt2	2121.335369	0.384445178	0.081319775	4.72757309	2.27E-06	1.44E-05	UP
Armcx3	567.5858551	0.512345399	0.108489117	4.722551083	2.33E-06	1.48E-05	UP
Tbc1d1	5189.324471	0.310114677	0.065667803	4.722476789	2.33E-06	1.48E-05	UP
Dtl	2761.427649	0.290808387	0.061602724	4.720706591	2.35E-06	1.49E-05	UP
Csmd2	205.7346206	1.107413273	0.234653337	4.719358726	2.37E-06	1.50E-05	UP
Sec61a2	723.2626934	0.492260414	0.104319947	4.718756357	2.37E-06	1.50E-05	UP
Hnrnph2	3533.195416	0.289575209	0.061367622	4.71869695	2.37E-06	1.50E-05	UP
Qk	6380.125723	0.337030055	0.071430124	4.718318191	2.38E-06	1.50E-05	UP
Lztfl1	965.2195459	0.409038239	0.086702605	4.717715698	2.39E-06	1.50E-05	UP
A1cf	35.93803247	1.913121523	0.405868738	4.713645922	2.43E-06	1.53E-05	UP
Nr6a1	215.276268	0.849759578	0.180439462	4.70938878	2.48E-06	1.56E-05	UP
Dnajc13	5464.488858	0.375479659	0.079796194	4.705483296	2.53E-06	1.59E-05	UP
B2m	19173.99931	0.220706266	0.046939	4.701980572	2.58E-06	1.62E-05	UP
Pdgfb	7189.737968	0.24519063	0.052155059	4.701185935	2.59E-06	1.62E-05	UP
Rilpl2	5178.55343	0.303255616	0.064529062	4.699519957	2.61E-06	1.64E-05	UP
Dmxl1	6106.163402	0.806136246	0.171578797	4.698344216	2.62E-06	1.64E-05	UP
Cd28	5260.667915	0.291178647	0.062031584	4.694038586	2.68E-06	1.68E-05	UP
Rc3h2	2179.522873	0.446807487	0.095190862	4.693806508	2.68E-06	1.68E-05	UP
Slc10a6	126.9182091	0.961482751	0.204941729	4.691493313	2.71E-06	1.70E-05	UP
Mapk8	1193.187431	0.38728899	0.082572295	4.690301896	2.73E-06	1.71E-05	UP
Prpf4b	3363.21947	0.366725043	0.078445857	4.674880946	2.94E-06	1.83E-05	UP
Tmem245	2923.962168	0.453553704	0.097035039	4.674122941	2.95E-06	1.84E-05	UP
Stip1	13309.59823	0.228025066	0.048793129	4.673302837	2.96E-06	1.85E-05	UP
Psme4	4243.422101	0.3588848	0.076978091	4.662168118	3.13E-06	1.94E-05	UP
Cog6	1820.518168	0.328273873	0.070427921	4.661132503	3.14E-06	1.95E-05	UP
Asns	2348.413893	0.326243262	0.070045112	4.657616398	3.20E-06	1.98E-05	UP
Ube4a	3255.129842	0.321777509	0.069120547	4.655309033	3.23E-06	2.00E-05	UP
Wdfy3	4975.626854	0.387952214	0.083363826	4.653723729	3.26E-06	2.02E-05	UP
Twsg1	3001.377536	0.310292431	0.06671983	4.650677794	3.31E-06	2.04E-05	UP
Myd88	4610.423622	0.252961281	0.054408972	4.649256745	3.33E-06	2.06E-05	UP
Tcim	202.4512529	0.773317456	0.166352962	4.648654558	3.34E-06	2.06E-05	UP
Dnajc21	2995.750479	0.298413087	0.064205297	4.647795467	3.36E-06	2.07E-05	UP
Hnrnpk	20245.56607	0.224279816	0.048269934	4.646366775	3.38E-06	2.08E-05	UP
Lin7c	3255.39471	0.275879826	0.05938168	4.645874373	3.39E-06	2.08E-05	UP
Cep85	1847.603374	0.320016251	0.06889831	4.644761957	3.40E-06	2.09E-05	UP
Rnf13	1614.000423	0.334383702	0.072024521	4.642636957	3.44E-06	2.12E-05	UP
Cd180	4972.636422	0.312283929	0.067268006	4.642384238	3.44E-06	2.12E-05	UP
Srrm1	7765.996871	0.279742352	0.060283505	4.640446023	3.48E-06	2.14E-05	UP
Siah1a	266.3263628	0.686279253	0.147913927	4.639720317	3.49E-06	2.14E-05	UP
Ifnar2	1835.7984	0.329127274	0.070942857	4.639329301	3.50E-06	2.14E-05	UP
Ep400	7064.602282	0.350917303	0.075654043	4.638447425	3.51E-06	2.15E-05	UP
Gng12	1273.709164	0.35790889	0.077193538	4.636513638	3.54E-06	2.17E-05	UP
Sh3gl3	69.87845194	1.380735445	0.297853226	4.635623608	3.56E-06	2.18E-05	UP
Itpr1	1748.371539	0.323299313	0.069744387	4.635488664	3.56E-06	2.18E-05	UP
Naa15	8385.07057	0.304785016	0.065766876	4.634324058	3.58E-06	2.19E-05	UP
Uso1	6468.934035	0.273224229	0.058956901	4.634304453	3.58E-06	2.19E-05	UP
Heca	675.6153889	0.457101518	0.0986369	4.63418373	3.58E-06	2.19E-05	UP
Smc3	8383.316494	0.270387024	0.058373192	4.632041085	3.62E-06	2.21E-05	UP
2500002B13Rik	276.666154	0.675323581	0.145822477	4.631135021	3.64E-06	2.22E-05	UP
Efl1	914.1385511	0.412040836	0.089100782	4.624435664	3.76E-06	2.29E-05	UP
Fbxo11	1279.995939	0.386887751	0.083692201	4.622745549	3.79E-06	2.31E-05	UP
Rock1	3423.184794	0.402729549	0.087168181	4.620144017	3.83E-06	2.33E-05	UP
Adra1a	536.2147709	0.54515622	0.118079743	4.61684795	3.90E-06	2.37E-05	UP
Zswim8	4333.708001	0.297459602	0.06455095	4.608136707	4.06E-06	2.46E-05	UP
Tnfsf15	168.5660807	2.183978109	0.474541675	4.602289378	4.18E-06	2.53E-05	UP
2310057M21Rik	897.4025375	0.41046411	0.089209432	4.601129082	4.20E-06	2.54E-05	UP
Cdc42	15747.33549	0.233828226	0.050825906	4.600571738	4.21E-06	2.55E-05	UP
Eif3m	3581.414352	0.25538693	0.055546288	4.597731683	4.27E-06	2.58E-05	UP
Mapre1	13198.85707	0.229241055	0.04986275	4.597441086	4.28E-06	2.58E-05	UP
Gpnmb	179362.0904	0.202555383	0.044119734	4.591038197	4.41E-06	2.66E-05	UP
Clk1	1832.941715	0.431134468	0.09402094	4.585515411	4.53E-06	2.72E-05	UP
Iws1	4558.456174	0.279343541	0.06098386	4.580614286	4.64E-06	2.78E-05	UP
Hdlbp	15412.13738	0.256400793	0.055995105	4.578985841	4.67E-06	2.81E-05	UP
Tmem131	4754.789464	0.335675003	0.073320172	4.578208072	4.69E-06	2.81E-05	UP
Nupl1	2132.109676	0.330797679	0.072261819	4.57776573	4.70E-06	2.82E-05	UP
Rbbp8	1653.304002	0.392556965	0.085825739	4.573883886	4.79E-06	2.87E-05	UP
Npat	1567.492519	0.492698262	0.107781037	4.571288942	4.85E-06	2.90E-05	UP
Nav2	4006.014429	0.362529238	0.079313749	4.570824647	4.86E-06	2.90E-05	UP
R3hdm1	3133.365562	0.356870549	0.078139449	4.567098359	4.95E-06	2.95E-05	UP
Lamtor3	2142.471936	0.296456621	0.065073089	4.555748391	5.22E-06	3.10E-05	UP
Rheb	3866.500637	0.280295915	0.061545536	4.55428508	5.26E-06	3.12E-05	UP
Tmbim1	1561.002297	0.322521693	0.07084399	4.552562507	5.30E-06	3.14E-05	UP
Tasor2	2545.493951	0.80239499	0.176252136	4.552540508	5.30E-06	3.14E-05	UP
Hsd17b2	59.0858707	1.486265337	0.32648061	4.552384708	5.30E-06	3.14E-05	UP
Abcf2	10226.17796	0.216358932	0.047532749	4.551786661	5.32E-06	3.15E-05	UP
Ndfip2	1725.764378	0.382339646	0.084038142	4.549596622	5.37E-06	3.18E-05	UP
Bub1	4383.030747	0.308331059	0.067802803	4.547467733	5.43E-06	3.21E-05	UP
Ints13	3337.767576	0.285259036	0.062740198	4.546670963	5.45E-06	3.22E-05	UP
Bid	9830.750236	0.214916546	0.047276583	4.545940795	5.47E-06	3.23E-05	UP
Xpo4	3086.543764	0.366182981	0.080698292	4.537679435	5.69E-06	3.35E-05	UP
Ptpn2	1684.613828	0.334892501	0.073838465	4.535474822	5.75E-06	3.39E-05	UP
Hat1	5664.450624	0.241766023	0.053305834	4.535451494	5.75E-06	3.39E-05	UP
Col15a1	141.5979501	1.023610597	0.225706768	4.535134706	5.76E-06	3.39E-05	UP
Med1	3411.667961	0.309509011	0.068264414	4.533973041	5.79E-06	3.40E-05	UP
Glipr1	1667.892008	0.368713011	0.081377965	4.53087037	5.87E-06	3.44E-05	UP
Adora2a	25.86199489	2.323138716	0.513190651	4.526853153	5.99E-06	3.50E-05	UP
Ccdc126	471.52387	0.528556923	0.116843231	4.52364181	6.08E-06	3.55E-05	UP
Hnrnpc	8494.59081	0.25459321	0.056282051	4.52352406	6.08E-06	3.55E-05	UP
Acbd3	2303.65428	0.288916178	0.063899566	4.521410616	6.14E-06	3.59E-05	UP
Pgm2	2055.596314	0.289252605	0.063996963	4.519786443	6.19E-06	3.61E-05	UP
Prpf38b	5217.962021	0.288340516	0.063812726	4.51854253	6.23E-06	3.63E-05	UP
Il23a	20.0497815	2.555713536	0.565723291	4.517603527	6.25E-06	3.64E-05	UP
Copa	9456.685057	0.238413826	0.052802928	4.515163023	6.33E-06	3.68E-05	UP
Heatr6	2073.353828	0.333552292	0.073875836	4.515039152	6.33E-06	3.68E-05	UP
Vps29	4498.399061	0.25206776	0.055831739	4.514775358	6.34E-06	3.68E-05	UP
Tspan13	2041.936235	0.319857231	0.070939116	4.508897925	6.52E-06	3.78E-05	UP
Gas7	19046.34175	0.213642762	0.047382568	4.508889469	6.52E-06	3.78E-05	UP
Gbp9	451.6944485	0.596794344	0.132395559	4.507661363	6.55E-06	3.80E-05	UP
Tgm2	100.9534836	1.037553165	0.230202453	4.507133409	6.57E-06	3.80E-05	UP
Grpel2	1218.626413	0.390825888	0.086843745	4.500334318	6.78E-06	3.92E-05	UP
Kmt5a	9190.276297	0.210953964	0.046921904	4.495852583	6.93E-06	3.99E-05	UP
Plcxd2	176.0039453	0.789350473	0.175666276	4.49346619	7.01E-06	4.04E-05	UP
Kdm3a	1498.642138	0.377949128	0.084152582	4.491236241	7.08E-06	4.07E-05	UP
Cd74	7101.071423	0.262946328	0.05856007	4.490198301	7.12E-06	4.09E-05	UP
Mdn1	7046.766757	0.685711738	0.15282121	4.487019414	7.22E-06	4.15E-05	UP
Tmx3	2896.052935	0.305942047	0.068244591	4.483022625	7.36E-06	4.22E-05	UP
Bclaf3	821.6372431	0.490627296	0.109459413	4.482275968	7.39E-06	4.23E-05	UP
Gars	7657.321346	0.214445859	0.047876798	4.47911864	7.50E-06	4.29E-05	UP
Trip12	9568.933584	0.308556015	0.068899958	4.478319371	7.52E-06	4.31E-05	UP
Cep170	2578.05688	0.382754968	0.085502899	4.476514536	7.59E-06	4.34E-05	UP
Senp1	3724.514016	0.282483826	0.063109119	4.476117388	7.60E-06	4.35E-05	UP
Eprs	11772.94058	0.266415369	0.059553357	4.473557542	7.69E-06	4.40E-05	UP
Ube2d2a	4314.743813	0.259414015	0.057990269	4.473405953	7.70E-06	4.40E-05	UP
Ust	247.721414	0.684759483	0.153074131	4.473384745	7.70E-06	4.40E-05	UP
Gphn	1154.516848	0.361632769	0.080847196	4.473040337	7.71E-06	4.40E-05	UP
Gm10925	2577.444675	0.380361073	0.085065818	4.471373824	7.77E-06	4.43E-05	UP
Idh3a	10567.93729	0.219248352	0.049040323	4.470777102	7.79E-06	4.44E-05	UP
Wdfy1	1516.623222	0.349430945	0.078169384	4.470176509	7.82E-06	4.45E-05	UP
Tug1	4097.411617	0.289136098	0.064712817	4.467988137	7.90E-06	4.49E-05	UP
B930018H19Rik	75.62492648	1.252579465	0.280507706	4.465401263	7.99E-06	4.54E-05	UP
Uba6	2121.050533	0.445551912	0.09978334	4.465193418	8.00E-06	4.54E-05	UP
Retreg1	7786.827023	0.254390616	0.056972878	4.465117904	8.00E-06	4.54E-05	UP
Rapgef1	4944.719801	0.242487484	0.05431116	4.464781926	8.02E-06	4.55E-05	UP
Fbxw7	685.2474268	0.463752339	0.103891503	4.463813945	8.05E-06	4.57E-05	UP
Smad4	1937.896421	0.377460703	0.084632535	4.459995238	8.20E-06	4.64E-05	UP
Tab3	716.3706863	0.493922016	0.110935232	4.452345819	8.49E-06	4.80E-05	UP
Fbxw11	4498.434473	0.254368628	0.057158198	4.450256275	8.58E-06	4.85E-05	UP
Wiz	3070.130814	0.272950423	0.061335407	4.450128163	8.58E-06	4.85E-05	UP
Slain2	4504.717049	0.261434847	0.058766517	4.448704138	8.64E-06	4.88E-05	UP
Usp7	5209.194718	0.248804701	0.055984188	4.444195924	8.82E-06	4.97E-05	UP
Stk11ip	2509.31266	0.266723127	0.060072632	4.440010688	9.00E-06	5.06E-05	UP
Nudcd1	2303.964356	0.335730709	0.075618399	4.439801842	9.00E-06	5.06E-05	UP
Ube2b	1830.673284	0.323398706	0.072851999	4.439119214	9.03E-06	5.08E-05	UP
Atr	1640.365595	0.472336692	0.106406744	4.438973256	9.04E-06	5.08E-05	UP
Taf7	616.844439	0.488470209	0.110055188	4.438411456	9.06E-06	5.09E-05	UP
Dek	5628.947846	0.279678138	0.063083351	4.433469895	9.27E-06	5.20E-05	UP
Tpp1	11334.32865	0.234895163	0.053083825	4.424985629	9.64E-06	5.40E-05	UP
Mga	3553.223444	0.391434294	0.08860531	4.417729521	9.97E-06	5.57E-05	UP
P4ha1	2249.200675	0.283302076	0.064167082	4.415068728	1.01E-05	5.63E-05	UP
Map3k20	4457.499019	0.298325104	0.067570177	4.415041045	1.01E-05	5.63E-05	UP
Ppp3cb	2917.792298	0.304744435	0.069034654	4.414368961	1.01E-05	5.65E-05	UP
Rars	5444.306149	0.247115392	0.056021982	4.411043395	1.03E-05	5.72E-05	UP
Tpt1	30874.54307	0.198990198	0.045154089	4.40691428	1.05E-05	5.82E-05	UP
Skil	2086.479941	0.41170683	0.093460298	4.405152121	1.06E-05	5.87E-05	UP
Larp4b	5890.6003	0.267845821	0.06084116	4.402378629	1.07E-05	5.94E-05	UP
Ptar1	346.1717507	0.733607446	0.166903025	4.395411329	1.11E-05	6.12E-05	UP
Metrnl	5080.045565	0.3222481	0.073328471	4.394583649	1.11E-05	6.15E-05	UP
Cdk18	8226.196455	0.220988127	0.050297526	4.393618217	1.11E-05	6.17E-05	UP
Fastkd3	1068.730058	0.353058279	0.080376043	4.392581	1.12E-05	6.20E-05	UP
Yme1l1	5478.53867	0.267896492	0.060994126	4.392168735	1.12E-05	6.20E-05	UP
Lancl2	1602.97241	0.338931513	0.077215941	4.389398208	1.14E-05	6.28E-05	UP
Cstf3	1563.758942	0.36854433	0.083964546	4.389285104	1.14E-05	6.28E-05	UP
Rmc1	1779.638839	0.327847623	0.074752318	4.385785394	1.16E-05	6.38E-05	UP
Slpi	4791.66593	0.348957295	0.079633686	4.38203116	1.18E-05	6.48E-05	UP
Iars	5502.312051	0.258024608	0.058894626	4.381123109	1.18E-05	6.50E-05	UP
Tm9sf4	11636.93725	0.217768369	0.049753291	4.376964115	1.20E-05	6.61E-05	UP
Ubald1	603.0164871	0.512657588	0.117284775	4.37104976	1.24E-05	6.79E-05	UP
Lpp	2200.020482	0.404724943	0.09260493	4.37044704	1.24E-05	6.80E-05	UP
Bcar1	1177.208771	0.346320965	0.079300083	4.367220699	1.26E-05	6.90E-05	UP
Gpd2	1789.181663	0.304227055	0.069760356	4.361030682	1.29E-05	7.09E-05	UP
Cacybp	4257.26456	0.238114122	0.054654372	4.356725962	1.32E-05	7.22E-05	UP
Tor1aip2	4140.550733	0.276299713	0.063475229	4.352874591	1.34E-05	7.34E-05	UP
Bsdc1	1306.069805	0.327083576	0.075222942	4.348189113	1.37E-05	7.49E-05	UP
Sms	2157.164542	0.278427844	0.064066358	4.345929034	1.39E-05	7.56E-05	UP
Bbx	1762.853328	0.394038055	0.090710472	4.343909211	1.40E-05	7.63E-05	UP
Zc3h14	3098.663506	0.289692208	0.066731695	4.341148657	1.42E-05	7.71E-05	UP
Fip1l1	3832.872718	0.258218212	0.059579515	4.334009968	1.46E-05	7.96E-05	UP
St13	12602.0317	0.213319489	0.049256452	4.330792869	1.49E-05	8.06E-05	UP
Zfp330	1817.567552	0.310270674	0.071651322	4.330285428	1.49E-05	8.08E-05	UP
Hbs1l	2044.114009	0.287721784	0.06646564	4.328880082	1.50E-05	8.12E-05	UP
Rev3l	1322.393673	0.449594424	0.103893708	4.327446139	1.51E-05	8.16E-05	UP
Zdhhc20	1787.820649	0.34236204	0.079117693	4.32725002	1.51E-05	8.16E-05	UP
Yod1	764.8165243	0.4244925	0.098150733	4.324904031	1.53E-05	8.25E-05	UP
Vps50	1515.843485	0.36075091	0.083448691	4.323026583	1.54E-05	8.31E-05	UP
Ado	1738.831742	0.321255909	0.07433246	4.32187916	1.55E-05	8.35E-05	UP
Irf1	830.4232144	0.380895135	0.088185993	4.319224868	1.57E-05	8.44E-05	UP
Purb	7480.506161	0.283316014	0.065594446	4.319207341	1.57E-05	8.44E-05	UP
Tmem30a	4845.72528	0.285919128	0.066245432	4.316057987	1.59E-05	8.55E-05	UP
Setd2	5378.729129	0.279914656	0.064865603	4.315301815	1.59E-05	8.57E-05	UP
Seh1l	3618.89455	0.247625371	0.057426708	4.312024452	1.62E-05	8.70E-05	UP
Tfg	2156.952494	0.283687607	0.065802332	4.311209038	1.62E-05	8.72E-05	UP
Dgkh	992.6542181	0.495066447	0.114901989	4.30859773	1.64E-05	8.82E-05	UP
Opa1	5216.562773	0.263947881	0.061316662	4.304668123	1.67E-05	8.97E-05	UP
Ralb	3434.497105	0.258345955	0.060074494	4.300426669	1.70E-05	9.13E-05	UP
Pdcd10	1192.300726	0.363647691	0.084580173	4.299443699	1.71E-05	9.17E-05	UP
Mid1	263.7678672	0.834160644	0.194170009	4.29603237	1.74E-05	9.31E-05	UP
Cop1	2046.173329	0.33336703	0.077642196	4.293632163	1.76E-05	9.40E-05	UP
Cry2	554.2481717	0.466686175	0.108696093	4.293495403	1.76E-05	9.40E-05	UP
Ptbp3	9372.164446	0.328548287	0.076566424	4.29102299	1.78E-05	9.50E-05	UP
Rbm18	1046.876048	0.371295909	0.086537255	4.290590319	1.78E-05	9.52E-05	UP
Pls3	4469.052914	0.23612181	0.055065835	4.287991062	1.80E-05	9.62E-05	UP
Zbtb41	1412.070449	0.369872192	0.086294807	4.286146583	1.82E-05	9.68E-05	UP
Tfrc	34750.58035	0.284082818	0.066281643	4.285995424	1.82E-05	9.68E-05	UP
2310034O05Rik	156.7104387	0.785899604	0.183592127	4.280682483	1.86E-05	9.91E-05	UP
Arcn1	8185.379968	0.25247	0.058987073	4.280090276	1.87E-05	9.93E-05	UP
Hspg2	319.6607377	0.558041589	0.130439421	4.278166699	1.88E-05	0.000100091	UP
Ptbp1	13301.17327	0.214463887	0.050156215	4.275918499	1.90E-05	0.000100973	UP
Tnpo3	3601.599409	0.25376272	0.05941959	4.27069118	1.95E-05	0.000103279	UP
Usp15	4175.10172	0.262369733	0.061437635	4.270505081	1.95E-05	0.00010332	UP
Pde12	1734.965046	0.282888155	0.06628208	4.267943251	1.97E-05	0.000104422	UP
Kntc1	4812.491326	0.29457095	0.069029063	4.267346769	1.98E-05	0.000104656	UP
Simc1	537.7740447	0.480889906	0.112723872	4.266087522	1.99E-05	0.000105202	UP
Hipk2	5070.664723	0.656877734	0.154090993	4.262921026	2.02E-05	0.000106565	UP
Atxn7	910.9589829	0.405189867	0.095057372	4.26258225	2.02E-05	0.000106664	UP
Stag1	2263.571739	0.371007546	0.087051477	4.261932819	2.03E-05	0.000106898	UP
Atp6v0d1	6588.608023	0.229514666	0.053897423	4.258360634	2.06E-05	0.000108479	UP
Smg8	2152.088753	0.298656095	0.070167667	4.256320736	2.08E-05	0.000109392	UP
Nrd1	12771.30822	0.227737821	0.053527428	4.254600503	2.09E-05	0.000110098	UP
Srsf2	7996.117542	0.208366148	0.04897478	4.254560211	2.09E-05	0.000110098	UP
Diaph1	8097.250476	0.202627403	0.047647426	4.252641154	2.11E-05	0.000110998	UP
Lrrc41	3133.373303	0.273749109	0.064381481	4.251985281	2.12E-05	0.000111214	UP
Chm	939.5760283	0.53917451	0.126807452	4.251915026	2.12E-05	0.000111214	UP
H2-K1	3528.480328	0.282409778	0.06642712	4.251422905	2.12E-05	0.000111411	UP
Ice1	2159.751671	0.299725864	0.070530694	4.249580537	2.14E-05	0.000112282	UP
Ext1	738.6043348	0.406353793	0.095700103	4.246116552	2.18E-05	0.000113822	UP
Pwwp2a	1031.931775	0.347092243	0.081788224	4.243792373	2.20E-05	0.000114872	UP
Atp11c	1084.857533	0.424168698	0.100039751	4.240001552	2.24E-05	0.000116728	UP
Tmem161b	1240.016703	0.344360601	0.081247954	4.238391062	2.25E-05	0.000117467	UP
Hspa13	1733.929207	0.33266832	0.078538333	4.235744594	2.28E-05	0.000118809	UP
Mllt11	498.4006705	0.487569205	0.115174512	4.233308176	2.30E-05	0.00012	UP
Ubn2	1845.099202	0.3477548	0.082163743	4.232460564	2.31E-05	0.000120378	UP
Mff	2291.055518	0.278052885	0.065738316	4.229692862	2.34E-05	0.000121736	UP
Chsy3	333.8862548	0.616418123	0.14587279	4.22572381	2.38E-05	0.000123795	UP
Slc8b1	2981.468035	0.273977952	0.064936784	4.219148793	2.45E-05	0.000127352	UP
Tlr7	2124.970497	0.375252493	0.088963477	4.218051119	2.46E-05	0.000127918	UP
1700109H08Rik	214.2215449	0.776749677	0.184205953	4.216745789	2.48E-05	0.000128606	UP
Snx33	673.9822322	0.445319536	0.105688846	4.213496057	2.51E-05	0.000130383	UP
Fabp3	2872.904853	0.28615275	0.067914035	4.213455317	2.51E-05	0.000130383	UP
Ptpn4	2242.387706	0.404416742	0.095990915	4.21307309	2.52E-05	0.000130548	UP
A430033K04Rik	347.1418417	0.616044244	0.146256438	4.212082923	2.53E-05	0.000131066	UP
Micall1	1613.274349	0.340876488	0.080937102	4.211622122	2.54E-05	0.000131247	UP
Taf2	4031.229397	0.276819603	0.065728242	4.21157777	2.54E-05	0.000131247	UP
Rora	118.1143707	0.93676503	0.222566257	4.208926551	2.57E-05	0.00013274	UP
Zmiz1	8117.980017	0.253153217	0.060148742	4.208786537	2.57E-05	0.000132765	UP
Setd7	1709.193778	0.295830058	0.070381394	4.203242351	2.63E-05	0.000136003	UP
Ywhag	17642.05682	0.188723832	0.04491474	4.201823954	2.65E-05	0.000136799	UP
Srek1	3422.667864	0.271155936	0.064548583	4.20080383	2.66E-05	0.0001373	UP
Pphln1	4954.645326	0.264316012	0.062949804	4.19883774	2.68E-05	0.00013838	UP
Ncoa5	5063.164845	0.219196239	0.05222187	4.197403139	2.70E-05	0.000139081	UP
Lysmd3	585.3335609	0.490387936	0.116844438	4.196930063	2.71E-05	0.000139254	UP
Prpf39	2107.922426	0.324052131	0.07724431	4.195158622	2.73E-05	0.000140221	UP
Krcc1	1360.991225	0.3569545	0.08528043	4.185655498	2.84E-05	0.000145978	UP
Cand1	5345.529578	0.244692287	0.058471194	4.184834807	2.85E-05	0.000146444	UP
Acox3	1406.024831	0.350630916	0.083898202	4.179242326	2.92E-05	0.000149902	UP
Eef1a1	218494.147	0.172872838	0.041371154	4.178583897	2.93E-05	0.000150273	UP
Ralgapa2	3459.729231	0.339052376	0.08117109	4.177009051	2.95E-05	0.000151125	UP
Rbm33	3157.174106	0.331618581	0.079399722	4.176571037	2.96E-05	0.000151352	UP
Wdr70	2265.119417	0.293481577	0.070279221	4.175936658	2.97E-05	0.000151711	UP
Slbp	4325.317882	0.237840028	0.056980849	4.174034466	2.99E-05	0.00015279	UP
Hectd1	6899.765759	0.282251117	0.067651486	4.172134777	3.02E-05	0.000153839	UP
Nkrf	751.7792016	0.427999891	0.102586373	4.172093007	3.02E-05	0.000153839	UP
Marchf3	163.9331502	0.804082508	0.19284445	4.169591128	3.05E-05	0.000155472	UP
Gm7497	74.3861853	1.139391358	0.27332169	4.168682544	3.06E-05	0.000156027	UP
Lrrc63	40.03772395	1.64591415	0.395035199	4.166499982	3.09E-05	0.000157066	UP
Atf1	2555.767249	0.280373445	0.067381984	4.160955646	3.17E-05	0.000160861	UP
Nipbl	5390.047976	0.352128768	0.084755054	4.154663931	3.26E-05	0.000165145	UP
Atf2	1749.918407	0.33233557	0.080064911	4.150826674	3.31E-05	0.000167798	UP
Zfp516	1435.235966	0.348401752	0.084024935	4.146409083	3.38E-05	0.000170781	UP
Ppp4r3b	3312.304299	0.295971378	0.071443486	4.142734276	3.43E-05	0.000173397	UP
Edem1	10082.61537	0.219869081	0.053111006	4.139802637	3.48E-05	0.000175482	UP
Zc3h7a	2257.074458	0.290607139	0.070220761	4.138478905	3.50E-05	0.000176424	UP
Kti12	1581.603513	0.292586665	0.070716577	4.137455124	3.51E-05	0.000176991	UP
Lmtk2	957.7222311	0.357080843	0.086349267	4.135308347	3.54E-05	0.000178506	UP
Ccdc15	158.9490748	0.789208396	0.191288735	4.125744246	3.70E-05	0.00018578	UP
Fmnl2	974.6099441	0.39080374	0.094761129	4.124093344	3.72E-05	0.00018704	UP
Lrpprc	8389.009691	0.216679002	0.052596665	4.119633905	3.79E-05	0.000190273	UP
Tyk2	1491.075149	0.311151765	0.075729807	4.108709359	3.98E-05	0.000198382	UP
Mroh1	8780.989772	0.205289689	0.050010615	4.104922347	4.04E-05	0.000201577	UP
Cnot1	10530.49211	0.300806158	0.073285143	4.104599443	4.05E-05	0.000201776	UP
Ubn1	3630.504113	0.252340847	0.061505851	4.102712877	4.08E-05	0.000203261	UP
Eif2s1	6288.032247	0.223904368	0.054611046	4.099983174	4.13E-05	0.000205505	UP
Zfyve26	2345.995807	0.33490802	0.081724876	4.097993598	4.17E-05	0.000207024	UP
Mbd5	478.5227866	0.536732854	0.130992311	4.097437854	4.18E-05	0.000207352	UP
Virma	4756.447138	0.225189115	0.054965182	4.09694116	4.19E-05	0.000207712	UP
Cdc27	3184.516387	0.311151129	0.076021001	4.09296278	4.26E-05	0.000210964	UP
Mrpl52	2761.806587	0.294731976	0.072039044	4.091281062	4.29E-05	0.000212413	UP
Garre1	1000.467606	0.494294909	0.120984637	4.085600619	4.40E-05	0.000217323	UP
Cggbp1	3224.334057	0.249114887	0.061004048	4.08357963	4.43E-05	0.000218954	UP
Cct6a	14974.19599	0.184492122	0.045232803	4.078724049	4.53E-05	0.000223395	UP
Ythdf1	6259.879505	0.222312229	0.054521156	4.077540657	4.55E-05	0.000224444	UP
A530040E14Rik	132.3201096	0.792687648	0.19446866	4.076171705	4.58E-05	0.000225585	UP
Iqcb1	428.9739788	0.513902839	0.126233413	4.071052416	4.68E-05	0.000230507	UP
Smg7	4392.43249	0.263412621	0.064709098	4.07072005	4.69E-05	0.000230742	UP
Cdc73	2351.012918	0.337048642	0.082849564	4.068200558	4.74E-05	0.000233156	UP
Dusp18	963.3802784	0.397676257	0.097800772	4.066187283	4.78E-05	0.000235053	UP
Soat1	8366.917606	0.24481363	0.060208134	4.066122175	4.78E-05	0.000235053	UP
Tnfrsf12a	1026.670521	0.404854605	0.099648757	4.062816404	4.85E-05	0.000238215	UP
Hsp90ab1	70005.8931	0.179170364	0.044103796	4.062470392	4.86E-05	0.000238472	UP
Metap1	2999.899246	0.238181592	0.058659576	4.060404236	4.90E-05	0.000240495	UP
Yipf4	1327.710948	0.299068165	0.073675694	4.059251393	4.92E-05	0.000241489	UP
Ncdn	4850.547328	0.239976097	0.059133135	4.058233933	4.94E-05	0.000242446	UP
Supt16	5390.075395	0.273151944	0.067339783	4.056323485	4.99E-05	0.000244337	UP
Rprd1a	981.6522265	0.353066013	0.087059282	4.055466643	5.00E-05	0.000245136	UP
Ckap5	6029.993462	0.262413608	0.064731401	4.05388427	5.04E-05	0.000246502	UP
Zfp382	385.323289	0.56899001	0.140363088	4.05370114	5.04E-05	0.000246595	UP
Fem1c	1815.485013	0.346830181	0.085666142	4.048626144	5.15E-05	0.000251496	UP
Erdr1	682.3105304	0.482199351	0.119182226	4.045899861	5.21E-05	0.000254134	UP
Rin3	1206.281434	0.348068053	0.086063095	4.044335763	5.25E-05	0.000255631	UP
Clasp1	1916.497336	0.283534358	0.070176801	4.040286168	5.34E-05	0.000259876	UP
Tnfsf18	199.4887747	0.680141326	0.16846303	4.037332846	5.41E-05	0.000262852	UP
Kpna1	3714.869202	0.259568791	0.064341594	4.034230058	5.48E-05	0.000266029	UP
Exoc5	2389.339769	0.334336485	0.082877911	4.034084358	5.48E-05	0.000266087	UP
Chst11	1986.65618	0.260094714	0.064500566	4.032440789	5.52E-05	0.000267741	UP
Shd	17.35506302	2.719752951	0.674932899	4.029664212	5.59E-05	0.000270793	UP
Igf2r	1055.319014	0.381777996	0.094775338	4.028241975	5.62E-05	0.00027224	UP
Mib1	4914.807972	0.319077004	0.079228013	4.027325599	5.64E-05	0.000273194	UP
Zdhhc6	4693.747485	0.231139295	0.057411988	4.025976132	5.67E-05	0.000274546	UP
Hmgn5	1228.086843	0.361319499	0.089810725	4.023121932	5.74E-05	0.000277232	UP
Vav3	1575.574925	0.297083394	0.073864607	4.021999223	5.77E-05	0.000278336	UP
Rpl17-ps3	3579.021199	0.261871959	0.065144824	4.019842911	5.82E-05	0.000280784	UP
Nsmce2	1373.254279	0.293936472	0.073127334	4.019515747	5.83E-05	0.000281062	UP
Gins3	1561.282837	0.304870735	0.075913309	4.016038044	5.92E-05	0.0002849	UP
Eif2a	3139.516829	0.243407145	0.060684292	4.011040374	6.05E-05	0.000290768	UP
Hsp90b1	20004.05593	0.191816241	0.047837762	4.009724394	6.08E-05	0.000292162	UP
Myo5a	10851.58424	0.264634981	0.066024108	4.008156835	6.12E-05	0.000293991	UP
Strn3	2385.453517	0.321575247	0.08054022	3.992728706	6.53E-05	0.000312435	UP
Cryba4	29.04176037	1.722911722	0.431620698	3.991726371	6.56E-05	0.000313635	UP
Gm16286	5197.85059	0.232430742	0.058278162	3.988299101	6.65E-05	0.000318075	UP
Gm34643	381.2760555	0.482105699	0.120917222	3.987072247	6.69E-05	0.000319438	UP
Blzf1	1099.75571	0.342607309	0.08593858	3.986653133	6.70E-05	0.000319784	UP
Gdi2	14742.75207	0.193901937	0.048657062	3.98507289	6.75E-05	0.000321793	UP
Nvl	3579.602317	0.267426515	0.067156699	3.982127187	6.83E-05	0.000325424	UP
Zbed6	138.8303053	0.949454672	0.238469566	3.981450077	6.85E-05	0.000326096	UP
Cables2	1918.020994	0.261574752	0.065716671	3.980340892	6.88E-05	0.000327365	UP
Zfp607a	232.2363464	0.829847122	0.208574668	3.978657287	6.93E-05	0.000329432	UP
Rab5a	1764.42249	0.292377684	0.07349324	3.978293567	6.94E-05	0.000329807	UP
Lipn	2356.100447	0.274318772	0.068971564	3.977273493	6.97E-05	0.000330951	UP
Zcchc7	803.7937556	0.36967354	0.092948404	3.977190844	6.97E-05	0.000330951	UP
Prkab2	374.7356245	0.502303042	0.126337151	3.97589338	7.01E-05	0.0003325	UP
Nol8	2224.150896	0.310243228	0.078075365	3.973637901	7.08E-05	0.000335142	UP
Olfr132	64.69088551	1.18797354	0.299118159	3.971586155	7.14E-05	0.000337778	UP
Tra2b	6766.475069	0.20410798	0.051448872	3.967200315	7.27E-05	0.000343784	UP
Ctsb	99459.90577	0.166557205	0.042000216	3.96562734	7.32E-05	0.000345924	UP
Herc1	4181.086991	0.319158945	0.080502931	3.96456305	7.35E-05	0.000347336	UP
Psmb2	3777.781142	0.21706958	0.054758758	3.964107112	7.37E-05	0.000347865	UP
F7	46.65142704	1.315834273	0.332007882	3.963262151	7.39E-05	0.000348827	UP
Gm2981	171.1439612	0.746387274	0.188349692	3.962774059	7.41E-05	0.000349405	UP
Irgm1	744.4238064	0.396107564	0.099961684	3.962593941	7.41E-05	0.000349533	UP
Gm14963	60.62150939	1.265809674	0.319481483	3.962075246	7.43E-05	0.000350157	UP
Eif3j2	1145.371557	0.402273917	0.101556752	3.961075063	7.46E-05	0.00035149	UP
Traf6	1495.326939	0.320292196	0.08089382	3.95941491	7.51E-05	0.000353668	UP
Syne1	4889.686817	0.363351231	0.091840461	3.956330645	7.61E-05	0.000357985	UP
Canx	18758.78614	0.219703112	0.05553991	3.955770034	7.63E-05	0.000358686	UP
Rbpj-ps3	2788.488437	0.38320043	0.096921614	3.953714911	7.69E-05	0.000361189	UP
Six5	108.8350044	0.986729155	0.249607612	3.95312125	7.71E-05	0.0003617	UP
Abcb7	2755.110481	0.335665727	0.08494321	3.951648732	7.76E-05	0.000363755	UP
Plekhf2	889.5567121	0.365158736	0.092408271	3.951580659	7.76E-05	0.000363755	UP
Riok1	1206.078524	0.33324398	0.084347205	3.950859784	7.79E-05	0.000364571	UP
Rcl1	2529.686569	0.248742415	0.063064645	3.944245083	8.01E-05	0.000374058	UP
Zfp948	338.3290964	0.530040741	0.13443465	3.942739013	8.06E-05	0.000376143	UP
Prss56	33.58691101	1.82312459	0.462406263	3.942690084	8.06E-05	0.000376143	UP
Odf2l	1080.729472	0.33705769	0.085507253	3.941860804	8.09E-05	0.000377215	UP
Zfp930	524.3396665	0.428026176	0.108608958	3.940984076	8.11E-05	0.000378306	UP
Agpat5	2725.018378	0.255007887	0.064737966	3.939077845	8.18E-05	0.000381031	UP
Atxn2l	9958.691627	0.225168249	0.057202083	3.936364516	8.27E-05	0.000384919	UP
Cgas	2887.079232	0.277314591	0.070474586	3.934958759	8.32E-05	0.00038703	UP
Dennd5a	2071.41907	0.27537146	0.070079845	3.929395986	8.52E-05	0.000395638	UP
Vps41	1995.008083	0.266403313	0.067903666	3.923253737	8.74E-05	0.000405244	UP
Nkapd1	1050.763278	0.336031009	0.085686611	3.921627942	8.80E-05	0.000407677	UP
Klhl7	887.8266495	0.380541838	0.097150746	3.917024344	8.96E-05	0.000414745	UP
Slc24a5	2025.371112	0.257205018	0.065682474	3.915885025	9.01E-05	0.000416391	UP
Ercc6l	2056.398299	0.267188881	0.068255743	3.914525991	9.06E-05	0.000418422	UP
Psmd10	1959.867583	0.289319882	0.074026996	3.908302336	9.29E-05	0.000428695	UP
Scamp1	1787.127492	0.308560654	0.078964614	3.907581391	9.32E-05	0.000429812	UP
Tec	1714.667904	0.28885248	0.073943636	3.906387271	9.37E-05	0.000431776	UP
Rnf6	4159.845696	0.227706556	0.058299422	3.905811544	9.39E-05	0.000432641	UP
Parp9	797.1302225	0.402531495	0.103071039	3.905379239	9.41E-05	0.000433251	UP
Tcea1	2811.562921	0.287498155	0.073626336	3.904827655	9.43E-05	0.00043391	UP
Dip2c	1786.919179	0.359127158	0.091993861	3.903816575	9.47E-05	0.000435563	UP
AW549877	2025.453363	0.399977649	0.102534912	3.90089232	9.58E-05	0.000440691	UP
Gtf2a1	3318.471137	0.276930115	0.071019156	3.899372101	9.64E-05	0.000443163	UP
Klhl11	386.8045744	0.566220174	0.145208688	3.899354663	9.64E-05	0.000443163	UP
Diaph3	1257.077492	0.320158798	0.082210394	3.894383468	9.84E-05	0.000451836	UP
Rhbdd1	1478.122241	0.317092669	0.081501583	3.890632055	1.00E-04	0.000458012	UP
Mtrex	3153.188349	0.246874227	0.063552989	3.88454157	0.000102523	0.000468583	UP
Pkn2	2258.761194	0.299131348	0.077081401	3.880720157	0.000104148	0.00047547	UP
Ppp4r3a	3726.144324	0.296440026	0.076409412	3.879627132	0.000104617	0.000477211	UP
Noc2l	11146.23092	0.18691654	0.04817987	3.879556762	0.000104647	0.000477211	UP
Ampd2	4705.008221	0.219541009	0.056607409	3.878308732	0.000105185	0.000479485	UP
Bri3	3921.306512	0.250522078	0.064610551	3.877417424	0.000105571	0.000481063	UP
Cyp4v3	654.612398	0.382779547	0.098775701	3.875239994	0.00010652	0.000485021	UP
Tomm70a	7224.775541	0.229838899	0.059312778	3.875031731	0.000106611	0.000485253	UP
Man1a2	2463.603111	0.273115262	0.070483791	3.874866248	0.000106683	0.000485401	UP
St18	293.050179	0.547920771	0.141557445	3.870660217	0.000108541	0.000493113	UP
Zfp280d	547.0971407	0.432304738	0.111695863	3.870373758	0.000108669	0.000493508	UP
Ddb1	26158.31044	0.176501942	0.045701556	3.86205542	0.000112437	0.000509286	UP
Stxbp5	3908.583848	0.269101206	0.069692126	3.861285632	0.000112792	0.000510703	UP
A430057M04Rik	362.1170851	0.507358089	0.131622339	3.85465032	0.000115895	0.00052358	UP
Pstpip2	71.89905235	1.294064809	0.335799402	3.85368408	0.000116354	0.00052526	UP
Shq1	1205.418146	0.320861785	0.083309135	3.851459801	0.000117416	0.00052966	UP
Cdk5r1	106.084938	0.919129184	0.238700417	3.850555411	0.00011785	0.000531225	UP
Slc9a4	1105.984801	0.419398636	0.109044236	3.846133011	0.000119997	0.000540096	UP
Bptf	3840.512196	0.305659051	0.079503942	3.844577304	0.00012076	0.000543332	UP
Cep43	1863.515912	0.273187369	0.07109295	3.842678744	0.000121699	0.000547148	UP
Agmo	219.4735825	0.64138444	0.166944597	3.841899952	0.000122086	0.000548684	UP
Stt3a	11582.5326	0.195433726	0.050882626	3.840873426	0.000122597	0.000550575	UP
Uqcrc2	5845.277529	0.202937905	0.052861759	3.839030482	0.000123521	0.000554313	UP
Tlk2	1241.765788	0.301046366	0.078460589	3.83691186	0.000124591	0.000558585	UP
Lgals3bp	4725.161478	0.207530496	0.054088456	3.836872274	0.000124611	0.000558585	UP
Supt6	6446.589829	0.195798416	0.051053348	3.835172875	0.000125476	0.000562253	UP
Nploc4	6429.704226	0.191736335	0.050004137	3.834409418	0.000125866	0.000563794	UP
Noc4l	3431.282001	0.238016224	0.06207686	3.834218158	0.000125964	0.000564024	UP
Eya3	3568.68113	0.22923231	0.059792615	3.833789699	0.000126184	0.000564799	UP
Rab43	117.5392562	0.91311291	0.238186238	3.833609027	0.000126277	0.000565006	UP
Mysm1	2190.174145	0.333203489	0.087038121	3.828247727	0.000129059	0.000576765	UP
Zfp146	1361.233815	0.295364007	0.077172227	3.827335508	0.000129538	0.000578529	UP
Lnx2	2130.161539	0.247852631	0.064799197	3.824933702	0.000130807	0.000583768	UP
Lrba	1764.979075	0.313579152	0.082004258	3.823937448	0.000131337	0.000585633	UP
Bpnt2	3556.716767	0.260896807	0.068228158	3.823887573	0.000131364	0.000585633	UP
Gm6325	218.4335806	0.631206806	0.165069891	3.82387606	0.00013137	0.000585633	UP
Eif2b3	3290.644628	0.225947468	0.059095803	3.823409755	0.000131619	0.000586526	UP
Dnaaf5	2241.108435	0.240280662	0.062877458	3.821411808	0.00013269	0.000590865	UP
Ankrd17	10188.02761	0.545132164	0.142830175	3.816645645	0.000135278	0.000601507	UP
Mtx3	931.243103	0.41061884	0.107620582	3.815430388	0.000135946	0.000604253	UP
Mcm10	3581.419372	0.231542451	0.060687482	3.815324703	0.000136004	0.00060429	UP
Ifi203	748.340522	0.402169311	0.105415225	3.81509702	0.000136129	0.000604626	UP
Zranb2	4173.237935	0.23699212	0.062164127	3.812361427	0.000137645	0.000610912	UP
Ube2q2	1435.60383	0.302044415	0.07943264	3.802522676	0.00014323	0.000633148	UP
Hectd2	418.6140451	0.575543303	0.151533002	3.798138315	0.000145787	0.000643981	UP
Gm8995	1867.969831	0.396087585	0.104323214	3.796734881	0.000146614	0.0006474	UP
Cd86	1778.723121	0.273205155	0.071977617	3.795696024	0.00014723	0.000649881	UP
Ttc37	1840.075339	0.312915158	0.082466963	3.79443046	0.000147983	0.000652966	UP
Dazap2	6925.86125	0.192585483	0.050815109	3.78992561	0.000150692	0.000663412	UP
Pibf1	465.8871895	0.494174339	0.130393876	3.789858502	0.000150733	0.000663412	UP
Immt	9000.010508	0.20070644	0.052990358	3.787602992	0.000152108	0.000668733	UP
Nup62	4490.393675	0.202518842	0.053491879	3.785973609	0.000153108	0.000672155	UP
Krr1	1844.30535	0.259583338	0.06857761	3.785249143	0.000153555	0.000673873	UP
Ube2n	3338.944349	0.221829503	0.058635259	3.78321009	0.000154819	0.000678928	UP
Setd1a	1632.953681	0.285063942	0.075419449	3.77971391	0.000157009	0.000687785	UP
Osbpl9	5215.478959	0.20659903	0.054677934	3.778471759	0.000157794	0.000690725	UP
Serpinb9b	1135.853456	0.320823735	0.084923392	3.777801721	0.000158219	0.000692336	UP
Id3	4547.341034	0.221758909	0.058744336	3.77498366	0.000160018	0.000699452	UP
Maoa	2372.534392	0.235765903	0.06246527	3.774351757	0.000160424	0.000700974	UP
Prrc2c	12670.06273	0.544517314	0.144438805	3.769882448	0.000163324	0.000712363	UP
Appl1	1142.267918	0.38166226	0.101257046	3.769241496	0.000163744	0.000713937	UP
Celsr1	414.99578	0.45868192	0.121694917	3.769113231	0.000163829	0.000714047	UP
Eml5	524.2935462	0.507857894	0.134758741	3.768645271	0.000164136	0.000714873	UP
Htt	5481.287896	0.263586478	0.069949683	3.768229792	0.000164409	0.000715807	UP
Tmem33	3146.214757	0.284899875	0.07568126	3.764470542	0.000166902	0.000725878	UP
Cd164	5293.276555	0.269361161	0.071593842	3.76235098	0.000168324	0.000731535	UP
Dcp1a	1914.2226	0.300896126	0.079990403	3.761652826	0.000168794	0.000733054	UP
Cct8	13497.42613	0.174460515	0.046389106	3.76080785	0.000169365	0.000735272	UP
Selenof	6453.77878	0.205562995	0.054688748	3.758780428	0.000170744	0.000740989	UP
Zfp638	2974.927182	0.328614078	0.08748502	3.756232525	0.00017249	0.000748117	UP
Atl2	2268.227459	0.273159439	0.072722187	3.75620497	0.000172509	0.000748117	UP
Gnptab	4179.996797	0.25281598	0.067381295	3.752020194	0.000175415	0.00075936	UP
Pkp2	873.9688484	0.342599539	0.091375431	3.749361675	0.000177285	0.000766907	UP
Sncaip	91.87064822	0.885759115	0.236419586	3.746555566	0.000179279	0.000774704	UP
Cnot6l	3492.14111	0.2751161	0.073445514	3.745853035	0.000179782	0.000776322	UP
Ltn1	3493.930322	0.274635225	0.073370418	3.743132891	0.00018174	0.000784498	UP
Trip10	1053.699852	0.317724452	0.084900919	3.742296981	0.000182346	0.000786833	UP
Rps6ka3	2701.080011	0.275391339	0.073600364	3.741711636	0.000182771	0.000788388	UP
Dennd4c	3039.924399	0.353786733	0.094622355	3.73893393	0.000184802	0.000796299	UP
Rnf115	2352.75301	0.230471794	0.061657332	3.737946255	0.00018553	0.000798581	UP
Slfn9	3404.84543	0.275507037	0.073731542	3.736623837	0.000186508	0.000801936	UP
Ythdc2	1272.978857	0.38294249	0.102742942	3.727190228	0.000193626	0.000830189	UP
Htra1	81.080327	0.974834793	0.261573473	3.7268106	0.000193918	0.000831146	UP
Hmmr	3285.735514	0.265214564	0.071174799	3.726242558	0.000194355	0.000832726	UP
Sec31a	7283.428048	0.21277807	0.057151239	3.723070124	0.000196815	0.000841914	UP
Smc2	7427.022866	0.259711072	0.069772997	3.722229005	0.000197472	0.000844288	UP
Zwint	3802.664383	0.21705987	0.058320808	3.721825466	0.000197788	0.000845042	UP
Cars	3050.13435	0.229759442	0.061755185	3.720488285	0.000198838	0.000848794	UP
Cpne3	2644.540042	0.369245705	0.099247856	3.720440124	0.000198876	0.000848794	UP
Ctdp1	1952.048795	0.265846724	0.071476448	3.719361159	0.000199727	0.000852128	UP
Steep1	1861.701372	0.249617101	0.067146274	3.71751232	0.000201194	0.000857782	UP
Kat7	3581.546411	0.288336354	0.077611818	3.715108885	0.000203116	0.000865368	UP
Ddx18	4053.833003	0.244498452	0.065839615	3.713546216	0.000204375	0.00087012	UP
Farsb	3823.194662	0.213377532	0.057461519	3.713398753	0.000204494	0.000870321	UP
Sp8	149.4340976	0.701034648	0.188862292	3.71188257	0.000205723	0.000874938	UP
Mfsd4a	683.5171954	0.39823424	0.107300373	3.711396614	0.000206119	0.000876312	UP
Senp6	1612.620751	0.280747869	0.075711602	3.708122162	0.000208802	0.000886476	UP
Med23	2095.874852	0.251078988	0.067757766	3.705538171	0.000210942	0.000894936	UP
Tmem123	2475.805889	0.257475742	0.06948572	3.705448294	0.000211017	0.00089494	UP
Zup1	438.7838731	0.501931342	0.135601809	3.701509197	0.000214321	0.000907654	UP
Cask	587.5751415	0.397919446	0.107555796	3.699655995	0.000215892	0.000913413	UP
Cenpp	203.600545	0.608942759	0.164598807	3.699557539	0.000215976	0.000913413	UP
Cdk9	2993.845356	0.232865742	0.062988061	3.696982246	0.000218178	0.00092176	UP
Hadhb	4445.212743	0.212010312	0.05737956	3.694875194	0.000219995	0.000929114	UP
Ubqln1	6461.842839	0.200656541	0.054317349	3.694151936	0.000220622	0.000931113	UP
Herc6	402.5233138	0.482236402	0.130582551	3.692962015	0.000221657	0.000934968	UP
Sec63	3472.547052	0.263386174	0.071321833	3.692924914	0.000221689	0.000934968	UP
Ube2h	1304.804046	0.318227257	0.086187601	3.692262632	0.000222268	0.000936755	UP
Erp44	2531.238982	0.23877599	0.064704317	3.690263646	0.000224022	0.000942836	UP
Tasor	475.766965	0.506137629	0.137207076	3.688859524	0.000225262	0.000947725	UP
Herpud2	1052.367231	0.340512958	0.092336611	3.687735082	0.000226259	0.000951591	UP
Myh10	3241.673058	0.256037973	0.069480186	3.685050214	0.000228658	0.000961012	UP
Mrps30	1189.849993	0.291094842	0.079032405	3.683234008	0.000230294	0.000967217	UP
Il10rb	2207.914361	0.24433403	0.066344834	3.682789102	0.000230696	0.000968572	UP
Wbp4	1155.136008	0.285439408	0.077520946	3.682093961	0.000231326	0.000970881	UP
Ahr	195.6675045	0.629745381	0.171068188	3.681253594	0.00023209	0.000973413	UP
Prex1	10039.8329	0.190463445	0.051759273	3.679793669	0.000233423	0.000977987	UP
Septin8	5431.502082	0.205182355	0.055760765	3.679690491	0.000233517	0.000978045	UP
Tulp4	5076.761331	0.267292867	0.072669643	3.678191574	0.000234894	0.000983209	UP
Dnmt3a	7297.952618	0.182381777	0.049584909	3.678171069	0.000234912	0.000983209	UP
Nop56	7351.077709	0.182817709	0.049705957	3.677983887	0.000235085	0.000983591	UP
Banp	476.4387131	0.410571471	0.111693598	3.675872896	0.000237038	0.000991077	UP
Wdr75	3087.793875	0.219777336	0.059810595	3.67455524	0.000238264	0.000995862	UP
Taok1	4272.764828	0.343326015	0.093499083	3.671972005	0.000240686	0.001005291	UP
Ap3s1	2053.340684	0.266749337	0.072725678	3.667883824	0.000244566	0.001020443	UP
Zfand3	2729.952342	0.235318016	0.064209622	3.664840361	0.000247493	0.001031944	UP
Ino80	2054.465191	0.262197963	0.071566229	3.663710734	0.000248588	0.00103544	UP
Zfp143	684.4340245	0.350972957	0.095820583	3.66281383	0.00024946	0.001038716	UP
Zdhhc2	654.1300596	0.433290839	0.118526656	3.655640441	0.000256541	0.001065637	UP
Sdcbp2	51.13480535	1.231028167	0.33679593	3.655115925	0.000257066	0.001067109	UP
Ano6	5048.191242	0.228064728	0.062396123	3.655110555	0.000257071	0.001067109	UP
Nckap1l	7169.402622	0.220371864	0.060309066	3.654042088	0.000258144	0.001071196	UP
Pnisr	2592.55555	0.253561481	0.069398818	3.653685885	0.000258502	0.001072316	UP
Pum1	2702.417034	0.255220231	0.069941703	3.64904228	0.00026322	0.001090392	UP
Gm22748	21.89473365	1.843033329	0.505338577	3.647125733	0.00026519	0.00109668	UP
Cep70	878.512209	0.348687608	0.095639666	3.64584719	0.000266512	0.001101396	UP
Pdp2	772.0284689	0.324464562	0.089034436	3.644259184	0.000268163	0.001107463	UP
Atad1	5474.225379	0.248504825	0.068231839	3.642065471	0.000270459	0.001115873	UP
Filip1l	2083.887243	0.235624558	0.064744195	3.639315575	0.000273364	0.001127404	UP
Rdx	5590.946342	0.20768996	0.057077955	3.638707095	0.00027401	0.001129686	UP
Morf4l2	6796.757808	0.179579415	0.049457454	3.630987849	0.000282338	0.001162046	UP
Mettl6	1119.994288	0.311853838	0.086032328	3.624844809	0.000289135	0.001188002	UP
Zfp119a	103.8158232	0.86750064	0.239355322	3.6243215	0.000289721	0.001190006	UP
Trpm7	3452.810679	0.30240395	0.083451045	3.623728759	0.000290386	0.001192334	UP
Plaa	6021.87617	0.182548551	0.050502479	3.614645388	0.000300759	0.001232004	UP
Wdr45b	2658.152554	0.237339726	0.065723128	3.611205606	0.000304777	0.001247619	UP
Gk	2757.638849	0.253843859	0.07034537	3.608536828	0.000307929	0.001259671	UP
Lars	5782.183145	0.200448244	0.05555203	3.60829739	0.000308213	0.001260408	UP
Dab2	14657.07765	0.19701071	0.054606466	3.607827493	0.000308772	0.001262267	UP
Tmed7	8411.604661	0.218463061	0.060574337	3.60652832	0.000310321	0.001268173	UP
Epb41l2	3394.210266	0.219434741	0.060899001	3.603256845	0.000314255	0.001282951	UP
Zfp518a	2508.717179	0.344693653	0.09567798	3.60264349	0.000314997	0.00128555	UP
Celf1	7173.901882	0.241785322	0.067162204	3.600020661	0.000318192	0.001297254	UP
Mrpl1	2158.31975	0.275760332	0.076601416	3.599937786	0.000318293	0.001297254	UP
Smc1a	6456.351038	0.189051096	0.052523722	3.599346865	0.000319017	0.001299331	UP
Rpl10	23692.58255	0.174238801	0.048491529	3.593180155	0.000326667	0.001325586	UP
Msl2	1933.70524	0.258208336	0.071893407	3.59154402	0.000328725	0.001333491	UP
Slc49a4	204.5301926	0.583242437	0.16245197	3.590245381	0.000330367	0.001339704	UP
Vwf	2171.260338	0.321211223	0.089477406	3.589858451	0.000330858	0.001341246	UP
Mycl	405788.3758	0.150526423	0.041960282	3.587354866	0.00033405	0.001351925	UP
Snrnp48	1414.220387	0.301119789	0.084013578	3.584180045	0.000338139	0.001367561	UP
Phf20l1	3993.221753	0.250688368	0.069971498	3.582721209	0.000340033	0.001372933	UP
Slc7a8	6359.984266	0.199449796	0.055701196	3.580709404	0.000342663	0.001383088	UP
Luc7l3	4802.617671	0.237879307	0.066528942	3.575576286	0.000349457	0.001406299	UP
Kdm5a	4437.278738	0.274172691	0.076716331	3.573850383	0.00035177	0.001414666	UP
Slc35f5	666.1326932	0.361894771	0.101267475	3.573652542	0.000352036	0.001415266	UP
Utrn	1212.367039	0.332053472	0.092935161	3.572958507	0.000352971	0.001418084	UP
Bod1l	2841.032129	0.349308335	0.097768075	3.572826147	0.000353149	0.001418331	UP
Usp1	12473.33096	0.172707814	0.048356078	3.57158441	0.000354828	0.00142413	UP
Reep3	3155.216559	0.229899406	0.064373482	3.571337124	0.000355163	0.001425003	UP
Arfrp1	2574.335468	0.256225832	0.07178593	3.569304363	0.00035793	0.001434681	UP
Kdm7a	819.6467594	0.457729405	0.128255726	3.568880868	0.000358509	0.001436526	UP
Pus7	1515.613124	0.256613475	0.071968266	3.565647576	0.000362959	0.001452435	UP
Lin9	1313.040397	0.290740993	0.081555696	3.564937918	0.000363942	0.001455409	UP
Prr7	18.17317032	2.214161502	0.622111932	3.559104704	0.000372121	0.001483711	UP
Kitl	2487.93776	0.252332044	0.070901644	3.558902567	0.000372408	0.001484365	UP
Mbtps2	1932.220409	0.284650906	0.080022564	3.557133024	0.000374924	0.001493905	UP
Usp36	2353.164422	0.226884618	0.063796949	3.556355297	0.000376035	0.00149784	UP
Stx6	1561.296719	0.296596994	0.083447351	3.5543009	0.000378985	0.001508498	UP
Pak1ip1	2765.812117	0.221871073	0.062424476	3.554232061	0.000379085	0.001508498	UP
8030462N17Rik	896.4819869	0.345772418	0.097361759	3.551419171	0.00038316	0.001523214	UP
Plcb2	1400.772303	0.290983141	0.081969726	3.549885482	0.000385399	0.001531613	UP
AI506816	514.9350351	0.984437774	0.277391981	3.548904943	0.000386837	0.001536678	UP
Suz12	5079.490808	0.24786947	0.069846838	3.548757212	0.000387054	0.001536678	UP
Trak1	5778.276263	0.198337465	0.055914024	3.547186377	0.000389369	0.001544353	UP
Cops8	3323.383753	0.205273156	0.057906044	3.544934878	0.00039271	0.001557095	UP
Psmd14	3227.992834	0.214294768	0.060470659	3.543780954	0.000394433	0.001562903	UP
Ddx39b	7019.591157	0.18298457	0.051710125	3.538660405	0.000402163	0.001592491	UP
Pde7b	397.7783648	0.479805676	0.135607263	3.538200429	0.000402864	0.001594747	UP
Sh3glb1	3406.591763	0.245636412	0.06944344	3.537215483	0.00040437	0.001598618	UP
Cpsf7	4020.388177	0.198706846	0.056185637	3.536612855	0.000405293	0.001601226	UP
Snx16	145.3349904	0.732557943	0.207162103	3.536158074	0.000405992	0.001603462	UP
Pak2	5707.920025	0.248287885	0.070302406	3.531712512	0.000412878	0.001629067	UP
Ipo13	6664.061391	0.180548531	0.051139282	3.530525378	0.000414735	0.001634267	UP
Ralgapa1	1482.832424	0.350375053	0.099294559	3.528643033	0.000417696	0.0016454	UP
Nnat	154.0796693	0.855500724	0.242566225	3.52687487	0.000420495	0.001655351	UP
Cldnd1	920.4402298	0.313671956	0.089010919	3.523971665	0.00042513	0.001672508	UP
Selenok	1353.317247	0.261551552	0.07435019	3.517833016	0.000435086	0.001708904	UP
Mast1	171.2547144	0.641948004	0.182539725	3.516757806	0.000436852	0.001715285	UP
Gmeb1	1001.396348	0.315809745	0.090000763	3.508967421	0.00044985	0.001764035	UP
Tmod1	1191.859459	0.295760598	0.084319441	3.50762047	0.000452134	0.001771843	UP
Rbm12b2	516.3945772	0.459341468	0.13099859	3.506461158	0.000454108	0.00177843	UP
Sypl	2787.757377	0.232060875	0.066184571	3.506268484	0.000454437	0.001779143	UP
Bcap29	1806.127708	0.267604527	0.076329729	3.5059017	0.000455063	0.001781021	UP
Ap4b1	79.00314499	0.919783307	0.262421044	3.504990659	0.000456623	0.00178655	UP
Btaf1	5253.990909	0.27430383	0.078302064	3.50314943	0.000459791	0.001797785	UP
Snhg6	673.3504023	0.374696107	0.106997158	3.501925774	0.000461908	0.001805479	UP
Prkg2	162.6884917	0.646131474	0.184542246	3.50126591	0.000463054	0.001809372	UP
Per1	1630.39261	0.272138321	0.077916864	3.492675501	0.000478207	0.001863778	UP
Secisbp2	1244.907849	0.267066014	0.076495975	3.491242695	0.000480779	0.0018732	UP
Tbpl1	1202.822733	0.280396977	0.080374502	3.488630952	0.000485501	0.001889774	UP
Heatr9	37.51977321	1.599200834	0.45845508	3.48823888	0.000486213	0.00189194	UP
Repin1	870.7640494	0.311423275	0.089305483	3.487168565	0.000488164	0.001898919	UP
Rabggtb	3231.531885	0.202882873	0.058256197	3.482597277	0.000496575	0.001930399	UP
Aqr	3535.170761	0.242585206	0.069708338	3.480002739	0.000501409	0.001946693	UP
Pias2	2513.949151	0.27897045	0.080173378	3.47958955	0.000502183	0.001949073	UP
Tlr9	1020.215302	0.309803298	0.089054107	3.47882099	0.000503625	0.001954045	UP
Sec23ip	2791.867442	0.221287825	0.06362175	3.478178841	0.000504833	0.001957479	UP
Txnl4a	3210.657069	0.209552988	0.060258375	3.477574473	0.000505972	0.00196127	UP
Ube3a	2591.548437	0.296548375	0.085282455	3.477249513	0.000506586	0.001963021	UP
Mdm4	1887.092334	0.298575984	0.085888838	3.476307175	0.00050837	0.001969303	UP
Arid1b	1137.667141	0.276356034	0.07953912	3.474466834	0.00051187	0.001982227	UP
Ppp6c	2557.078929	0.230580117	0.066377641	3.473761833	0.000513216	0.001986174	UP
Zfp959	224.8652211	0.544296786	0.156753478	3.472310734	0.000515999	0.001995667	UP
Pign	2586.595768	0.240316627	0.069239879	3.470783452	0.000518942	0.002006411	UP
1110051M20Rik	229.2133622	0.526897844	0.152013411	3.466127372	0.000528013	0.002038881	UP
Cdc37l1	2639.604656	0.247495239	0.071409141	3.465876168	0.000528507	0.002040137	UP
Sgpl1	7847.072383	0.185955425	0.053668606	3.464882689	0.000530463	0.002047036	UP
Pex12	641.6405954	0.356715185	0.102964422	3.464450897	0.000531315	0.002049672	UP
Exosc10	8215.158597	0.176761943	0.051044417	3.462904559	0.000534378	0.002060832	UP
Fndc9	38.75146409	1.290760067	0.37276615	3.462653644	0.000534876	0.002062098	UP
Kcnq1ot1	1282.986209	1.229548173	0.355427733	3.459347873	0.000541485	0.002086249	UP
Sfxn1	5256.136006	0.217667602	0.062928254	3.45898045	0.000542224	0.00208777	UP
Cdca4	1897.21841	0.235537811	0.068189995	3.454140294	0.00055205	0.002122906	UP
Haus6	2640.003561	0.258848254	0.074964339	3.45295186	0.000554488	0.002130928	UP
Lsmem2	76.9823222	0.894429726	0.259361234	3.448586795	0.000563528	0.002162928	UP
Psme3	5897.125628	0.176097356	0.051069767	3.448172282	0.000564394	0.002165565	UP
Zfp51	314.5502586	0.454701493	0.132023716	3.444089494	0.000572986	0.002196446	UP
Dym	1338.793398	0.261106113	0.075819257	3.443796777	0.000573607	0.00219813	UP
Mndal	402.2155089	0.433130224	0.125888459	3.440587238	0.000580453	0.002222962	UP
Cramp1	1116.644859	0.313168123	0.091028675	3.440323859	0.000581018	0.002224424	UP
Map3k2	1890.8845	0.346586797	0.100798874	3.438399498	0.000585164	0.002238879	UP
Zfp91	11939.72549	0.217245223	0.063191706	3.437875581	0.000586297	0.002242507	UP
Mrps18b	1172.817851	0.272129899	0.079222839	3.434993022	0.000592569	0.002265068	UP
Zfp770	570.4587653	0.369588717	0.107796479	3.428578751	0.00060675	0.002315624	UP
1700028J19Rik	42.84782586	1.258623012	0.367316233	3.426537954	0.000611328	0.002331627	UP
Nsd3	2736.431955	0.242671047	0.070847619	3.4252534	0.000614226	0.002340755	UP
Ash1l	2717.616619	0.324856534	0.094842521	3.425220351	0.000614301	0.002340755	UP
Zfp81	404.0981908	0.47911253	0.13995141	3.423420535	0.000618383	0.00235409	UP
Eef1e1	2017.265166	0.247749731	0.072372016	3.423280788	0.000618701	0.002354562	UP
Txnl1	5135.307511	0.176933951	0.051697709	3.422471811	0.000620545	0.002359357	UP
Anxa4	7119.259407	0.169083762	0.049455586	3.418901189	0.000628746	0.002389036	UP
Mrps6	610.7254054	0.40475045	0.118404686	3.418365122	0.000629985	0.002392997	UP
Trnt1	2632.080349	0.221979771	0.064979924	3.416128523	0.000635183	0.002411227	UP
Sh3bp4	661.6415549	0.355750608	0.104177215	3.414860045	0.000638148	0.002421725	UP
App	7679.410128	0.166060812	0.04864212	3.413930426	0.000640329	0.002428483	UP
Slc17a8	153.2733533	0.781369857	0.228998554	3.412116989	0.000644604	0.002443932	UP
Mcm4	7002.722204	0.180591639	0.053014185	3.406477726	0.000658069	0.002491864	UP
Rap2b	1466.553675	0.247898073	0.072780783	3.406092424	0.000658999	0.002494604	UP
Nptn	4613.312802	0.187386978	0.055063906	3.403081819	0.000666303	0.002521468	UP
Mtch2	4472.425136	0.178668956	0.052508897	3.402641569	0.000667378	0.002524746	UP
Fpgt	592.4341874	0.385160968	0.113205261	3.402323936	0.000668154	0.002526893	UP
Atg2a	2378.573948	0.216970092	0.063776747	3.402025052	0.000668885	0.00252887	UP
Kif13b	1165.813097	0.269025596	0.079090832	3.401476379	0.000670229	0.002533161	UP
Wrap53	731.5549179	0.329084036	0.096766495	3.400805597	0.000671876	0.002538593	UP
Ccnl2	8021.632575	0.169582819	0.049876399	3.400061405	0.000673707	0.00254472	UP
Sltm	2981.606571	0.20263749	0.059627764	3.398374802	0.000677875	0.002559664	UP
Ppp2r2d	1986.124936	0.249179762	0.073384003	3.39555967	0.000684884	0.002584522	UP
Lrch3	510.9830929	0.408346529	0.120503829	3.388660192	0.00070235	0.002647134	UP
Trmt10a	888.8863395	0.31022494	0.091661476	3.384463725	0.000713174	0.002684592	UP
Ptpn12	3803.422674	0.213741603	0.063174173	3.383370043	0.000716021	0.002693709	UP
Pold3	2202.380603	0.218754742	0.064725088	3.379751931	0.000725513	0.002726803	UP
Dlst	8511.100819	0.162749882	0.048186179	3.377522067	0.000731421	0.002745603	UP
Pik3cb	5248.392257	0.19708881	0.058394822	3.37510766	0.000737868	0.002766378	UP
Rab10	5929.541034	0.199697442	0.059187883	3.37395819	0.000740956	0.002776238	UP
Rab7	9638.87216	0.182133923	0.053993204	3.373274984	0.000742797	0.002782276	UP
Gm5088	488.4316507	0.364304996	0.108005373	3.373026584	0.000743468	0.002783927	UP
Igf2bp2	3003.449293	0.231955207	0.068790456	3.37190973	0.000746489	0.002794378	UP
Errfi1	372.2068393	0.41214048	0.122279657	3.370474628	0.000750388	0.002807239	UP
Plk4	996.4313445	0.369091172	0.109558933	3.368882497	0.000754736	0.002822633	UP
Smc6	3356.531363	0.228000644	0.067682304	3.368689157	0.000755266	0.002823743	UP
Zranb1	1216.048077	0.255149944	0.075822964	3.365074797	0.000765229	0.002857468	UP
Siah1b	528.9319124	0.396845408	0.117946854	3.364612053	0.000766514	0.002860992	UP
Itch	3384.220778	0.253906356	0.075566005	3.360060573	0.000779254	0.002901793	UP
Med12	3399.661712	0.300307017	0.089420448	3.358370759	0.000784034	0.0029178	UP
Dock1	1536.759524	0.248889511	0.074140435	3.357000932	0.000787928	0.002929595	UP
Vbp1	1587.85902	0.308115256	0.09178778	3.356822176	0.000788438	0.002930338	UP
Aak1	4489.799559	0.262582146	0.07822485	3.356761273	0.000788612	0.002930338	UP
Herpud1	1039.821863	0.28496728	0.084909685	3.356122218	0.000790436	0.002936218	UP
Usp25	3143.065069	0.216315815	0.064466807	3.355460336	0.00079233	0.002940884	UP
Ly96	348.2579953	0.470774468	0.140530589	3.349978606	0.000808178	0.002996612	UP
Lsg1	2647.51954	0.22816998	0.068144659	3.348317868	0.000813037	0.003012786	UP
Gbe1	881.5873929	0.368253829	0.110039299	3.346566479	0.000818191	0.003029104	UP
Tbc1d10a	942.4257937	0.312110888	0.093270205	3.346308589	0.000818952	0.003030926	UP
Prcp	1136.407891	0.273392558	0.081701653	3.346230452	0.000819183	0.003030926	UP
Csnk1g1	872.8644975	0.351574746	0.105112068	3.344760999	0.000823535	0.0030461	UP
Cnot6	5789.288824	0.249828931	0.07485293	3.337597197	0.000845062	0.00312001	UP
Utp18	2740.535339	0.217580436	0.0651936	3.337450836	0.000845507	0.003120448	UP
Ncor1	5473.021169	0.225120695	0.067455357	3.337328659	0.000845879	0.003120448	UP
Hgsnat	873.4898231	0.316691964	0.094947356	3.335447939	0.000851621	0.003140401	UP
Clip1	4711.103838	0.203652659	0.061071388	3.334665627	0.00085402	0.003147333	UP
Ddx24	5829.502199	0.181613783	0.054501058	3.332298326	0.000861319	0.003172301	UP
Mis18bp1	1966.714498	0.296782991	0.089066481	3.332151295	0.000861774	0.003173014	UP
Mapk1	7862.724564	0.167309797	0.050217702	3.331689666	0.000863205	0.003176352	UP
Mir22hg	760.0093413	0.328062919	0.098492114	3.330854674	0.000865798	0.003184928	UP
Nbr1	2537.694104	0.244997601	0.073567587	3.330238374	0.000867717	0.003191017	UP
Rab30	117.3453567	0.733943587	0.220441118	3.329431437	0.000870235	0.003195431	UP
Mex3d	484.496343	0.382124771	0.11480212	3.328551517	0.000872989	0.003204571	UP
Cul5	2093.598385	0.240867483	0.072377753	3.327921522	0.000874965	0.003209883	UP
Ier5	4020.952338	0.262942045	0.079016839	3.32767101	0.000875752	0.003211798	UP
Dlg1	2000.313342	0.220529056	0.066279538	3.327256986	0.000877054	0.003214629	UP
Ndufs1	7235.585261	0.176022393	0.052910221	3.326812671	0.000878454	0.003218785	UP
Cct2	13283.7122	0.174050349	0.052319755	3.326665969	0.000878917	0.003219507	UP
Dcaf1	1404.953672	0.270274965	0.081258596	3.326109229	0.000880674	0.00322497	UP
Zfp106	8910.53519	0.199079496	0.059857301	3.325901671	0.00088133	0.003226398	UP
Atp1b3	10946.12865	0.195083561	0.0586576	3.325801927	0.000881646	0.003226578	UP
Babam2	1280.926414	0.262996362	0.079094329	3.325097566	0.000883876	0.003232788	UP
Cul2	2958.089137	0.238948433	0.071875787	3.324463533	0.000885888	0.003238194	UP
Rnpc3	627.6070371	0.336328699	0.101181456	3.324015227	0.000887314	0.003242426	UP
Lrrc40	1571.420557	0.256567508	0.077224556	3.322356548	0.000892606	0.003260781	UP
Dnajc2	4153.17073	0.1915747	0.057692469	3.32061885	0.000898181	0.003279173	UP
Wasl	801.7887343	0.310548904	0.093571776	3.318830913	0.000903951	0.003299246	UP
Mctp1	135.4133562	0.671633062	0.202399441	3.318354329	0.000905495	0.003303886	UP
Cdk8	4472.778666	0.183545633	0.055438575	3.310792785	0.000930321	0.003387329	UP
Raf1	2697.512649	0.267071221	0.080702427	3.309333189	0.000935185	0.003401973	UP
Golgb1	2282.485344	0.253227777	0.07655033	3.307990657	0.000939679	0.003414265	UP
Hdc	91.13239035	0.779648959	0.235705461	3.307725475	0.00094057	0.003416435	UP
Arhgap21	1263.834047	0.266194607	0.080517896	3.306030343	0.000946278	0.003436142	UP
Ndc1	17177.83526	0.166386213	0.050339056	3.30531056	0.000948712	0.003442916	UP
Tpbg	31.52788702	1.438163184	0.435515662	3.302207725	0.00095927	0.003478107	UP
Nap1l1	12748.49225	0.185653292	0.056286358	3.298371011	0.000972475	0.00351967	UP
Tnpo1	10073.20801	0.240729838	0.072990478	3.298099198	0.000973417	0.003522028	UP
Mospd2	997.1200583	0.272304607	0.082576957	3.297585864	0.000975199	0.003527419	UP
Myo1d	7338.134085	0.196322862	0.05953704	3.29749114	0.000975528	0.003527556	UP
Tle3	1083.558536	0.267794113	0.081247185	3.296041755	0.000980574	0.003544749	UP
Polq	1525.704403	0.32343778	0.098159317	3.295028825	0.000984116	0.003554371	UP
Zc3h15	4109.669943	0.197198205	0.059852716	3.294724414	0.000985182	0.003557163	UP
Pikfyve	2076.4122	0.261212312	0.07936927	3.291101339	0.00099796	0.00360008	UP
C230072F16Rik	41.60868985	1.400728731	0.426141856	3.287001056	0.001012605	0.003648567	UP
Cs	17866.11675	0.148838269	0.045361299	3.281173011	0.001033763	0.003722591	UP
Ints8	2251.722038	0.237808473	0.072496623	3.280269653	0.001037079	0.003731207	UP
Fam43a	88.26273255	0.837951642	0.256353606	3.268733583	0.0010803	0.003875203	UP
Ercc6l2	1381.131803	0.256667432	0.078618027	3.264740197	0.001095645	0.003926764	UP
Asah1	2776.126506	0.214088525	0.065597708	3.263658644	0.001099836	0.00393829	UP
Pcyt1a	3274.347224	0.215504936	0.066042021	3.263148703	0.001101817	0.003944218	UP
Gm9320	36.27821978	1.247875854	0.3824412	3.262922125	0.001102698	0.003945043	UP
Usp22	1281.959734	0.278043184	0.085231057	3.262228495	0.0011054	0.003952376	UP
Cul1	3075.769924	0.188733331	0.057946943	3.257002398	0.001125955	0.004019941	UP
Map2k3os	239.1203264	0.503978227	0.154829322	3.255056726	0.001133697	0.0040452	UP
G3bp1	16023.90903	0.152785314	0.046983475	3.251894709	0.001146385	0.004088064	UP
Gm16853	19.06249253	1.70851944	0.52573402	3.249779117	0.001154947	0.004116175	UP
Ap2b1	4976.595365	0.179316674	0.055213673	3.247686057	0.001163476	0.0041417	UP
Magoh	3671.535936	0.195141367	0.060115951	3.246083025	0.001170047	0.004161426	UP
[truncated: 1,889 more rows]
