# Supplementary material for: An integrated multi-omics analysis of identifies distinct molecular characteristics in pulmonary infections of Pseudomonas aeruginosa
Source: PLoS Pathog. 2023 Aug 29;19(8):e1011570. doi: 10.1371/journal.ppat.1011570 (PMC10464988; doi:10.1371/journal.ppat.1011570)
Supplement: S5 Table — (CSV) [file ppat.1011570.s010.csv]

	CC1	CC2	CP1	CP2	CC1	CC2	CC3	CP1	CP2	CP3
Group	ATAC	ATAC	ATAC	ATAC	RNA	RNA	RNA	RNA	RNA	RNA
Ccl3	22.40816696	22.74902218	24.98493119	19.14484667	3550.48982	3865.158949	3832.964936	11719.89744	11427.94108	11747.60682
Tnf	8.77934986	4.400184556	13.52601113	15.35020732	319.8656345	323.7973172	308.7150266	2691.93751	2686.273005	2617.028863
Ralgds	7.548504984	7.809751832	18.29024851	11.11728899	28.93535324	27.45136899	29.79925948	126.8957548	128.1570902	122.3825377
Csrnp1	16.20480547	17.139012	22.45238383	12.00727865	39.00257761	38.81096682	38.98924221	184.9702111	187.4123681	171.9378814
Cxcl10	4.400184556	6.065164012	11.7106403	8.482711509	78.82024099	79.59180968	94.12939824	548.7443544	519.3562958	569.8175508
Ccrl2	12.97687668	16.12519711	22.82863054	27.82294227	46.26570713	49.21555225	56.05789986	1083.924162	1073.565891	1098.995312
Cxcl2	21.00443436	21.24357277	40.34379919	39.87911875	170.1651896	170.3447148	163.7905849	2533.57413	2558.693975	2559.304875
Nfkbiz	12.08688702	10.18308247	12.94148518	14.46021765	57.75339691	62.70647773	64.37520757	213.9259342	213.0369749	214.8315873
Maff	13.49061963	12.97687668	18.29024851	12.89726832	21.37317794	23.48367863	19.79135008	127.1700937	134.2177691	127.7558945
Plk2	14.38060929	17.139012	18.29024851	20.92482599	351.1352851	362.5659071	370.9915502	915.7219752	903.5339076	910.8062514
Irs2	5.254782715	6.065164012	9.293092805	13.75186647	19.10790096	21.53094927	23.2180022	85.31343711	92.54287532	87.07222833
Ptgs2	8.403103143	6.32641086	9.293092805	13.75186647	99.20490648	117.2690839	136.8730203	588.3267797	562.2176347	565.6009354
Il1rn	4.913927502	6.32641086	16.20480547	14.46021765	47.10218098	54.00443594	56.90138755	175.4833153	171.9945474	183.5921477
Tnfaip3	7.548504984	10.85604214	14.38060929	13.75186647	43.71526067	51.34082097	52.71249558	153.6606005	148.9607938	158.5788652
Kdm6b	9.293092805	10.85604214	8.403103143	16.28441384	11.64649239	13.57338705	13.81264996	45.61824515	45.12934749	45.80794196
Tnfrsf1b	9.293092805	11.11728899	17.05940363	18.25485701	370.6977418	396.9927017	425.1596567	895.9100941	891.529173	896.5992619
Ndrg1	20.92482599	22.74902218	24.39157988	17.35604198	30.01736729	30.80283731	29.87789614	77.56024385	78.85398272	82.55519899
Marcksl1	4.400184556	3.58980326	10.18308247	8.482711509	533.1277353	498.1712997	486.7208538	1309.382028	1281.089451	1313.246454
Pim1	10.52393768	14.7214645	12.05149552	15.35020732	84.7056603	77.56451846	83.56887201	214.93259	231.0399971	218.3310248
Pde4b	26.59209739	22.82863054	22.45238383	25.21078654	50.76305281	54.14155485	57.9428233	121.2583689	120.8350143	126.7657491
Btg1	15.61145416	15.31481581	16.54566069	17.35604198	51.78511983	51.2492036	54.72782515	120.0492562	126.9265458	126.9189416
Gucy2g	7.548504984	5.803917164	12.60062996	12.00727865	1.346234502	0.951011289	1.029610631	18.41644687	17.51323351	19.26248379
Ccl5	7.34264857	6.658515322	12.05149552	8.482711509	276.4708909	285.5937195	280.6827483	703.4898342	726.912924	808.6901843
Zfand5	18.29024851	18.96320818	26.25999293	22.48777533	78.69490782	79.69351517	82.15873112	169.5216361	165.4270436	162.0268964
Sqstm1	13.86686634	18.29024851	16.20480547	15.35020732	626.0785557	616.0272192	605.2278227	1260.746086	1258.7542	1316.542281
Dusp1	17.32065048	16.20480547	19.22445503	16.28441384	88.90458421	88.0118756	84.95543118	202.8133504	211.0098693	202.2014239
Stx11	7.809751832	9.372701171	20.11444469	12.00727865	9.231116685	8.572606286	10.39207309	35.66935376	38.28835357	34.7286454
Csf3	13.57022799	10.26269083	13.52601113	12.89726832	37.10260262	40.75540785	38.19463643	131.9979927	132.2747616	120.9268635
Gas2l3	13.86686634	19.18023817	18.88359982	18.25485701	47.62085075	51.46484104	60.51158728	135.6156232	135.3509486	133.8293849
Mcoln2	6.658515322	12.08688702	14.38060929	13.75186647	56.49420797	63.87287641	64.55950604	147.0625763	141.880561	148.5444501
Dcbld2	14.7214645	15.31481581	20.92482599	23.42198185	8.922463503	11.33188385	11.37556038	34.81939692	33.78645228	32.48058648
Myc	19.18023817	22.48777533	22.45238383	21.81481565	30.75532497	35.89939051	33.05796078	90.22966529	94.24804303	96.36589146
Akap13	10.52393768	8.403103143	15.61145416	10.22729933	26.32289937	32.20343011	33.30921915	74.62696898	73.60427775	74.49584044
Rsbn1	13.49061963	11.19689736	15.61145416	13.75186647	19.48430364	23.25245153	24.53528439	57.84219445	61.00281077	57.9592581
St3gal1	24.05072467	23.45737336	32.47217978	25.21078654	78.63363812	87.34038647	90.79077254	171.9620589	169.7749226	167.3468458
Insig1	25.91913772	26.18038456	23.45737336	25.21078654	158.227556	163.8729466	155.8105167	314.0000287	308.6372981	309.4572218
Ier3	12.08688702	13.49061963	13.83147484	16.28441384	415.143598	410.1224057	397.5061735	802.9606364	843.5988412	791.7856821
Nfkbia	18.02900166	19.25984654	20.92482599	21.81481565	397.6949329	393.6218914	383.2542332	716.45876	722.3770312	718.9667829
Odc1	15.31481581	12.68023833	14.7214645	17.35604198	394.9491113	423.7926736	436.5311824	709.8450286	696.4736188	703.3733421
Rps6ka2	26.18038456	24.98493119	29.24425099	26.16268881	21.3633486	22.85128056	24.19315901	43.80242055	45.38702097	43.94854735
Il7r	13.57022799	13.86686634	20.11444469	21.81481565	4.870052082	5.248689964	5.390003758	17.4336407	18.57952483	19.80741526
Zc3hav1	18.55149536	17.9493933	22.45238383	19.14484667	103.2694876	106.4081227	121.2556258	206.5792932	202.8324994	202.2501442
Bhlhe40	12.60062996	11.4581442	12.94148518	15.35020732	29.26113347	31.36401492	36.27515289	72.88446674	70.26382333	73.91348
Zfp36	13.49061963	14.7214645	16.54566069	14.46021765	28.19714214	30.18359306	31.35873072	63.55635127	62.8545913	63.62109641
Rel	9.372701171	12.08688702	10.52393768	15.35020732	20.94707476	23.26037729	27.57060454	59.13117121	54.00376703	55.13168496
Ehd1	9.633948019	13.49061963	13.52601113	15.35020732	329.856846	333.2792555	338.2907417	519.527976	533.1629633	541.4201342
Stk40	8.77934986	9.633948019	12.60062996	12.89726832	19.06871639	17.72504795	17.69927627	44.35042498	40.10048456	45.33189952
Slc38a1	20.66357914	17.43565035	37.11196529	22.48777533	72.67549919	81.49178846	90.05251538	145.4254214	145.7209101	144.4626617
Ppargc1a	6.955153674	7.468896619	15.61145416	9.372701171	8.343217142	9.814295344	11.73378378	26.43438465	26.69887235	30.0175208
Mcl1	15.61145416	19.18023817	17.40025885	20.03483633	572.4705237	576.3161801	589.3187335	863.0740549	885.7002892	871.6431042
Hilpda	14.38060929	10.85604214	11.7106403	18.25485701	44.07213625	48.04931646	43.89506068	119.0430487	107.9321984	113.5001239
Tnip1	8.664349991	7.889360198	12.05149552	13.75186647	217.5194713	218.7342502	222.3331892	337.3274714	345.6366102	337.604547
Rabgef1	12.00727865	16.20480547	17.05940363	14.46021765	33.39291171	33.54831682	34.98878547	68.55842204	71.73373227	62.09556705
Rcan1	10.26269083	9.031845957	17.40025885	15.35020732	96.44216382	101.2387739	99.43797458	163.891608	165.5854763	175.3387125
Malt1	22.74902218	23.45737336	29.82877694	26.85334424	12.50292043	14.55326862	16.81864968	31.24433943	30.32253711	30.54151082
Kpna3	16.54566069	14.7214645	19.22445503	19.14484667	88.7897945	97.01458937	111.4470493	178.577977	175.5428652	179.227308
Ccnl1	25.24617804	27.19419945	36.24849674	31.87882847	39.96780997	39.25103584	46.9622418	79.22435436	74.53979665	77.29140828
Ripk2	28.93878727	23.9711163	24.05072467	25.21078654	32.41468311	34.60534933	34.38654257	64.84044731	63.7546457	68.41443094
Hpgds	15.31481581	11.11728899	19.22445503	18.25485701	24.69996083	24.73232807	26.7915719	43.25394164	45.90618002	44.03249064
Lrrfip2	13.57022799	8.699741494	12.94148518	15.35020732	79.95415539	76.45626282	81.72939207	123.018231	122.9105181	126.3080884
Eif1a	8.403103143	11.79024867	12.94148518	10.22729933	140.4094763	135.3298695	151.0149696	225.7222038	224.1505883	239.075206
Itga5	8.77934986	9.293092805	18.88359982	10.22729933	145.5136768	157.7984119	152.2375225	222.2835625	234.8230655	237.7246973
Nfkbib	12.60062996	9.966052481	17.05940363	20.92482599	78.44190041	69.48686061	66.06750377	134.0039572	147.0627912	147.6510452
Ubap1	6.658515322	6.955153674	16.20480547	12.89726832	66.44996542	67.40360654	66.44911036	105.2321666	107.7946885	106.109408
Zfp367	11.11728899	11.79024867	13.52601113	12.00727865	15.52457099	18.45624194	19.29259529	36.59970498	35.48948861	33.50089857
Tnfsf9	2.394349887	4.059329343	9.293092805	6.91976217	26.81846722	24.41325939	29.60268706	65.83050062	65.82926649	63.66034502
Tbc1d9	7.34264857	12.89726832	10.52393768	20.03483633	18.62445148	19.27385033	21.13156388	36.79600389	35.02470067	34.02156277
Sdc4	12.97687668	17.35604198	20.92482599	20.92482599	388.9256866	366.7394907	376.5872949	556.7989252	567.3931823	577.1342553
Srfbp1	3.510194894	4.913927502	8.403103143	6.91976217	83.25019645	93.3630169	83.0341807	157.2471047	165.4384446	154.1928164
Notch2	9.633948019	8.699741494	12.60062996	12.00727865	19.70449215	22.87479125	25.09061634	40.38151596	39.55827202	39.06052105
Camk2d	18.55149536	19.85319785	17.9493933	19.14484667	8.277975015	8.868817973	9.697091371	15.62498445	14.39674483	15.75551911
Tjp2	3.510194894	11.11728899	11.11728899	9.372701171	123.9407217	134.5403644	137.1507275	190.4435314	188.814241	192.8457569
Etf1	19.25984654	21.24357277	20.66357914	22.48777533	382.2136334	402.2063563	425.5197931	565.076997	559.2677329	565.3052788
Zbtb10	8.77934986	11.4581442	15.31481581	14.46021765	1.387920094	1.298609655	1.379658163	4.68219672	5.148158965	5.050817131
Helz2	9.633948019	9.372701171	14.7214645	8.482711509	49.574181	59.76833455	64.22644304	96.54759513	97.01597374	98.5996249
Fosl2	18.29024851	21.81481565	21.55356881	21.81481565	18.62118875	19.58558779	21.13385459	33.3997	36.93714293	31.74631835
Gsap	17.32065048	18.02900166	30.6833751	24.13033303	15.74181197	18.47077599	18.00696119	28.41669969	29.29962391	30.55620416
Eif4e	7.889360198	4.400184556	14.38060929	17.35604198	98.21580317	104.9720231	114.928718	157.7179166	155.3948765	158.8281919
Socs3	20.03483633	19.25984654	19.77358948	26.85334424	42.09835011	44.66334449	40.30118957	72.96108686	75.26826639	73.4459199
Slc20a1	3.510194894	4.913927502	10.52393768	12.89726832	117.5768334	130.4391824	130.7447952	185.9304176	187.5090008	178.9810173
Akna	12.00727865	15.05356896	18.88359982	12.00727865	9.001515018	9.98913986	10.45986585	18.65977024	19.5468875	20.40956247
Pfkfb3	13.57022799	11.19689736	14.7214645	14.46021765	13.62109549	11.72207306	14.45600855	24.88827018	24.8797692	24.55065412
Tm4sf19	12.00727865	9.633948019	15.61145416	13.75186647	116.4414815	143.8825782	141.9017803	236.3776044	234.6437602	230.9768241
Mfsd7a	21.55356881	21.81481565	22.45238383	21.81481565	10.43406504	12.12653151	10.09905165	26.19667949	27.37752039	26.73956421
Rlf	12.00727865	7.889360198	11.7106403	16.28441384	21.14880731	24.98820774	25.29845339	38.88578416	38.09424073	41.13254753
Cemip2	12.86187681	13.49061963	12.94148518	19.14484667	21.3418943	24.81982446	27.74784674	45.3169027	45.92101431	41.65116136
Agfg1	13.49061963	14.46021765	17.9493933	16.28441384	40.10024225	45.35505047	52.69395536	76.24804054	77.94710133	77.64207459
Lamc1	11.11728899	10.85604214	12.94148518	12.00727865	78.62686981	88.78375237	97.49944292	134.4672064	136.4965557	134.3393542
Spag9	13.57022799	13.83147484	17.05940363	20.92482599	31.90105052	35.31299267	41.21254724	58.40478572	60.89653152	58.81736194
Fbxo30	15.23520745	15.05356896	16.20480547	15.35020732	12.98945698	13.67797501	15.18333169	24.77484724	26.13258057	25.20943948
Cln8	15.31481581	13.86686634	17.05940363	12.00727865	29.41357528	31.01871466	33.14688552	46.74879864	46.25243013	48.45442654
Abcc5	10.52393768	10.85604214	10.18308247	16.28441384	40.71181344	46.36752787	50.31828682	72.76811567	70.91204025	69.22552065
Rc3h1	7.889360198	8.403103143	8.403103143	13.75186647	19.72928041	23.20326774	28.7133782	45.74415823	46.7280508	43.41386525
Arrdc4	16.20480547	18.96320818	18.88359982	24.13033303	24.26875407	21.23080586	23.491994	39.30718761	41.74989124	44.14428662
Chka	10.26269083	17.05940363	19.22445503	16.28441384	21.15871239	24.29857207	24.41906652	35.50899929	36.76541903	34.55825887
Rapgef2	32.73342663	31.95843683	31.02423031	33.53021153	28.78834276	31.27633477	32.89063241	46.1729092	44.57663464	43.74842478
Osm	8.77934986	12.68023833	15.61145416	17.35604198	23.19194508	18.33665422	21.09558402	42.47034095	45.06530954	46.97105687
Orai2	9.633948019	15.05356896	16.20480547	12.00727865	24.49411633	23.70552222	24.12581765	39.17945785	37.1032726	37.94697433
Sertad2	17.43565035	26.25999293	14.38060929	32.73342663	23.95039558	25.17238526	27.48288328	39.98418523	39.67773039	38.35877078
Enthd1	12.00727865	10.18308247	12.94148518	12.00727865	8.569214379	7.484944363	9.541289934	22.71731168	20.45686755	22.5840372
Zbtb21	16.54566069	15.61145416	16.20480547	24.13033303	25.7650067	28.10907838	30.8166819	42.35146618	44.4065694	44.87991487
Pde10a	11.11728899	9.966052481	14.38060929	9.372701171	5.405694385	5.567307777	6.573316532	10.01298307	11.4499332	10.47767307
Stim2	9.372701171	11.79024867	10.18308247	16.28441384	41.56261577	42.80769334	43.19522802	59.8915092	61.59203222	62.03936001
Id2	16.46605232	14.38060929	17.9493933	19.14484667	384.1554619	402.4754551	413.2031411	512.9128491	537.7588124	539.0691967
Nampt	16.46605232	14.38060929	18.88359982	15.35020732	69.04912411	71.26852721	83.46174032	111.3524978	108.6667183	111.0406422
Atp6v1h	11.7106403	9.293092805	13.52601113	19.14484667	45.57327512	47.1136328	47.41907203	65.94456474	63.85258607	62.07376889
Fas	6.955153674	5.76852566	16.54566069	13.75186647	65.16361773	61.70220385	70.10129908	112.7082246	100.0216162	110.0927656
Nfkb2	24.05072467	20.11444469	21.55356881	20.03483633	262.912178	261.7061536	271.8435026	341.6801273	361.6547283	355.2078504
Slc2a1	17.05940363	17.9493933	25.2903949	24.13033303	390.2764239	368.7498387	372.6909014	515.648506	510.8353991	513.4498052
Ell2	9.293092805	10.85604214	14.38060929	14.46021765	38.59504971	40.8793279	47.5388645	62.86997793	61.53212247	63.49671427
Slc15a3	15.31481581	17.9493933	18.88359982	14.46021765	278.1572062	304.5499645	298.1943244	386.5673645	392.4976845	380.0909684
B4galt5	33.28013825	31.57336476	37.11196529	35.38979922	177.4144755	189.1090126	186.8968324	238.279673	248.6397422	243.6195832
Plek	8.664349991	11.79024867	15.31481581	12.00727865	513.1019627	548.8477304	603.8507987	767.988899	747.8793156	733.1004802
Prdx1	26.18038456	36.62033077	33.42849473	27.82294227	2876.994646	2863.934233	3143.05101	3874.802785	3730.026029	3918.643852
Furin	6.658515322	8.403103143	11.11728899	10.22729933	28.63799798	28.9607543	30.50517269	40.00246582	41.46587313	40.53804088
Stil	20.92482599	22.48777533	21.83692408	17.35604198	34.27359884	37.52931535	36.91591803	51.08679398	51.76806617	53.11584622
Gpbp1	10.18308247	13.49061963	11.11728899	15.35020732	54.83720151	59.38008457	66.88220047	92.11010234	90.29546259	87.17905283
Cipc	12.86187681	10.85604214	17.9493933	9.372701171	45.93148769	46.40563225	47.1560008	65.29374081	63.62052108	67.48636643
Car13	14.46021765	15.31481581	16.54566069	20.03483633	38.97099179	36.63399729	46.18727118	69.4407504	65.48644315	71.96538129
Abtb2	7.889360198	9.293092805	12.05149552	12.00727865	31.61813016	32.65365953	33.86662158	46.7060639	48.6962052	44.93738807
Trio	21.72399641	18.02900166	20.66357914	20.92482599	27.31174325	35.79596674	37.3886427	54.10468629	54.93940699	51.64072755
Nabp1	15.23520745	15.61145416	21.55356881	16.28441384	9.259039759	9.508391199	11.66986491	17.11289164	17.47868181	16.62198038
Rhoq	4.913927502	6.658515322	11.11728899	10.22729933	26.64850047	26.92255631	32.31587982	46.01878999	43.85869687	46.3875317
Relb	7.34264857	6.065164012	9.293092805	14.46021765	25.13942568	24.62009208	24.37305785	40.20904226	37.21900214	43.87852877
Sat1	8.403103143	8.403103143	12.60062996	10.22729933	44.80131221	45.11989754	49.65668578	75.22533716	68.72397382	68.03882222
Dot1l	20.11444469	19.85319785	26.85334424	21.81481565	105.8882145	124.1118264	122.6637337	156.1100122	165.9790363	159.9144892
Zfp800	6.065164012	6.91976217	8.403103143	10.22729933	16.91148126	18.53247721	20.85058665	28.80343836	30.43246057	31.21319962
Baiap2	13.49061963	12.68023833	17.9493933	12.00727865	43.9804514	40.93454704	41.29294561	58.51873139	65.39489675	62.10236074
Ipo5	19.77358948	17.9493933	27.78755076	26.16268881	217.7547607	224.313493	237.3007486	278.6282862	283.8768184	284.601472
Jak2	13.49061963	11.79024867	14.7214645	13.75186647	17.58272684	18.30016815	24.71254464	34.37029845	35.39134418	36.12567616
Srxn1	24.05072467	28.16379748	31.02423031	29.9083853	555.238104	558.9946299	568.438593	700.5840638	685.2317521	708.9486651
Ccdc88a	7.889360198	7.889360198	9.633948019	14.46021765	15.30446237	18.63883521	21.61940164	30.1991192	30.1227546	29.12894257
Homer1	15.31481581	16.20480547	21.83692408	22.48777533	7.229313964	8.362397518	9.940178792	14.23105053	15.22715222	13.59704257
Apbb2	8.77934986	6.955153674	11.11728899	10.22729933	18.79952768	21.85095167	23.23048244	29.50969184	32.11744323	32.22551129
Aig1	10.85604214	8.482711509	12.94148518	10.22729933	28.65911302	26.74164386	30.23359448	39.09241262	38.94708482	40.065678
Usp53	27.52630392	29.27964249	27.23841632	29.01839564	2.427242267	3.206424905	3.014255114	5.881200014	5.590074524	5.310344151
Ndel1	14.46021765	14.7214645	15.31481581	14.46021765	41.06766063	46.718944	45.57906025	68.248221	61.58434618	68.76010289
Gnl2	7.809751832	6.065164012	12.60062996	13.75186647	58.16670625	60.54064096	61.20634039	82.51232667	78.87708884	81.96663456
Kbtbd2	10.85604214	13.49061963	14.7214645	15.35020732	38.43328522	36.97941258	43.16124508	55.57544525	58.28984937	56.7002949
Mex3c	28.93878727	18.29024851	24.39157988	19.14484667	39.98707747	41.09052173	43.49625009	57.05831474	59.13154071	57.52883298
Dyrk3	10.85604214	16.12519711	15.31481581	15.35020732	15.93827336	17.5260557	16.27703906	28.29530756	27.32481868	27.10433707
Rab3gap2	10.18308247	14.7214645	12.94148518	13.75186647	26.49718046	28.86034772	31.03814049	39.27003898	37.85617684	39.62752712
Anxa7	6.32641086	7.809751832	10.52393768	12.00727865	47.94425568	48.3169123	53.1557657	67.37131473	65.07485551	72.79405151
Slc7a1	16.54566069	15.39442418	18.29024851	16.28441384	98.25499854	110.1146589	120.6010704	148.708333	146.3126566	143.1194447
Lima1	17.05940363	12.89726832	20.92482599	16.28441384	46.69722491	47.55662222	50.93649441	62.12630299	64.54260591	61.78261697
Lrif1	27.52630392	26.25999293	22.45238383	24.13033303	9.119706229	10.35674023	10.68280482	14.96740917	15.15939262	15.25779534
Bach1	8.77934986	12.97687668	10.52393768	16.28441384	26.38677827	30.18759664	33.83345115	43.35722477	44.8576878	43.5758606
Stat3	23.45737336	24.72368434	25.83952935	30.92251351	43.36198238	44.66430497	46.82192401	55.51025612	58.9823041	58.59007056
Ccdc186	14.7214645	15.05356896	18.29024851	19.14484667	26.53888081	26.37196179	31.2485627	39.57145891	38.9906797	39.97402771
Aff4	8.77934986	7.548504984	12.60062996	13.75186647	24.08615853	29.35565439	33.07832461	43.79598755	43.24271263	41.65022091
Cers6	10.52393768	12.60062996	12.05149552	13.75186647	18.5310669	21.78790562	24.98265977	37.22473591	31.70891176	33.18922738
Asb1	12.60062996	12.00727865	16.20480547	20.92482599	15.97061276	16.68944288	19.09870094	26.23818626	24.41164738	26.11291168
Piezo1	10.26269083	9.293092805	11.7106403	14.46021765	39.84905909	50.46504534	48.29177192	67.16750776	64.9145088	64.10629792
Psmd8	5.17517435	6.32641086	6.955153674	11.11728899	299.6081876	281.6557017	281.8942866	369.9844609	373.8080138	370.0469204
Jund	14.46021765	17.05940363	14.38060929	17.35604198	76.36906079	66.35237868	68.33207249	106.7037197	113.142556	102.6805947
Arl5b	12.60062996	10.18308247	14.38060929	10.22729933	6.056727394	7.092808371	9.295159271	13.25919221	13.07210346	13.55523425
Denr	6.658515322	6.658515322	12.94148518	11.11728899	77.16394277	73.32493671	70.36915983	99.57420122	99.86457821	96.58792561
Ddx21	9.372701171	9.031845957	12.60062996	9.372701171	209.0968557	213.4359804	228.6862802	268.7459888	268.752347	260.7476101
Anxa5	18.88359982	19.18023817	19.77358948	26.85334424	240.2134091	237.7363553	238.3071045	317.2516262	294.8553236	321.9709017
Mxd1	13.86686634	17.139012	16.54566069	14.46021765	8.767867531	10.0388088	8.884893779	13.78297944	15.27756908	15.34577537
Pim3	15.23520745	12.00727865	19.22445503	15.35020732	182.4218474	170.4323997	167.4994502	227.0730092	238.3536333	229.3702927
Vcl	26.18038456	24.05072467	21.83692408	27.82294227	17.0786612	20.63032613	22.77543234	29.66629781	33.19801814	29.26865673
Mbtd1	17.43565035	20.37569154	14.38060929	23.42198185	5.655916281	6.624197307	7.515186408	10.76871056	9.976850449	10.10003225
Crybg3	6.658515322	4.400184556	8.403103143	13.75186647	7.886018302	10.02376707	12.46165145	16.47089265	17.41299846	17.58129398
Pank3	19.18023817	15.39442418	19.22445503	17.35604198	38.9296812	41.87938803	51.42920566	62.49831653	66.47686044	61.31677178
Mapre2	20.66357914	21.55356881	21.55356881	26.16268881	46.7012913	45.07834814	51.4967568	61.21881316	61.1866128	60.14553898
Osgin2	18.88359982	18.96320818	20.92482599	19.14484667	23.59794046	25.43869517	31.45812127	39.69285739	39.36764112	40.52860837
Csde1	7.34264857	12.60062996	11.11728899	13.75186647	87.46230952	88.79178642	97.67614121	113.4787331	109.6069563	114.6301331
Flnb	6.658515322	6.658515322	12.60062996	7.610417598	34.28508699	38.55320265	44.17550898	52.3890741	54.42843507	53.70034702
Pcf11	19.18023817	17.05940363	22.45238383	16.28441384	23.30165846	23.80850888	27.1328827	33.03800176	33.09060946	33.64405633
Sec24a	11.37853584	12.08688702	12.05149552	14.46021765	11.20154111	14.23445709	14.92760822	20.57063055	20.64296785	19.22727756
Ube2d3	29.9083853	28.93878727	28.93878727	31.87882847	42.84553427	44.43739077	47.58915575	54.26029849	54.07933073	54.00978485
Arap1	5.254782715	4.400184556	12.05149552	16.28441384	63.93485011	67.05042076	66.56193383	79.02604473	82.61895944	80.89333778
Ptgs2os2	12.86187681	17.05940363	16.20480547	13.75186647	24.0958342	24.49320457	24.50777398	40.91051288	39.29045638	37.85609885
Patl1	6.658515322	7.468896619	6.658515322	17.35604198	85.7440251	102.8346273	114.172454	142.8525894	141.9531128	136.117445
Suco	10.52393768	9.293092805	16.54566069	13.75186647	7.441949044	7.941809535	8.128995228	13.18032261	11.42299332	11.35723434
Nufip2	10.18308247	9.293092805	12.94148518	13.75186647	49.30051766	57.04552099	61.13791721	75.88261261	74.8942455	72.83378663
Alcam	17.82314525	19.77358948	20.11444469	17.35604198	73.44725091	81.81750251	90.08439599	110.7444726	104.0517652	104.9753765
Gch1	10.52393768	9.633948019	17.40025885	12.89726832	21.47081278	17.97878633	20.27507994	27.76660253	29.81912725	29.32625921
Vps4b	9.372701171	8.699741494	13.52601113	8.482711509	40.65291827	41.94365196	45.89155977	55.21402174	53.31647537	53.1110118
Dstn	27.78755076	29.82877694	31.02423031	38.03734645	218.0777618	225.0213754	240.3054766	278.8418292	275.2895759	285.9978868
Ahnak	18.29024851	17.43565035	27.78755076	23.42198185	37.33329468	42.68762818	47.11929709	57.48949232	57.8795491	52.60328941
Tab2	9.633948019	7.889360198	13.83147484	7.610417598	47.23823076	51.7588386	56.56061533	66.87689248	65.57185852	67.37079847
Taf4b	12.08688702	14.38060929	16.20480547	15.35020732	10.52633953	12.45988602	13.31939642	18.24490445	18.23781421	18.79574467
Vegfa	11.7106403	12.00727865	14.38060929	11.11728899	16.95477893	19.06700383	17.66464728	27.14143708	25.23779306	25.6548032
Larp4	29.79338543	25.91913772	24.05072467	23.42198185	66.64291788	74.52025123	88.45065232	101.7785898	104.5600246	101.2730421
Arhgap10	6.955153674	6.32641086	11.11728899	9.372701171	79.38780031	84.9911189	86.99300722	103.8804306	104.4453343	108.6619158
Pard6b	17.32065048	19.77358948	19.22445503	22.48777533	25.1585105	29.19925557	26.13836699	39.35158068	37.84695936	37.95398291
Ttyh2	18.88359982	17.05940363	15.61145416	19.14484667	76.27541303	78.64552469	81.08096346	95.85855813	96.54578352	99.72219492
Tpm4	4.913927502	2.097711536	6.658515322	9.372701171	266.5243788	270.716941	312.1500884	347.0659542	357.5138213	352.6758682
Eif3a	10.52393768	14.38060929	17.9493933	13.75186647	624.2754718	650.9838201	710.5644592	771.1173208	782.8858517	798.8611234
Znrf2	9.293092805	6.658515322	10.52393768	9.372701171	40.74845101	41.75575399	47.36775724	54.33400194	55.81731735	54.86203142
Rnf149	8.403103143	8.403103143	11.11728899	12.89726832	257.3385089	243.8472441	255.1446811	323.6240126	310.8228689	297.2183923
Plcd3	14.38060929	18.36985687	17.05940363	20.03483633	25.62130651	27.68624582	27.9933925	35.46171043	38.50908035	39.11586965
AW011738	11.37853584	12.97687668	13.83147484	16.28441384	3.840140162	3.408344655	3.690038102	9.551454568	10.38160174	8.74639937
Hsp90aa1	19.25984654	15.31481581	15.61145416	18.25485701	766.5695411	829.5995861	946.7118951	1046.472686	1037.232225	1072.174503
Eif1	14.7214645	15.61145416	17.9493933	26.85334424	574.1869821	565.3576264	586.4522329	664.4164191	673.6141174	699.9309086
Lmbrd1	13.86686634	14.7214645	18.29024851	20.03483633	20.91168943	22.22332214	26.83871203	31.19543524	32.37629569	35.13770877
Nktr	22.40816696	24.31197152	26.85334424	16.28441384	14.97140431	20.47524257	21.76926561	28.1933436	29.28234161	26.08541083
Kcnj2	14.38060929	9.966052481	14.7214645	18.25485701	50.92030087	59.46897785	74.85219245	90.60430734	89.06698877	86.80234869
Mast2	17.82314525	18.96320818	29.24425099	27.82294227	101.3084228	109.7300623	110.6820292	127.1786483	125.3698107	127.4845844
Sf1	24.72368434	23.42198185	26.25999293	27.82294227	256.6097151	277.1410591	277.2722316	309.1048155	324.4490139	316.8754251
Ppfibp1	6.658515322	6.91976217	11.7106403	6.91976217	60.505745	64.34783297	71.29332565	79.30352134	79.30166813	79.55741669
Zzz3	17.05940363	15.61145416	18.29024851	13.75186647	14.60325255	15.78313444	18.5362561	22.20648813	22.25149869	21.20668744
Smndc1	18.29024851	19.18023817	23.45737336	19.14484667	152.9521501	152.5642433	163.2479802	187.955246	187.6942169	199.3695879
Zfand2a	22.74902218	20.92482599	28.93878727	22.48777533	188.9227229	189.3627071	194.4337071	225.5963671	223.7922626	222.9459554
Bcl10	31.95843683	34.24738807	37.57465587	32.73342663	32.32255398	32.70756264	35.17599161	44.5187633	41.26158729	43.70766704
Usp14	11.11728899	11.19689736	9.293092805	18.25485701	101.5515231	105.3585857	116.1209406	127.2798206	131.5004107	128.2898602
Gls	11.7106403	11.19689736	14.38060929	17.35604198	28.99761069	30.54919891	35.17674577	42.48880122	39.5932023	38.4118142
Rapgef6	12.08688702	10.18308247	12.05149552	12.89726832	11.42065748	14.25314414	14.8562987	19.78666514	18.22327424	17.9798836
Mier1	33.82684988	39.92333561	34.12356284	38.03734645	24.64208091	26.65683433	30.30803197	36.14321907	35.6756423	33.0312354
Pabpc1	29.79338543	36.12908419	35.46940759	39.87911875	1360.720197	1458.024804	1564.883546	1688.503802	1701.516955	1708.039572
Slco4a1	28.16379748	27.82294227	30.16963215	23.42198185	219.7810079	247.8536302	251.0634568	283.9474884	293.0981633	280.679093
N4bp2l2	23.16073501	23.9711163	24.05072467	23.42198185	15.98456694	17.59946659	20.03544947	23.81095067	22.10809209	23.28530476
Slc3a2	18.29024851	13.57022799	16.20480547	20.92482599	420.460744	409.9215827	396.4863859	482.2774536	501.2398532	486.0078668
Mbnl2	6.658515322	6.658515322	9.293092805	11.11728899	25.46644038	28.71296622	36.55269962	42.95969712	43.76441947	40.38172437
Slc16a1	13.86686634	14.46021765	15.31481581	17.35604198	92.9762485	92.84681994	104.350209	119.9958488	121.5073315	113.3225699
Tpp2	21.00443436	20.92482599	25.83952935	16.28441384	42.25872677	48.58829	51.22174184	60.98929453	57.28046945	58.85339592
Myo18b	12.86187681	7.548504984	15.31481581	25.21078654	3.349946162	4.045664963	3.806347772	5.472310277	6.408847111	5.771356701
Mrgbp	18.02900166	16.46605232	21.55356881	23.42198185	61.58041739	66.63016703	67.32046878	79.42457132	79.30225125	83.2069207
Hmgcr	18.55149536	18.88359982	20.66357914	23.42198185	73.92879483	76.47397775	78.17463649	93.61344517	92.18889386	86.40046917
Sqle	34.24738807	35.38979922	34.12356284	31.87882847	146.9603499	159.2096417	164.0596529	183.1096163	187.092751	179.3179862
Hsph1	12.00727865	14.46021765	21.83692408	19.14484667	91.73495518	101.0885191	107.7539879	117.7387009	119.9856701	120.8424368
Hspa8	15.69106253	14.38060929	16.20480547	20.92482599	831.3854344	871.1415127	904.4311701	985.9283373	970.8693959	994.7845169
Tecpr1	11.7106403	11.79024867	13.83147484	14.46021765	48.36114127	46.9557385	46.42791379	55.68750286	55.77644607	59.36985244
Birc3	15.69106253	12.68023833	19.22445503	18.25485701	25.44865255	27.84377387	29.69769775	37.02026074	33.8262345	37.59994391
Tgs1	12.86187681	7.809751832	12.05149552	12.89726832	46.35679322	49.20638852	57.43460284	65.56508574	62.2493862	71.18602433
Rif1	6.658515322	5.803917164	7.853968695	10.22729933	20.95227121	25.99012061	29.5107495	35.27006147	34.5586614	33.91050776
Jak1	20.11444469	18.88359982	20.66357914	15.35020732	117.7607913	130.494467	143.1667386	155.8781878	157.9101255	156.778818
Rab1a	12.60062996	16.12519711	22.45238383	24.13033303	195.4641451	201.0878488	218.4510327	238.6879751	236.7683487	238.1536731
Otud1	13.57022799	9.966052481	12.94148518	16.28441384	9.365629973	10.35790164	9.150043634	14.61228648	16.32995393	16.37774561
Cblb	21.89442402	20.92482599	19.22445503	19.14484667	9.772615976	10.57429575	13.29893255	14.97838285	16.49334367	15.76584546
Msn	5.254782715	6.91976217	11.11728899	6.91976217	373.7284857	406.7530471	446.4676656	475.7080284	480.3920589	483.5768758
Tcp1	19.25984654	19.85319785	29.24425099	18.25485701	281.588164	282.0694539	298.4097867	325.8257504	324.0626598	325.1310854
Togaram1	15.69106253	15.31481581	20.92482599	12.00727865	8.347410797	9.101886599	9.580848529	11.91578919	12.07552962	11.13694612
Rad23b	17.05940363	17.9493933	12.60062996	24.13033303	136.0858461	138.5097048	142.95644	157.7059051	158.7626511	159.5648264
Fasn	20.11444469	15.39442418	15.61145416	24.13033303	125.2289807	138.9117613	146.6638964	158.150868	162.6369381	158.7384936
Siah2	19.18023817	20.11444469	16.20480547	20.92482599	18.13188954	20.55235237	20.13956107	27.79338453	25.72347417	29.15728513
Hsd17b12	21.55356881	18.02900166	19.22445503	17.35604198	189.3919795	188.1848046	202.5642354	230.7116087	218.6038032	229.0655785
Eif4g2	18.29024851	17.9493933	17.40025885	16.28441384	362.4291874	384.3413849	424.4625493	451.5695213	446.2912533	449.5683242
Rhbdf2	15.31481581	16.12519711	19.77358948	20.03483633	37.74205543	41.81967415	43.3802915	49.984923	48.58920367	51.64771854
Zfp622	37.11196529	34.07934598	31.57336476	29.01839564	56.77014387	54.20271862	54.03706288	63.74691684	70.05918986	65.69927835
Nr1d2	14.46021765	14.38060929	25.2903949	20.03483633	37.83464549	41.40524385	48.41133516	53.75349319	55.49970289	52.65598594
B230216N24Rik	12.00727865	10.18308247	14.7214645	12.00727865	2.167287715	2.551978407	2.879402361	5.746647681	4.726990932	4.116594716
Dmtf1	15.31481581	14.7214645	15.31481581	14.46021765	9.151122524	10.13816609	10.73784043	13.11810375	12.26402701	13.51188046
C5ar1	5.254782715	5.76852566	9.293092805	9.372701171	161.2607839	147.2945982	157.9899146	184.7526336	184.3869418	186.6458838
Zfp697	4.913927502	7.889360198	7.853968695	11.11728899	5.091340977	4.707765759	6.179788315	8.021713794	7.906190133	7.702977653
Tars	17.43565035	14.46021765	19.77358948	12.89726832	155.7525318	159.5583541	161.668317	178.1593655	179.875688	177.8874684
Polr2a	9.293092805	10.52393768	17.05940363	17.35604198	108.514797	124.9945655	137.6961189	147.8625176	146.1826141	157.3166981
Ldlr	7.548504984	7.548504984	11.7106403	8.482711509	37.80797983	39.19220876	39.80915269	48.00146925	46.14278927	43.48783151
Tuba1c	25.91913772	24.05072467	23.45737336	26.85334424	819.4655932	840.3931721	842.5058853	930.1487949	929.6121935	922.1974963
Avl9	17.82314525	13.57022799	18.29024851	16.28441384	9.676214407	11.45965623	13.76766533	16.22183166	16.01019694	15.74272201
D630024D03Rik	9.293092805	11.4581442	10.18308247	14.46021765	5.774178844	6.775797875	6.341119721	13.64226474	10.50343467	14.35107442
Gm10432	6.955153674	7.468896619	8.743958357	12.89726832	0.675396861	1.198906907	1.230566089	2.002296042	3.302340419	2.88377112
Ankrd13a	4.400184556	5.254782715	17.9493933	17.35604198	153.5585595	150.9798129	153.9491544	174.9472707	176.26277	168.5026009
Rad18	10.52393768	11.11728899	9.633948019	17.35604198	36.5940313	39.69627748	43.91832927	49.11539432	46.6894919	50.90689445
Fam98a	15.69106253	15.05356896	14.7214645	21.81481565	65.50413732	67.32357518	69.72358284	79.93753902	77.08792795	83.19469009
Aoah	6.065164012	2.987701198	11.7106403	11.11728899	12.32169733	12.95412573	14.3371526	17.36145462	16.9739811	17.16431536
Cep83	13.57022799	13.86686634	14.38060929	14.46021765	24.85316307	27.27763843	28.82159938	31.90004444	32.34748694	33.39080466
Chaf1b	14.7214645	20.11444469	17.05940363	20.92482599	61.94914765	62.60752692	60.7477548	72.48304567	71.72420431	73.04851593
Myo10	21.89442402	22.40816696	26.25999293	24.13033303	11.72597156	12.0453769	11.92448827	15.9463934	14.30525319	14.55020712
Vps37c	8.403103143	10.52393768	13.52601113	15.35020732	89.84592278	91.54517366	93.50419034	110.0401394	105.2813199	108.5413281
Gorab	12.60062996	9.966052481	16.20480547	12.00727865	17.24431417	20.45436567	19.38103655	26.2070056	31.2296647	24.40387279
Rab32	6.658515322	7.468896619	11.7106403	12.00727865	89.80707095	89.17243816	103.9975476	116.9276627	110.0404466	115.0296946
Tent2	6.065164012	8.403103143	12.60062996	6.91976217	33.50170301	31.93405767	36.97784264	44.13124496	40.53023829	42.34183523
Msmo1	19.18023817	19.77358948	26.85334424	32.73342663	41.91359231	45.1073113	51.43567174	58.20811459	54.333086	54.88632988
Emp1	7.548504984	10.52393768	9.633948019	14.46021765	96.71854008	101.9271356	106.4939401	117.8721914	112.5949131	113.9258484
Dcaf13	23.08112664	23.9711163	19.77358948	23.42198185	35.28622316	35.49338349	35.67307265	39.18840486	41.20142384	41.78964453
Sp4	20.03483633	15.61145416	29.24425099	25.21078654	4.30468398	4.771918798	5.942943861	7.783745738	8.277478436	7.046680888
Ppp1r15b	21.00443436	16.54566069	20.66357914	19.14484667	65.4283273	68.34577941	73.97701843	82.51268364	81.08303868	76.36291477
Nasp	16.50700127	14.75594853	15.55250171	12.52522389	202.3700232	210.3250589	216.6031751	227.4669123	232.7066098	228.9499551
Lcorl	23.45737336	23.9711163	23.45737336	26.16268881	4.67177338	6.4615924	7.672461085	9.600727342	9.157613375	8.210379502
Vapa	18.55149536	16.46605232	19.22445503	18.25485701	105.6256284	109.7440129	112.9557437	119.9653941	125.4666047	129.9479984
Rhof	14.7214645	13.57022799	17.40025885	31.87882847	22.45630855	24.90980026	28.25982244	33.32645432	30.56449556	31.56656397
Syne2	9.633948019	7.889360198	13.83147484	14.46021765	2.565692388	3.397071076	3.732508196	4.469020021	4.420431124	4.327368802
Erap1	8.403103143	9.966052481	11.11728899	11.11728899	20.11753427	22.89059252	24.86274684	27.38451006	27.64322126	27.51166758
Stk3	12.08688702	15.31481581	16.20480547	16.28441384	38.37596399	42.65013186	46.87615822	52.55934968	47.97703808	53.92412524
Siglecg	7.889360198	7.889360198	13.52601113	14.46021765	0.701388896	0.861234654	0.770255144	2.264843451	2.016973522	1.733802882
Scaf8	11.7106403	15.39442418	20.92482599	16.28441384	32.6158338	36.44423581	35.96706634	40.96581195	42.14851098	40.38915042
Mat2a	12.60062996	15.05356896	11.7106403	20.92482599	212.4346534	225.4120818	242.1527046	249.8100685	253.5847941	253.7139063
Cd36	20.03483633	20.92482599	25.83952935	16.28441384	858.3598954	967.426066	1042.036335	1085.151307	1078.601452	1091.96757
Pdlim5	11.11728899	12.68023833	14.7214645	13.75186647	10.76238538	12.35619966	12.62020466	14.1508291	14.8442077	15.83314578
Stap1	18.88359982	20.92482599	21.83692408	16.28441384	40.0931023	45.08425596	53.18357217	56.8804616	56.88053967	55.50312256
Senp2	7.548504984	6.065164012	6.065164012	17.35604198	46.0310996	49.36464449	47.72741588	53.99711359	58.30811864	53.40448751
Rbpj	21.72399641	26.59209739	20.11444469	23.42198185	33.07562417	35.78040121	41.32773215	45.92359333	41.35608442	43.9526477
Mfap3l	12.08688702	13.83147484	19.22445503	14.46021765	13.01350877	12.48958661	14.74719923	17.0105394	16.62974313	16.84237112
Tgfbr1	12.08688702	11.79024867	9.293092805	18.25485701	25.63196585	27.43201032	30.13158386	33.81279237	31.55653701	34.14053474
Ncl	14.7214645	17.05940363	16.20480547	20.92482599	398.3292807	414.6618604	426.0990005	442.4033502	445.7140651	452.3617867
Cd68	14.38060929	17.43565035	15.61145416	19.14484667	1936.245411	2071.551209	2117.056762	2163.596198	2282.093319	2301.302286
Dhrs9	13.49061963	9.966052481	14.7214645	12.00727865	110.1329055	122.7061399	139.5604992	144.0802302	147.4169834	145.864817
Birc6	20.03483633	24.31197152	18.29024851	27.82294227	20.36604948	24.85616026	28.5391617	31.27903142	30.56911218	29.16738008
Katnbl1	4.913927502	6.955153674	9.293092805	8.482711509	19.57646767	22.30072083	26.88526601	31.37196591	30.85823854	28.30148705
Syncrip	11.11728899	12.68023833	13.52601113	17.35604198	44.24180605	49.53782415	56.00071682	58.52436237	57.31509018	59.66295513
Noc3l	6.658515322	6.065164012	6.955153674	13.75186647	70.39478056	70.90728105	81.15226064	86.62066925	86.12177715	84.91917979
Esyt2	24.72368434	23.45737336	25.83952935	27.82294227	18.89989053	21.5035495	23.60042306	25.55843742	25.29062098	26.06738039
Golga4	16.46605232	13.49061963	15.31481581	23.42198185	43.41450387	50.2690995	53.3064825	55.46154173	60.4571576	55.82826667
Hmgcs1	22.40816696	13.86686634	23.45737336	20.03483633	38.94699576	37.31224846	38.74202651	44.07862527	44.99244374	46.35056926
Hmgb1	10.26269083	11.19689736	15.61145416	9.372701171	56.4243728	60.54816052	70.69181495	69.98822155	76.99248308	79.32741738
Eif2s3x	7.889360198	2.394349887	9.293092805	11.11728899	136.4350826	138.3458898	149.6521476	157.2021089	157.6339611	156.9108596
Acsl3	6.32641086	5.803917164	9.293092805	8.482711509	18.85308748	20.23885539	19.00492426	23.11435929	25.0524881	24.19396978
Dst	6.658515322	5.803917164	7.548504984	12.89726832	5.533021	7.230345	7.593579272	8.60883396	8.506364063	8.193940245
Oxr1	20.92482599	25.24617804	22.82863054	26.85334424	49.35085956	56.54031114	60.76276531	63.15738714	64.00066357	66.19271291
Ptges3	14.46021765	12.60062996	16.20480547	12.89726832	288.208495	282.076264	318.7034478	343.724265	317.2255493	350.0865088
Trit1	86.17070442	86.17070442	86.17070442	86.17070442	23.97263157	21.55733083	18.43781377	31.76312494	30.91655818	27.94853693
Slc38a7	6.658515322	9.633948019	12.60062996	8.482711509	21.68446714	20.84485689	18.85338773	26.07719195	25.43861616	26.26122195
Mcm9	15.69106253	12.97687668	13.83147484	16.28441384	10.69782226	11.52277064	12.3682076	13.90273099	14.22709999	13.67148864
Arf4	16.20480547	15.61145416	16.54566069	18.25485701	74.62437901	85.88460947	89.03530403	99.58573279	92.42705592	98.4987118
Arc	18.55149536	18.29024851	21.55356881	20.92482599	3.743288737	4.73890354	5.481100757	7.40995409	7.927359133	7.914564058
Mab21l3	15.23520745	15.05356896	14.7214645	18.25485701	1.523503806	1.719845048	2.77948798	3.504140285	5.258518157	4.171473143
Samd4b	12.86187681	13.57022799	12.60062996	19.14484667	45.49283853	46.87757866	49.79276757	52.20017119	55.04765732	55.74071463
Snx5	24.39157988	22.82863054	21.83692408	19.14484667	334.1228086	337.5607574	360.7950877	385.9781588	364.8337874	376.0728679
Pip5k1b	6.955153674	4.400184556	11.11728899	7.610417598	47.46441791	46.49539609	51.69016348	57.47600608	54.20353909	57.20063195
Cd302	8.403103143	7.468896619	13.52601113	11.11728899	51.88783773	44.79078394	52.37782888	67.71609765	61.37533863	63.02395538
Zfp715	10.52393768	12.08688702	12.60062996	13.75186647	15.38816705	19.40579214	21.80892533	25.55463464	22.76320501	25.6916242
Mtf2	7.34264857	9.372701171	11.11728899	12.00727865	34.74807909	35.60996385	40.45079606	46.139549	43.75335653	40.78814412
Cyp51	15.69106253	21.24357277	26.25999293	24.13033303	72.23160128	78.60793043	76.67589932	84.91268351	85.26247324	85.02177195
Crem	22.48777533	20.66357914	30.6833751	25.21078654	7.012310905	6.990835775	7.83302134	9.298801447	10.46574458	9.366649618
Psmd1	7.34264857	9.293092805	9.293092805	13.75186647	76.61912138	77.16135749	83.35087525	86.60195831	86.54778899	87.25179164
Eif3c	9.633948019	5.803917164	9.293092805	12.89726832	384.2885463	404.1553158	410.6441718	425.2873787	428.8909861	457.5322278
Krit1	11.37853584	12.68023833	17.05940363	12.89726832	5.938712708	6.789800617	7.591688146	8.579773013	8.030663654	7.989027405
Commd6	5.17517435	9.293092805	12.94148518	9.372701171	13.70694927	14.69066104	12.13689034	16.92491759	18.58563185	17.05420379
Kdm6a	4.138937708	6.91976217	10.52393768	8.482711509	10.37016497	12.37591371	12.70151347	14.97302258	15.82736542	13.53269744
Idi1	26.18038456	24.31197152	22.82863054	24.13033303	25.13160829	26.26243817	31.62925898	35.89530188	32.55390949	34.97301195
Vkorc1l1	35.12855237	35.49151602	25.83952935	35.38979922	41.77433202	41.29654539	46.70906611	49.08670753	49.79654929	49.26185809
M6pr	21.00443436	24.72368434	22.45238383	22.48777533	477.6789025	473.9393969	492.3179814	530.7319558	515.9639556	509.8398484
Ppp1cb	13.57022799	14.46021765	18.88359982	16.28441384	50.42160686	53.3466997	60.31766782	60.65388084	60.93829539	62.97934423
Ghitm	14.46021765	15.05356896	17.40025885	21.81481565	256.7691929	250.2966355	275.3664408	289.9291988	282.6271058	282.2296265
Zyx	18.88359982	23.16073501	32.73342663	23.42198185	68.31609348	67.8775316	71.53553049	78.48566668	75.45941381	76.53371076
Cd83	11.11728899	8.403103143	14.7214645	11.11728899	1.276115006	1.084521488	3.408837687	4.765824273	5.457032829	4.957219522
Spsb4	13.49061963	9.633948019	14.38060929	14.46021765	16.83538343	15.15056326	16.2506513	18.96061717	20.67234802	20.9115713
Tbc1d1	9.372701171	9.966052481	11.11728899	15.35020732	55.00926883	63.80642127	68.6194602	71.57636047	73.17088973	70.25508126
Pdgfb	24.05072467	26.85334424	26.85334424	30.92251351	147.0566032	162.6176034	163.5088607	172.1085956	173.0475485	174.2951956
Rilpl2	7.809751832	8.403103143	11.11728899	9.372701171	124.6647448	116.2064039	111.886844	136.5367249	135.4476408	131.9566439
Dmxl1	16.20480547	17.05940363	18.29024851	20.03483633	15.6106611	20.36182379	24.86637618	32.97049014	34.00982793	31.23128011
Rc3h2	5.803917164	6.658515322	11.7106403	8.482711509	7.607739559	9.326331429	11.26868138	11.66305417	12.16389514	11.67948709
Tmem245	8.403103143	7.468896619	12.60062996	9.372701171	11.14939419	15.41090315	16.76438937	18.37292241	18.33970647	18.09314437
Stip1	24.98493119	17.139012	22.45238383	29.9083853	551.7565694	542.7803764	593.2440125	618.5146308	598.2741547	614.4652247
Twsg1	6.32641086	7.468896619	9.293092805	12.00727865	47.49529767	50.69140456	57.56545371	60.83891635	58.57044222	59.28532494
Cep85	7.809751832	9.372701171	10.52393768	11.11728899	29.00788966	31.86624364	32.4661724	36.10542882	34.72503765	37.07831861
Rnf13	36.10697576	31.02423031	39.90122718	34.24738807	13.75010881	13.48043005	15.42103717	16.58992039	16.4075129	16.79403416
Ep400	32.47217978	27.78755076	24.98493119	34.24738807	37.04865308	46.22994671	49.93920237	53.40710874	52.27616294	51.40754186
Fbxo11	22.74902218	20.66357914	24.05072467	18.25485701	23.54680538	26.98974699	29.66705151	33.29456359	31.99320213	31.71212133
Rock1	12.60062996	12.08688702	13.52601113	13.75186647	38.89813092	48.21152268	55.81756682	56.91598617	60.05932309	57.62035783
Zswim8	14.46021765	9.633948019	12.94148518	15.35020732	40.64629659	47.39940076	47.46102092	53.02632515	52.12130194	49.0280021
Nupl1	16.54566069	15.61145416	17.05940363	16.28441384	14.05621433	13.90501952	16.39919161	17.68462652	16.50700908	17.4436382
Rbbp8	9.372701171	10.26269083	10.18308247	13.75186647	33.83583544	33.76297225	43.20407684	45.16361779	43.73744101	45.58854528
Lamtor3	10.26269083	11.11728899	18.29024851	13.75186647	43.16757895	46.17153376	49.33041349	52.79876572	51.9347298	52.94176584
Rheb	27.19419945	27.19419945	21.55356881	26.16268881	46.27804088	42.19902374	46.74653631	49.54517582	51.23934974	51.43847981
Tmbim1	20.03483633	19.85319785	26.85334424	21.81481565	11.02270993	10.61936698	11.11995999	12.4252158	12.53908575	13.01411308
Adora2a	8.664349991	9.031845957	9.633948019	14.46021765	0.405585019	0.146930599	0.28633346	1.665317835	0.857394892	1.377049331
Hnrnpc	21.72399641	21.00443436	17.9493933	25.21078654	170.3540197	172.2991563	193.8422607	194.8072419	191.716495	206.0829988
Pgm2	27.19419945	25.24617804	29.82877694	26.16268881	69.25329525	72.0884634	72.29169318	82.27330398	79.02540224	80.62485852
Tspan13	6.32641086	10.26269083	12.60062996	9.372701171	70.95861903	70.8858539	77.84697683	83.07886584	80.32266868	90.57323707
Kmt5a	18.29024851	20.66357914	19.22445503	16.28441384	156.3868318	159.2246066	164.5093663	169.6075803	172.5722374	172.7705694
Plcxd2	11.37853584	12.00727865	12.60062996	13.75186647	1.565421842	1.751717304	2.101151108	2.801760007	2.870850364	2.980870052
Kdm3a	14.38060929	18.96320818	17.05940363	20.03483633	13.89117595	16.37696139	17.1975067	19.39771715	20.03535206	17.63751252
Tmx3	12.00727865	13.57022799	14.7214645	17.35604198	51.67374551	55.4595553	61.05728628	67.92642619	61.16296688	63.33649027
Gphn	17.43565035	16.46605232	17.05940363	16.28441384	25.86209945	26.16124988	28.63524687	30.05408873	33.58642224	32.34870419
Tug1	5.803917164	9.633948019	12.05149552	15.35020732	34.55700077	36.99416028	41.92313928	42.69417113	41.50399862	44.10133632
Retreg1	12.60062996	12.60062996	24.05072467	14.46021765	163.3224034	165.2969808	184.5560708	192.0511108	179.6189913	195.1152346
Slain2	15.31481581	15.61145416	15.31481581	16.28441384	45.4879288	47.18479089	52.56089224	54.06972203	54.89888611	52.1936603
P4ha1	10.52393768	9.031845957	12.94148518	14.46021765	48.47201518	48.3365242	50.69757162	56.84903173	53.16268358	56.32185002
Rars	4.059329343	4.913927502	7.548504984	8.482711509	144.7126127	150.1065395	166.9186678	169.7243372	167.4153631	170.1836984
Tpt1	17.05940363	17.35604198	26.25999293	20.92482599	1207.797495	1187.815559	1215.584135	1273.52353	1295.488905	1273.689215
Larp4b	12.08688702	11.79024867	13.52601113	12.89726832	58.03071542	61.11728951	69.9781895	69.87352446	71.50786546	69.34075259
Cdk18	20.66357914	20.11444469	20.92482599	17.35604198	150.6943063	162.319624	164.0793567	174.8806372	172.4455205	167.7860365
Cstf3	9.633948019	6.955153674	11.7106403	11.11728899	24.54952812	21.1367227	23.71215095	29.57360388	25.95217342	27.54458934
Iars	5.254782715	4.913927502	10.52393768	6.91976217	86.70493097	94.38373538	103.5517642	106.0969969	104.0966797	104.8304177
Bcar1	13.86686634	9.966052481	15.61145416	15.35020732	21.47936414	22.57917771	24.16678748	26.46175137	28.18054568	25.67793855
Gpd2	7.34264857	8.699741494	9.293092805	12.00727865	22.66104882	24.27778106	26.25454503	28.40477258	28.09222335	27.16402502
Setd2	19.77358948	17.05940363	17.40025885	17.35604198	39.72606072	46.1197143	49.47849044	50.17062716	50.73149561	51.11160114
Seh1l	6.32641086	7.468896619	10.52393768	8.482711509	88.02603881	94.33088218	99.30106631	102.9144781	101.8650148	104.876324
Tfg	16.20480547	17.05940363	18.88359982	20.92482599	81.85680969	85.85816479	86.15369588	96.47858138	90.88607431	98.99179983
Cry2	8.403103143	15.31481581	13.52601113	20.92482599	6.400395634	7.716664874	7.938252854	9.418258124	9.058967698	9.721644561
Tnpo3	6.32641086	6.955153674	6.658515322	13.75186647	23.11128263	25.89509365	26.04975356	27.1877658	27.59462277	28.09483977
Stag1	16.46605232	15.31481581	25.2903949	26.85334424	14.14828111	17.08564032	18.9938768	21.6582874	19.46469974	18.92656485
Nrd1	38.14586145	46.32491316	40.34379919	47.69052585	155.983105	157.4277162	179.8530773	177.8980263	178.1200017	178.7256567
Diaph1	6.32641086	8.403103143	10.52393768	8.482711509	114.3440353	118.8381547	122.1131928	126.9742254	126.28612	125.5591261
Ice1	8.403103143	11.4581442	11.11728899	14.46021765	16.10048256	17.14369949	18.55188915	20.81289549	19.64450423	18.56247145
Ext1	10.52393768	9.966052481	13.52601113	14.46021765	7.11678718	7.675674872	8.768374804	9.724816366	9.651169608	9.508603693
Tmem161b	5.17517435	6.658515322	10.18308247	12.89726832	15.85170856	17.91846578	18.46598307	19.91925192	19.78537244	21.69152711
Slc8b1	8.664349991	12.00727865	11.7106403	13.75186647	80.2540502	76.75477994	75.86880304	85.26233852	90.7110617	85.23151998
Ptpn4	12.86187681	17.35604198	19.22445503	19.14484667	13.70452776	17.09633627	20.35078341	21.66346278	20.6748026	20.1921998
Micall1	15.61145416	17.43565035	17.9493933	20.03483633	15.1230898	18.39304755	17.56566082	19.01038336	21.10046355	19.79945225
Ywhag	18.02900166	17.05940363	20.92482599	21.81481565	288.0565938	299.7652758	309.0067427	311.0335666	321.3750492	314.6148303
Srek1	12.00727865	10.52393768	9.633948019	17.35604198	30.001813	34.7120813	35.21185008	37.78743037	36.12837624	37.71371426
Ncoa5	7.889360198	8.403103143	9.293092805	15.35020732	103.3804632	108.6620402	107.1964909	113.7451918	115.1660301	115.5108799
Lysmd3	8.77934986	12.08688702	14.7214645	13.75186647	10.16480583	11.00935422	13.15702621	16.19746903	15.22936621	13.15744792
Ralgapa2	12.00727865	11.19689736	12.94148518	12.89726832	13.56710026	16.76098917	18.35340327	19.72075029	18.14872073	19.058265
Slbp	21.72399641	25.24617804	22.45238383	26.85334424	63.43531073	62.79072866	69.24688092	72.70696331	71.90877004	68.88418502
Nipbl	10.26269083	13.83147484	14.38060929	17.35604198	40.89400836	51.95615052	57.84231646	60.67060696	61.06919515	56.02983898
Edem1	19.25984654	16.54566069	19.22445503	16.28441384	135.1159832	143.9294352	153.0019146	151.5069199	162.2981515	152.1537233
Mroh1	21.00443436	21.89442402	25.2903949	20.03483633	46.31435694	50.36121053	51.5420435	52.19273294	53.14233939	52.93395421
Zfyve26	7.809751832	9.031845957	10.18308247	11.11728899	9.38218134	11.52461707	11.88100003	12.98383798	13.47075538	11.80445261
Cggbp1	15.61145416	16.46605232	20.11444469	14.46021765	60.63557537	64.41093046	70.0144337	72.73299584	72.16947143	69.71150916
Cdc73	7.34264857	7.809751832	10.18308247	11.11728899	10.61182933	10.84075366	13.90486305	13.63497751	13.71325559	13.94211024
Rprd1a	9.633948019	11.79024867	17.05940363	14.46021765	18.29057776	19.4535019	22.3535415	23.96199214	23.40489597	23.64397838
Clasp1	8.403103143	7.548504984	12.05149552	10.22729933	7.260965989	7.781211528	8.656217197	8.861637011	8.898387137	8.934484246
Chst11	11.7106403	10.85604214	13.52601113	11.11728899	30.87981281	33.03239126	33.96464092	36.19425809	36.10024972	36.27387858
Mib1	7.889360198	11.4581442	12.05149552	11.11728899	35.81996378	41.26302645	49.38024718	47.35214894	49.66449594	48.80734881
Blzf1	14.46021765	12.97687668	17.05940363	13.75186647	16.89028365	17.82405846	19.69882859	22.05283364	19.62346368	22.18213678
Cables2	25.91913772	16.12519711	20.92482599	20.92482599	36.06565746	37.4249144	40.07299503	41.27674493	42.568858	42.23644536
Rab5a	22.48777533	24.98493119	19.22445503	27.82294227	30.24798979	30.90404953	28.78145696	35.57756729	32.87906046	33.69943444
Zcchc7	11.37853584	10.52393768	14.7214645	9.372701171	6.875456941	7.357939548	7.601202084	9.40624172	8.551127328	8.167673819
Plekhf2	21.89442402	24.72368434	20.11444469	26.85334424	25.01549942	24.51585636	27.0228812	32.81627096	27.7771899	30.72257712
Prss56	17.32065048	19.25984654	25.2903949	21.81481565	0.447605328	0.70168123	0.893733999	1.619365875	3.566538874	1.473665374
Odf2l	19.25984654	24.98493119	22.82863054	20.03483633	7.97091068	8.198384505	9.50559115	10.38713539	9.553624124	10.0663813
Agpat5	17.32065048	13.83147484	17.40025885	13.75186647	21.81689646	22.30523407	24.85339731	26.51837395	24.8901837	24.7934496
Atxn2l	11.7106403	7.889360198	8.743958357	16.28441384	172.7398155	201.4678085	200.5991755	204.1822153	209.0231955	208.890603
Rnf6	12.86187681	13.57022799	14.38060929	17.35604198	87.4280185	97.83288093	99.91177259	103.0597673	101.7530107	104.387226
Tcea1	16.20480547	15.05356896	23.45737336	13.75186647	75.62314069	83.41892477	92.34757603	100.9543687	94.71611056	88.21446655
Pkn2	24.13033303	20.66357914	21.55356881	22.48777533	13.57784931	16.15550602	17.3923815	18.15476081	18.15302602	17.32346463
Ppp4r3a	12.86187681	9.372701171	15.31481581	9.372701171	21.97798984	24.79551315	29.39829414	28.66152379	28.88389945	28.93882108
Noc2l	8.664349991	11.4581442	9.633948019	14.46021765	352.5702735	371.9415843	362.756873	377.5388711	386.4300013	383.1899418
Tomm70a	16.20480547	22.48777533	19.22445503	18.25485701	62.58591858	65.75731161	75.35694136	73.30799183	73.66807801	74.08599448
Stt3a	23.16073501	19.18023817	24.05072467	22.48777533	113.2335795	118.247467	129.762326	127.4647376	127.0421981	128.4762447
Lrba	11.11728899	14.46021765	13.52601113	16.28441384	7.00513583	8.716783251	8.670940289	9.423535067	9.698256664	8.930674126
Nup62	13.57022799	16.12519711	18.29024851	12.89726832	139.867754	149.0948961	148.6513878	156.7817386	153.6202901	156.1832285
Osbpl9	21.72399641	21.89442402	20.11444469	20.03483633	66.85329935	69.45667377	70.41389065	70.43191156	74.29699814	76.33398908
Appl1	9.293092805	10.85604214	14.38060929	11.11728899	9.238005719	11.74418857	13.1393966	13.28257253	14.39518271	13.4026815
Rnf115	12.00727865	12.68023833	12.05149552	15.35020732	73.83582042	72.68716161	77.31401505	80.36780302	80.76582831	82.20950282
Ythdc2	5.254782715	5.254782715	8.743958357	9.372701171	10.04176323	13.32778701	13.94649859	16.14846357	13.83028612	14.99456178
Sec31a	23.16073501	24.98493119	28.93878727	21.81481565	77.27566068	87.84606299	91.09058441	91.40724253	90.92080893	92.53668539
Kat7	12.08688702	16.20480547	13.83147484	17.35604198	49.35301521	61.16254782	64.01789514	62.70557529	65.38916762	69.05676869
Tmem123	18.02900166	17.9493933	17.9493933	20.03483633	67.36500106	69.08426294	80.81005411	81.69171586	79.1169055	79.50102375
Ube2h	6.658515322	8.403103143	12.05149552	10.22729933	23.3274054	23.36099392	26.02542187	25.54114901	27.46174854	30.95814867
Herpud2	21.00443436	21.55356881	22.82863054	24.13033303	13.50979274	16.3460881	17.66379721	18.95266031	18.72265056	17.96352047
Myh10	15.31481581	15.39442418	13.83147484	17.35604198	24.86991978	30.29457185	29.41699222	31.60887879	31.32167209	30.57498086
Il10rb	15.31481581	18.29024851	18.88359982	22.48777533	50.03759103	53.87475879	54.89939461	55.54592219	61.01440907	57.71041754
Dnmt3a	7.34264857	7.889360198	17.05940363	6.91976217	38.96999249	41.74605743	42.18749919	43.31515583	43.21247906	42.67415521
Ino80	5.254782715	4.059329343	10.52393768	6.91976217	25.47904491	27.90804508	28.79694236	28.23793545	31.11025263	31.93465143
Ano6	12.97687668	16.20480547	16.54566069	17.35604198	34.19881282	37.62319124	41.68549034	41.85741303	40.36026653	40.79890454
Cep70	12.08688702	11.19689736	12.94148518	19.14484667	14.24926915	15.55839126	18.38477411	18.22076758	19.09821804	19.42694796
Rdx	5.254782715	5.76852566	6.658515322	12.00727865	103.7562992	109.5707498	121.5665116	120.722095	118.9538559	118.3123542
Morf4l2	7.809751832	11.11728899	11.7106403	17.35604198	195.4671765	201.4008795	211.3964565	213.6085065	209.8728504	214.685076
Zfp119a	14.38060929	13.83147484	21.55356881	10.22729933	3.077059783	3.834641083	4.00674504	7.483392684	6.054481254	4.875400623
Plaa	10.52393768	9.293092805	12.05149552	13.75186647	84.25879219	87.94068958	89.77912545	93.17450604	90.20472542	92.08578235
Gk	9.633948019	15.39442418	16.20480547	12.00727865	29.87840321	31.84114929	35.5673351	38.00631051	33.86689808	35.47416882
Lars	18.88359982	21.24357277	23.45737336	23.42198185	133.5439614	135.6705025	148.3739823	142.0570796	153.1642211	149.1842555
Mycl	63.3815864	70.52212409	63.3815864	63.3815864	9379.988555	9507.806833	9593.331451	9718.249426	9855.089315	9728.269858
Slc35f5	28.67754043	24.05072467	28.10629755	25.21078654	17.55539042	19.35976661	22.17917624	22.79036514	23.97979206	23.46815848
Utrn	10.52393768	10.26269083	12.94148518	11.11728899	5.516980416	5.974843322	7.317094493	7.061719166	7.696461128	7.129883456
Bod1l	9.372701171	13.83147484	12.60062996	13.75186647	16.31414476	21.16918745	25.03036367	24.33758932	25.09426351	24.11284201
Usp1	39.12662532	30.90040508	32.47217978	29.01839564	301.7899596	307.952933	330.1948502	328.7546014	334.0849119	318.5266715
Arfrp1	20.92482599	19.85319785	24.05072467	25.21078654	56.32498915	55.05044676	50.82822484	61.51549459	60.9354489	57.33116901
Usp36	21.55356881	19.85319785	20.11444469	16.28441384	26.14261942	29.05723529	29.19089369	30.7231623	30.6115375	30.13500988
Stx6	5.803917164	10.26269083	10.18308247	11.11728899	12.55094414	13.74616769	13.09639169	13.38586477	16.35606579	15.11045589
Trak1	14.7214645	14.38060929	15.61145416	20.92482599	39.89284752	44.4603482	43.75549	45.27780603	46.79160312	44.09387843
Ipo13	29.79338543	25.24617804	22.45238383	25.21078654	140.9574244	150.7656589	152.5281241	157.9195012	156.8024617	151.69983
Sypl	16.54566069	12.68023833	16.20480547	15.35020732	28.445844	29.70589856	33.85372284	34.04247524	32.82737703	33.13164426
Tbpl1	10.18308247	11.4581442	12.05149552	12.89726832	32.1634925	31.13962041	36.09581509	37.62375674	35.96318207	38.1808182
Rabggtb	15.69106253	14.7214645	17.05940363	12.89726832	122.966332	121.0143962	127.1531345	133.0575617	128.1682638	134.6458257
Sec23ip	7.889360198	10.26269083	8.403103143	15.35020732	26.96970919	30.25609018	29.36619073	32.22480115	30.44999926	30.83827205
Ube3a	13.57022799	18.96320818	19.77358948	12.89726832	9.521857091	11.01087338	13.28585463	12.73193859	12.93882623	12.71345394
Zfp959	18.88359982	15.39442418	16.20480547	18.25485701	6.595064244	7.939438138	7.839522125	10.41503924	10.60069747	9.186329091
Cdc37l1	5.254782715	7.468896619	7.853968695	12.89726832	17.64848434	19.37515852	22.18083293	21.66122461	21.7425543	21.60916895
Sgpl1	12.00727865	12.00727865	15.31481581	14.46021765	110.2956018	119.9200239	127.5476117	127.6891975	124.3979829	124.6951085
Zfp51	13.49061963	16.20480547	16.20480547	14.46021765	9.167103822	10.80183075	10.89980486	12.9910667	12.98470782	13.18297876
Mcm4	24.72368434	23.16073501	21.55356881	25.21078654	169.9253997	183.2699874	194.2911475	188.6640707	191.6522452	194.2133599
Rap2b	32.9480711	31.7659008	37.57465587	30.92251351	19.83605095	19.64386623	19.51781908	22.34643856	21.21168109	21.39992947
Mtch2	15.31481581	10.85604214	10.18308247	20.92482599	47.63442837	49.04933137	51.15253384	52.05696493	51.29611784	51.66301519
Smc6	15.31481581	15.05356896	21.55356881	21.81481565	22.68413366	24.11086237	27.26460596	27.35088786	27.64649853	25.27101253
Zranb1	10.85604214	13.86686634	15.61145416	12.89726832	19.64787503	20.48893502	20.4554349	21.54057812	22.71562522	22.76832529
Herpud1	10.18308247	10.26269083	10.18308247	19.14484667	38.745253	39.45557041	42.00664721	41.61208068	46.31074519	47.76542372
Gbe1	7.889360198	12.00727865	10.18308247	21.81481565	13.79006386	12.13859787	17.16446872	15.90386192	17.81019277	17.72642259
Prcp	24.05072467	22.48777533	18.88359982	31.87882847	17.04108478	19.59367251	19.38770319	20.14035777	21.62038665	20.94802462
Mis18bp1	11.7106403	12.00727865	12.05149552	14.46021765	18.55191418	21.64482284	26.05508656	25.09836952	25.14890194	24.9538672
Mir22hg	23.08112664	22.74902218	18.88359982	25.21078654	36.19292184	36.24466302	32.15166255	41.28372983	41.93285594	38.66504633
Rab30	17.82314525	14.7214645	18.29024851	19.14484667	0.699206603	0.914547738	1.131581068	1.454346488	1.413771986	1.343160705
Ier5	7.548504984	9.633948019	10.52393768	13.75186647	118.4929403	114.2332305	100.3311898	122.906267	132.382935	115.8079552
Atp1b3	12.86187681	14.7214645	12.94148518	18.25485701	436.9267754	401.1260709	439.2940162	439.6558393	438.050303	477.8039212
Rnpc3	23.08112664	21.55356881	20.66357914	21.81481565	7.76372384	8.499723421	8.790609556	9.58863995	9.203069431	10.49836478
Wasl	12.08688702	6.91976217	10.52393768	13.75186647	10.61896861	12.02656388	12.10404323	13.21803565	14.20034014	12.49015068
Raf1	10.85604214	11.11728899	13.83147484	12.00727865	31.21924554	34.54612498	41.45737592	40.09852725	37.97063154	41.21338272
Ndc1	32.47217978	33.56560303	36.62033077	23.42198185	304.4942592	327.2658759	352.3551737	342.0007841	338.2571661	342.2226075
Ints8	21.72399641	20.92482599	24.39157988	20.92482599	24.75302338	27.82982746	30.24725023	28.83315521	30.18971659	31.35951831
Asah1	12.08688702	13.86686634	18.88359982	13.75186647	71.1751288	72.48855348	83.36481833	82.44116834	79.76706359	81.52896102
Usp22	24.13033303	18.96320818	22.82863054	36.28830092	22.18588713	22.61477836	26.21845329	27.37536282	24.38603962	27.92359875
G3bp1	26.85334424	30.6833751	38.01523802	30.92251351	210.3155178	209.8818495	222.3738987	214.3223451	222.3759885	225.2173074
Srebf2	27.19419945	23.45737336	18.88359982	30.92251351	151.00234	159.7325657	158.0856702	162.3394504	157.9416925	163.4747523
Ppid	12.08688702	10.85604214	15.31481581	11.11728899	43.74158101	50.24773052	52.69928155	53.85142212	55.03754528	50.36989362
Nr3c1	12.08688702	10.18308247	13.83147484	15.35020732	28.58941682	31.41130434	36.08037256	34.64182861	34.16141942	35.73601319
Ppp2r5a	5.17517435	6.91976217	9.293092805	11.11728899	44.07199393	44.25490916	46.80721341	47.10672271	46.86648819	46.69074121
Prrt1	15.69106253	16.12519711	16.54566069	18.25485701	0.884764297	1.209622405	1.351840498	2.593997231	2.452118504	1.91557327
Mefv	12.00727865	11.11728899	13.52601113	12.89726832	0.873156447	0.636587781	0.509409136	0.965232608	1.646158431	1.976370665
Zfp326	19.18023817	22.40816696	20.66357914	20.92482599	20.44064519	20.17294217	23.81094616	22.65050403	23.60321203	24.07940533
Focad	13.49061963	11.4581442	13.83147484	16.28441384	5.615275592	7.60508936	7.208737861	8.487517163	7.168483226	8.405322305
Tmem135	6.628821818	6.950212041	11.80160107	11.50817335	18.86141743	19.14398594	22.34724501	20.63023365	22.73665168	22.92396742
Ppp1r12a	11.11728899	11.11728899	13.83147484	13.75186647	28.8685649	32.64871194	37.59421861	35.33641205	35.07676024	38.07941221
Dusp2	12.08688702	9.372701171	16.54566069	13.75186647	11.02750983	10.19746772	10.60254982	15.32365495	13.00623172	12.58050767
Rbis	12.60062996	12.60062996	15.31481581	17.35604198	20.7472718	20.27508161	25.78522004	28.86468096	24.59567181	27.31755698
Msl3	14.38060929	13.83147484	13.52601113	16.28441384	43.65987092	46.03788668	50.89251299	51.91095487	48.01301361	53.98285463
Dusp7	8.403103143	6.955153674	13.52601113	12.00727865	40.99670016	48.87785605	44.52851223	48.8554814	48.3812208	49.59843448
H2-K2	6.32641086	10.26269083	13.52601113	7.610417598	7.187907729	2.230207599	1.764464359	7.478482382	8.470711965	8.804764285
Mmgt1	5.803917164	6.955153674	10.18308247	10.22729933	50.93228506	55.25478912	70.45131603	67.1423191	64.72494948	64.35234605
Zfr	25.24617804	20.11444469	31.91421997	21.81481565	73.02477057	81.89714229	100.8120158	95.68927595	89.58070049	95.14534381
Cebpz	10.52393768	9.633948019	13.83147484	13.75186647	67.16840436	74.37186577	77.59061655	77.03035536	75.37337063	77.93532167
Stt3b	28.08418912	33.28013825	32.47217978	23.42198185	311.7047501	323.575209	343.5559227	332.0527013	343.9025867	326.7484639
1600002D24Rik	4.059329343	3.58980326	9.633948019	16.28441384	1.163064421	0.414508818	0.414246659	1.181465063	2.325782389	1.458586676
Serp1	21.89442402	25.83952935	21.83692408	22.48777533	155.2713329	154.8847609	171.066037	171.8364194	161.7873252	164.6443931
Ptprs	16.46605232	16.20480547	18.29024851	20.92482599	38.08079218	42.18089129	42.19020696	42.18807604	43.42789387	41.32941977
Mlxip	21.72399641	24.05072467	22.82863054	20.03483633	25.10139948	29.5251233	32.19932744	31.41127646	30.71931404	31.59150235
Dipk2a	9.293092805	12.00727865	13.83147484	13.75186647	35.1684897	37.22222998	41.77833114	39.77080597	45.17021777	39.6998923
Tatdn2	21.00443436	19.77358948	20.92482599	20.92482599	213.0673844	220.4872375	218.6391257	226.0557577	230.0106607	215.8685619
Dnajc1	12.00727865	11.19689736	13.83147484	19.14484667	10.19474649	12.63477547	11.98168135	13.10461862	12.40192675	12.69243474
Gdap2	3.275384499	4.400184556	7.853968695	9.372701171	16.59791244	15.4284117	19.54842713	19.92323709	19.27239973	18.80544876
Cyfip1	9.633948019	9.372701171	10.18308247	12.89726832	59.5046457	64.05096229	67.29695015	66.36259873	65.39131068	64.6953878
Ywhaz	29.9083853	32.85725185	32.73342663	51.12676288	363.6824416	375.5442927	413.9867905	402.2478269	386.7347137	395.7715703
Dusp11	7.548504984	12.00727865	14.38060929	8.482711509	31.74774684	35.77009826	40.19536501	38.65782298	37.66078549	38.69402702
Arhgap35	18.02900166	13.49061963	18.88359982	19.14484667	23.41087481	26.60945758	28.97908309	27.87363732	27.67504816	28.88767574
Mcm3	9.372701171	8.482711509	10.18308247	16.28441384	288.3694506	294.7862031	284.9031998	296.5370246	299.6409172	294.8121194
