# Supplementary material for: An integrated multi-omics analysis of identifies distinct molecular characteristics in pulmonary infections of Pseudomonas aeruginosa
Source: PLoS Pathog. 2023 Aug 29;19(8):e1011570. doi: 10.1371/journal.ppat.1011570 (PMC10464988; doi:10.1371/journal.ppat.1011570)
Supplement: S6 Table — (CSV) [file ppat.1011570.s011.csv]

	CC1	CC2	CP1	CP2	TC1	TC2	TP1	TP2
Group	Cell	Cell	Cell	Cell	Tissue	Tissue	Tissue	Tissue
Cxcl2	14.5031308	14.01503528	63.93674587	42.41934436	18.16056031	15.04242811	253.016182	87.20332289
Fas	5.48289091	4.530112414	26.15594149	14.13978145	3.794743945	2.543940047	73.4997578	28.33071504
D3Ertd751e	7.605300295	8.069262738	33.42148079	22.21965657	9.080280154	5.198486184	24.24337561	12.85247073
Pik3c3	4.421686218	4.81324444	20.34351005	16.15975023	2.846057959	2.322727869	6.349455517	5.113348569
Ccrl2	9.373974782	10.75901698	36.32769651	30.29953169	13.28160381	8.184850587	96.20387146	43.39436353
Stag1	11.49638417	10.33431895	39.96046617	29.2895473	16.66976804	11.61363935	80.81125203	28.74531087
Mast2	12.38072141	12.59937515	46.49945154	30.29953169	2.981584528	1.990909602	5.964640031	6.357136058
Rab1a	9.020239885	10.75901698	35.60114258	26.25959413	20.19345885	12.0560637	96.58868695	26.94872894
Med14	6.190360705	4.671678427	22.52317184	15.14976584	8.267120737	6.415153163	47.13989702	16.03103876
Arl13b	6.367228154	13.02407319	37.78080438	26.25959413	10.57107242	6.74697143	23.08892915	14.78725127
Tnf	6.720963051	3.963848363	21.07006398	16.15975023	4.201323653	2.875758314	50.2184209	25.29034562
Sp4	13.795661	10.61745097	46.49945154	27.26957852	15.31450235	7.189395786	63.10973968	23.07916786
Stx11	6.013493257	6.795168622	31.96837293	12.11981267	5.827642487	6.525759252	68.49715648	26.11953728
Ralgds	5.836625808	5.804206531	29.06215721	11.10982829	8.538173876	3.981819205	83.88977592	38.41921357
Wipi2	5.659758359	6.795168622	29.78871114	12.11981267	5.421062778	3.871213116	27.12949175	11.60868324
Polr2a	6.8978305	7.502998686	26.88249542	18.17971901	17.88950717	16.03788291	92.54812435	41.18318577
Nfkbib	9.020239885	7.078300647	26.88249542	22.21965657	18.56714002	11.0606089	85.23663012	32.47667334
Mmut	4.775421116	4.671678427	17.43729433	14.13978145	7.45396132	4.203031383	15.77743492	9.535704087
Rcan1	7.605300295	6.512036596	27.60904935	16.15975023	7.318434751	6.083334896	30.0156079	11.74688185
Acss2	11.67325162	11.04214901	32.69492686	32.31950047	14.23028979	8.737881032	58.29954611	24.46115396
Ipo5	13.61879355	11.89154509	43.59323582	28.27956291	7.318434751	5.751516629	64.0717784	27.7779206
B3galnt2	16.80240763	15.57226142	56.67120656	33.32948486	14.09476322	11.28182108	55.60583771	22.2499762
Timm13	8.135902641	9.909620906	30.51526507	22.21965657	10.97765213	9.290911477	52.52731382	20.17699705
Retreg1	9.020239885	8.63552679	37.78080438	15.14976584	5.556589348	3.096970492	37.90432536	15.34004571
Hyls1	12.91132376	9.060224829	37.05425045	25.24960974	8.809227015	5.862122718	35.59543244	17.41302486
Cirbp	9.72770968	9.343356855	31.96837293	22.21965657	14.77239607	9.843941923	87.35311529	29.57450253
Mkks	11.14264927	13.30720522	45.77289761	23.22964096	21.68425111	13.27273068	111.2116754	46.02013712
Ankrd39	5.836625808	5.521074505	21.07006398	14.13978145	9.215806723	5.972728807	34.44098598	13.68166239
Cnot2	5.659758359	4.954810453	23.9762797	10.0998439	6.369748764	5.087880095	36.17265567	18.93320956
Cmtm8	7.959035193	7.927696725	26.88249542	19.1897034	4.065797084	2.101515691	14.62298846	6.495334668
Tmem135	5.187249444	5.359741961	18.20925788	11.30994487	4.8789565	3.650000938	19.62558978	9.121108257
Cplane1	9.550842231	9.626488881	36.32769651	18.17971901	5.285536209	3.760607027	19.81799752	10.22669714
Socs6	3.537348974	4.530112414	13.07797075	14.13978145	4.201323653	2.765152225	11.73687232	7.048129108
Gtf2b	12.73445631	9.060224829	38.50735831	22.21965657	9.757913001	5.419698362	37.32710213	17.82762068
Ndufab1	6.367228154	5.662640518	23.24972577	13.12979706	4.743429931	3.42878876	17.70151235	8.430115208
Klhl25	5.129156013	5.096376466	16.7107404	15.14976584	5.827642487	4.313637472	24.82059884	11.88508046
Zyx	13.08819121	15.14756339	52.31188298	25.24960974	15.04344921	12.16666979	69.26678745	24.04655813
Homer1	10.78891437	10.900583	34.87458865	24.23962535	16.66976804	13.82576113	100.4368418	35.10244693
Smc6	10.78891437	10.19275293	34.14803472	23.22964096	13.68818352	7.521214053	54.64379899	24.87574979
Cdkn3	6.8978305	4.81324444	20.34351005	15.14976584	5.963169056	4.645455739	23.66615238	12.02327907
Slc25a33	9.373974782	7.078300647	29.78871114	17.16973462	9.080280154	6.636365341	36.94228664	13.95805961
Las1l	3.714216423	3.963848363	11.62486288	14.13978145	5.285536209	4.645455739	15.58502718	7.462724938
Tpt1	11.85011906	11.60841306	41.41357403	22.21965657	22.6329371	15.26364028	117.5611309	38.97200801
Ehd4	6.013493257	5.662640518	27.60904935	9.089859506	10.30001928	7.078789697	40.59803376	15.34004571
Amn1	7.959035193	8.210828751	25.42938756	20.19968779	14.50134293	9.290911477	69.4591952	33.305865
Edem3	12.91132376	13.59033724	37.78080438	32.31950047	19.10924629	13.38333677	89.46960046	29.85089975
Cyp51	11.14264927	14.01503528	41.41357403	26.25959413	11.65528497	6.968183608	49.83360542	23.35556508
Lman1	6.190360705	5.521074505	19.61695612	15.14976584	4.8789565	2.543940047	10.58242586	7.186327718
Hdac2	7.782167744	8.63552679	23.9762797	22.21965657	7.45396132	5.419698362	31.74727758	18.51861373
Ccnl1	17.33300997	17.69575162	56.67120656	34.33946924	19.65135257	15.92727682	135.0702355	55.5558412
Zfc3h1	12.73445631	10.900583	44.31978975	20.19968779	13.28160381	13.16212459	76.77068943	26.25773589
Irak4	21.4009613	19.81924181	55.94465263	48.4792507	11.79081154	7.078789697	51.37286736	26.81053033
Crem	15.38746804	13.59033724	48.67911333	27.26957852	20.32898542	12.16666979	85.42903786	32.61487195
Sesn1	8.666504987	9.909620906	28.33560328	22.21965657	6.776328473	5.309092273	21.93448269	10.91769019
Asb1	9.020239885	8.352394764	25.42938756	22.21965657	12.60397096	8.516668854	50.60323639	27.91611921
Agrn	9.020239885	10.900583	26.88249542	27.26957852	13.28160381	8.074244498	49.83360542	23.07916786
Tug1	4.775421116	6.936734635	18.89040219	16.15975023	12.19739125	8.627274943	74.846612	23.90835952
E130307A14Rik	8.489637539	7.786130712	26.88249542	18.17971901	9.622386431	6.304547074	53.10453705	24.87574979
Cep120	6.544095603	6.795168622	25.42938756	13.12979706	15.72108206	12.49848806	52.33490608	33.16766639
Rps29	4.775421116	3.963848363	19.61695612	8.079875116	18.02503374	14.48939766	78.69476686	22.38817481
Aph1b	15.38746804	15.71382744	52.31188298	28.27956291	17.07634775	14.48939766	106.4014818	43.94715797
Tmem161b	4.421686218	5.096376466	15.98418647	13.12979706	2.303951681	2.986364403	10.58242586	6.909930498
Poc1b	5.306023462	6.087338557	20.34351005	13.12979706	6.234222195	4.424243561	20.01040526	8.015519378
4932438A13Rik	7.782167744	6.795168622	24.70283363	16.15975023	12.46844439	6.857577519	49.25638219	18.51861373
Usp22	16.62554018	12.59937515	36.32769651	39.38939119	22.09083082	16.03788291	90.23923143	29.85089975
Cdk20	7.959035193	7.644564699	23.9762797	19.1897034	6.911855042	4.756061828	17.50910461	9.121108257
Aplf	10.08144458	8.352394764	25.42938756	24.23962535	7.725014459	4.756061828	23.66615238	13.68166239
Tmem256	12.20385396	12.31624313	45.04634368	20.19968779	9.622386431	7.963638409	31.3624621	23.07916786
Zfand5	12.73445631	12.59937515	41.41357403	24.23962535	15.31450235	12.0560637	90.23923143	33.44406361
Stard5	4.598553667	4.530112414	16.7107404	11.10982829	6.234222195	3.42878876	20.39522075	7.324526328
Irs2	4.598553667	4.81324444	14.53107861	14.13978145	10.57107242	7.078789697	60.80084677	20.31519566
Scly	9.904577128	8.63552679	34.14803472	16.15975023	6.911855042	4.977274006	30.97764661	14.78725127
Rpl37	20.3397566	21.37646796	53.76499084	49.48923509	11.24870526	7.742426231	50.98805188	21.14438732
Suco	7.782167744	6.653602609	26.15594149	14.13978145	27.5118936	18.80303513	122.1789168	48.78410932
Hpgds	10.78891437	7.786130712	30.51526507	19.1897034	3.252637667	1.990909602	13.85335749	6.080738838
Traf7	10.43517947	10.900583	35.60114258	20.19968779	18.43161345	11.72424544	62.53251645	26.81053033
Mpzl1	7.959035193	9.060224829	24.70283363	21.20967218	6.505275334	5.309092273	35.01820921	13.54346378
Syne2	7.251565398	5.945772544	21.79661791	15.14976584	6.234222195	3.207576582	21.16485172	10.91769019
Marcksl1	4.067951321	3.539150324	15.98418647	8.079875116	4.8789565	4.203031383	49.44878993	19.90059983
Mgat1	12.55758886	11.04214901	39.96046617	21.20967218	13.55265695	10.61818455	54.25898351	22.11177759
Ss18l2	11.85011906	10.05118692	31.241819	25.24960974	7.182908181	4.756061828	25.59022981	12.99066934
Pa2g4	19.45541936	16.28009149	44.31978975	44.43931314	14.77239607	10.83939672	66.18826357	30.68009141
Shprh	7.428432846	8.352394764	21.79661791	21.20967218	9.080280154	6.857577519	40.98284924	16.03103876
Pcnx4	11.49638417	6.936734635	25.42938756	24.23962535	7.182908181	6.083334896	22.89652141	8.568313818
Scaf8	8.489637539	10.47588496	33.42148079	17.16973462	12.73949753	11.94545761	82.54292172	34.82604971
Romo1	5.129156013	5.804206531	17.43729433	14.13978145	5.285536209	4.645455739	28.09153047	15.2018471
Gch1	7.782167744	6.936734635	27.60904935	13.12979706	8.402647306	4.866667917	42.32970344	24.18475674
Kdm1b	10.08144458	9.484922868	27.60904935	23.22964096	11.24870526	8.516668854	49.83360542	19.34780539
Tnfrsf23	8.666504987	9.060224829	27.60904935	19.1897034	7.45396132	6.74697143	34.63339373	25.42854423
Il15	3.891083872	5.379508492	10.89830895	18.17971901	2.710531389	2.21212178	7.503901974	4.836951349
Ric8b	11.14264927	9.060224829	33.42148079	19.1897034	9.89343957	7.742426231	33.09413178	14.51085405
Mmd	9.904577128	10.47588496	36.32769651	17.16973462	9.351333292	5.530304451	46.37026605	15.75464154
Usp18	8.135902641	4.81324444	22.52317184	14.13978145	5.556589348	3.207576582	18.08632784	19.62420261
Parp6	7.251565398	5.096376466	15.98418647	19.1897034	10.43554585	8.074244498	57.72232288	18.65681234
Pld3	7.428432846	4.954810453	19.61695612	15.14976584	6.098695626	3.207576582	15.00780395	7.739122158
Aktip	11.49638417	10.61745097	36.32769651	20.19968779	14.50134293	9.733335834	55.79824545	20.03879844
Odr4	16.09493783	13.44877123	42.86668189	30.29953169	21.41319797	16.48030726	111.0192677	46.57293156
Malt1	15.56433549	15.43069541	47.22600547	29.2895473	19.92240571	15.59545855	149.1160008	50.58069125
Nkiras1	11.49638417	10.61745097	32.69492686	23.22964096	11.79081154	7.963638409	45.60063507	18.38041512
Dph2	9.373974782	11.18371502	30.51526507	22.21965657	5.150009639	3.096970492	16.93188138	9.950299917
Rhoq	4.244818769	5.096376466	17.43729433	10.0998439	7.318434751	3.981819205	40.02081053	23.07916786
Gpaa1	12.02698651	12.31624313	37.78080438	23.22964096	6.369748764	4.313637472	39.63599504	17.68942208
St3gal1	16.44867273	15.43069541	51.58532905	27.26957852	8.809227015	7.963638409	37.32710213	19.34780539
Katna1	6.8978305	5.096376466	22.52317184	11.10982829	8.402647306	6.304547074	45.40822733	17.82762068
Spag9	9.72770968	9.484922868	26.88249542	22.21965657	14.23028979	7.078789697	82.9277372	27.7779206
Pja2	19.98602171	16.84635554	53.76499084	35.34945363	21.81977768	15.37424637	87.35311529	28.60711226
Fhl4	3.006746628	4.530112414	18.16384826	6.059906337	3.659217375	3.318182671	11.35205683	4.836951349
Lss	5.48289091	7.21986666	18.89040219	16.15975023	5.692115917	4.977274006	22.89652141	7.600923548
Leprot	25.82264751	25.76501436	70.47573124	51.50920387	11.5197584	9.069699299	39.63599504	21.14438732
Rrp9	11.49638417	12.17467711	35.60114258	23.22964096	13.95923665	9.290911477	48.29434347	20.59159288
G3bp1	18.57108212	19.6776758	59.57742228	33.32948486	24.80136221	18.69242904	126.6042948	37.72822052
Kctd11	11.85011906	9.484922868	34.87458865	19.1897034	6.911855042	4.756061828	68.49715648	26.11953728
Pgd	10.25831203	8.210828751	26.15594149	21.20967218	7.047381612	6.857577519	40.7904415	18.93320956
Aff4	6.720963051	5.662640518	19.61695612	14.13978145	9.622386431	8.406062765	77.73272814	28.60711226
Manea	11.85011906	10.47588496	33.42148079	22.21965657	7.58948789	6.525759252	23.28133689	14.92544988
Tnfaip3	5.836625808	7.644564699	22.52317184	14.13978145	18.29608688	14.60000375	147.1919233	61.36018282
Pgm3	6.367228154	5.096376466	19.61695612	12.11981267	6.911855042	4.756061828	26.74467627	11.60868324
Lmbrd1	9.904577128	10.05118692	29.06215721	21.20967218	10.97765213	7.85303232	48.10193573	22.66457203
Efcab14	22.99276833	16.28009149	56.67120656	38.3794068	8.809227015	5.530304451	44.8310041	16.99842903
Cxcl10	4.067951321	4.81324444	18.16384826	8.079875116	2.981584528	1.548485246	8.850756175	18.38041512
Far1	14.67999824	12.31624313	38.50735831	27.26957852	11.65528497	10.83939672	74.846612	34.6878511
Stoml2	3.891083872	5.237942479	14.53107861	12.11981267	3.117111097	2.322727869	10.96724135	5.113348569
Mrpl41	6.8978305	10.75901698	31.96837293	15.14976584	12.06186468	7.631820142	37.51950987	16.30743598
Poln	13.26505865	12.45780914	29.06215721	34.33946924	9.486859862	5.64091054	42.52211119	15.34004571
Pnpo	11.67325162	9.909620906	33.42148079	20.19968779	15.45002892	11.17121499	52.71972156	20.59159288
Dstn	19.27855191	19.25297776	49.40566726	41.40935997	8.809227015	7.410607964	61.18566225	25.0139484
Actn1	12.02698651	9.343356855	29.78871114	23.22964096	4.8789565	4.756061828	32.7093163	16.5838332
Nln	7.959035193	5.237942479	22.52317184	13.12979706	6.369748764	3.981819205	21.16485172	8.153717988
Ghitm	10.25831203	10.19275293	27.60904935	23.22964096	8.944753584	6.968183608	30.97764661	16.03103876
E2f7	6.544095603	5.945772544	20.34351005	13.12979706	2.846057959	2.875758314	10.7748336	8.153717988
H2afz	5.306023462	6.22890457	17.43729433	14.13978145	12.19739125	7.300001875	49.44878993	20.72979149
Prkag2	8.489637539	8.210828751	30.51526507	13.12979706	6.505275334	4.203031383	25.20541432	10.64129297
Cfap36	5.48289091	3.539150324	15.98418647	10.0998439	6.776328473	3.650000938	22.12689044	8.844711038
Cox7a2l	11.85011906	10.900583	33.42148079	22.21965657	14.36581636	11.0606089	61.18566225	28.33071504
Havcr2	4.244818769	5.804206531	19.61695612	9.089859506	4.743429931	3.760607027	14.23817298	7.048129108
Mon1b	17.50987742	15.2891294	44.31978975	33.32948486	22.6329371	13.38333677	94.27979403	39.11020662
Shf	5.48289091	8.63552679	23.9762797	14.13978145	2.846057959	3.539394849	15.58502718	5.942540228
Amacr	16.62554018	17.97888364	58.12431442	26.25959413	6.369748764	4.092425294	22.51170592	11.88508046
Rab40c	20.87035895	18.26201567	47.22600547	44.43931314	32.66190324	26.32424919	165.0858434	51.68628013
Kri1	13.08819121	14.72286535	42.86668189	24.23962535	13.68818352	11.0606089	70.8060494	25.70494145
Ubl5	9.020239885	7.786130712	22.52317184	20.19968779	6.911855042	5.419698362	25.78263755	15.89284015
Abracl	8.31277009	7.078300647	26.88249542	13.12979706	9.757913001	5.198486184	30.0156079	15.75464154
Arl14ep	6.190360705	5.662640518	19.61695612	12.11981267	3.523690806	2.654546136	10.00520263	5.389745788
Tcp1	13.4419261	13.1656392	46.49945154	19.1897034	17.48292746	11.94545761	69.07437971	26.53413311
Rap1gds1	13.08819121	10.33431895	37.05425045	20.19968779	5.556589348	4.313637472	28.47634595	11.0558888
Catsper2	9.550842231	10.33431895	26.88249542	22.21965657	9.215806723	7.521214053	41.17525699	19.20960678
Ttc21a	11.85011906	13.02407319	29.06215721	31.30951608	4.065797084	2.21212178	13.27613426	5.942540228
Ell2	6.8978305	7.644564699	22.52317184	15.14976584	21.41319797	13.60454895	99.08998761	30.81829002
Atp5g2	3.537348974	4.81324444	15.25763254	9.089859506	7.182908181	5.530304451	25.9750453	10.50309436
Higd1a	15.21060059	13.30720522	36.32769651	31.30951608	14.23028979	9.954548012	68.88197197	27.91611921
Plec	15.74120294	16.84635554	42.14012796	34.33946924	7.996067598	3.871213116	89.46960046	30.81829002
Dusp2	8.843372436	6.795168622	26.15594149	14.13978145	12.8750241	9.733335834	66.38067131	26.25773589
Rad1	10.78891437	10.61745097	29.78871114	22.21965657	5.285536209	4.424243561	15.58502718	8.844711038
Strada	13.97252845	12.17467711	37.05425045	25.24960974	11.5197584	6.857577519	50.41082865	17.55122347
Srxn1	16.44867273	18.40358168	49.40566726	32.31950047	10.84212556	7.521214053	70.42123391	32.06207751
Mxd4	21.22409385	17.83731763	50.13222119	40.39937558	21.14214484	14.48939766	79.27199009	24.32295535
Srr	6.544095603	5.379508492	19.61695612	12.11981267	9.215806723	8.406062765	75.42383523	27.63972199
Rbck1	12.73445631	16.56322352	53.03843691	20.19968779	16.53424147	10.95000281	56.37546868	32.06207751
Pqlc1	4.067951321	6.653602609	18.89040219	11.10982829	6.505275334	5.087880095	26.93708401	13.40526517
Morf4l2	6.013493257	7.786130712	18.16384826	18.17971901	14.6368695	8.516668854	55.60583771	18.24221651
Rogdi	8.843372436	7.21986666	22.52317184	18.17971901	7.318434751	6.415153163	36.17265567	15.89284015
Miga2	6.367228154	7.21986666	26.15594149	10.0998439	8.402647306	3.539394849	22.89652141	8.982909647
Mknk2	10.61204692	6.936734635	26.15594149	18.17971901	21.00661827	14.71060984	100.0520263	31.9238789
Zfr	17.33300997	13.30720522	50.85877512	23.22964096	10.30001928	8.184850587	47.13989702	22.52637342
Atm	13.795661	8.777092803	34.14803472	21.20967218	12.19739125	11.0606089	58.87676934	18.24221651
Asf1b	11.85011906	10.900583	37.05425045	18.17971901	17.61845403	11.28182108	66.38067131	27.50152338
Ints9	11.49638417	9.484922868	35.60114258	16.15975023	10.57107242	9.069699299	44.44618862	21.42078454
Bicd2	12.73445631	12.59937515	39.23391224	21.20967218	11.79081154	8.406062765	37.51950987	16.86023042
Mfap3l	8.843372436	9.484922868	30.51526507	15.14976584	4.201323653	2.433333958	21.16485172	8.153717988
Jun	10.96578182	11.74997907	35.60114258	19.1897034	13.55265695	9.290911477	47.5247125	21.55898315
Ptpn4	9.197107334	11.60841306	30.51526507	20.19968779	5.421062778	4.313637472	14.62298846	8.291916598
Cry2	6.367228154	10.33431895	21.07006398	22.21965657	9.351333292	5.972728807	42.71451893	15.34004571
Zfp511	11.14264927	11.32528104	34.87458865	19.1897034	10.97765213	10.17576019	58.10713836	28.46891365
Sacm1l	26.70698476	24.20778821	68.29606945	47.46926631	17.07634775	11.72424544	76.57828169	28.33071504
Chd6	12.38072141	12.0331111	29.78871114	28.27956291	5.01448307	5.198486184	19.24077429	8.844711038
Ctbp2	6.367228154	7.361432673	16.7107404	19.1897034	3.930270514	3.207576582	10.7748336	7.324526328
Stip1	17.15614253	11.46684705	35.60114258	32.31950047	19.24477286	16.03788291	90.62404692	29.71270114
Thumpd3	10.78891437	10.61745097	24.70283363	27.26957852	12.06186468	7.963638409	41.17525699	17.55122347
Ywhag	12.55758886	11.32528104	33.42148079	23.22964096	12.19739125	10.72879063	62.14770097	25.84314006
Sap130	28.82939414	29.16259867	77.74127054	53.52917265	16.3987149	9.733335834	54.06657576	21.97357898
Washc1	6.367228154	5.662640518	17.43729433	14.13978145	6.640801903	4.313637472	17.50910461	8.844711038
Gpr157	20.16288915	17.69575162	56.67120656	31.30951608	6.505275334	4.977274006	25.78263755	11.60868324
Urgcp	3.537348974	4.671678427	11.62486288	12.11981267	4.472376792	2.654546136	16.93188138	8.706512428
Nabp1	10.61204692	10.61745097	34.14803472	17.16973462	16.66976804	13.16212459	80.61884429	29.98909836
Uchl5	10.96578182	9.909620906	26.88249542	23.22964096	11.38423183	8.95909321	54.83620673	17.96581929
Gdap2	3.360481526	3.963848363	12.35141682	9.089859506	9.486859862	6.083334896	32.90172404	14.09625822
Uvrag	14.5031308	14.29816731	40.6870201	26.25959413	19.515826	15.48485246	105.8242586	32.20027612
Dele1	10.78891437	12.31624313	32.69492686	22.21965657	9.757913001	6.083334896	24.43578335	14.23445683
Gls	8.489637539	7.927696725	22.52317184	18.17971901	13.68818352	7.300001875	62.72492419	18.93320956
4930589L23Rik	13.08819121	12.74094117	31.241819	29.2895473	6.776328473	3.42878876	36.36506341	13.819861
Stat3	16.09493783	16.13852548	40.6870201	33.32948486	31.03558441	21.125763	133.7233813	46.71113017
Chac1	9.72770968	9.909620906	21.79661791	26.25959413	4.065797084	2.875758314	13.85335749	7.739122158
Nnt	6.544095603	5.945772544	22.52317184	10.0998439	3.659217375	2.986364403	12.69891103	9.397505477
Ccdc186	10.43517947	10.19275293	29.06215721	20.19968779	9.351333292	6.968183608	48.10193573	23.49376369
Polg	10.96578182	13.1656392	34.87458865	22.21965657	12.46844439	7.410607964	71.76808811	31.64748168
Prkar2b	6.367228154	6.22890457	20.34351005	12.11981267	5.692115917	3.650000938	19.24077429	7.324526328
Dck	16.62554018	14.86443136	47.9525594	25.24960974	10.02896614	7.631820142	30.59283113	12.16147768
Plk2	10.08144458	11.46684705	29.06215721	22.21965657	8.809227015	8.406062765	69.84401068	27.63972199
Kcnj2	10.08144458	7.078300647	23.24972577	19.1897034	6.369748764	5.419698362	30.40042338	14.23445683
Pabpc1	20.51662405	23.07526011	55.94465263	42.41934436	19.78687914	16.25909509	130.4524497	42.84156909
Rnf170	9.197107334	5.096376466	25.42938756	12.11981267	11.38423183	9.401517567	66.95789454	23.07916786
Abcc10	6.8978305	8.493960777	19.61695612	19.1897034	7.58948789	4.977274006	19.62558978	10.50309436
Ap2a1	15.91807039	15.14756339	40.6870201	30.29953169	20.05793228	17.69697424	84.65940689	23.6319623
Gm15545	10.43517947	11.60841306	31.96837293	20.19968779	15.9921352	13.82576113	74.26938877	29.29810531
Ppp3ca	17.50987742	18.82827972	51.58532905	31.30951608	12.33291782	7.631820142	45.98545056	19.07140817
Ropn1l	13.26505865	10.900583	31.241819	25.24960974	3.523690806	3.650000938	13.85335749	8.706512428
Entpd7	9.020239885	10.75901698	28.33560328	19.1897034	7.047381612	6.857577519	20.20281301	11.0558888
E2f3	14.32626335	10.47588496	39.96046617	19.1897034	9.080280154	9.733335834	35.59543244	18.38041512
Fbxl21	5.306023462	5.379508492	18.16384826	10.0998439	3.117111097	2.101515691	8.465940689	6.218937448
Alg11	6.013493257	5.662640518	20.34351005	10.0998439	6.234222195	5.530304451	20.97244398	10.22669714
Arrdc4	11.31951672	12.59937515	29.78871114	26.25959413	8.944753584	6.857577519	54.83620673	19.62420261
Eif2s3x	6.190360705	2.831320259	14.53107861	11.10982829	14.09476322	11.28182108	70.42123391	35.24064554
Zfp386	12.55758886	12.45780914	37.05425045	21.20967218	10.02896614	7.631820142	27.51430724	14.37265544
Exoc1	6.367228154	9.060224829	18.16384826	21.20967218	5.150009639	4.424243561	22.31929818	12.57607351
Ppp1cb	9.72770968	9.909620906	29.78871114	17.16973462	14.36581636	10.17576019	78.30995137	28.60711226
Wipi1	16.80240763	12.0331111	32.69492686	34.33946924	13.95923665	12.38788197	99.08998761	29.1599067
Zfp869	9.72770968	6.087338557	19.61695612	20.19968779	19.10924629	15.1530342	102.1685115	32.47667334
Ccno	9.72770968	5.521074505	22.52317184	16.15975023	4.743429931	5.862122718	22.12689044	8.706512428
Apip	10.96578182	11.89154509	28.33560328	25.24960974	9.757913001	6.968183608	49.83360542	19.34780539
Lars	13.08819121	14.01503528	37.05425045	25.24960974	12.46844439	8.406062765	36.55747116	16.86023042
Rrp8	7.605300295	7.786130712	21.79661791	16.15975023	7.996067598	6.083334896	27.12949175	14.51085405
Dhx29	9.197107334	9.484922868	27.60904935	17.16973462	10.43554585	7.963638409	44.25378087	19.07140817
Emc2	16.97927508	16.84635554	47.22600547	29.2895473	8.809227015	6.193940985	22.31929818	14.09625822
Dpy19l4	7.074697949	7.361432673	23.9762797	12.11981267	4.336850223	2.654546136	10.19761038	6.357136058
Gxylt1	24.40770792	18.96984574	61.75708408	36.35943802	10.43554585	9.733335834	64.64900162	21.69718176
Ncaph2	9.72770968	11.60841306	29.06215721	21.20967218	7.996067598	7.189395786	31.74727758	14.92544988
P4ha1	7.782167744	6.512036596	20.34351005	15.14976584	8.131594167	5.862122718	32.32450081	12.85247073
Dnajc4	7.605300295	7.078300647	23.24972577	13.12979706	6.505275334	4.203031383	23.66615238	11.60868324
E130311K13Rik	8.31277009	9.626488881	28.33560328	15.14976584	5.01448307	4.092425294	16.54706589	10.64129297
Slc22a5	7.782167744	8.918658816	22.52317184	18.17971901	10.43554585	6.193940985	44.06137313	16.44563459
Kpna3	11.67325162	10.05118692	30.51526507	20.19968779	14.77239607	11.28182108	74.65420426	31.50928307
BC049762	5.659758359	7.502998686	17.43729433	16.15975023	10.16449271	7.521214053	51.75768285	21.97357898
Ctsc	8.31277009	8.918658816	22.52317184	19.1897034	10.30001928	4.756061828	24.62819109	13.68166239
Spryd3	4.244818769	7.361432673	21.07006398	10.0998439	7.996067598	5.862122718	33.86376276	13.40526517
Hdac4	14.32626335	13.1656392	38.50735831	24.23962535	18.56714002	14.93182202	111.0192677	43.80895936
Zfp7	6.544095603	7.21986666	17.43729433	17.16973462	3.252637667	1.659091335	7.311494231	4.422355519
Spdya	5.659758359	3.963848363	16.7107404	9.089859506	5.01448307	4.645455739	15.20021169	10.08849853
Mt1	11.31951672	10.33431895	31.241819	19.1897034	5.692115917	4.203031383	25.20541432	12.16147768
Cuedc2	8.666504987	7.078300647	23.24972577	15.14976584	4.201323653	1.880303513	21.74207495	12.57607351
Echdc1	7.428432846	5.662640518	23.24972577	10.0998439	6.505275334	4.203031383	15.77743492	9.673902697
Colgalt1	6.367228154	5.379508492	18.89040219	11.10982829	15.58555549	12.0560637	72.1529036	25.15214701
Hmgcr	12.91132376	12.45780914	32.69492686	25.24960974	15.31450235	10.28636628	74.26938877	27.63972199
Snrnp25	6.8978305	4.671678427	26.15594149	6.059906337	6.234222195	3.539394849	20.78003624	7.600923548
Fmnl3	11.14264927	8.069262738	29.78871114	16.15975023	7.725014459	4.645455739	39.05877181	12.16147768
Hmgcs1	15.21060059	9.626488881	37.05425045	21.20967218	12.73949753	10.17576019	55.22102222	24.46115396
Tbl2	24.40770792	19.53610979	53.76499084	43.42932875	20.46451199	17.58636815	86.9682998	38.8338094
Ift140	9.72770968	10.900583	26.15594149	22.21965657	15.72108206	11.83485152	57.14509965	25.42854423
Large1	7.074697949	9.343356855	23.9762797	16.15975023	4.065797084	4.203031383	11.92928006	5.804341618
Rc3h2	4.775421116	5.096376466	18.16384826	8.079875116	6.098695626	5.64091054	29.43838467	15.75464154
Rbis	9.020239885	8.63552679	23.9762797	18.17971901	13.14607724	7.963638409	50.41082865	25.0139484
Pisd	3.891083872	4.246980388	12.35141682	10.0998439	5.01448307	4.756061828	20.01040526	12.16147768
Nxf1	7.074697949	7.361432673	20.34351005	15.14976584	7.45396132	5.087880095	37.51950987	13.819861
Wdfy4	13.795661	12.59937515	32.69492686	27.26957852	7.318434751	3.318182671	37.71191761	17.82762068
B4galt5	12.02698651	11.60841306	31.96837293	22.21965657	16.53424147	11.50303326	95.24183275	34.96424832
Tmem208	9.373974782	7.927696725	23.24972577	18.17971901	8.131594167	4.756061828	30.78523887	18.24221651
Cct7	10.96578182	11.04214901	34.14803472	17.16973462	14.90792264	9.401517567	52.14249833	22.94096925
Ppp2r5a	4.421686218	5.237942479	14.53107861	11.10982829	24.80136221	17.69697424	121.986509	43.67076075
Kdm6a	3.891083872	5.237942479	16.7107404	8.079875116	10.57107242	6.74697143	39.25117956	16.86023042
Pwwp2b	3.006746628	4.388546401	16.7107404	5.049921948	5.692115917	4.977274006	30.97764661	14.23445683
Lysmd3	6.720963051	8.493960777	23.24972577	14.13978145	8.673700445	4.977274006	36.17265567	13.12886795
Bcl9	5.836625808	5.804206531	17.43729433	12.11981267	5.692115917	3.207576582	20.97244398	11.60868324
Ext1	7.782167744	7.078300647	21.07006398	15.14976584	3.252637667	1.216666979	11.35205683	5.666143008
Ccng1	7.959035193	7.927696725	20.34351005	18.17971901	7.860541028	4.53484965	21.93448269	12.16147768
Tfg	11.31951672	11.32528104	29.78871114	22.21965657	8.673700445	7.078789697	33.47894727	17.82762068
Mdm1	10.61204692	10.19275293	29.06215721	19.1897034	8.944753584	6.415153163	39.63599504	13.819861
Eif3a	7.782167744	9.768054894	28.33560328	14.13978145	10.43554585	7.078789697	63.10973968	22.38817481
Tcea1	11.31951672	10.19275293	37.05425045	14.13978145	9.351333292	6.636365341	23.47374464	15.47824432
Zfp958	4.598553667	4.81324444	13.80452468	11.10982829	7.58948789	3.539394849	14.04576523	10.77949158
Nufip2	7.428432846	6.653602609	20.34351005	14.13978145	14.50134293	8.627274943	48.8715667	20.8679901
Thg1l	7.782167744	6.512036596	18.89040219	16.15975023	11.38423183	7.521214053	63.68696291	27.50152338
Mtmr4	30.42120118	26.1897124	74.10850089	49.48923509	19.78687914	15.26364028	109.287598	34.27325527
Sf1	16.97927508	15.2891294	41.41357403	30.29953169	33.06848295	23.1166726	175.0910461	43.67076075
Serbp1	9.904577128	9.768054894	27.60904935	18.17971901	11.1131787	7.078789697	28.86116144	13.26706656
Rpn2	15.03373314	13.59033724	37.78080438	26.25959413	12.06186468	11.72424544	56.56787642	26.53413311
Mcm3	7.074697949	6.22890457	15.98418647	17.16973462	5.556589348	3.207576582	13.468542	6.771731888
Phactr4	8.135902641	9.343356855	25.42938756	16.15975023	5.01448307	4.53484965	33.86376276	17.82762068
Asah1	8.843372436	9.626488881	29.78871114	14.13978145	7.45396132	4.756061828	21.74207495	11.88508046
Mob3a	16.44867273	16.4216575	41.41357403	31.30951608	25.7500482	19.02424731	119.6776161	45.05274685
Arhgap33	5.129156013	5.945772544	15.25763254	13.12979706	7.58948789	4.424243561	17.12428912	8.844711038
Ube2h	5.306023462	6.087338557	18.89040219	10.0998439	6.234222195	4.866667917	34.0561705	14.23445683
Ino80	4.598553667	3.680716337	16.7107404	6.059906337	17.07634775	12.83030633	101.2064728	40.49219272
Gsto2	4.952288564	5.096376466	18.16384826	8.079875116	6.369748764	5.419698362	20.78003624	8.982909647
Myh9	22.46216599	20.24393985	55.94465263	37.36942241	22.22635739	13.49394286	101.2064728	35.37884415
Got1	13.4419261	12.74094117	35.60114258	23.22964096	9.351333292	6.415153163	30.40042338	13.54346378
Actr1b	6.013493257	4.530112414	15.98418647	11.10982829	5.421062778	5.198486184	19.04836655	9.259306867
Acaa1a	18.21734722	19.6776758	45.77289761	37.36942241	11.5197584	6.74697143	50.79564413	25.56674284
Dennd6b	18.04047977	13.30720522	40.6870201	29.2895473	8.131594167	6.74697143	36.55747116	16.03103876
Exosc8	10.08144458	10.05118692	30.51526507	16.15975023	9.622386431	7.963638409	48.29434347	21.28258593
Cbx4	9.72770968	6.795168622	19.61695612	20.19968779	6.776328473	6.083334896	37.32710213	14.09625822
Dhx37	10.96578182	10.61745097	26.15594149	23.22964096	5.692115917	5.419698362	25.01300658	11.88508046
Nipbl	7.605300295	9.484922868	22.52317184	18.17971901	5.827642487	3.539394849	30.0156079	15.75464154
Dap	6.367228154	9.484922868	19.61695612	19.1897034	4.8789565	3.539394849	15.77743492	6.495334668
Ints3	17.50987742	17.41261959	48.67911333	28.27956291	11.5197584	8.406062765	48.67915896	19.62420261
8430429K09Rik	6.544095603	7.361432673	21.79661791	12.11981267	7.182908181	4.203031383	38.67395633	16.16923737
Narf	18.74794956	15.14756339	44.31978975	30.29953169	17.48292746	15.26364028	94.08738629	45.60554129
Id2	11.49638417	9.768054894	28.33560328	20.19968779	9.89343957	7.963638409	58.49195385	22.80277064
Sema4b	6.190360705	6.22890457	19.61695612	11.10982829	5.827642487	3.871213116	15.39261943	10.08849853
Yipf5	7.074697949	7.078300647	24.70283363	10.0998439	7.182908181	3.981819205	17.70151235	9.673902697
Ptgs2	6.367228154	4.954810453	14.53107861	14.13978145	6.640801903	5.751516629	51.37286736	14.51085405
4930579K19Rik	10.43517947	8.210828751	32.69492686	12.11981267	10.43554585	6.193940985	33.86376276	14.37265544
Rxylt1	10.08144458	7.502998686	27.60904935	14.13978145	9.486859862	5.64091054	26.16745304	14.23445683
Slc25a30	9.197107334	7.644564699	28.33560328	12.11981267	6.505275334	3.760607027	22.51170592	10.91769019
Mmgt1	4.775421116	5.379508492	15.98418647	10.0998439	6.640801903	4.203031383	22.89652141	9.121108257
Arrdc2	16.27180528	14.29816731	37.05425045	30.29953169	17.88950717	12.60909415	70.42123391	30.12729697
5031439G07Rik	12.55758886	14.86443136	31.241819	30.29953169	4.065797084	2.101515691	20.78003624	7.462724938
Smndc1	12.73445631	12.74094117	37.05425045	20.19968779	18.02503374	12.71970024	91.39367789	28.19251643
Nanos1	5.659758359	8.918658816	26.88249542	10.0998439	5.285536209	3.207576582	20.97244398	8.430115208
Otud5	5.129156013	6.936734635	18.16384826	12.11981267	11.38423183	9.401517567	61.95529322	27.7779206
Ergic3	10.25831203	12.0331111	30.51526507	20.19968779	7.047381612	4.756061828	23.85856012	9.535704087
Pi4k2a	8.31277009	9.343356855	23.24972577	18.17971901	10.16449271	8.184850587	58.29954611	16.03103876
Esyt2	16.97927508	15.43069541	40.6870201	30.29953169	12.73949753	9.843941923	46.75508153	19.20960678
Gamt	12.91132376	13.1656392	34.87458865	23.22964096	8.402647306	6.74697143	21.16485172	11.88508046
Ncoa5	6.190360705	6.087338557	14.53107861	16.15975023	5.421062778	3.760607027	19.81799752	9.121108257
Tbc1d5	7.782167744	7.078300647	20.34351005	15.14976584	6.098695626	5.198486184	29.24597693	16.44563459
Nadk2	15.74120294	15.57226142	41.41357403	27.26957852	6.911855042	5.087880095	17.70151235	12.99066934
Trim26	9.72770968	10.05118692	26.15594149	19.1897034	8.402647306	8.406062765	42.52211119	18.65681234
Hspa8	11.14264927	9.768054894	25.42938756	22.21965657	20.19345885	15.48485246	106.2090741	40.49219272
Rnf149	6.367228154	6.087338557	17.43729433	13.12979706	18.70266658	12.0560637	131.2220807	41.32138438
Fbxo10	5.48289091	2.972886272	13.80452468	9.089859506	2.981584528	2.765152225	9.812794889	5.251547179
Primpol	10.25831203	9.626488881	21.79661791	24.23962535	6.505275334	6.857577519	29.82320015	15.06364849
Cox8a	12.73445631	12.74094117	35.60114258	21.20967218	10.43554585	7.410607964	48.29434347	22.94096925
Nr3c1	8.843372436	7.21986666	21.79661791	16.15975023	6.640801903	4.645455739	25.39782207	12.99066934
Rbm4b	5.659758359	7.078300647	20.34351005	11.10982829	5.827642487	5.64091054	32.32450081	16.44563459
Ifnar1	7.428432846	10.900583	26.15594149	17.16973462	17.21187432	9.512123656	78.50235911	24.46115396
Mapre2	14.1493959	14.15660129	34.14803472	28.27956291	12.73949753	8.406062765	44.8310041	18.38041512
Spcs2	6.190360705	7.078300647	18.16384826	14.13978145	4.743429931	3.207576582	23.66615238	14.09625822
Mosmo	5.306023462	4.388546401	13.80452468	11.10982829	1.490792264	1.659091335	5.579824545	4.007759689
Foxd2os	14.85686569	19.6776758	45.77289761	30.29953169	7.45396132	4.977274006	27.12949175	14.64905266
Lrrc20	7.074697949	6.370470583	20.34351005	12.11981267	4.743429931	3.871213116	20.39522075	7.186327718
Maf1	12.02698651	13.44877123	35.60114258	21.20967218	14.77239607	8.95909321	64.84140937	29.85089975
Slc45a4	14.1493959	11.46684705	42.86668189	16.15975023	2.168425111	1.990909602	5.964640031	5.389745788
Rps6ka2	18.04047977	16.28009149	46.49945154	28.27956291	12.06186468	7.078789697	84.08218366	25.70494145
5430405H02Rik	11.85011906	10.05118692	31.241819	18.17971901	13.14607724	9.512123656	59.26158482	21.42078454
Abhd5	13.08819121	14.72286535	40.6870201	21.20967218	7.996067598	6.636365341	75.80865071	22.52637342
Tpm4	4.244818769	2.548188233	10.17175502	9.089859506	7.318434751	6.083334896	25.9750453	10.64129297
Ppm1k	11.85011906	10.33431895	27.60904935	22.21965657	10.70659899	7.300001875	24.24337561	18.1040179
Zbtb5	16.09493783	13.02407319	35.60114258	28.27956291	25.20794192	17.36515598	94.08738629	37.86641913
Ntmt1	12.38072141	10.61745097	31.241819	20.19968779	14.90792264	11.39242717	60.03121579	20.59159288
Lpcat3	11.85011906	12.0331111	31.96837293	21.20967218	11.92633811	8.184850587	50.41082865	21.14438732
Pigu	8.31277009	8.493960777	29.06215721	11.10982829	5.01448307	4.53484965	17.89392009	13.26706656
Patl1	5.306023462	5.521074505	10.17175502	18.17971901	7.45396132	5.64091054	50.60323639	19.62420261
Stk40	6.720963051	6.936734635	19.61695612	13.12979706	13.14607724	10.61818455	70.61364165	27.91611921
Snord104	6.190360705	7.502998686	18.89040219	14.13978145	5.285536209	4.092425294	22.12689044	11.0558888
Wdr19	10.96578182	10.05118692	26.15594149	21.20967218	6.640801903	3.318182671	24.43578335	11.88508046
Herpud2	14.5031308	14.15660129	36.32769651	26.25959413	12.19739125	10.28636628	59.64640031	21.83538037
Cst3	15.03373314	17.55418561	45.04634368	26.25959413	9.351333292	6.74697143	45.79304282	20.31519566
Krit1	8.31277009	8.777092803	26.88249542	13.12979706	6.369748764	4.092425294	22.89652141	12.02327907
Bcl10	22.10843109	21.80116599	58.85086835	35.34945363	17.48292746	12.27727588	97.16591018	38.14281635
Eloc	17.68674487	13.44877123	40.6870201	27.26957852	14.36581636	8.627274943	45.40822733	22.66457203
Dag1	7.782167744	6.087338557	21.07006398	12.11981267	8.131594167	5.751516629	25.59022981	12.4378749
Rnf44	12.73445631	9.768054894	31.241819	19.1897034	20.46451199	15.37424637	111.2116754	46.98752739
Mtfr1	10.25831203	8.069262738	28.33560328	14.13978145	9.215806723	6.083334896	39.82840279	18.65681234
Gm21992	8.666504987	8.210828751	23.9762797	15.14976584	11.38423183	7.631820142	52.14249833	24.18475674
Dhrs7	7.959035193	8.069262738	20.34351005	17.16973462	4.8789565	4.424243561	19.43318204	10.08849853
Etfdh	19.10168446	23.35839214	57.39776049	34.33946924	16.80529461	10.72879063	59.83880805	21.28258593
Pygo2	12.20385396	10.05118692	30.51526507	19.1897034	6.640801903	4.756061828	22.51170592	10.77949158
Med30	8.666504987	8.918658816	25.42938756	15.14976584	5.150009639	2.654546136	14.04576523	6.633533278
Pip5k1b	5.48289091	3.963848363	17.43729433	7.069890727	2.57500482	1.990909602	20.58762849	10.50309436
Tmx3	8.666504987	9.343356855	23.24972577	18.17971901	7.45396132	5.862122718	17.31669686	11.0558888
Ebag9	19.63228681	17.27105358	53.03843691	27.26957852	10.70659899	6.74697143	28.28393821	13.68166239
Slc20a1	8.489637539	10.19275293	21.07006398	22.21965657	12.60397096	8.737881032	69.65160294	24.87574979
Elmo2	10.78891437	11.18371502	26.88249542	22.21965657	8.673700445	6.857577519	27.3218995	14.78725127
Vmac	11.85011906	9.909620906	30.51526507	18.17971901	10.57107242	8.184850587	39.82840279	22.52637342
Tmem65	23.16963578	20.10237384	55.94465263	36.35943802	11.24870526	7.078789697	57.72232288	18.1040179
Dmxl1	11.31951672	11.32528104	29.06215721	21.20967218	11.79081154	6.525759252	43.86896539	21.69718176
Nufip1	9.550842231	7.21986666	26.15594149	13.12979706	7.860541028	6.304547074	25.39782207	15.06364849
BC051142	6.190360705	5.804206531	20.34351005	9.089859506	5.827642487	2.654546136	13.08372652	11.47048463
Fxr2	8.489637539	8.777092803	24.70283363	15.14976584	9.351333292	7.300001875	55.22102222	17.27482625
Tram2	6.013493257	7.786130712	21.07006398	12.11981267	5.150009639	5.087880095	16.35465815	8.015519378
Syncrip	8.135902641	8.777092803	21.07006398	18.17971901	13.95923665	8.95909321	52.52731382	22.11177759
Slc25a42	17.33300997	14.01503528	38.50735831	29.2895473	18.43161345	12.0560637	78.11754363	32.20027612
Dipk2a	6.8978305	8.352394764	21.79661791	14.13978145	12.8750241	11.72424544	67.34271002	28.33071504
Cebpzos	4.067951321	4.530112414	12.35141682	10.0998439	5.01448307	3.871213116	13.66094975	9.950299917
Fam160a2	19.45541936	15.00599737	39.96046617	34.33946924	10.02896614	6.968183608	50.79564413	20.03879844
Zfp120	13.4419261	13.02407319	35.60114258	22.21965657	6.098695626	5.309092273	15.39261943	9.535704087
Cabin1	7.605300295	7.078300647	20.34351005	14.13978145	7.996067598	4.756061828	22.70411367	10.64129297
Qdpr	15.74120294	13.30720522	37.78080438	25.24960974	16.80529461	11.0606089	51.75768285	18.51861373
Ppp1r7	5.836625808	5.521074505	18.89040219	9.089859506	6.776328473	5.530304451	30.40042338	14.37265544
Amd1	3.891083872	7.502998686	18.16384826	11.10982829	8.402647306	5.530304451	25.78263755	13.26706656
Hspb11	22.10843109	20.52707188	50.85877512	39.38939119	11.65528497	9.290911477	58.49195385	29.29810531
Epm2aip1	35.01975485	31.28608886	81.37404019	57.5691102	19.10924629	13.27273068	81.580883	26.25773589
Tbc1d1	7.074697949	7.078300647	17.43729433	16.15975023	3.794743945	3.096970492	14.04576523	7.462724938
Ing1	14.1493959	11.46684705	29.06215721	27.26957852	15.72108206	11.50303326	79.46439783	26.11953728
Sgpl1	8.666504987	8.352394764	23.9762797	15.14976584	10.97765213	8.737881032	58.68436159	26.25773589
Whamm	9.020239885	7.21986666	19.61695612	18.17971901	9.351333292	6.525759252	44.25378087	20.31519566
Kctd7	18.39421467	19.39454377	45.04634368	35.34945363	15.85660863	11.17121499	71.38327263	30.68009141
Gm15246	4.421686218	6.370470583	10.89830895	17.16973462	5.963169056	4.977274006	28.47634595	11.33228602
Ttf2	7.605300295	8.63552679	24.70283363	13.12979706	4.743429931	3.096970492	14.62298846	7.324526328
Ier5	5.836625808	6.936734635	16.7107404	14.13978145	12.60397096	8.074244498	60.03121579	18.93320956
Lin54	5.48289091	5.804206531	13.80452468	14.13978145	2.303951681	1.769697424	12.50650329	5.389745788
Ccdc191	13.97252845	11.18371502	36.32769651	19.1897034	13.55265695	9.180305388	46.37026605	18.51861373
Rap2b	22.81590089	20.38550586	58.85086835	33.32948486	10.57107242	5.751516629	32.51690855	13.26706656
Chchd7	14.5031308	14.01503528	33.42148079	28.27956291	13.55265695	8.516668854	41.17525699	18.24221651
Xpc	7.074697949	5.379508492	15.98418647	14.13978145	7.996067598	6.74697143	36.94228664	14.92544988
Serpini1	27.591322	22.65056207	60.30397621	45.44929753	22.90399024	14.71060984	77.73272814	31.9238789
Gt(ROSA)26Sor	10.61204692	9.909620906	27.60904935	18.17971901	17.88950717	13.38333677	111.9813064	42.28877465
Fkbp15	13.795661	11.18371502	38.50735831	17.16973462	15.45002892	10.83939672	78.8871746	28.33071504
Rnf214	7.605300295	6.795168622	15.25763254	19.1897034	10.84212556	9.622729745	66.7654868	26.94872894
1810026B05Rik	13.08819121	12.45780914	33.42148079	22.21965657	19.515826	14.26818548	101.9761038	37.03722747
Rpl39	5.129156013	4.81324444	13.80452468	11.10982829	6.234222195	4.645455739	26.55226852	15.34004571
Lrrfip1	11.67325162	10.900583	23.24972577	27.26957852	19.10924629	14.71060984	82.54292172	31.37108446
Pdcd6	9.197107334	10.900583	23.24972577	22.21965657	9.351333292	6.083334896	45.98545056	16.5838332
Tmco3	7.428432846	9.768054894	24.70283363	15.14976584	13.14607724	10.0651541	70.8060494	30.12729697
Tedc1	13.795661	13.02407319	34.87458865	23.22964096	15.85660863	12.60909415	67.72752551	20.72979149
Kbtbd2	7.959035193	9.201790842	23.24972577	16.15975023	5.963169056	4.756061828	39.25117956	18.1040179
Stt3a	15.91807039	12.74094117	37.78080438	24.23962535	20.60003856	13.71515504	81.77329074	23.49376369
Gorab	9.020239885	7.078300647	25.42938756	12.11981267	10.02896614	7.963638409	35.01820921	15.75464154
Nbeal2	17.68674487	16.13852548	40.6870201	31.30951608	10.70659899	7.963638409	41.94488796	17.82762068
9330159M07Rik	7.959035193	7.644564699	25.42938756	11.10982829	5.150009639	3.318182671	19.43318204	9.121108257
Ypel5	12.55758886	11.46684705	31.241819	21.20967218	16.80529461	12.38788197	82.9277372	23.21736647
Trim45	25.99951496	19.39454377	61.75708408	35.34945363	15.17897578	8.295456676	71.57568037	22.2499762
Senp2	5.836625808	4.81324444	9.445201094	18.17971901	9.215806723	8.516668854	46.94748927	18.65681234
Nub1	19.27855191	14.15660129	41.41357403	30.29953169	17.88950717	12.27727588	66.95789454	20.72979149
Taf13	9.904577128	9.201790842	24.70283363	18.17971901	4.336850223	4.866667917	25.59022981	9.673902697
Top1mt	14.85686569	15.57226142	43.59323582	22.21965657	4.201323653	3.871213116	9.043163918	7.877320768
Rbbp7	5.48289091	3.397584311	15.98418647	7.069890727	6.776328473	4.424243561	23.66615238	9.950299917
Nup50	12.91132376	15.00599737	31.241819	29.2895473	7.996067598	8.406062765	55.60583771	23.07916786
Cdc25c	7.074697949	6.795168622	20.34351005	12.11981267	4.8789565	3.981819205	20.20281301	7.600923548
Dnmt3l	3.891083872	4.105414376	13.80452468	7.069890727	1.761845403	2.322727869	11.54446458	7.462724938
Wdr18	7.959035193	7.644564699	18.89040219	17.16973462	15.85660863	9.069699299	77.34791266	22.66457203
Mapk9	10.08144458	7.786130712	18.89040219	22.21965657	10.02896614	6.968183608	36.17265567	21.00618871
Fgfr1op	14.5031308	15.57226142	34.14803472	30.29953169	12.06186468	10.0651541	56.56787642	35.37884415
Sat1	6.367228154	6.087338557	19.61695612	10.0998439	7.047381612	5.309092273	38.48154859	17.82762068
Bambi	11.67325162	8.493960777	29.06215721	16.15975023	9.215806723	4.866667917	23.08892915	11.33228602
Sf3b6	6.544095603	6.795168622	20.34351005	11.10982829	8.267120737	5.972728807	39.4435873	17.27482625
Peli3	5.129156013	8.63552679	18.16384826	15.14976584	2.43947825	1.990909602	5.579824545	4.284156909
Smarca2	13.26505865	14.58129933	37.78080438	22.21965657	10.02896614	7.189395786	32.32450081	17.13662764
Rnf138	14.32626335	13.44877123	36.32769651	23.22964096	17.07634775	10.0651541	67.15030228	23.21736647
Fam118a	15.91807039	15.14756339	34.87458865	31.30951608	6.640801903	5.309092273	21.35725947	12.29967629
Wee1	14.1493959	14.15660129	29.78871114	31.30951608	13.95923665	9.954548012	48.48675122	22.66457203
Map3k3	24.40770792	21.80116599	53.76499084	42.41934436	25.07241535	16.148489	113.7129761	30.40369419
Maff	9.550842231	9.060224829	29.06215721	13.12979706	12.06186468	6.636365341	79.07958234	28.60711226
Msmo1	10.08144458	10.75901698	31.241819	15.14976584	8.538173876	6.415153163	38.0967331	13.819861
Rpl27	10.43517947	8.918658816	23.9762797	19.1897034	10.43554585	6.636365341	52.14249833	16.03103876
Stard3nl	9.020239885	8.63552679	24.70283363	15.14976584	7.860541028	6.525759252	36.94228664	19.62420261
Oxr1	14.32626335	16.4216575	36.32769651	29.2895473	8.809227015	4.756061828	35.01820921	20.31519566
Alg12	24.58457537	21.65959998	53.76499084	42.41934436	12.33291782	11.17121499	66.18826357	22.38817481
Sec31a	15.91807039	16.28009149	45.77289761	23.22964096	12.8750241	5.972728807	43.4841499	13.819861
Pgrmc2	8.843372436	8.63552679	25.42938756	14.13978145	15.17897578	10.83939672	83.69736817	24.73755118
Cenpx	10.08144458	12.45780914	28.33560328	21.20967218	7.860541028	6.415153163	28.86116144	12.57607351
Nadsyn1	8.31277009	8.63552679	23.24972577	15.14976584	8.809227015	5.530304451	31.93968533	15.47824432
Sdf2l1	10.08144458	10.19275293	27.60904935	17.16973462	6.640801903	5.198486184	15.96984266	9.121108257
Pard6b	8.843372436	8.777092803	22.52317184	17.16973462	5.827642487	4.092425294	18.27873558	8.291916598
AW209491	7.251565398	5.804206531	19.61695612	11.10982829	5.285536209	2.986364403	11.92928006	8.568313818
Uqcrb	6.544095603	7.078300647	24.70283363	8.079875116	4.065797084	3.207576582	14.62298846	8.706512428
Notch2	7.251565398	6.370470583	19.61695612	12.11981267	6.776328473	5.862122718	50.60323639	20.17699705
Naxd	4.244818769	5.662640518	16.7107404	8.079875116	4.743429931	4.313637472	20.20281301	11.33228602
Map4	28.82939414	24.34935423	68.29606945	42.41934436	11.5197584	7.300001875	31.74727758	16.99842903
Taf4b	8.843372436	9.768054894	25.42938756	16.15975023	9.89343957	7.85303232	35.01820921	16.5838332
Invs	12.02698651	9.484922868	31.241819	16.15975023	11.92633811	8.295456676	35.21061696	12.99066934
Mtf2	5.659758359	6.795168622	17.43729433	12.11981267	5.01448307	2.765152225	13.08372652	8.430115208
Ncl	10.43517947	11.32528104	25.42938756	22.21965657	15.17897578	11.39242717	62.91733194	22.52637342
Aph1c	10.25831203	11.74997907	22.52317184	26.25959413	12.73949753	8.295456676	56.37546868	25.15214701
Abcf1	11.31951672	9.343356855	26.15594149	19.1897034	11.79081154	8.184850587	80.81125203	29.1599067
Polr3e	7.251565398	7.644564699	18.16384826	16.15975023	8.402647306	6.636365341	37.71191761	14.37265544
Abhd2	16.09493783	12.88250718	36.32769651	25.24960974	13.55265695	11.0606089	55.99065319	21.28258593
Spc25	4.952288564	6.370470583	19.61695612	8.079875116	4.743429931	3.096970492	12.31409555	5.666143008
Dctpp1	8.843372436	8.069262738	23.9762797	14.13978145	9.89343957	6.193940985	41.36766473	17.82762068
Sc5d	3.537348974	4.954810453	17.43729433	5.049921948	5.01448307	3.42878876	18.27873558	7.877320768
Gcsh	11.85011906	12.45780914	29.06215721	23.22964096	9.622386431	6.193940985	34.63339373	13.40526517
Rps21	17.50987742	16.28009149	43.59323582	27.26957852	11.5197584	8.848487121	49.83360542	19.20960678
Tbc1d9b	6.544095603	9.201790842	23.24972577	13.12979706	9.89343957	6.083334896	43.86896539	24.46115396
Mesd	7.428432846	10.900583	25.42938756	16.15975023	11.5197584	7.85303232	39.4435873	15.06364849
Vcpip1	11.49638417	10.05118692	27.60904935	19.1897034	11.5197584	9.180305388	53.29694479	17.41302486
D030056L22Rik	7.251565398	6.653602609	14.53107861	18.17971901	10.16449271	5.972728807	41.56007247	14.92544988
4930451G09Rik	15.21060059	14.58129933	43.59323582	20.19968779	17.48292746	9.954548012	56.18306093	26.67233172
Egf	9.72770968	11.04214901	28.33560328	17.16973462	7.182908181	5.530304451	24.43578335	16.86023042
AW011738	8.31277009	9.060224829	21.79661791	17.16973462	5.827642487	4.645455739	13.27613426	9.397505477
Ndufv1	7.782167744	5.945772544	23.24972577	9.089859506	8.131594167	5.751516629	29.82320015	13.68166239
Ppp1r12a	8.135902641	7.786130712	21.79661791	14.13978145	12.8750241	8.406062765	57.52991514	21.97357898
Elac2	6.013493257	5.379508492	15.98418647	11.10982829	7.047381612	3.760607027	20.01040526	7.739122158
Cyb561d1	14.5031308	13.59033724	31.241819	28.27956291	11.65528497	7.742426231	47.33230476	26.11953728
Grcc10	15.74120294	12.74094117	42.14012796	19.1897034	12.33291782	7.078789697	29.82320015	22.11177759
Ddx50	11.85011906	11.32528104	27.60904935	22.21965657	14.50134293	10.83939672	72.53771908	27.36332477
Cnnm2	15.38746804	15.14756339	30.51526507	34.33946924	16.94082118	12.16666979	87.54552303	28.19251643
Zswim6	10.43517947	8.352394764	25.42938756	16.15975023	15.31450235	11.50303326	82.54292172	26.11953728
Ss18	5.836625808	6.653602609	23.24972577	7.069890727	12.19739125	7.963638409	52.71972156	23.07916786
Pcmtd1	16.27180528	17.27105358	42.86668189	27.26957852	13.68818352	10.39697237	69.4591952	23.77016091
Gins2	12.55758886	11.89154509	39.96046617	14.13978145	13.55265695	9.843941923	45.40822733	16.44563459
Fosl2	12.73445631	14.29816731	34.14803472	23.22964096	20.19345885	14.15757939	124.2954019	36.62263164
Ccdc91	6.190360705	7.502998686	19.61695612	12.11981267	5.150009639	3.318182671	12.50650329	7.186327718
Cdk16	8.489637539	5.379508492	18.16384826	14.13978145	5.01448307	4.313637472	35.01820921	16.16923737
Rtca	9.197107334	9.060224829	23.24972577	17.16973462	4.336850223	3.207576582	15.20021169	8.706512428
Nudt1	9.72770968	8.777092803	24.70283363	16.15975023	3.523690806	3.318182671	11.54446458	11.33228602
Slc39a10	8.489637539	10.05118692	23.9762797	17.16973462	13.01055067	10.72879063	45.21581959	23.77016091
Fam98a	11.14264927	10.19275293	23.24972577	23.22964096	7.58948789	5.751516629	29.82320015	15.2018471
Ano6	9.373974782	10.900583	26.15594149	18.17971901	5.150009639	4.645455739	18.47114332	9.259306867
Fastk	7.959035193	10.19275293	25.42938756	15.14976584	7.58948789	4.313637472	24.24337561	16.5838332
Mroh1	14.5031308	14.43973332	39.96046617	21.20967218	9.89343957	6.525759252	57.52991514	15.61644293
Snhg8	9.373974782	9.909620906	26.15594149	16.15975023	12.46844439	9.401517567	45.60063507	19.62420261
Mmadhc	8.666504987	6.795168622	18.89040219	16.15975023	10.43554585	7.078789697	37.13469439	18.65681234
2410131K14Rik	11.85011906	12.31624313	28.33560328	23.22964096	7.996067598	4.756061828	29.63079241	11.19408741
Ttc14	12.38072141	12.45780914	34.87458865	18.17971901	13.55265695	9.622729745	58.87676934	23.6319623
Piga	3.360481526	3.963848363	10.17175502	9.089859506	7.725014459	7.078789697	27.3218995	10.91769019
Max	13.97252845	10.61745097	28.33560328	24.23962535	18.29608688	10.83939672	76.00105846	27.50152338
Mnd1	7.782167744	7.644564699	19.61695612	15.14976584	3.117111097	2.654546136	9.235571661	4.975149959
Rasa1	10.43517947	7.361432673	26.88249542	13.12979706	8.131594167	8.516668854	42.71451893	19.62420261
Arv1	7.782167744	8.918658816	23.24972577	14.13978145	12.8750241	9.290911477	49.64119768	21.97357898
Pcf11	13.26505865	11.32528104	35.60114258	17.16973462	12.73949753	10.83939672	71.76808811	24.73755118
2610002M06Rik	3.891083872	3.397584311	10.89830895	8.079875116	3.930270514	2.986364403	14.62298846	6.771731888
Klhl36	7.251565398	6.653602609	19.61695612	12.11981267	6.369748764	3.981819205	26.74467627	11.88508046
LOC102640673	9.373974782	10.47588496	28.33560328	15.14976584	10.84212556	7.300001875	34.82580147	19.90059983
Tfdp2	9.550842231	6.512036596	23.24972577	13.12979706	5.827642487	3.760607027	15.00780395	8.430115208
Nmt2	14.67999824	14.43973332	35.60114258	25.24960974	13.68818352	10.61818455	79.65680557	20.59159288
Ap1s2	6.013493257	7.502998686	23.9762797	8.079875116	7.45396132	7.300001875	42.52211119	12.85247073
Nampt	11.49638417	9.768054894	29.78871114	16.15975023	10.02896614	8.848487121	55.99065319	23.07916786
Focad	9.550842231	8.069262738	21.79661791	17.16973462	7.860541028	4.645455739	20.78003624	12.4378749
Slc3a2	12.73445631	9.343356855	25.42938756	22.21965657	13.41713038	8.737881032	50.02601316	22.11177759
Gpi1	4.598553667	5.237942479	13.80452468	10.0998439	3.388164236	3.318182671	19.43318204	8.982909647
Otulinl	18.57108212	15.85539345	46.49945154	25.24960974	7.725014459	5.972728807	25.59022981	9.673902697
Rnf6	9.197107334	9.343356855	22.52317184	18.17971901	9.622386431	6.74697143	50.79564413	22.52637342
Atxn7l3	12.73445631	11.89154509	34.14803472	18.17971901	16.12766177	8.627274943	67.91993325	24.32295535
Ncoa2	10.96578182	11.04214901	26.88249542	20.19968779	13.82371008	9.512123656	51.37286736	26.25773589
Mir7240	12.73445631	9.768054894	21.79661791	27.26957852	7.318434751	6.968183608	21.93448269	13.40526517
Cep55	3.537348974	3.397584311	10.17175502	8.079875116	14.90792264	11.94545761	74.46179651	33.44406361
Ddit3	9.197107334	9.626488881	23.9762797	17.16973462	10.70659899	9.733335834	53.29694479	24.18475674
Atad3a	11.14264927	6.795168622	21.07006398	19.1897034	6.234222195	2.986364403	19.04836655	9.121108257
Cstf3	7.251565398	5.379508492	18.16384826	11.10982829	7.58948789	7.742426231	29.43838467	13.819861
Otud1	9.72770968	7.078300647	20.34351005	17.16973462	8.809227015	5.751516629	25.59022981	11.74688185
Etnk1	10.43517947	10.33431895	29.78871114	15.14976584	15.9921352	9.843941923	76.1934662	25.0139484
Hspbp1	12.20385396	7.927696725	19.61695612	25.24960974	10.16449271	10.72879063	45.40822733	19.20960678
Ufl1	9.197107334	8.777092803	23.24972577	16.15975023	8.402647306	7.300001875	27.70671498	11.60868324
Fam210b	10.43517947	9.626488881	23.24972577	20.19968779	6.234222195	5.972728807	25.01300658	9.812101307
Hnrnph1	8.489637539	9.343356855	30.51526507	10.0998439	12.19739125	9.069699299	54.06657576	23.6319623
Rbm6	8.135902641	4.671678427	15.98418647	14.13978145	10.30001928	7.410607964	43.09933442	16.03103876
Crebl2	10.08144458	10.19275293	31.241819	13.12979706	13.14607724	9.290911477	77.73272814	25.0139484
Ovca2	4.421686218	4.246980388	12.35141682	9.089859506	9.622386431	5.087880095	25.59022981	14.09625822
Rrp15	4.421686218	4.246980388	12.35141682	9.089859506	3.930270514	2.765152225	16.35465815	9.397505477
Lcorl	16.09493783	15.57226142	37.05425045	28.27956291	15.9921352	10.17576019	59.06917708	25.56674284
Tmem11	8.31277009	7.786130712	19.61695612	16.15975023	9.215806723	5.972728807	46.56267379	17.27482625
Trib1	18.04047977	20.52707188	39.96046617	39.38939119	16.66976804	13.38333677	124.2954019	36.89902886
Ppox	6.544095603	7.927696725	19.61695612	13.12979706	9.757913001	9.401517567	37.90432536	20.8679901
Kbtbd3	16.97927508	14.86443136	42.86668189	23.22964096	17.7539806	16.25909509	69.84401068	27.36332477
Katnal1	15.91807039	15.2891294	37.05425045	27.26957852	9.486859862	6.968183608	33.47894727	14.09625822
Haus8	9.373974782	7.502998686	25.42938756	12.11981267	9.080280154	6.415153163	46.56267379	14.51085405
Pgam1	5.306023462	6.936734635	17.43729433	11.10982829	10.43554585	6.525759252	63.10973968	19.07140817
Slc39a13	18.39421467	14.72286535	39.96046617	28.27956291	10.97765213	8.184850587	55.79824545	21.00618871
Lmna	19.10168446	20.52707188	50.85877512	30.29953169	5.01448307	4.645455739	27.51430724	16.44563459
Clip2	8.666504987	7.927696725	24.70283363	12.11981267	6.505275334	5.64091054	25.01300658	11.33228602
Tob1	11.49638417	8.63552679	29.78871114	14.13978145	9.080280154	8.848487121	60.80084677	16.16923737
Ube2d3	20.6934915	18.68671371	45.77289761	34.33946924	17.07634775	17.25454989	140.2652446	51.13348569
Txndc16	11.49638417	9.484922868	32.69492686	13.12979706	18.70266658	11.61363935	61.76288548	22.94096925
Uap1	13.795661	14.01503528	35.60114258	22.21965657	17.07634775	11.72424544	78.69476686	23.07916786
Rgs19	14.32626335	14.58129933	35.60114258	24.23962535	12.19739125	8.95909321	82.15810623	35.65524137
Dnajc14	11.14264927	11.32528104	30.51526507	17.16973462	9.622386431	7.189395786	43.09933442	21.83538037
Umad1	9.197107334	8.63552679	21.79661791	17.16973462	12.46844439	8.184850587	47.71712025	20.17699705
Cggbp1	10.96578182	11.04214901	31.96837293	15.14976584	17.07634775	11.61363935	86.9682998	31.09468724
E2f5	7.428432846	10.05118692	24.70283363	14.13978145	6.776328473	5.862122718	25.9750453	12.85247073
Ssna1	6.367228154	4.954810453	17.43729433	9.089859506	8.402647306	6.083334896	30.59283113	11.47048463
Pacsin2	16.27180528	13.02407319	39.96046617	21.20967218	11.24870526	7.521214053	49.83360542	18.38041512
Jpt2	9.904577128	10.05118692	29.06215721	14.13978145	6.234222195	5.198486184	23.28133689	11.19408741
Osbpl2	22.10843109	18.12044966	39.96046617	42.41934436	12.46844439	11.61363935	61.76288548	24.73755118
Cfap97	6.544095603	6.653602609	18.89040219	11.10982829	9.351333292	4.092425294	32.32450081	13.95805961
Hk1	12.55758886	8.777092803	27.60904935	18.17971901	9.351333292	8.184850587	75.03901974	31.37108446
Psmd1	5.659758359	6.653602609	14.53107861	14.13978145	10.02896614	9.401517567	53.48935253	32.20027612
Osgin2	13.08819121	12.59937515	33.42148079	20.19968779	8.809227015	6.083334896	29.43838467	16.5838332
Nup155	10.43517947	11.46684705	28.33560328	18.17971901	4.336850223	3.207576582	15.20021169	5.804341618
Ccdc134	19.27855191	17.55418561	43.59323582	31.30951608	8.673700445	6.968183608	25.39782207	12.29967629
Nfkbiz	8.843372436	7.21986666	20.34351005	15.14976584	5.827642487	3.42878876	48.8715667	30.40369419
Nfyb	4.598553667	5.379508492	13.80452468	10.0998439	10.84212556	6.525759252	47.13989702	19.76240122
Mcoln1	5.306023462	6.512036596	14.53107861	13.12979706	5.421062778	3.318182671	22.89652141	10.22669714
Etf1	13.4419261	14.01503528	32.69492686	24.23962535	17.7539806	10.50757846	92.16330886	27.63972199
Lyrm1	12.73445631	14.43973332	37.78080438	19.1897034	11.38423183	7.521214053	51.37286736	23.35556508
Med7	5.129156013	6.653602609	21.07006398	7.069890727	6.505275334	5.309092273	47.90952799	20.8679901
Men1	6.8978305	8.210828751	19.61695612	14.13978145	5.285536209	3.650000938	14.04576523	6.771731888
Arfgap1	8.135902641	8.210828751	21.79661791	14.13978145	3.659217375	2.101515691	11.54446458	7.324526328
Ostf1	8.843372436	7.502998686	21.79661791	14.13978145	7.45396132	5.419698362	52.52731382	24.32295535
Eif2ak3	13.26505865	14.01503528	37.78080438	19.1897034	19.38029943	14.71060984	86.77589206	34.27325527
Rap2a	15.03373314	19.11141175	44.31978975	26.25959413	26.83426075	21.90000563	161.2376886	58.04341618
Fdxacb1	7.251565398	7.927696725	25.42938756	9.089859506	13.95923665	9.401517567	65.22622485	26.67233172
Zfp963	14.5031308	12.31624313	35.60114258	20.19968779	15.85660863	11.39242717	74.07698103	30.40369419
Eef2kmt	7.428432846	8.493960777	21.07006398	14.13978145	6.776328473	5.862122718	25.20541432	8.015519378
Lrrc27	6.720963051	8.918658816	18.89040219	16.15975023	9.215806723	7.631820142	40.59803376	19.90059983
Kyat3	20.6934915	17.27105358	45.77289761	31.30951608	3.117111097	2.875758314	7.88871746	6.633533278
Sec14l1	10.61204692	12.59937515	29.78871114	19.1897034	11.38423183	10.0651541	75.42383523	30.68009141
4933430I17Rik	7.782167744	6.370470583	16.7107404	15.14976584	10.43554585	6.74697143	44.44618862	20.59159288
Sh2d3c	4.598553667	7.361432673	18.16384826	10.0998439	4.472376792	2.21212178	20.39522075	9.121108257
Osbpl1a	9.020239885	9.909620906	26.88249542	14.13978145	4.8789565	2.543940047	13.468542	6.771731888
Stk3	13.4419261	15.43069541	33.42148079	26.25959413	4.201323653	2.986364403	12.89131878	7.186327718
Ppp1ca	9.72770968	7.078300647	21.79661791	15.14976584	9.89343957	6.968183608	36.36506341	16.72203181
Gmppb	8.135902641	7.361432673	21.07006398	13.12979706	10.43554585	5.530304451	40.98284924	15.89284015
Kifc5b	6.190360705	6.936734635	16.7107404	13.12979706	9.215806723	7.742426231	55.79824545	19.90059983
Fzr1	11.31951672	10.75901698	28.33560328	18.17971901	12.73949753	9.733335834	76.96309717	24.87574979
Ice1	6.367228154	8.069262738	17.43729433	15.14976584	10.97765213	8.184850587	33.09413178	18.24221651
Kdm3a	10.08144458	12.59937515	26.88249542	21.20967218	16.80529461	12.38788197	84.85181463	38.69561079
Mocos	5.659758359	6.795168622	17.43729433	11.10982829	4.065797084	3.650000938	33.28653953	16.5838332
Wdr38	8.489637539	8.493960777	23.9762797	13.12979706	7.860541028	4.866667917	18.27873558	11.88508046
Dmac2l	11.49638417	11.32528104	31.96837293	16.15975023	11.1131787	6.74697143	43.67655764	21.14438732
Mettl23	17.50987742	16.28009149	41.41357403	27.26957852	17.88950717	12.0560637	70.03641843	28.19251643
D10Wsu102e	8.135902641	6.22890457	14.53107861	18.17971901	6.369748764	3.981819205	25.59022981	11.19408741
Dok3	4.775421116	5.662640518	14.53107861	10.0998439	4.472376792	4.866667917	35.4030247	19.20960678
Dcun1d4	12.20385396	14.43973332	34.14803472	21.20967218	6.369748764	4.756061828	23.08892915	12.57607351
4932412D23Rik	23.34650323	20.95176992	49.40566726	39.38939119	27.24084046	16.25909509	97.16591018	34.6878511
Apeh	7.251565398	8.210828751	18.16384826	16.15975023	6.234222195	4.424243561	15.58502718	9.812101307
Itfg1	3.714216423	5.662640518	15.98418647	7.069890727	5.421062778	3.871213116	32.32450081	15.89284015
Zfp41	9.197107334	7.502998686	30.51526507	8.079875116	6.640801903	4.313637472	23.08892915	8.844711038
Napepld	21.0472264	19.53610979	49.40566726	32.31950047	11.5197584	10.50757846	58.49195385	25.84314006
Eef1g	10.78891437	10.19275293	31.96837293	13.12979706	16.12766177	12.38788197	78.50235911	28.46891365
Drc3	12.38072141	12.0331111	27.60904935	23.22964096	22.6329371	16.48030726	81.580883	31.9238789
Rps6ka4	6.367228154	6.22890457	19.61695612	9.089859506	3.388164236	3.318182671	16.73947363	11.88508046
Sema6b	11.49638417	11.18371502	35.60114258	13.12979706	3.930270514	3.207576582	21.74207495	12.29967629
Ugdh	12.38072141	13.30720522	31.96837293	21.20967218	10.30001928	5.198486184	32.13209307	16.30743598
Slc1a4	11.49638417	10.05118692	36.32769651	11.10982829	8.673700445	7.300001875	21.35725947	15.34004571
3110021A11Rik	3.360481526	4.81324444	14.53107861	6.059906337	5.150009639	3.539394849	39.63599504	16.44563459
Lars2	8.843372436	6.370470583	15.98418647	18.17971901	3.252637667	2.543940047	6.926678745	5.389745788
Ccdc151	13.08819121	13.02407319	34.87458865	19.1897034	13.82371008	11.94545761	74.65420426	19.07140817
Farp2	9.550842231	12.0331111	29.78871114	16.15975023	7.318434751	5.419698362	26.74467627	13.40526517
Ier3	8.843372436	9.201790842	21.79661791	17.16973462	5.556589348	4.866667917	132.5689349	53.34466345
Ddx10	6.544095603	6.512036596	23.24972577	7.069890727	4.472376792	4.866667917	28.47634595	9.397505477
Dancr	9.904577128	11.04214901	26.15594149	18.17971901	5.421062778	4.092425294	21.93448269	10.64129297
Eif3c	7.251565398	4.671678427	14.53107861	13.12979706	4.472376792	3.096970492	10.58242586	8.291916598
Cept1	9.904577128	9.060224829	25.42938756	15.14976584	7.45396132	5.309092273	35.78784018	17.13662764
2410006H16Rik	10.25831203	10.05118692	26.88249542	16.15975023	13.28160381	8.184850587	62.14770097	27.63972199
Tfb1m	18.04047977	13.1656392	45.04634368	20.19968779	12.73949753	8.074244498	41.75248022	17.41302486
Rell1	12.55758886	12.59937515	29.78871114	22.21965657	9.351333292	6.415153163	37.71191761	18.38041512
Btd	9.72770968	8.63552679	23.24972577	16.15975023	13.95923665	9.180305388	61.76288548	24.46115396
Frat2	7.074697949	5.521074505	19.61695612	9.089859506	14.77239607	8.516668854	58.87676934	28.74531087
Lrp10	6.190360705	6.795168622	18.16384826	11.10982829	8.538173876	6.083334896	43.09933442	24.59935257
Dpp9	9.373974782	8.069262738	22.52317184	15.14976584	5.421062778	4.756061828	29.05356918	15.2018471
Me2	9.72770968	11.46684705	24.70283363	20.19968779	9.622386431	5.751516629	36.94228664	18.38041512
Mybl1	7.605300295	7.786130712	25.42938756	9.089859506	6.640801903	4.313637472	26.74467627	14.51085405
Lims1	14.1493959	14.29816731	31.96837293	26.25959413	2.57500482	2.765152225	17.12428912	12.16147768
Dvl2	4.244818769	7.21986666	18.16384826	9.089859506	5.01448307	5.309092273	35.98024793	12.16147768
Vapa	12.91132376	11.04214901	30.51526507	19.1897034	15.31450235	10.50757846	78.50235911	29.29810531
Rabgef1	8.666504987	10.900583	26.88249542	15.14976584	18.43161345	10.83939672	99.66721084	31.37108446
B3gntl1	17.50987742	18.26201567	37.05425045	35.34945363	14.09476322	11.61363935	59.64640031	23.6319623
0610010F05Rik	10.78891437	9.201790842	23.24972577	19.1897034	8.673700445	3.539394849	30.59283113	14.51085405
Pde4dip	16.27180528	15.85539345	42.14012796	23.22964096	9.080280154	7.410607964	44.25378087	19.20960678
Nucb1	4.952288564	6.22890457	13.07797075	13.12979706	6.911855042	5.309092273	22.89652141	15.34004571
Calr	7.959035193	9.909620906	22.52317184	16.15975023	14.6368695	12.0560637	55.60583771	20.72979149
Raly	13.08819121	12.0331111	30.51526507	21.20967218	12.73949753	10.28636628	91.0088624	33.16766639
Dgat2	6.190360705	8.493960777	15.98418647	17.16973462	10.16449271	7.631820142	56.95269191	25.29034562
Rps5	16.27180528	9.909620906	34.87458865	20.19968779	12.06186468	9.401517567	51.18045962	25.0139484
Ift172	8.843372436	8.918658816	21.07006398	17.16973462	11.1131787	6.636365341	35.4030247	11.60868324
Ap2a2	5.48289091	5.804206531	13.07797075	13.12979706	5.285536209	5.64091054	26.55226852	11.33228602
Cdc25b	5.659758359	4.671678427	13.07797075	11.10982829	3.794743945	3.871213116	13.08372652	6.495334668
Tmc6	8.666504987	8.210828751	20.34351005	16.15975023	10.16449271	10.95000281	43.86896539	17.68942208
Adar	8.31277009	8.069262738	24.70283363	11.10982829	4.336850223	4.092425294	25.78263755	23.07916786
Dusp1	12.02698651	10.900583	30.51526507	17.16973462	30.76453127	19.35606558	213.1877792	61.91297726
Tal1	13.97252845	12.88250718	29.78871114	25.24960974	2.168425111	1.437879157	15.20021169	6.080738838
Rara	9.020239885	6.795168622	22.52317184	12.11981267	8.809227015	5.972728807	41.17525699	13.12886795
Helb	10.43517947	8.918658816	28.33560328	13.12979706	8.809227015	6.74697143	28.47634595	15.61644293
Usp33	3.537348974	3.397584311	11.62486288	6.059906337	3.659217375	2.433333958	14.23817298	5.251547179
Cish	5.836625808	5.237942479	17.43729433	8.079875116	8.673700445	6.193940985	65.80344808	33.02946778
Rpia	11.14264927	11.74997907	34.14803472	14.13978145	7.996067598	6.857577519	30.97764661	14.92544988
Dnajb1	10.96578182	11.18371502	23.24972577	23.22964096	17.34740089	12.38788197	77.5403204	26.11953728
Msn	4.598553667	5.237942479	17.43729433	6.059906337	4.201323653	3.207576582	15.39261943	10.08849853
Ppp1r15b	14.5031308	11.18371502	32.69492686	20.19968779	16.26318833	8.95909321	69.4591952	37.72822052
Phpt1	10.61204692	12.59937515	29.06215721	19.1897034	14.23028979	8.295456676	40.7904415	19.76240122
Slc35f5	19.80915426	15.71382744	44.31978975	27.26957852	19.24477286	12.27727588	102.9381425	40.2157955
Odc1	10.78891437	8.777092803	23.24972577	18.17971901	11.5197584	8.406062765	48.29434347	21.00618871
Blzf1	10.25831203	9.060224829	26.88249542	14.13978145	10.43554585	7.410607964	22.89652141	16.03103876
Ndufa10	6.013493257	6.370470583	18.89040219	9.089859506	4.065797084	3.981819205	21.74207495	10.36489575
Trio	14.85686569	12.0331111	32.69492686	22.21965657	4.065797084	2.322727869	13.468542	7.877320768
Cops5	7.605300295	8.210828751	24.70283363	10.0998439	12.06186468	10.0651541	61.76288548	31.9238789
Samd4b	9.197107334	9.343356855	19.61695612	20.19968779	16.3987149	11.28182108	86.77589206	25.29034562
Arpc5l	8.135902641	7.078300647	24.70283363	9.089859506	3.388164236	3.207576582	17.89392009	11.47048463
Slc19a2	11.85011906	10.19275293	27.60904935	18.17971901	10.16449271	6.525759252	45.79304282	16.44563459
Pnpla8	11.67325162	12.45780914	30.51526507	19.1897034	13.14607724	11.83485152	47.90952799	18.93320956
Foxo6	14.67999824	18.96984574	33.42148079	35.34945363	2.43947825	2.101515691	11.73687232	6.218937448
Pin1	14.5031308	9.343356855	27.60904935	22.21965657	19.92240571	12.0560637	71.38327263	21.28258593
Arhgap45	4.244818769	7.927696725	17.43729433	11.10982829	8.131594167	6.083334896	25.78263755	11.33228602
Hdac3	9.373974782	8.493960777	15.25763254	24.23962535	6.369748764	4.53484965	21.54966721	12.16147768
Cxxc1	6.8978305	6.653602609	15.98418647	14.13978145	11.1131787	7.521214053	42.52211119	16.99842903
Mylpf	16.80240763	15.99695946	38.50735831	27.26957852	22.90399024	17.80758033	78.30995137	32.47667334
Atp8a1	22.10843109	17.12948757	38.50735831	40.39937558	13.41713038	12.0560637	57.14509965	24.18475674
Btg1	10.96578182	10.33431895	26.15594149	18.17971901	28.59610616	14.82121593	122.5637322	47.67852044
Arhgap17	10.43517947	9.909620906	25.42938756	17.16973462	13.95923665	10.28636628	59.64640031	26.11953728
Oxsr1	22.28529854	21.51803397	47.22600547	39.38939119	21.41319797	13.27273068	123.9105864	50.99528708
Dda1	5.306023462	5.804206531	17.43729433	8.079875116	9.080280154	7.189395786	48.8715667	18.24221651
Hibch	9.020239885	8.493960777	23.24972577	14.13978145	11.65528497	8.295456676	48.67915896	20.72979149
Wars	6.8978305	8.069262738	15.98418647	17.16973462	5.01448307	4.645455739	23.85856012	11.88508046
Zfp128	4.421686218	5.662640518	16.7107404	7.069890727	3.794743945	2.543940047	11.54446458	6.357136058
Dyrk3	7.959035193	10.75901698	23.9762797	16.15975023	4.743429931	3.760607027	21.35725947	14.78725127
Zdhhc16	7.251565398	8.63552679	20.34351005	14.13978145	5.01448307	3.760607027	27.89912272	12.02327907
Ndufs8	11.31951672	11.74997907	28.33560328	19.1897034	14.09476322	10.28636628	59.06917708	28.05431782
Ift57	11.67325162	9.909620906	19.61695612	26.25959413	10.70659899	8.406062765	49.44878993	23.21736647
Tef	16.80240763	17.55418561	41.41357403	27.26957852	16.12766177	12.83030633	72.34531134	33.305865
Zranb1	7.959035193	9.626488881	24.70283363	13.12979706	10.30001928	6.415153163	50.02601316	19.34780539
Cds2	8.135902641	5.662640518	17.43729433	13.12979706	8.538173876	7.078789697	54.06657576	18.24221651
Mtmr2	7.251565398	9.343356855	23.9762797	12.11981267	6.640801903	5.972728807	18.85595881	8.982909647
Nrd1	26.53011731	31.7107869	63.93674587	50.49921948	17.7539806	13.49394286	93.51016306	33.72046083
Arf4	11.31951672	10.61745097	26.15594149	19.1897034	19.92240571	11.61363935	83.88977592	22.11177759
Prdm9	11.49638417	7.21986666	23.9762797	16.15975023	8.267120737	5.198486184	32.90172404	16.44563459
Prkar1b	16.27180528	15.85539345	34.14803472	30.29953169	13.68818352	7.078789697	35.78784018	17.13662764
Tatdn2	14.5031308	13.02407319	33.42148079	22.21965657	21.14214484	12.49848806	129.490411	44.63815102
Mcl1	10.96578182	12.74094117	27.60904935	21.20967218	23.58162309	14.37879157	171.4352989	64.95334668
N4bp2l2	15.91807039	15.57226142	37.78080438	25.24960974	11.38423183	8.737881032	46.1778583	23.35556508
Bhlhe40	9.020239885	8.069262738	20.34351005	16.15975023	8.809227015	6.193940985	94.66460952	32.61487195
Tmed10	5.129156013	5.804206531	13.07797075	12.11981267	11.79081154	8.295456676	31.74727758	19.76240122
A230028O05Rik	9.550842231	12.17467711	26.15594149	19.1897034	3.117111097	3.096970492	10.7748336	5.666143008
Raf1	7.959035193	7.786130712	21.79661791	12.11981267	8.944753584	7.189395786	60.60843902	24.46115396
Baiap2	12.73445631	9.768054894	30.51526507	16.15975023	9.351333292	4.977274006	43.4841499	18.24221651
Chaf1b	10.43517947	13.30720522	26.88249542	22.21965657	5.01448307	4.203031383	19.24077429	12.4378749
Katnbl1	4.244818769	5.379508492	14.53107861	8.079875116	5.692115917	3.207576582	16.16225041	9.535704087
Pdss1	9.72770968	9.201790842	26.88249542	13.12979706	7.725014459	7.189395786	48.8715667	21.69718176
Slf2	9.020239885	10.47588496	21.07006398	20.19968779	11.65528497	7.189395786	58.87676934	22.2499762
Srsf7	12.02698651	11.74997907	32.69492686	16.15975023	16.94082118	9.180305388	71.76808811	31.50928307
Cipc	8.843372436	11.18371502	23.9762797	18.17971901	11.38423183	8.406062765	43.09933442	20.8679901
Gm1976	10.96578182	11.60841306	21.07006398	26.25959413	3.523690806	3.207576582	10.58242586	7.600923548
Fbxl6	6.8978305	9.201790842	21.79661791	13.12979706	7.318434751	3.871213116	26.35986078	11.60868324
Timmdc1	12.91132376	10.33431895	24.70283363	23.22964096	15.72108206	10.83939672	68.88197197	37.03722747
Abhd17a	9.020239885	7.078300647	15.98418647	19.1897034	7.58948789	5.087880095	28.6687537	11.47048463
Tpp2	14.5031308	13.73190326	40.6870201	17.16973462	17.21187432	9.843941923	66.38067131	25.42854423
Sel1l	10.43517947	8.210828751	20.34351005	19.1897034	13.82371008	8.627274943	43.86896539	15.47824432
Creg1	6.544095603	6.512036596	21.07006398	8.079875116	5.963169056	5.309092273	25.20541432	10.91769019
Wrn	6.720963051	7.361432673	16.7107404	14.13978145	7.45396132	5.972728807	42.52211119	17.27482625
5430416N02Rik	16.97927508	17.27105358	42.86668189	25.24960974	11.5197584	6.74697143	36.36506341	19.90059983
Daxx	8.31277009	11.18371502	29.78871114	12.11981267	14.6368695	7.742426231	48.67915896	26.3959345
Zfp740	5.836625808	5.804206531	18.16384826	8.079875116	10.57107242	6.857577519	35.78784018	20.17699705
Ywhab	10.96578182	10.33431895	19.61695612	25.24960974	8.402647306	6.415153163	42.71451893	17.27482625
Zhx1	24.76144282	20.8102039	50.85877512	38.3794068	13.95923665	13.60454895	101.014065	36.34623442
Chordc1	7.074697949	7.21986666	15.25763254	16.15975023	6.369748764	3.539394849	16.35465815	6.771731888
Papss1	23.34650323	18.96984574	52.31188298	31.30951608	12.33291782	10.83939672	55.60583771	22.94096925
6430548M08Rik	9.904577128	9.343356855	26.15594149	14.13978145	10.16449271	8.516668854	56.76028416	18.51861373
Gm7467	7.251565398	6.512036596	18.89040219	11.10982829	4.201323653	3.42878876	19.81799752	8.430115208
Acsl3	5.129156013	4.671678427	14.53107861	8.079875116	5.692115917	3.981819205	20.58762849	12.16147768
Sf3b2	9.373974782	8.352394764	23.24972577	14.13978145	11.1131787	6.857577519	54.83620673	22.52637342
Zscan21	6.544095603	5.521074505	13.07797075	14.13978145	3.930270514	1.990909602	12.1216878	5.666143008
Snx21	10.08144458	10.05118692	21.79661791	20.19968779	3.794743945	2.543940047	12.69891103	4.975149959
Sf3a3	6.544095603	5.662640518	15.98418647	11.10982829	5.421062778	2.21212178	15.77743492	7.600923548
A930005H10Rik	6.8978305	6.22890457	21.07006398	8.079875116	5.150009639	4.092425294	12.1216878	12.4378749
Tent2	4.952288564	6.087338557	19.61695612	6.059906337	9.351333292	5.419698362	30.97764661	15.75464154
Polr3d	5.659758359	6.22890457	14.53107861	12.11981267	6.640801903	3.318182671	14.04576523	10.77949158
Mbnl2	9.197107334	7.786130712	21.79661791	14.13978145	3.930270514	1.659091335	18.47114332	11.19408741
Dgcr8	13.97252845	12.59937515	28.33560328	25.24960974	11.38423183	9.512123656	40.59803376	19.90059983
Lrba	8.135902641	9.909620906	21.07006398	17.16973462	6.098695626	4.866667917	15.77743492	9.812101307
Jak2	9.550842231	8.210828751	23.24972577	14.13978145	10.70659899	3.760607027	103.1305502	34.41145388
Htatsf1	2.653011731	4.388546401	10.89830895	7.069890727	4.607903362	5.309092273	26.74467627	14.37265544
Aste1	4.952288564	6.370470583	18.89040219	7.069890727	7.996067598	3.539394849	20.39522075	9.673902697
Fam3c	8.31277009	10.05118692	22.52317184	16.15975023	8.402647306	5.530304451	40.59803376	12.4378749
Clcn6	22.28529854	17.41261959	39.96046617	38.3794068	15.58555549	8.295456676	64.45659388	25.70494145
Hmgb1	7.605300295	7.927696725	24.70283363	9.089859506	6.911855042	4.313637472	30.40042338	12.71427212
Mir8120	19.10168446	16.28009149	41.41357403	28.27956291	8.673700445	4.092425294	41.56007247	13.68166239
Btrc	7.782167744	7.361432673	22.52317184	10.0998439	10.70659899	7.300001875	40.21321827	15.2018471
Sptlc2	14.1493959	11.74997907	34.14803472	18.17971901	14.09476322	10.50757846	70.61364165	23.77016091
Stat5a	8.489637539	7.361432673	23.9762797	10.0998439	6.911855042	5.419698362	21.16485172	9.673902697
Cd68	10.08144458	11.74997907	24.70283363	20.19968779	13.55265695	10.72879063	74.07698103	31.64748168
Brpf1	19.27855191	15.99695946	36.32769651	33.32948486	21.00661827	16.148489	121.216878	38.14281635
Cstdc2	7.251565398	5.804206531	17.43729433	11.10982829	3.117111097	2.875758314	7.311494231	7.324526328
Arl6ip5	5.48289091	4.954810453	16.7107404	7.069890727	3.659217375	2.322727869	12.89131878	7.877320768
Csrnp1	11.31951672	11.46684705	35.60114258	12.11981267	10.84212556	10.0651541	86.00626109	29.71270114
Psmd8	4.421686218	4.954810453	10.89830895	11.10982829	8.809227015	4.53484965	28.47634595	11.19408741
Dhrs9	9.550842231	7.078300647	23.24972577	12.11981267	11.5197584	7.631820142	43.4841499	16.72203181
Stim2	7.074697949	8.210828751	15.98418647	17.16973462	7.58948789	4.756061828	38.28914084	12.29967629
Inpp5a	11.67325162	13.73190326	29.06215721	22.21965657	4.607903362	3.871213116	30.20801564	11.88508046
Ctnnbl1	9.904577128	7.502998686	22.52317184	14.13978145	5.827642487	2.875758314	15.58502718	6.080738838
Scaf1	8.135902641	8.918658816	21.79661791	14.13978145	13.28160381	9.622729745	65.99585582	26.25773589
Prr3	8.135902641	8.918658816	21.79661791	14.13978145	9.89343957	6.968183608	68.112341	30.12729697
Zswim8	10.25831203	6.936734635	20.34351005	16.15975023	10.57107242	8.406062765	70.03641843	28.60711226
Hsph1	24.23084048	20.66863789	53.03843691	34.33946924	19.24477286	13.49394286	74.46179651	35.79343998
Tesk2	17.33300997	16.84635554	37.78080438	29.2895473	9.080280154	8.295456676	41.75248022	17.82762068
Nfxl1	8.489637539	8.069262738	23.9762797	11.10982829	5.556589348	3.207576582	27.12949175	10.08849853
Wtap	10.96578182	10.75901698	23.24972577	21.20967218	12.60397096	12.0560637	79.46439783	37.86641913
1110020A21Rik	21.4009613	23.35839214	51.58532905	35.34945363	25.07241535	19.24545949	102.9381425	41.73598021
Tm9sf1	6.190360705	7.786130712	13.80452468	17.16973462	8.538173876	7.521214053	46.1778583	20.45339427
Tarsl2	12.02698651	10.75901698	26.88249542	19.1897034	6.776328473	4.313637472	16.73947363	8.706512428
Ggps1	21.57782874	15.99695946	50.85877512	24.23962535	23.71714965	20.01970211	113.3281606	43.11796631
Usp53	19.10168446	18.96984574	42.86668189	31.30951608	11.5197584	5.751516629	35.59543244	14.51085405
Kctd21	14.1493959	11.74997907	36.32769651	16.15975023	9.757913001	7.189395786	44.25378087	16.44563459
Kmt2b	11.85011906	9.343356855	28.33560328	15.14976584	7.996067598	5.309092273	39.63599504	17.96581929
Zfp800	4.952288564	5.237942479	13.07797075	10.0998439	6.640801903	5.087880095	38.86636407	15.89284015
Mier1	23.52337068	25.76501436	53.76499084	41.40935997	16.3987149	13.0515185	88.12274626	35.79343998
Pdcl3	4.952288564	7.361432673	17.43729433	10.0998439	7.58948789	6.857577519	32.90172404	16.30743598
Wasl	8.843372436	5.237942479	16.7107404	14.13978145	9.080280154	4.645455739	25.9750453	11.33228602
Birc6	13.795661	15.85539345	29.06215721	30.29953169	21.81977768	16.03788291	102.1685115	33.85865944
Stom	10.25831203	9.768054894	20.34351005	21.20967218	5.963169056	3.760607027	25.59022981	13.12886795
Bcl2l1	11.49638417	9.626488881	23.9762797	19.1897034	13.55265695	9.954548012	82.73532946	38.00461774
Nicn1	5.659758359	5.804206531	17.43729433	8.079875116	5.150009639	3.207576582	10.58242586	7.462724938
Polg2	13.4419261	14.58129933	33.42148079	22.21965657	18.02503374	12.49848806	59.45399256	29.1599067
Mtmr12	22.81590089	22.79212808	48.67911333	39.38939119	14.6368695	10.50757846	57.52991514	21.42078454
S100a13	8.135902641	11.18371502	23.24972577	17.16973462	5.01448307	2.654546136	8.658348432	7.186327718
Gpd2	5.659758359	6.370470583	14.53107861	12.11981267	7.860541028	5.972728807	39.25117956	16.44563459
4732416N19Rik	8.489637539	7.21986666	18.16384826	15.14976584	13.01055067	8.737881032	59.83880805	22.52637342
Nr2c2	8.666504987	6.795168622	21.79661791	11.10982829	7.860541028	8.848487121	65.22622485	20.72979149
Gm2011	8.489637539	6.370470583	19.61695612	12.11981267	7.996067598	6.525759252	26.55226852	12.4378749
Cybc1	10.08144458	7.786130712	25.42938756	12.11981267	8.538173876	5.309092273	34.44098598	18.38041512
Cdk5rap3	12.55758886	12.17467711	24.70283363	25.24960974	11.65528497	8.406062765	36.7498789	18.65681234
S100a6	12.20385396	14.29816731	29.78871114	23.22964096	3.117111097	3.650000938	20.97244398	15.75464154
Mettl4	12.38072141	13.30720522	24.70283363	27.26957852	10.84212556	8.627274943	37.32710213	14.37265544
Ints6	10.96578182	8.069262738	25.42938756	14.13978145	14.77239607	14.37879157	77.92513589	22.80277064
Ero1l	11.67325162	9.201790842	27.60904935	15.14976584	11.92633811	8.516668854	65.22622485	29.71270114
Por	11.31951672	15.71382744	31.241819	23.22964096	16.80529461	11.50303326	86.9682998	23.6319623
Slc46a3	13.26505865	10.05118692	26.88249542	20.19968779	3.930270514	3.760607027	14.43058072	7.739122158
Mphosph8	9.197107334	10.19275293	28.33560328	12.11981267	6.776328473	5.862122718	28.86116144	12.57607351
Tnpo3	5.129156013	5.379508492	10.17175502	14.13978145	7.182908181	5.751516629	31.55486984	16.44563459
Tprkb	11.49638417	10.47588496	28.33560328	16.15975023	9.215806723	6.968183608	44.25378087	23.77016091
Mlx	4.067951321	6.795168622	18.16384826	7.069890727	4.743429931	5.419698362	17.12428912	12.57607351
Rc3h1	6.190360705	6.087338557	13.07797075	14.13978145	8.944753584	6.968183608	62.91733194	20.31519566
Hilpda	10.08144458	7.644564699	18.16384826	19.1897034	8.809227015	5.751516629	60.99325451	30.5418928
Trmt1l	14.32626335	14.01503528	32.69492686	23.22964096	16.94082118	9.180305388	60.80084677	28.74531087
Tmem147	6.544095603	5.237942479	13.07797075	13.12979706	5.692115917	4.313637472	22.31929818	12.29967629
Cap1	82.95083345	85.78900385	188.1774679	133.3179394	21.95530425	15.26364028	99.08998761	41.04498716
Smim14	12.55758886	10.33431895	23.24972577	23.22964096	14.09476322	9.180305388	70.03641843	23.21736647
Rwdd1	11.85011906	10.33431895	27.60904935	17.16973462	16.66976804	10.0651541	60.03121579	20.31519566
Yipf6	4.952288564	5.662640518	18.16384826	6.059906337	8.809227015	6.857577519	30.97764661	15.61644293
Mat2a	9.020239885	10.19275293	18.16384826	22.21965657	11.38423183	9.622729745	63.30214742	27.91611921
Arrb2	9.020239885	8.777092803	18.16384826	19.1897034	9.622386431	7.963638409	50.02601316	23.90835952
Herc2	12.91132376	11.04214901	29.78871114	18.17971901	11.65528497	8.184850587	46.94748927	22.38817481
Ccl3	15.21060059	14.86443136	39.23391224	20.19968779	6.911855042	5.309092273	98.32035664	47.67852044
Fer	9.72770968	10.61745097	22.52317184	19.1897034	6.234222195	3.096970492	27.12949175	13.26706656
Tsnaxip1	13.97252845	13.30720522	34.87458865	19.1897034	19.38029943	12.83030633	65.03381711	29.43630392
Nup62	9.72770968	10.75901698	29.06215721	13.12979706	14.23028979	8.406062765	51.95009059	24.87574979
Zfp790	11.31951672	10.900583	29.78871114	15.14976584	6.640801903	4.092425294	18.47114332	11.19408741
Cep85	6.013493257	6.795168622	16.7107404	11.10982829	10.84212556	8.95909321	54.06657576	19.90059983
Zdhhc9	4.244818769	4.671678427	11.62486288	9.089859506	4.607903362	3.318182671	12.31409555	6.495334668
Stx6	4.775421116	7.361432673	15.98418647	11.10982829	7.45396132	4.866667917	53.29694479	16.30743598
Trappc3	8.31277009	7.502998686	21.07006398	12.11981267	6.640801903	6.193940985	35.4030247	14.78725127
H2-K2	5.129156013	7.361432673	21.07006398	7.069890727	15.31450235	8.516668854	74.46179651	32.20027612
Kdm4b	17.68674487	16.56322352	41.41357403	25.24960974	20.46451199	12.38788197	76.38587394	22.38817481
Kmt5c	21.4009613	16.56322352	41.41357403	32.31950047	20.8710917	13.71515504	65.80344808	23.07916786
Zfand2a	13.795661	9.626488881	29.06215721	18.17971901	10.84212556	8.737881032	44.25378087	15.06364849
Tprn	7.782167744	5.662640518	18.89040219	10.0998439	6.640801903	7.078789697	32.13209307	15.47824432
Plekhf2	15.03373314	16.13852548	31.96837293	29.2895473	11.1131787	7.521214053	59.06917708	22.66457203
Csnk1a1	8.666504987	8.918658816	20.34351005	16.15975023	10.57107242	8.184850587	57.52991514	23.6319623
Ift122	13.61879355	12.74094117	25.42938756	27.26957852	9.89343957	6.857577519	41.56007247	14.23445683
Zfp326	13.26505865	14.58129933	32.69492686	22.21965657	8.809227015	5.862122718	23.85856012	11.19408741
Cers5	10.43517947	10.61745097	25.42938756	17.16973462	7.45396132	6.083334896	18.08632784	11.60868324
Gk	7.251565398	10.47588496	25.42938756	12.11981267	12.33291782	9.733335834	43.86896539	15.2018471
Mpc1	9.550842231	11.89154509	25.42938756	18.17971901	12.33291782	8.295456676	63.87937065	24.87574979
Rnf14	12.38072141	10.05118692	26.88249542	18.17971901	10.84212556	7.85303232	63.49455517	23.77016091
Brat1	18.57108212	20.10237384	41.41357403	33.32948486	19.65135257	15.04242811	104.8622199	39.38660384
Zfp787	8.489637539	8.069262738	26.15594149	9.089859506	8.673700445	5.64091054	40.7904415	19.34780539
Rbm4	11.14264927	8.63552679	27.60904935	13.12979706	15.17897578	9.733335834	52.14249833	26.94872894
Ppp2r5c	12.55758886	10.900583	27.60904935	19.1897034	11.1131787	10.95000281	64.0717784	25.29034562
Snx3	10.96578182	9.768054894	26.88249542	15.14976584	11.79081154	11.17121499	65.61104034	24.32295535
Magi3	15.03373314	13.59033724	38.50735831	18.17971901	9.757913001	6.968183608	37.32710213	12.99066934
Usp28	8.135902641	7.644564699	18.89040219	14.13978145	8.673700445	6.857577519	54.06657576	21.83538037
Mycbp2	6.190360705	9.768054894	18.16384826	16.15975023	8.809227015	7.078789697	44.25378087	19.62420261
Ogfr	8.666504987	7.927696725	20.34351005	14.13978145	5.963169056	5.087880095	21.74207495	17.96581929
Slc25a35	5.306023462	6.795168622	14.53107861	12.11981267	6.098695626	3.650000938	12.69891103	9.673902697
Tmx2	10.96578182	13.73190326	31.241819	18.17971901	19.65135257	13.16212459	65.4186326	23.77016091
Lrrk2	12.02698651	13.59033724	32.69492686	18.17971901	2.846057959	2.21212178	10.00520263	8.015519378
Ttc39b	10.43517947	12.88250718	27.60904935	19.1897034	5.285536209	5.309092273	30.0156079	16.16923737
Sypl	11.67325162	8.777092803	25.42938756	16.15975023	11.79081154	9.733335834	73.88457328	23.21736647
Gm15417	11.67325162	13.1656392	25.42938756	24.23962535	11.5197584	9.069699299	60.60843902	23.35556508
Rif1	5.306023462	4.671678427	12.35141682	10.0998439	5.150009639	1.990909602	15.00780395	7.324526328
Slco4a1	19.63228681	18.12044966	47.9525594	25.24960974	6.911855042	4.977274006	20.01040526	11.74688185
Fam185a	12.91132376	10.900583	26.15594149	21.20967218	6.505275334	5.862122718	27.3218995	13.95805961
Tab2	7.251565398	5.945772544	21.79661791	7.069890727	7.047381612	4.53484965	38.0967331	14.78725127
Atp1b3	9.197107334	10.05118692	20.34351005	19.1897034	18.70266658	10.28636628	83.31255269	26.67233172
Akap8l	9.373974782	7.078300647	21.07006398	13.12979706	9.080280154	6.193940985	43.86896539	16.44563459
Alcam	12.38072141	13.02407319	31.96837293	18.17971901	9.622386431	8.406062765	49.25638219	20.17699705
Timm50	8.489637539	6.22890457	21.07006398	10.0998439	4.201323653	3.650000938	18.66355106	10.64129297
Usp2	4.952288564	5.662640518	10.89830895	13.12979706	5.01448307	4.424243561	24.43578335	10.08849853
Paqr3	10.08144458	6.087338557	23.24972577	11.10982829	6.505275334	5.64091054	28.47634595	12.71427212
Slc25a14	4.775421116	4.81324444	11.62486288	10.0998439	2.168425111	3.318182671	7.88871746	6.633533278
Sertad3	9.550842231	8.352394764	22.52317184	14.13978145	17.07634775	13.16212459	91.97090112	35.79343998
Coasy	11.31951672	11.18371502	27.60904935	17.16973462	11.5197584	6.193940985	30.59283113	21.00618871
Rel	7.074697949	8.493960777	16.7107404	16.15975023	15.85660863	12.16666979	133.5309736	36.0698372
Fbf1	8.31277009	7.361432673	23.9762797	9.089859506	7.182908181	3.871213116	18.66355106	8.568313818
Zfp715	7.782167744	8.493960777	19.61695612	14.13978145	9.757913001	6.636365341	27.51430724	13.54346378
Ndufa4	9.550842231	11.60841306	27.60904935	15.14976584	13.41713038	10.50757846	49.64119768	27.7779206
Vcl	18.04047977	15.71382744	34.87458865	30.29953169	10.43554585	8.737881032	52.91212931	27.08692755
Mir5627	8.843372436	5.804206531	18.89040219	12.11981267	17.48292746	11.0606089	83.88977592	25.56674284
Ptges3	10.25831203	8.63552679	25.42938756	13.12979706	7.860541028	4.645455739	32.13209307	13.95805961
Arhgap26	11.85011906	9.909620906	22.52317184	21.20967218	12.33291782	8.516668854	54.45139125	19.486004
Capg	11.31951672	11.60841306	30.51526507	15.14976584	3.794743945	3.42878876	39.4435873	18.93320956
Tsc22d4	9.550842231	10.05118692	22.52317184	17.16973462	4.201323653	3.981819205	24.82059884	11.19408741
Pdhb	16.44867273	15.14756339	37.78080438	23.22964096	17.07634775	13.0515185	71.96049586	24.04655813
Stim1	8.666504987	8.069262738	24.70283363	10.0998439	18.70266658	12.83030633	86.77589206	39.93939828
Abhd1	7.782167744	8.918658816	26.15594149	9.089859506	6.234222195	3.42878876	19.24077429	9.121108257
Gabarapl2	6.190360705	5.237942479	13.80452468	11.10982829	6.369748764	4.092425294	22.51170592	12.85247073
Mapk7	6.720963051	5.945772544	10.17175502	18.17971901	5.01448307	4.756061828	22.70411367	10.08849853
Ypel2	6.720963051	6.087338557	15.25763254	12.11981267	2.43947825	1.659091335	10.58242586	4.975149959
Rnf41	15.21060059	12.31624313	37.05425045	17.16973462	8.267120737	3.42878876	35.98024793	14.37265544
Bet1l	13.795661	9.343356855	29.06215721	17.16973462	7.725014459	5.530304451	30.40042338	15.89284015
Fbxo30	10.61204692	10.19275293	25.42938756	16.15975023	13.55265695	7.189395786	74.846612	32.47667334
Gfod1	9.72770968	8.352394764	18.89040219	18.17971901	10.70659899	7.410607964	46.37026605	16.44563459
Atxn2l	8.489637539	5.945772544	13.80452468	17.16973462	12.60397096	11.50303326	81.96569849	24.46115396
Cab39l	7.251565398	7.502998686	23.24972577	8.079875116	6.640801903	5.309092273	23.28133689	10.91769019
Pkn2	16.62554018	13.59033724	34.14803472	24.23962535	14.6368695	10.61818455	73.30735006	25.70494145
Prpf19	6.367228154	6.795168622	18.89040219	9.089859506	7.996067598	5.419698362	29.43838467	11.19408741
Ralbp1	14.1493959	15.57226142	41.41357403	17.16973462	13.68818352	8.95909321	50.98805188	22.52637342
Phkg2	7.959035193	7.927696725	19.61695612	13.12979706	9.351333292	4.313637472	27.70671498	13.54346378
Mfsd5	7.782167744	7.502998686	16.7107404	15.14976584	7.318434751	3.318182671	28.6687537	13.95805961
Mphosph6	9.904577128	7.502998686	22.52317184	13.12979706	7.047381612	5.862122718	23.66615238	11.74688185
Pkm	11.14264927	12.45780914	28.33560328	18.17971901	9.351333292	8.95909321	63.10973968	25.42854423
Osbp	22.46216599	19.39454377	42.14012796	37.36942241	30.35795156	20.1303082	132.5689349	45.88193851
Btbd19	10.78891437	11.32528104	24.70283363	19.1897034	7.860541028	4.424243561	66.18826357	21.42078454
Zfp691	18.39421467	13.02407319	37.78080438	23.22964096	5.285536209	5.087880095	22.89652141	8.015519378
Tnrc6b	17.15614253	18.82827972	38.50735831	30.29953169	17.61845403	12.71970024	100.0520263	44.22355519
Nupl1	11.67325162	10.61745097	26.88249542	17.16973462	8.809227015	8.295456676	41.56007247	20.45339427
Znrf2	6.8978305	5.096376466	16.7107404	9.089859506	9.351333292	7.189395786	46.1778583	20.03879844
Arl16	9.550842231	11.74997907	25.42938756	17.16973462	7.182908181	5.309092273	43.67655764	19.62420261
Tmem106c	8.843372436	5.804206531	16.7107404	14.13978145	3.659217375	3.650000938	18.85595881	7.739122158
Tars	12.20385396	9.909620906	31.241819	13.12979706	7.047381612	4.313637472	16.93188138	11.0558888
Sqle	24.05397303	22.65056207	53.76499084	34.33946924	7.047381612	5.419698362	29.05356918	10.36489575
Tspan14	10.43517947	11.74997907	18.89040219	26.25959413	13.95923665	9.954548012	61.95529322	18.65681234
Mrm1	9.197107334	6.22890457	21.07006398	11.10982829	10.02896614	5.419698362	25.78263755	11.19408741
Sec23ip	6.190360705	7.361432673	13.07797075	16.15975023	6.640801903	5.087880095	33.28653953	11.88508046
Vrk1	11.14264927	11.46684705	25.42938756	19.1897034	2.303951681	2.322727869	7.88871746	7.462724938
Kat7	8.843372436	10.900583	21.79661791	18.17971901	13.01055067	8.95909321	66.95789454	26.3959345
Tbpl1	7.428432846	8.069262738	18.89040219	13.12979706	8.538173876	7.189395786	35.59543244	15.2018471
Slc15a3	10.78891437	11.89154509	29.78871114	15.14976584	15.31450235	12.83030633	124.4878097	52.23907457
Dusp11	5.836625808	8.352394764	22.52317184	8.079875116	9.89343957	7.300001875	34.0561705	20.72979149
Top2b	10.96578182	7.078300647	23.9762797	13.12979706	10.43554585	8.737881032	38.28914084	20.45339427
Esrra	15.21060059	16.56322352	31.96837293	29.2895473	15.31450235	13.82576113	92.54812435	27.08692755
Mblac1	8.31277009	7.361432673	18.16384826	14.13978145	2.57500482	2.101515691	10.96724135	5.666143008
Mib1	6.190360705	8.069262738	18.89040219	11.10982829	6.505275334	3.871213116	37.13469439	17.82762068
Scaf11	15.21060059	17.55418561	35.60114258	27.26957852	9.486859862	8.737881032	72.1529036	19.90059983
Prmt5	7.605300295	8.63552679	17.43729433	16.15975023	12.46844439	8.295456676	55.22102222	19.90059983
Slc35b2	6.367228154	6.653602609	19.61695612	8.079875116	5.827642487	6.083334896	32.90172404	14.37265544
Gpr180	6.544095603	7.786130712	21.07006398	9.089859506	4.8789565	3.096970492	15.96984266	7.462724938
Axin1	11.31951672	7.927696725	21.79661791	17.16973462	10.57107242	4.977274006	33.09413178	17.41302486
Ep400	22.28529854	17.97888364	39.23391224	37.36942241	17.88950717	14.37879157	111.7888986	32.75307056
Odf2l	13.4419261	16.28009149	36.32769651	21.20967218	8.267120737	5.751516629	28.86116144	14.37265544
Usp14	8.135902641	7.927696725	14.53107861	19.1897034	6.369748764	4.424243561	23.47374464	11.74688185
Hint3	12.02698651	10.900583	31.241819	14.13978145	9.757913001	7.521214053	32.13209307	21.28258593
Prkcd	7.251565398	8.63552679	19.61695612	13.12979706	5.285536209	3.871213116	34.0561705	14.09625822
Man1c1	10.08144458	9.343356855	21.79661791	17.16973462	7.58948789	4.53484965	29.24597693	15.06364849
Ankrd27	8.489637539	7.927696725	16.7107404	17.16973462	7.182908181	4.53484965	28.47634595	15.06364849
Hnrnpc	14.85686569	13.87346927	28.33560328	27.26957852	24.53030907	20.1303082	115.4446458	34.6878511
Naa20	6.544095603	6.087338557	13.80452468	13.12979706	4.201323653	3.318182671	16.16225041	10.08849853
Coro1c	12.91132376	10.33431895	25.42938756	20.19968779	8.402647306	4.866667917	41.17525699	16.99842903
Slc9a3r1	13.08819121	12.88250718	29.06215721	21.20967218	11.1131787	10.50757846	72.73012683	26.25773589
Mfsd8	10.61204692	11.18371502	29.06215721	14.13978145	9.622386431	6.968183608	35.98024793	15.75464154
BC037704	16.27180528	18.5451477	37.05425045	29.2895473	22.6329371	17.1439438	90.62404692	34.13505666
Paip2b	14.85686569	10.900583	26.15594149	24.23962535	15.58555549	9.180305388	55.79824545	17.68942208
Otub1	10.25831203	10.900583	24.70283363	17.16973462	8.267120737	5.972728807	44.8310041	19.76240122
Strn	13.26505865	11.32528104	27.60904935	20.19968779	17.07634775	12.38788197	84.08218366	30.26549558
Rras	14.85686569	12.17467711	31.96837293	20.19968779	13.68818352	11.72424544	51.18045962	21.00618871
Enthd1	8.666504987	7.21986666	20.34351005	12.11981267	5.556589348	3.318182671	36.7498789	25.98133867
Gtf3c1	8.135902641	8.352394764	22.52317184	11.10982829	8.402647306	5.198486184	51.37286736	18.38041512
Rrm2b	33.07421291	27.60537253	77.01471661	38.3794068	13.68818352	10.50757846	47.5247125	23.6319623
Mtch2	10.78891437	7.644564699	15.98418647	22.21965657	6.505275334	4.203031383	32.32450081	15.2018471
Rab5a	15.38746804	16.28009149	30.51526507	30.29953169	14.36581636	9.733335834	78.69476686	28.74531087
Prelid3b	18.04047977	16.70478953	42.86668189	23.22964096	8.809227015	8.516668854	61.57047774	20.45339427
Wdr89	23.52337068	16.28009149	53.03843691	24.23962535	18.43161345	14.04697331	72.1529036	30.68009141
Spcs3	6.720963051	8.777092803	14.53107861	18.17971901	7.45396132	5.419698362	31.55486984	14.51085405
Txn1	15.56433549	12.0331111	31.96837293	21.20967218	12.06186468	8.295456676	52.71972156	26.25773589
Cdip1	10.96578182	9.768054894	21.07006398	20.19968779	11.65528497	9.290911477	57.72232288	25.56674284
Nudt8	11.85011906	9.626488881	26.15594149	16.15975023	11.92633811	8.184850587	55.79824545	24.18475674
Tomm20	9.020239885	6.370470583	16.7107404	15.14976584	8.809227015	4.866667917	34.82580147	11.88508046
Rab8a	12.55758886	9.626488881	25.42938756	18.17971901	29.54479214	18.91364122	120.0624316	33.72046083
Dennd4b	19.10168446	15.43069541	39.23391224	26.25959413	15.58555549	12.0560637	79.65680557	33.16766639
Nfatc2ip	10.78891437	7.502998686	18.16384826	19.1897034	8.809227015	6.636365341	34.24857824	14.51085405
Zfp367	8.135902641	8.210828751	21.07006398	12.11981267	3.388164236	3.096970492	14.04576523	7.877320768
Ctps	20.51662405	21.65959998	50.13222119	29.2895473	12.8750241	9.733335834	62.34010871	31.50928307
Ap3d1	8.31277009	6.370470583	18.16384826	12.11981267	10.30001928	7.410607964	53.10453705	16.30743598
Chst12	8.666504987	10.05118692	26.88249542	11.10982829	10.70659899	7.410607964	37.71191761	15.34004571
Rps6ka5	16.27180528	14.43973332	38.50735831	20.19968779	20.32898542	15.04242811	80.04162106	28.88350948
Rock1	9.020239885	8.493960777	21.07006398	14.13978145	8.538173876	6.636365341	49.44878993	16.99842903
Blvrb	13.97252845	13.02407319	30.51526507	21.20967218	7.58948789	7.742426231	34.0561705	10.22669714
Edem1	13.4419261	11.18371502	30.51526507	17.16973462	13.01055067	8.074244498	56.76028416	19.90059983
Capn7	6.190360705	7.361432673	18.16384826	10.0998439	9.080280154	7.963638409	41.75248022	21.28258593
Mis18bp1	8.489637539	8.352394764	18.89040219	15.14976584	9.757913001	7.410607964	33.28653953	17.13662764
Ralgapa2	8.666504987	7.927696725	20.34351005	13.12979706	7.996067598	8.406062765	36.7498789	13.40526517
Zfand2b	10.61204692	9.909620906	23.24972577	17.16973462	12.46844439	11.17121499	82.73532946	36.62263164
4930426L09Rik	8.135902641	7.502998686	19.61695612	12.11981267	6.234222195	5.530304451	34.82580147	13.26706656
Cables2	17.86361232	10.75901698	33.42148079	22.21965657	15.17897578	10.39697237	83.88977592	31.37108446
Glrx	6.8978305	6.22890457	15.25763254	12.11981267	5.692115917	4.977274006	29.05356918	14.37265544
Tmem240	15.56433549	12.88250718	31.96837293	22.21965657	3.659217375	2.543940047	11.15964909	5.666143008
Micos13	11.85011906	11.89154509	29.78871114	16.15975023	5.827642487	5.530304451	31.3624621	14.51085405
Larp4b	8.843372436	8.210828751	21.07006398	13.12979706	10.57107242	7.521214053	61.18566225	21.00618871
Bod1l	7.074697949	9.484922868	19.61695612	14.13978145	3.794743945	4.756061828	17.12428912	9.397505477
Tinf2	12.20385396	8.918658816	27.60904935	14.13978145	16.80529461	11.17121499	79.65680557	28.05431782
Neu1	7.074697949	8.63552679	18.89040219	13.12979706	8.538173876	6.525759252	49.25638219	16.72203181
Zcchc7	8.31277009	7.502998686	23.24972577	9.089859506	10.16449271	9.069699299	39.82840279	29.57450253
Ap3m1	12.20385396	9.201790842	26.88249542	15.14976584	19.38029943	10.83939672	87.35311529	40.35399411
Rnf115	8.666504987	8.777092803	18.89040219	16.15975023	9.622386431	5.198486184	40.02081053	12.99066934
Mrpl17	11.49638417	12.88250718	26.88249542	20.19968779	15.17897578	13.60454895	69.4591952	20.8679901
Rfx1	16.97927508	16.98792155	35.60114258	28.27956291	31.57769068	22.56364216	129.1055955	46.15833573
Slc41a3	10.78891437	8.777092803	22.52317184	16.15975023	10.30001928	5.309092273	37.90432536	22.80277064
Mthfsd	7.782167744	6.22890457	16.7107404	12.11981267	6.234222195	4.424243561	14.62298846	8.844711038
Stt3b	19.45541936	21.23490194	51.58532905	25.24960974	17.21187432	14.37879157	97.93554115	41.87417882
Ncapd3	8.489637539	7.644564699	20.34351005	12.11981267	10.16449271	7.078789697	50.41082865	26.67233172
Csnk1g3	8.843372436	7.786130712	17.43729433	16.15975023	6.369748764	5.419698362	20.78003624	14.92544988
Nutf2	11.85011906	12.88250718	32.69492686	15.14976584	14.09476322	7.410607964	48.29434347	19.07140817
Lrrc28	8.843372436	9.626488881	22.52317184	14.13978145	9.622386431	7.078789697	52.71972156	16.30743598
Ncoa4	7.074697949	8.918658816	20.34351005	12.11981267	6.098695626	3.981819205	30.97764661	16.03103876
Rab5c	12.91132376	11.74997907	29.06215721	18.17971901	8.538173876	5.419698362	33.67135501	16.86023042
Adk	7.428432846	8.918658816	18.89040219	14.13978145	7.996067598	4.53484965	38.0967331	17.68942208
Elp4	7.605300295	6.370470583	13.07797075	16.15975023	4.743429931	4.977274006	18.66355106	9.950299917
Opn3	10.78891437	10.75901698	21.07006398	21.20967218	14.36581636	11.83485152	56.95269191	23.21736647
Cers6	7.782167744	8.63552679	18.89040219	14.13978145	6.369748764	3.318182671	27.12949175	17.13662764
Rab5b	15.21060059	15.71382744	37.05425045	21.20967218	20.32898542	14.60000375	88.50756175	31.50928307
Plekha1	7.428432846	6.370470583	18.16384826	10.0998439	8.131594167	5.530304451	26.16745304	9.121108257
Zbed4	15.38746804	16.13852548	37.05425045	22.21965657	11.79081154	9.401517567	52.14249833	15.2018471
Mea1	9.373974782	9.201790842	22.52317184	14.13978145	6.911855042	6.193940985	34.0561705	11.74688185
Map3k9	8.666504987	7.786130712	14.53107861	19.1897034	7.58948789	4.313637472	38.67395633	12.16147768
Hibadh	7.251565398	8.493960777	15.98418647	16.15975023	6.640801903	4.203031383	28.47634595	14.92544988
Acyp1	6.8978305	7.078300647	17.43729433	11.10982829	6.640801903	4.092425294	17.31669686	12.4378749
Mlxip	14.85686569	15.71382744	36.32769651	21.20967218	7.047381612	6.968183608	26.55226852	15.34004571
Fam76a	10.96578182	10.47588496	22.52317184	19.1897034	18.97371972	10.50757846	79.07958234	28.05431782
Sugt1	8.31277009	9.626488881	22.52317184	13.12979706	12.46844439	9.733335834	74.46179651	28.46891365
Pcna	12.91132376	11.46684705	30.51526507	16.15975023	13.82371008	8.184850587	44.25378087	22.2499762
Trappc10	7.428432846	6.087338557	13.07797075	15.14976584	5.150009639	2.21212178	18.85595881	9.259306867
Vegfa	8.489637539	8.352394764	22.52317184	11.10982829	4.065797084	4.203031383	23.28133689	13.26706656
Npc2	12.20385396	12.17467711	28.33560328	18.17971901	15.04344921	11.17121499	56.37546868	20.8679901
Snd1	14.67999824	11.32528104	28.33560328	21.20967218	14.36581636	10.0651541	66.57307905	21.42078454
Khsrp	30.42120118	32.70174899	61.75708408	53.52917265	28.46057959	22.45303607	128.72078	43.11796631
Cant1	12.20385396	10.61745097	31.241819	13.12979706	12.8750241	8.516668854	61.95529322	20.72979149
Sertad2	12.20385396	17.12948757	22.52317184	35.34945363	15.85660863	8.737881032	68.68956423	26.67233172
Pdia4	12.55758886	11.74997907	32.69492686	14.13978145	13.41713038	7.410607964	55.22102222	21.00618871
Nktr	15.21060059	15.85539345	42.14012796	17.16973462	9.89343957	8.848487121	60.80084677	20.17699705
Cep295	8.843372436	7.927696725	17.43729433	16.15975023	7.182908181	5.087880095	18.47114332	8.706512428
Gpbp1	7.428432846	9.201790842	17.43729433	16.15975023	14.09476322	12.60909415	93.31775532	27.7779206
Zkscan6	8.489637539	10.19275293	21.79661791	15.14976584	13.41713038	9.843941923	70.03641843	33.44406361
1700028E10Rik	19.80915426	18.12044966	53.76499084	19.1897034	11.5197584	7.521214053	45.60063507	14.92544988
Srgap2	19.98602171	18.26201567	34.14803472	37.36942241	32.52637667	20.24091429	122.75614	43.39436353
Cnot8	7.251565398	6.512036596	15.98418647	12.11981267	9.215806723	6.636365341	45.60063507	18.24221651
Arl5b	9.020239885	7.21986666	22.52317184	10.0998439	9.486859862	8.184850587	64.26418614	23.07916786
Tmem154	8.666504987	8.63552679	23.24972577	11.10982829	5.01448307	2.433333958	26.55226852	9.397505477
Pomp	8.666504987	7.644564699	20.34351005	12.11981267	8.267120737	4.977274006	44.06137313	15.75464154
Yif1b	9.020239885	7.786130712	17.43729433	16.15975023	6.640801903	5.972728807	24.62819109	10.77949158
Chst11	8.489637539	7.644564699	21.07006398	11.10982829	6.911855042	6.193940985	64.0717784	21.83538037
Agpat5	12.02698651	9.484922868	27.60904935	14.13978145	10.02896614	8.295456676	50.41082865	21.42078454
Tsga10	13.61879355	15.2891294	37.78080438	17.16973462	15.17897578	13.82576113	94.85701726	26.53413311
Msl3	10.08144458	9.484922868	21.07006398	17.16973462	5.827642487	3.871213116	23.08892915	9.259306867
Tomm70a	11.31951672	14.72286535	30.51526507	19.1897034	13.82371008	10.28636628	43.86896539	25.98133867
Prpf40b	13.26505865	10.47588496	26.15594149	19.1897034	5.827642487	2.986364403	15.77743492	9.673902697
Fam53a	16.27180528	14.29816731	37.05425045	20.19968779	13.68818352	9.290911477	70.42123391	21.14438732
Rapgef6	8.843372436	7.21986666	18.89040219	13.12979706	18.70266658	11.39242717	96.01146372	33.16766639
Nhp2	10.08144458	8.210828751	21.79661791	14.13978145	7.047381612	5.309092273	21.16485172	11.19408741
Mad2l2	23.52337068	18.82827972	39.96046617	38.3794068	15.58555549	10.61818455	72.53771908	41.73598021
Zzz3	11.85011906	10.61745097	29.06215721	14.13978145	12.73949753	7.742426231	65.4186326	27.22512616
Rab37	9.550842231	12.17467711	23.9762797	18.17971901	11.38423183	9.954548012	84.2745914	37.03722747
Psme2	11.49638417	14.43973332	25.42938756	24.23962535	17.7539806	12.94091242	101.2064728	46.43473295
9330133O14Rik	10.25831203	9.768054894	24.70283363	14.13978145	13.41713038	9.954548012	75.03901974	23.07916786
Mxd1	9.904577128	11.46684705	26.15594149	15.14976584	19.65135257	16.36970117	123.1409555	40.07759689
Esco1	7.782167744	7.361432673	13.80452468	17.16973462	12.8750241	10.39697237	75.03901974	25.42854423
Spata5	9.373974782	10.19275293	23.9762797	14.13978145	14.77239607	10.39697237	60.41603128	31.50928307
Serp1	15.03373314	16.70478953	34.87458865	24.23962535	14.36581636	10.83939672	68.88197197	27.50152338
9430015G10Rik	14.67999824	14.58129933	35.60114258	19.1897034	11.79081154	5.64091054	33.09413178	12.29967629
Ddx17	8.31277009	9.484922868	18.16384826	17.16973462	17.61845403	11.28182108	83.69736817	31.23288585
Rfx5	14.67999824	14.01503528	33.42148079	20.19968779	11.24870526	8.848487121	40.02081053	20.03879844
Rpsa	10.25831203	12.17467711	23.9762797	19.1897034	7.58948789	3.871213116	38.0967331	15.75464154
Insig1	17.86361232	16.98792155	37.05425045	27.26957852	11.92633811	8.184850587	47.71712025	19.20960678
Grk4	20.51662405	18.82827972	42.86668189	29.2895473	16.3987149	13.0515185	72.53771908	28.60711226
AU040320	12.73445631	11.04214901	26.88249542	18.17971901	11.1131787	8.848487121	55.02861448	30.5418928
Ugt1a7c	9.904577128	10.61745097	22.52317184	17.16973462	4.472376792	2.875758314	40.98284924	19.90059983
Cdkn2c	20.6934915	18.26201567	44.31978975	27.26957852	9.486859862	6.415153163	33.67135501	17.55122347
Hgf	7.959035193	7.361432673	17.43729433	13.12979706	2.43947825	1.548485246	6.349455517	4.836951349
Idi1	18.04047977	15.85539345	36.32769651	26.25959413	15.58555549	10.61818455	57.14509965	30.68009141
Hsf1	13.4419261	8.918658816	23.9762797	19.1897034	5.963169056	6.083334896	35.78784018	13.68166239
Mrps16	10.78891437	10.33431895	27.60904935	13.12979706	11.65528497	6.74697143	38.48154859	13.95805961
Gzf1	14.1493959	14.43973332	28.33560328	25.24960974	6.911855042	4.203031383	30.0156079	15.2018471
Sun1	11.14264927	14.01503528	23.9762797	24.23962535	11.65528497	8.184850587	44.25378087	17.27482625
Mir22hg	15.74120294	14.86443136	29.78871114	27.26957852	9.622386431	7.742426231	48.48675122	30.5418928
Smim7	12.20385396	12.88250718	31.241819	16.15975023	18.56714002	14.15757939	91.39367789	40.35399411
Eif3l	10.25831203	9.343356855	21.79661791	16.15975023	3.930270514	4.313637472	15.20021169	9.812101307
Ndel1	10.25831203	10.05118692	23.9762797	15.14976584	22.6329371	12.60909415	90.04682369	27.36332477
Gphn	12.20385396	11.04214901	26.88249542	17.16973462	7.860541028	6.525759252	24.82059884	14.37265544
Nme6	22.10843109	17.12948757	48.67911333	24.23962535	5.963169056	4.756061828	13.08372652	11.47048463
Ehd1	9.904577128	11.04214901	19.61695612	21.20967218	18.70266658	14.37879157	115.0598303	37.4518233
Nfkb2	16.44867273	13.30720522	34.14803472	21.20967218	14.6368695	12.71970024	128.9131878	50.85708847
Slc35a5	10.78891437	8.918658816	23.9762797	14.13978145	9.351333292	7.410607964	65.99585582	22.94096925
Desi2	13.26505865	12.0331111	32.69492686	15.14976584	13.95923665	12.16666979	70.42123391	21.14438732
Ttc16	9.373974782	8.352394764	22.52317184	12.11981267	8.267120737	8.406062765	42.52211119	22.66457203
Selenoi	12.20385396	10.47588496	18.89040219	25.24960974	10.02896614	6.857577519	35.78784018	16.72203181
Eif3d	9.020239885	8.069262738	20.34351005	13.12979706	10.97765213	7.521214053	49.64119768	24.18475674
Tmem218	9.72770968	8.918658816	21.07006398	15.14976584	7.182908181	5.64091054	19.24077429	9.259306867
Cfap61	12.73445631	10.61745097	23.24972577	21.20967218	8.673700445	4.645455739	33.09413178	18.79501095
Nit2	9.72770968	8.493960777	20.34351005	15.14976584	4.8789565	4.313637472	13.468542	8.291916598
Zswim3	17.86361232	17.27105358	39.23391224	25.24960974	13.28160381	8.848487121	51.5652751	25.0139484
Gatad2a	21.0472264	15.57226142	43.59323582	24.23962535	5.285536209	3.207576582	18.27873558	9.812101307
Zfp959	13.08819121	10.47588496	25.42938756	19.1897034	7.182908181	6.636365341	44.25378087	19.20960678
Mcm9	11.14264927	9.060224829	21.79661791	17.16973462	9.622386431	6.415153163	26.35986078	12.71427212
D16Ertd472e	8.31277009	8.918658816	19.61695612	14.13978145	14.90792264	10.83939672	46.56267379	24.46115396
1700029J07Rik	12.20385396	9.201790842	21.07006398	20.19968779	12.19739125	9.843941923	46.1778583	20.72979149
Rad23b	11.85011906	11.89154509	19.61695612	26.25959413	17.34740089	11.72424544	81.96569849	23.6319623
Per3	11.49638417	7.927696725	18.89040219	19.1897034	6.640801903	4.203031383	30.78523887	10.64129297
Ndufb9	10.25831203	8.777092803	18.89040219	18.17971901	6.098695626	5.530304451	31.3624621	12.99066934
Rab3gap2	7.428432846	10.05118692	20.34351005	14.13978145	5.556589348	5.198486184	32.51690855	11.88508046
Ptger4	12.73445631	15.71382744	36.32769651	17.16973462	10.84212556	7.521214053	35.21061696	19.07140817
Asph	17.15614253	16.84635554	34.14803472	28.27956291	6.369748764	4.645455739	27.70671498	10.64129297
Ipp	20.87035895	15.00599737	47.22600547	20.19968779	6.640801903	3.871213116	20.58762849	8.844711038
Ptgs2os2	9.197107334	11.32528104	25.42938756	14.13978145	16.66976804	8.627274943	74.46179651	27.7779206
Isca1	10.25831203	11.32528104	23.9762797	17.16973462	16.94082118	11.94545761	98.12794889	37.86641913
Ap5m1	10.78891437	10.33431895	26.15594149	14.13978145	10.97765213	7.963638409	49.83360542	22.94096925
Tmem60	21.75469619	20.52707188	41.41357403	35.34945363	17.07634775	14.15757939	84.85181463	34.41145388
Pcnx3	10.43517947	8.352394764	15.98418647	21.20967218	15.31450235	11.61363935	63.10973968	28.74531087
Prcc	17.15614253	18.82827972	38.50735831	27.26957852	22.09083082	14.37879157	78.50235911	32.33847473
Nxpe3	9.020239885	10.75901698	21.07006398	17.16973462	9.215806723	4.977274006	32.7093163	16.30743598
Pim1	7.782167744	10.05118692	18.89040219	16.15975023	23.03951681	19.02424731	149.693224	48.23131488
Hmgb2	16.44867273	13.30720522	32.69492686	22.21965657	17.88950717	14.37879157	82.9277372	24.87574979
Gtse1	10.25831203	7.21986666	18.16384826	16.15975023	3.523690806	2.765152225	14.04576523	6.633533278
Lmbr1l	23.70023813	20.95176992	53.03843691	28.27956291	15.04344921	11.0606089	64.84140937	24.59935257
Ripk2	19.98602171	15.57226142	37.78080438	27.26957852	15.9921352	12.27727588	87.35311529	19.34780539
1810021B22Rik	16.97927508	13.1656392	33.42148079	22.21965657	6.098695626	3.539394849	23.08892915	10.22669714
Cactin	16.09493783	13.44877123	27.60904935	27.26957852	22.09083082	17.47576206	124.1029942	44.91454824
Kif23	8.31277009	7.502998686	15.25763254	16.15975023	5.692115917	4.756061828	30.97764661	15.2018471
Lins1	12.20385396	11.60841306	31.96837293	13.12979706	13.68818352	8.184850587	53.48935253	21.42078454
Rac1	7.428432846	9.768054894	19.61695612	14.13978145	6.234222195	4.092425294	42.90692667	18.1040179
Fbrs	19.98602171	16.28009149	34.87458865	31.30951608	32.66190324	22.56364216	190.6760732	79.46420073
Mtx1	7.959035193	10.75901698	15.25763254	22.21965657	10.97765213	5.530304451	33.86376276	16.30743598
Fryl	11.49638417	9.626488881	21.07006398	19.1897034	11.79081154	8.295456676	51.5652751	21.83538037
Rhog	9.373974782	11.89154509	27.60904935	13.12979706	15.9921352	13.93636722	104.0925889	36.20803581
Sft2d2	10.08144458	8.918658816	23.24972577	13.12979706	5.556589348	4.092425294	17.31669686	8.153717988
Anp32e	10.25831203	8.918658816	22.52317184	14.13978145	10.16449271	6.304547074	38.28914084	17.68942208
Ssr3	13.08819121	10.05118692	22.52317184	21.20967218	6.640801903	5.751516629	39.4435873	15.34004571
Ube4b	11.85011906	8.918658816	25.42938756	14.13978145	5.150009639	2.986364403	20.01040526	11.88508046
Ift27	24.23084048	19.25297776	47.22600547	31.30951608	11.5197584	9.069699299	33.28653953	14.78725127
Rad21	9.550842231	10.05118692	20.34351005	17.16973462	6.098695626	4.866667917	29.43838467	10.77949158
Gpbp1l1	17.68674487	18.82827972	34.14803472	32.31950047	13.95923665	7.521214053	52.52731382	20.8679901
Phospho1	9.72770968	8.352394764	13.80452468	22.21965657	5.01448307	3.871213116	29.05356918	9.259306867
Prmt7	9.904577128	10.75901698	23.9762797	15.14976584	7.58948789	6.968183608	40.02081053	20.45339427
Srebf2	18.92481701	15.43069541	29.78871114	33.32948486	9.757913001	6.74697143	43.29174216	16.44563459
Tgfbr1	8.843372436	8.210828751	14.53107861	19.1897034	10.30001928	8.737881032	65.22622485	25.84314006
Jak1	13.97252845	12.45780914	32.69492686	16.15975023	9.622386431	7.521214053	50.98805188	19.90059983
BC005624	15.38746804	11.89154509	29.06215721	21.20967218	19.92240571	14.37879157	102.3609192	30.40369419
Agbl5	16.97927508	16.70478953	37.78080438	23.22964096	8.809227015	5.751516629	41.75248022	25.29034562
Rabggtb	11.14264927	10.05118692	26.88249542	13.12979706	7.860541028	4.645455739	26.35986078	13.54346378
Tcta	9.904577128	10.33431895	20.34351005	18.17971901	17.21187432	15.1530342	123.3333632	31.37108446
Exosc4	10.25831203	11.32528104	25.42938756	15.14976584	7.45396132	4.645455739	25.59022981	19.62420261
Trim27	9.550842231	10.75901698	25.42938756	13.12979706	12.19739125	7.410607964	44.06137313	25.0139484
Zfp687	16.09493783	18.68671371	34.87458865	28.27956291	13.28160381	8.95909321	68.68956423	22.94096925
Ficd	9.373974782	10.61745097	21.79661791	16.15975023	7.45396132	5.309092273	51.37286736	18.51861373
Nap1l4	14.85686569	9.626488881	27.60904935	18.17971901	15.17897578	8.627274943	78.69476686	24.18475674
Triobp	11.85011906	10.75901698	23.9762797	18.17971901	7.318434751	5.419698362	34.0561705	13.12886795
Rangap1	13.4419261	12.74094117	26.88249542	21.20967218	10.57107242	7.189395786	35.78784018	14.09625822
Gbf1	11.85011906	10.75901698	26.88249542	15.14976584	13.14607724	8.074244498	51.75768285	23.21736647
Kpnb1	23.52337068	22.22586403	45.04634368	36.35943802	20.19345885	12.94091242	104.0925889	40.76858994
Wbp1	12.55758886	11.60841306	25.42938756	19.1897034	12.8750241	7.521214053	47.5247125	24.87574979
Pxmp4	25.82264751	26.1897124	53.76499084	38.3794068	12.60397096	8.848487121	42.1372957	19.34780539
E2f1	15.38746804	13.02407319	30.51526507	21.20967218	6.505275334	5.862122718	32.32450081	14.92544988
Nbeal1	11.49638417	8.918658816	23.24972577	15.14976584	12.8750241	10.95000281	69.65160294	20.72979149
Jkamp	12.38072141	15.43069541	29.78871114	21.20967218	14.6368695	11.50303326	59.83880805	29.43630392
Ap5s1	10.08144458	12.0331111	26.15594149	15.14976584	17.07634775	9.290911477	79.65680557	38.97200801
Mbtd1	12.20385396	13.44877123	22.52317184	25.24960974	13.01055067	10.61818455	58.87676934	28.19251643
Rfx2	12.02698651	11.04214901	25.42938756	17.16973462	10.84212556	5.862122718	35.78784018	14.51085405
Retreg3	12.38072141	13.02407319	28.33560328	18.17971901	12.73949753	10.95000281	61.76288548	22.52637342
Ankrd9	9.020239885	12.88250718	23.24972577	18.17971901	7.45396132	4.424243561	29.05356918	12.29967629
Miip	21.4009613	18.5451477	42.86668189	28.27956291	12.46844439	8.737881032	38.86636407	18.93320956
Myo9a	9.550842231	11.04214901	22.52317184	16.15975023	19.92240571	14.15757939	107.1711128	40.90678855
Hsd17b12	14.67999824	12.0331111	30.51526507	18.17971901	16.80529461	12.16666979	54.83620673	23.21736647
Dcaf13	15.74120294	15.57226142	31.241819	25.24960974	13.01055067	10.83939672	61.37806999	20.72979149
Gak	10.78891437	9.768054894	23.24972577	15.14976584	8.809227015	5.862122718	37.32710213	13.12886795
Cnot3	16.27180528	16.28009149	30.51526507	28.27956291	26.83426075	18.02879251	119.2928006	37.17542608
Adrm1	14.85686569	9.909620906	24.70283363	21.20967218	13.82371008	7.410607964	52.14249833	18.65681234
Aldh3a2	10.43517947	12.0331111	27.60904935	14.13978145	14.77239607	10.72879063	66.57307905	29.98909836
Vti1b	13.97252845	14.29816731	31.96837293	19.1897034	19.92240571	14.60000375	109.287598	46.57293156
Gpr35	15.91807039	9.768054894	30.51526507	17.16973462	12.46844439	7.631820142	90.23923143	34.82604971
Aamp	13.26505865	14.01503528	28.33560328	21.20967218	20.19345885	10.72879063	66.7654868	20.59159288
Usp5	19.63228681	21.37646796	37.78080438	35.34945363	30.35795156	19.68788385	138.3411672	51.68628013
Adipor1	11.67325162	13.30720522	24.70283363	21.20967218	12.46844439	8.074244498	56.18306093	21.14438732
Leng8	12.20385396	11.74997907	24.70283363	19.1897034	24.12372936	18.02879251	131.7993039	42.15057604
Rpusd1	11.85011906	10.75901698	25.42938756	16.15975023	7.996067598	6.636365341	28.28393821	10.64129297
Ulk4	13.61879355	14.86443136	31.241819	20.19968779	10.30001928	7.521214053	41.75248022	21.14438732
3-Mar	13.61879355	10.19275293	27.60904935	16.15975023	12.33291782	7.078789697	47.33230476	16.30743598
Tap1	10.78891437	10.61745097	22.52317184	17.16973462	14.77239607	15.37424637	84.46699915	48.92230793
Kif1b	13.61879355	12.31624313	26.88249542	20.19968779	11.1131787	5.751516629	47.71712025	18.24221651
Calu	10.78891437	10.75901698	21.79661791	18.17971901	7.725014459	4.866667917	19.62558978	8.706512428
Eif4g2	12.73445631	11.89154509	27.60904935	17.16973462	19.65135257	13.38333677	96.97350244	31.37108446
Kmt5a	12.73445631	13.59033724	30.51526507	17.16973462	2.303951681	1.10606089	12.69891103	7.600923548
Abhd11	20.3397566	22.79212808	53.03843691	24.23962535	23.31056995	15.92727682	116.4066845	38.28101496
Dph3	12.73445631	14.01503528	31.241819	17.16973462	16.12766177	9.512123656	64.45659388	24.59935257
Mex3c	19.98602171	12.17467711	38.50735831	20.19968779	18.43161345	14.82121593	90.23923143	30.81829002
Carm1	16.44867273	14.15660129	33.42148079	21.20967218	14.90792264	10.61818455	58.68436159	21.97357898
Rhob	14.1493959	12.0331111	26.15594149	21.20967218	14.23028979	11.50303326	54.25898351	22.66457203
Ran	9.904577128	13.59033724	26.15594149	17.16973462	10.57107242	7.521214053	55.99065319	24.46115396
Kifc2	26.17638241	23.92465619	56.67120656	31.30951608	19.515826	12.94091242	77.5403204	32.61487195
Katnb1	14.85686569	10.900583	24.70283363	22.21965657	22.6329371	18.1393986	101.014065	37.17542608
Slc5a6	15.91807039	11.18371502	21.79661791	28.27956291	17.34740089	12.71970024	85.6214456	36.34623442
Klf10	23.16963578	25.34031632	49.40566726	35.34945363	18.70266658	15.81667073	107.5559283	40.76858994
Hip1	21.0472264	17.27105358	36.32769651	31.30951608	11.92633811	9.069699299	50.98805188	19.90059983
Orai1	12.02698651	9.909620906	20.34351005	20.19968779	11.38423183	9.733335834	60.60843902	25.56674284
4930483J18Rik	19.27855191	14.43973332	35.60114258	24.23962535	11.5197584	8.406062765	61.18566225	19.486004
Dgat1	24.93831027	24.77405227	58.12431442	29.2895473	25.20794192	18.91364122	123.1409555	48.78410932
Ubp1	23.34650323	22.9336941	49.40566726	31.30951608	16.3987149	11.28182108	70.99845714	19.90059983
9430038I01Rik	19.63228681	18.5451477	40.6870201	26.25959413	23.85267622	18.91364122	131.9917116	61.0837856
Mms19	14.1493959	12.45780914	28.33560328	19.1897034	19.10924629	13.71515504	116.9839077	36.20803581
Sema6c	11.49638417	11.18371502	23.9762797	17.16973462	7.318434751	4.53484965	20.97244398	11.33228602
Usp1	27.41445455	19.81924181	51.58532905	31.30951608	17.34740089	13.82576113	52.14249833	24.59935257
Siah2	13.26505865	13.30720522	25.42938756	22.21965657	10.16449271	7.85303232	32.90172404	12.29967629
Cdkn2d	21.0472264	13.59033724	33.42148079	28.27956291	17.61845403	11.94545761	81.19606752	28.46891365
Camta1	21.4009613	21.37646796	52.31188298	23.22964096	23.03951681	16.92273162	127.1815181	42.9797677
Calm3	11.31951672	12.45780914	24.70283363	18.17971901	21.95530425	16.48030726	102.1685115	39.11020662
Cblb	15.03373314	13.73190326	30.51526507	20.19968779	13.95923665	9.401517567	41.56007247	20.59159288
Usp36	14.67999824	13.1656392	31.96837293	17.16973462	19.38029943	12.16666979	69.07437971	26.67233172
Pim3	20.87035895	20.38550586	48.67911333	23.22964096	14.50134293	10.17576019	79.84921332	32.61487195
Fbxo5	13.4419261	12.45780914	27.60904935	18.17971901	16.53424147	11.50303326	52.33490608	21.28258593
Sbf1	15.56433549	13.59033724	32.69492686	18.17971901	6.234222195	4.645455739	28.09153047	12.57607351
Uvssa	14.32626335	13.44877123	28.33560328	20.19968779	12.46844439	9.069699299	47.71712025	16.5838332
Zfp622	25.99951496	21.65959998	50.13222119	31.30951608	11.65528497	9.733335834	54.83620673	22.52637342
Snx5	16.80240763	15.00599737	34.87458865	20.19968779	10.02896614	6.415153163	27.89912272	13.95805961
Tubb4b	17.86361232	16.28009149	35.60114258	23.22964096	22.22635739	18.02879251	103.9001812	39.80119967
Cd47	13.08819121	13.44877123	25.42938756	21.20967218	13.28160381	8.406062765	87.73793078	34.82604971
1700096K18Rik	18.39421467	17.27105358	41.41357403	20.19968779	15.17897578	11.50303326	77.34791266	25.15214701
Mboat7	12.55758886	13.1656392	23.24972577	22.21965657	16.3987149	12.38788197	56.18306093	30.40369419
Ubxn6	20.87035895	20.66863789	41.41357403	29.2895473	28.46057959	20.90455082	128.5283723	33.16766639
Aco1	19.80915426	17.97888364	41.41357403	23.22964096	17.61845403	10.61818455	50.60323639	22.52637342
Tmppe	19.45541936	18.5451477	38.50735831	26.25959413	8.538173876	6.415153163	21.35725947	12.02327907
Nasp	11.66017996	10.18912303	24.60858983	12.82817277	6.098695626	5.309092273	17.31669686	14.09625822
Rheb	18.92481701	17.69575162	34.14803472	28.27956291	20.32898542	12.83030633	75.42383523	31.23288585
Ipo13	20.51662405	16.4216575	35.60114258	27.26957852	9.757913001	5.972728807	45.40822733	19.76240122
Limk1	24.40770792	24.91561828	43.59323582	39.38939119	18.70266658	17.47576206	86.00626109	28.60711226
Hexim1	14.85686569	14.01503528	24.70283363	25.24960974	19.24477286	12.0560637	106.4014818	32.06207751
Gm16023	16.80240763	17.12948757	36.32769651	21.20967218	18.83819315	12.27727588	75.03901974	28.60711226
Larp4	20.51662405	16.84635554	37.78080438	25.24960974	10.57107242	7.521214053	35.21061696	17.13662764
Vkorc1l1	24.40770792	22.79212808	40.6870201	38.3794068	18.97371972	13.38333677	117.5611309	24.73755118
Icmt	16.80240763	15.71382744	29.06215721	26.25959413	13.14607724	10.95000281	70.61364165	26.81053033
Ski	16.97927508	16.98792155	25.42938756	32.31950047	16.94082118	9.069699299	97.16591018	27.50152338
Sp1	21.4009613	19.96080783	34.14803472	33.32948486	44.85929449	26.98788572	208.7624011	60.25459394
