# Supplementary material for: An integrated multi-omics analysis of identifies distinct molecular characteristics in pulmonary infections of Pseudomonas aeruginosa
Source: PLoS Pathog. 2023 Aug 29;19(8):e1011570. doi: 10.1371/journal.ppat.1011570 (PMC10464988; doi:10.1371/journal.ppat.1011570)
Supplement: S7 Table — (CSV) [file ppat.1011570.s012.csv]

Gene.names	Protein.IDs	logFC	AveExpr	t	P.Value	adj.P.Val	B	change
Ptx3	P48759	2.379109201	13.25065795	19.03650612	7.67E-07	0.002453055	6.542171137	UP
Fpr2	O88536	2.505526591	10.32427882	17.5945197	1.25E-06	0.002453055	6.144813147	UP
Padi4	Q9Z183	2.42259175	17.3045324	17.33345056	1.38E-06	0.002453055	6.067487028	UP
Il1r2	P27931	2.935868789	13.11007005	16.4500227	1.91E-06	0.002453055	5.792365646	UP
Ctsg	P28293	2.914378145	17.00183467	15.66054809	2.59E-06	0.002453055	5.527586103	UP
Cpb2	Q9JHH6	2.528656699	10.96021262	15.48063534	2.78E-06	0.002453055	5.464564507	UP
Itgb2l	Q3UV74	2.212020294	16.73482433	15.18835877	3.13E-06	0.002453055	5.359954336	UP
Trpm5	Q9JJH7	2.225133609	12.297169	14.5000312	4.18E-06	0.002453055	5.102171798	UP
Saa3	P04918	3.154346567	15.61450948	14.08254597	5.00E-06	0.002453055	4.937553907	UP
Tmed1	Q3V009	1.881051643	14.58498223	14.06467325	5.04E-06	0.002453055	4.930360651	UP
Itgam	P05555	2.118549454	18.37813471	13.92998729	5.35E-06	0.002453055	4.875758895	UP
Cebpe	Q6PZD9	2.431859532	12.3468709	13.87707781	5.48E-06	0.002453055	4.854117138	UP
Cdkn1b	P46414	1.786115488	16.77866422	13.81651895	5.63E-06	0.002453055	4.829212046	UP
Cd177	Q8R2S8	2.323017139	18.15407956	13.24559109	7.30E-06	0.002711346	4.587150097	UP
Abcb9	Q9JJ59	2.406548428	15.7511947	13.22096824	7.38E-06	0.002711346	4.576406559	UP
S100a8	P27005	3.054858552	16.08524209	13.04998892	8.00E-06	0.002711346	4.501087727	UP
Mcemp1	Q9D8U6	1.9817283	16.11800027	12.9715986	8.30E-06	0.002711346	4.466131828	UP
Ptgs2	Q05769	2.103172993	11.97943245	12.81789342	8.93E-06	0.002711346	4.396804139	UP
Prtn3	Q61096	2.819930982	16.53484053	12.78111532	9.09E-06	0.002711346	4.380059165	UP
C5ar1	P30993	2.312174724	14.73321715	12.64417101	9.71E-06	0.002712282	4.317169691	UP
Fga	E9PV24	2.013455414	19.27452022	12.57371511	1.01E-05	0.002712282	4.284479197	UP
Cybb	Q61093	1.807085649	18.02217979	12.45343074	1.07E-05	0.002746219	4.228135659	UP
Adpgk	Q8VDL4	1.766260032	16.65544142	12.23975363	1.19E-05	0.00284576	4.126355607	UP
Hk3	Q3TRM8	2.049929778	15.53107039	12.17783725	1.22E-05	0.00284576	4.09645187	UP
S100a9	P31725	3.53105428	19.09373875	12.12554398	1.26E-05	0.00284576	4.071049669	UP
Fgg	Q8VCM7	1.955301527	19.14480705	11.92483427	1.39E-05	0.002924768	3.972291415	UP
Fcgr3	P08508	1.492614412	13.02940675	11.92041613	1.39E-05	0.002924768	3.970094726	UP
Cd14	P10810	2.248638291	16.28559346	11.84271461	1.45E-05	0.002935294	3.931299238	UP
Poll	Q9QXE2	1.711583896	12.73880117	11.76594167	1.51E-05	0.002948915	3.892663277	UP
Elane	Q3UP87	2.444659148	16.1785776	11.53384998	1.70E-05	0.003076592	3.773991427	UP
Fgb	Q8K0E8	1.842245838	19.02774918	11.46006399	1.77E-05	0.003076592	3.735663554	UP
Naip2	Q9QUK4	2.024540953	13.53494967	11.44784845	1.78E-05	0.003076592	3.72928988	UP
Itgb2	P11835	1.63744183	19.00859651	11.43952415	1.79E-05	0.003076592	3.724941895	UP
Irg1	P54987	1.523469927	13.25037819	11.09769252	2.15E-05	0.003492942	3.543093218	UP
Ncf1	Q09014	1.903928791	16.29635885	11.09555332	2.16E-05	0.003492942	3.541934555	UP
Anxa1	P10107	1.567037843	19.77464666	10.89328579	2.41E-05	0.003797272	3.43118878	UP
Serpine1	P22777	1.375371905	13.3742931	10.73550086	2.64E-05	0.003934661	3.343132478	UP
Serpina3n	Q91WP6	1.967932763	18.50023158	10.69188393	2.70E-05	0.003934661	3.318528121	UP
Mettl9	Q9EPL4	1.357681604	14.15443324	10.64357811	2.78E-05	0.003934661	3.29114432	UP
Cyba	Q61462	1.585729773	15.75867152	10.64295014	2.78E-05	0.003934661	3.290787395	UP
Ccr1	P51675	1.316603173	10.97842264	10.56590189	2.90E-05	0.004011258	3.246812119	UP
Igsf6	P0C6B7	1.472005536	14.28952792	10.41645193	3.16E-05	0.004267954	3.160465719	UP
Hist1h1b	P43276	1.459323854	17.5166103	10.32453161	3.34E-05	0.004397928	3.106659871	UP
Spi1	P17433	1.286746172	14.09290896	10.27213957	3.44E-05	0.004431981	3.075750683	UP
Gca	Q8VC88	1.321624469	14.94571512	10.2046184	3.58E-05	0.004447185	3.035654682	UP
Alox5ap	P30355	1.376775163	15.61962176	10.19091962	3.61E-05	0.004447185	3.027483815	UP
Mtf2	Q02395	1.284115703	13.10814419	10.10408271	3.80E-05	0.004582907	2.975402458	UP
Hmgb2	P30681	1.270223304	18.088504	9.995436752	4.06E-05	0.004789197	2.909537595	UP
Hist1h1c	P15864	1.309021242	19.74693084	9.857144695	4.41E-05	0.00510136	2.824549897	UP
Cebpb	P28033	1.21855629	15.1839501	9.609434039	5.14E-05	0.005824064	2.669014275	UP
Junb	P09450	1.753176325	13.89998437	9.376926302	5.95E-05	0.006278646	2.519039102	UP
Nap1	Q562D6	1.742615955	9.671808867	9.363112052	6.00E-05	0.006278646	2.510003812	UP
Alox5	P48999	1.338860633	16.76842605	9.315211885	6.19E-05	0.006278646	2.478564457	UP
Adam8	Q05910	1.49278418	14.77807244	9.091419183	7.15E-05	0.007112729	2.329380949	UP
Pglyrp1	O88593	1.982570437	15.93750122	9.031845298	7.44E-05	0.007232103	2.289019045	UP
Slc16a3	P57787	1.121775761	16.25705367	9.013609173	7.53E-05	0.007232103	2.27660844	UP
Fv4	P10404	1.232681922	14.47810957	8.905588595	8.09E-05	0.007639613	2.202556687	UP
Camp	P51437	2.786635767	16.02154346	8.78382447	8.78E-05	0.008153658	2.117963984	UP
Ly6g	P35461	2.402114535	11.32440288	8.753135378	8.96E-05	0.008190211	2.096453649	UP
Rpl6	P47911	1.176029234	18.18522153	8.625129534	9.78E-05	0.0087943	2.005895993	UP
Serpinb1a	Q9D154	1.697284615	18.30047588	8.518001959	0.000105255	0.009062153	1.929055678	UP
Mmp9	P41245	2.019410099	18.75946932	8.450298677	0.000110327	0.009144988	1.879990467	UP
	Q3UPC7	2.545329388	12.01951282	8.414361797	0.000113132	0.009144988	1.853786519	UP
Pram1	Q6BCL1	1.388236569	14.07776337	8.392926115	0.000114845	0.009144988	1.838103101	UP
Rac2	Q05144	1.592987594	15.08847001	8.363436757	0.000117249	0.009144988	1.816461877	UP
Lilrb3	P97484	1.150662418	14.65008121	8.358818823	0.000117631	0.009144988	1.813066061	UP
Sdc4	O35988	1.040448736	14.10453648	8.330830528	0.000119975	0.009144988	1.792444794	UP
Ly6c2	P0CW03	1.511185602	14.52396049	8.32597802	0.000120387	0.009144988	1.788862561	UP
H3f3a	P84244	1.063205574	19.80164882	8.318439783	0.000121029	0.009144988	1.783293553	UP
Lbp	Q61805	1.123719046	14.68678694	8.273695648	0.000124928	0.009194371	1.750134816	UP
Lpcat2	Q8BYI6	1.291868079	14.61959257	8.235357427	0.000128383	0.009327512	1.721582097	UP
Ncf4	P97369	1.312270947	16.19741325	8.1346508	0.000137992	0.009898728	1.645952682	UP
Pik3r6	Q3U6Q4	1.051095717	16.34859894	8.020830322	0.000149858	0.010615549	1.559365523	UP
Maff	O54791	1.266444312	12.43465171	7.993513117	0.000152877	0.010695708	1.53840683	UP
Rpl7	P14148	1.121197073	17.23651275	7.793954896	0.000177168	0.012109558	1.383173701	UP
Ngp	O08692	2.377524275	19.07101896	7.792513128	0.000177359	0.012109558	1.382038394	UP
Tnfaip2	Q61333	1.363194375	13.50461232	7.77283438	0.000179988	0.012142767	1.366522538	UP
Rpl18	P35980	1.01213183	16.20416472	7.685715066	0.000192176	0.012785412	1.297382032	UP
Jmy	Q9QXM1	1.690311284	13.81701938	7.668509766	0.000194693	0.012785412	1.283639844	UP
Ncf2	O70145	1.507050982	16.3721582	7.657774432	0.000196282	0.012785412	1.275050613	UP
Hist1h1e	P43274	1.146074076	16.04006695	7.634114021	0.000199838	0.012869123	1.25608009	UP
Mpo	P11247	2.82796731	18.58478268	7.611604928	0.00020329	0.012944297	1.237981346	UP
Pygl	Q9ET01	1.586094017	17.79487153	7.510305527	0.00021969	0.013681139	1.155905538	UP
Mafg	O54790	1.075131061	12.55024074	7.435499668	0.000232774	0.014338362	1.09463207	UP
Crispld2	Q8BZQ2	1.524492789	14.09923872	7.384941154	0.000242121	0.014489214	1.052896248	UP
Mmp25	Q3U435	1.285589566	14.91814522	7.384348583	0.000242233	0.014489214	1.052405525	UP
Sun2	Q8BJS4	0.979719193	18.68655751	7.380863454	0.000242893	0.014489214	1.049518676	UP
Pde2a	Q922S4	1.255846979	14.57965284	7.338960101	0.000250995	0.014816556	1.014710436	UP
Tlr2	Q9QUN7	0.913241338	14.55174651	7.299674669	0.000258872	0.01512401	0.981911246	UP
Pilra	Q2YFS3	1.26704269	13.62452145	7.200365241	0.000280075	0.016195756	0.898276388	UP
Apoe	P08226	0.949401143	17.79657743	7.186205077	0.000283257	0.016214294	0.886266193	UP
Banf1	O54962	0.948545207	15.95644416	7.145377393	0.000292664	0.016509947	0.851517645	UP
Ltf	P08071	2.361056998	19.84474299	7.138648511	0.000294248	0.016509947	0.845773538	UP
Lcn2	P11672	1.882530575	17.16132285	7.084469596	0.000307368	0.016911208	0.799345978	UP
Lcn2	P11672	1.882530575	17.16132285	7.084469596	0.000307368	0.016911208	0.799345978	UP
Hist1h1d	P43277	1.316486925	16.16988302	7.000012891	0.000329173	0.017765937	0.726336564	UP
Apoc1	P34928	0.981410059	16.83659951	6.962977291	0.000339287	0.018139068	0.694073983	UP
Arhgdib	Q61599	1.636346107	17.3131703	6.880684659	0.000363055	0.019048796	0.621842119	UP
Chil4	Q91Z98	1.009396917	11.7403376	6.874710693	0.000364853	0.019048796	0.616569044	UP
Hist1h1a	P43275	1.082012772	17.76679905	6.869639477	0.000366388	0.019048796	0.612089659	UP
Slc2a3	P32037	0.993851891	17.1913553	6.788954209	0.000391815	0.019843678	0.540430037	UP
Nckap1l	Q8K1X4	0.900824722	16.08027965	6.717280644	0.000416099	0.020636734	0.476152086	UP
Cpne2	P59108	1.071286222	15.56674756	6.714758714	0.000416984	0.020636734	0.473879631	UP
Chil3	O35744	1.940496588	17.95289275	6.708553593	0.000419172	0.020636734	0.468285208	UP
Prkcg	P63318	1.06117049	14.46099789	6.657929476	0.000437511	0.02101165	0.422476874	UP
Slc28a2	O88627	1.161444542	13.33186048	6.622408375	0.000450925	0.021473867	0.390156753	UP
Chdh	Q8BJ64	0.831510126	15.10105137	6.570840961	0.000471239	0.022070358	0.342972974	UP
Cenpa	O35216	1.040229828	12.61562977	6.534893289	0.000486017	0.022575888	0.309895391	UP
Clec12a	Q504P2	1.109768882	11.40478285	6.495663726	0.000502749	0.022792617	0.2736226	UP
Hmox1	P14901	1.254983126	12.60201914	6.462319218	0.000517487	0.02327459	0.242646561	UP
Hvcn1	Q3U2S8	0.902334433	12.77720503	6.439694271	0.000527767	0.023550038	0.221552534	UP
Ercc6l	Q8BHK9	0.794237941	12.54962671	6.388821982	0.000551741	0.024322824	0.173896404	UP
Mt1	P02802	1.752164433	12.83209906	6.380670993	0.000555696	0.024322824	0.166231497	UP
Rgs14	P97492	0.865702081	12.27254501	6.372457278	0.000559714	0.024322824	0.158499411	UP
Serpinf2	Q61247	1.525963447	17.05247051	6.367301327	0.000562253	0.024322824	0.153641582	UP
Vav1	P27870	0.927460478	15.28436073	6.356675749	0.000567528	0.024364996	0.143620137	UP
Rpl34	Q9D1R9	0.865600272	17.59619782	6.344602643	0.000573589	0.024440063	0.13221669	UP
Rdh12	Q8BYK4	1.265594488	12.5157726	6.29106886	0.000601367	0.024977381	0.081436394	UP
Myo1f	P70248	0.993553629	17.91428105	6.278261316	0.000608237	0.024977381	0.069235154	UP
Pstpip1	P97814	0.788678814	13.67615513	6.26360924	0.000616206	0.025122592	0.055251759	UP
Saa1	P05366	2.902262409	17.30224876	6.223610925	0.000638572	0.025665159	0.016942852	UP
Saa2	P05367	2.864531835	13.48541215	6.150196696	0.000682065	0.027220156	-0.053892181	UP
Fcgr2	P08101	0.960963035	15.08483758	6.116392451	0.000703216	0.027713528	-0.086737651	UP
Tmub2	Q3V209	1.020960514	11.28042132	6.11483436	0.000704208	0.027713528	-0.088255049	UP
Fgr	P14234	0.887522169	15.29015513	6.101310613	0.000712891	0.027861761	-0.101438582	UP
Agt	P11859	1.128722379	11.77990801	5.985346614	0.000792547	0.030347059	-0.215447859	UP
Ccdc6	D3YZP9	0.75403223	16.01030049	5.893450726	0.000862877	0.032170571	-0.307033309	UP
Prkcb	P68404	1.072155102	14.45148042	5.868309231	0.000883333	0.032717966	-0.332282957	UP
Rad50	P70388	1.082207339	14.29209082	5.840937653	0.000906231	0.033348106	-0.359867289	UP
Itih4	A6X935	0.735032336	17.65892093	5.816663443	0.000927101	0.033678716	-0.384413364	UP
Setd8	Q2YDW7	1.200212587	12.74999997	5.797442357	0.000944013	0.033849608	-0.403905391	UP
Fn1	P11276	0.792317886	20.35451318	5.794816674	0.00094635	0.033849608	-0.406571913	UP
Hist1h4a	P62806	1.083094457	20.84825647	5.789979609	0.000950673	0.033849608	-0.411486627	UP
Hmgn2	P09602	0.790462433	15.84777169	5.784389252	0.000955697	0.033849608	-0.417170623	UP
Oas3	Q8VI93	1.048675081	12.94830394	5.74191183	0.00099487	0.034750837	-0.46049644	UP
Pfkfb4	Q6DTY7	0.866135475	11.26136161	5.736975538	0.000999539	0.034750837	-0.465547058	UP
Epx	P49290	1.001005593	16.3624419	5.693271391	0.001041976	0.035787136	-0.510406923	UP
Rpl29	P47915	0.775933416	16.32236872	5.609910401	0.001128698	0.037439876	-0.596692055	UP
Mmp8	O70138	1.641821947	17.08970631	5.600891373	0.001138561	0.03751293	-0.606084434	UP
	A0A0B4J1G0	0.878934859	13.54227799	5.533962836	0.001214871	0.03939594	-0.676133765	UP
H2afy	Q9QZQ8	0.715419402	18.27548569	5.532528774	0.001216568	0.03939594	-0.677641474	UP
Olfml2b	Q3V1G4	1.280691555	11.9177692	5.51426893	0.001238414	0.039875522	-0.696864033	UP
Retnlg	Q8K426	1.340647093	15.82177553	5.490493154	0.001267527	0.040495202	-0.721962858	UP
Vrk1	Q80X41	0.71152464	16.59437101	5.4812152	0.001279097	0.040495202	-0.731778483	UP
Ogfr	Q99PG2	1.143153293	15.95656646	5.471332912	0.001291552	0.04066235	-0.742246692	UP
Fam107b	Q3TGF2	1.147795828	14.99784866	5.44381409	0.001326962	0.041546383	-0.771469147	UP
Hist1h3b	P84228	0.945325724	17.48282969	5.424867556	0.00135198	0.042097082	-0.791650399	UP
Ackr3	P56485	0.889974321	12.07967237	5.331349583	0.001483532	0.044638292	-0.892005349	UP
Lox	P28301	0.732515313	13.6800584	5.327848249	0.001488731	0.044638292	-0.895786764	UP
Olfm4	Q3UZZ4	0.994248292	12.69542706	5.210248453	0.001675876	0.047724561	-1.02381314	UP
Ethe1	Q9DCM0	0.658891979	15.90821813	5.191652503	0.001707832	0.048183946	-1.044240159	UP
Tmcc1	Q69ZZ6	0.774990523	13.8263031	5.190973256	0.001709012	0.048183946	-1.044987236	UP
Ptpn6	P29351	0.892342114	16.78328659	5.185184642	0.001719107	0.048228625	-1.05135662	UP
Gmip	Q6PGG2	0.643883336	12.3017443	5.16019842	0.00176346	0.049229209	-1.078905474	UP
Mb21d1	Q8C6L5	0.666070529	13.13306584	5.146189618	0.00178889	0.049301903	-1.094390734	UP
Cebpd	Q00322	0.669114176	12.23914868	5.126292985	0.001825721	0.049982433	-1.116433494	UP
Vldlr	P98156	1.071583309	13.20607546	5.057555814	0.00195969	0.052386814	-1.1930302	UP
Plaur	P35456	0.693128304	16.57499876	5.04428576	0.001986809	0.052386814	-1.207897402	UP
L3hypdh	Q9CXA2	1.233110682	15.40158222	5.037907431	0.001999994	0.052386814	-1.21505263	UP
Ptprc	P06800	0.655299474	18.50488677	5.007099888	0.002065078	0.053437424	-1.249697061	UP
Gpr97	Q8R0T6	0.662193527	12.20863094	4.984800347	0.002113675	0.05395583	-1.274861329	UP
Plbd1	Q8VCI0	1.131156422	16.28357765	4.945998832	0.00220133	0.055444173	-1.318823119	UP
Fcer1g	P20491	0.675411667	15.17735681	4.90331389	0.002302511	0.057229513	-1.367443278	UP
Fcer1g	P20491	0.675411667	15.17735681	4.90331389	0.002302511	0.057229513	-1.367443278	UP
Ly75	Q60767	0.630231484	15.06967607	4.893352376	0.002326869	0.057582387	-1.378828991	UP
C8g	Q8VCG4	0.72466501	11.91865399	4.855083641	0.002423174	0.058936159	-1.422706923	UP
Irak3	Q8K4B2	0.650521775	10.80844354	4.845856956	0.002447057	0.058987209	-1.433318794	UP
Rpl14	Q9CR57	0.640508054	15.03444536	4.834200036	0.00247761	0.058987209	-1.446743996	UP
Agpat2	Q8K3K7	0.63767216	14.82922296	4.827670209	0.002494912	0.058987209	-1.454273265	UP
Rpl35	Q6ZWV7	0.628059421	14.6872501	4.781182844	0.002622081	0.060403788	-1.508061092	UP
Lpcat4	Q6NVG1	0.601137189	13.130382	4.766114048	0.00266485	0.060931952	-1.52556614	UP
Serpina10	Q8R121	0.640769271	13.65736282	4.761016068	0.002679497	0.060982764	-1.531496088	UP
Ada	P03958	0.80533422	12.94046128	4.741677374	0.002735882	0.061769904	-1.554026438	UP
F13a1	Q8BH61	0.720834655	17.09484631	4.73753342	0.002748137	0.061800373	-1.558861658	UP
Itprip	Q3TNL8	0.616995375	14.0433143	4.72384477	0.002789058	0.061982713	-1.574852205	UP
Sqstm1	Q64337	0.619150327	15.41178401	4.644501805	0.003040126	0.06582683	-1.668096588	UP
Pdk4	O70571	0.876249239	11.06724971	4.642390047	0.003047145	0.06582683	-1.670591393	UP
Rab3d	P35276	0.756038234	15.32315812	4.613785035	0.003144042	0.065989942	-1.704451803	UP
Sirpa	P97797	0.576783934	11.97718592	4.583525018	0.003250315	0.067718882	-1.740406857	UP
Smc4	Q8CG47	0.608790155	14.55780758	4.567468485	0.003308334	0.068175739	-1.759541954	UP
Apoa2	P09813	0.677562041	14.22751553	4.545486393	0.003389652	0.068850024	-1.785802513	UP
Pnpla7	A2AJ88	0.655687487	12.94932311	4.513425478	0.003512291	0.070332705	-1.824235863	UP
Mbl2	P41317	1.091609827	14.49151327	4.505498517	0.003543373	0.070469289	-1.833762605	UP
Sema4c	Q64151	0.918328482	12.03780062	4.505343978	0.003543982	0.070469289	-1.833948429	UP
Cyr61	P18406	0.563858181	13.13766065	4.487439954	0.003615336	0.07113926	-1.855501539	UP
Bri3bp	Q8BXV2	0.58249111	15.00545658	4.477125581	0.00365717	0.071713427	-1.86794038	UP
Pnkp	Q9JLV6	0.795005667	16.59533148	4.46571855	0.003704066	0.072082865	-1.881715893	UP
Glipr2	Q9CYL5	0.550584369	15.8813603	4.442388618	0.003802087	0.073352874	-1.909951918	UP
Arrb2	Q91YI4	0.716703961	12.74075651	4.392799113	0.004020204	0.074927388	-1.970246565	UP
Sash3	Q8K352	0.821697746	13.05469805	4.384782287	0.00405676	0.074933095	-1.980029399	UP
C8a	Q8K182	0.877700278	13.64339524	4.373934941	0.004106815	0.075318192	-1.993281957	UP
Coro1a	O89053	1.096001011	18.70197562	4.370643866	0.004122138	0.075355335	-1.997306337	UP
Cd63	P41731	0.693420565	14.02765026	4.36180455	0.004163608	0.075625534	-2.008123411	UP
Slc27a4	Q91VE0	0.562548632	16.82852253	4.339657364	0.004269571	0.076811624	-2.035278511	UP
Top1	Q04750	0.549046471	18.36558209	4.321843813	0.004356984	0.077889679	-2.057174594	UP
Fcn2	O70497	0.606447854	12.19222031	4.296737441	0.004483589	0.078485884	-2.088117426	UP
Tnfaip8	Q921Z5	0.746767333	12.87822425	4.289178946	0.004522503	0.078485884	-2.097451949	UP
Cpne3	Q8BT60	0.541590813	18.46843485	4.194055681	0.005045776	0.083178827	-2.215673925	UP
Apbb1ip	Q8R5A3	0.647882068	15.14796642	4.183383367	0.005108571	0.083190435	-2.229024104	UP
Apbb1ip	Q8R5A3	0.647882068	15.14796642	4.183383367	0.005108571	0.083190435	-2.229024104	UP
Stfa2	P35174	0.838661416	12.09738068	4.169969668	0.005188732	0.083645278	-2.245828188	UP
Tnip1	Q9WUU8	0.516306484	12.39512375	4.134070849	0.005410228	0.085399662	-2.29093563	UP
Nadk2	Q8C5H8	0.509195107	13.10847255	4.095327894	0.005661129	0.087074098	-2.339836949	UP
	Q9D659	0.515908946	16.12315639	4.089635801	0.005699067	0.087074098	-2.347040727	UP
Rab32	Q9CZE3	0.548591223	15.59768318	4.08942811	0.005700457	0.087074098	-2.347303669	UP
Ints7	Q7TQK1	0.569598254	16.21236118	4.067208556	0.005851319	0.088425134	-2.375471976	UP
Hk2	O08528	0.512220658	15.76828993	4.04544518	0.006003389	0.089060747	-2.40313452	UP
Ndufb7	Q9CR61	0.498863238	15.35478243	4.028102639	0.006127709	0.089700953	-2.42522923	UP
Pgd	Q9DCD0	0.761595382	18.50917688	4.022244168	0.006170348	0.089700953	-2.432703298	UP
Tmx4	Q8C0L0	0.631585753	14.58984617	4.019695261	0.006189002	0.089700953	-2.435956737	UP
Hck	P08103	0.5203005	16.95406429	3.984094501	0.006456183	0.092391888	-2.481500135	UP
Hp	Q61646	0.862791414	19.36223412	3.979878289	0.006488662	0.092580778	-2.486906494	UP
Cxcl10	P17515	1.752945802	14.63905208	3.965733137	0.006598959	0.093257604	-2.505064034	UP
Svip	Q3UZP4	0.648138509	12.38956547	3.905152943	0.007095386	0.096740155	-2.583167283	UP
Hamp	Q9EQ21	0.797893038	11.70907501	3.87834081	0.00732817	0.097485307	-2.617909614	UP
A2m	Q61838	0.635780466	19.13424458	3.868634635	0.00741451	0.097944124	-2.630512876	UP
Plat	P11214	0.694189297	13.99259334	3.84308498	0.007647205	0.099854167	-2.663755182	UP
Cox7b	P56393	0.48644989	13.48493464	3.837372691	0.007700326	0.100316654	-2.67120054	UP
Sec11c	Q9D8V7	0.540583017	14.31612609	3.807735392	0.007982556	0.102578558	-2.70990663	UP
Lcp1	Q61233	0.729998457	19.54403851	3.801198517	0.00804633	0.103164147	-2.718461084	UP
Mbl1	P39039	0.476171947	12.97914758	3.787466222	0.008182142	0.10370512	-2.736452143	UP
Sema4a	Q62178	0.501799148	14.55791209	3.78535371	0.008203258	0.10370512	-2.739222247	UP
Hpx	Q91X72	0.540109898	19.29027222	3.782889346	0.008227967	0.10370512	-2.742454552	UP
Rpl7a	P12970	0.554010186	17.5924943	3.780378984	0.008253222	0.10370512	-2.745748098	UP
Rpl7a	P12970	0.554010186	17.5924943	3.780378984	0.008253222	0.10370512	-2.745748098	UP
Vtn	P29788	0.509735042	16.36157781	3.76404089	0.00841969	0.104752149	-2.767205772	UP
Phyh	O35386	0.481822348	13.62302607	3.763140433	0.008428971	0.104752149	-2.768389519	UP
S100a11	P50543	0.599360365	17.3119965	3.744919478	0.008619232	0.106185194	-2.792368137	UP
Mcm5	P49718	0.470364144	14.89906749	3.726893393	0.008812124	0.106705787	-2.816137543	UP
Rab27a	Q9ERI2	0.458414263	16.79262262	3.695596686	0.009158412	0.109035128	-2.857516757	UP
Egf	P01132	0.680059868	15.8927077	3.689268225	0.009230239	0.109491872	-2.865901034	UP
Far1	Q922J9	0.537982651	15.57560132	3.678830057	0.009350069	0.109882279	-2.879742546	UP
Plcg2	Q8CIH5	0.655584973	16.12482425	3.67798916	0.009359797	0.109882279	-2.88085829	UP
Klra2	Q60660	0.478993397	12.7219372	3.664991531	0.009511581	0.110503897	-2.898116983	UP
Plcb2	A3KGF7	0.593531796	12.60807873	3.664635545	0.009515776	0.110503897	-2.89859001	UP
Rpl4	Q9D8E6	0.519313036	18.19788663	3.620246946	0.010055153	0.113709412	-2.957712914	UP
F7	P70375	0.642228418	12.18363403	3.581297333	0.010556176	0.117061923	-3.009818597	UP
Fus	P56959	0.576528129	17.28542661	3.578997078	0.010586611	0.117061923	-3.012902395	UP
Adrbk1	Q99MK8	0.472078541	13.96728578	3.576663779	0.01061758	0.117061923	-3.016031239	UP
Dnajc9	Q91WN1	0.533786073	16.04817989	3.555824124	0.010898633	0.119694874	-3.044009473	UP
Ncapd2	Q8K2Z4	0.519052944	13.04530344	3.551758685	0.010954407	0.119861805	-3.049474468	UP
Lta4h	P24527	0.787124831	18.45511141	3.539154824	0.011129317	0.120592426	-3.066431646	UP
Fxyd5	P97808	0.568183224	12.69983458	3.528698945	0.011276742	0.12126242	-3.080515356	UP
Zmpste24	Q80W54	0.469709554	16.58306815	3.518175312	0.011427285	0.122185705	-3.094705299	UP
Timp1	P12032	0.84214537	14.59790556	3.505414584	0.01161279	0.123008746	-3.111931774	UP
Hcls1	P49710	0.67278595	15.97063442	3.470022418	0.012144764	0.126283263	-3.159823956	UP
Morc3	F7BJB9	0.437186073	13.22852462	3.467121609	0.012189534	0.126516642	-3.163756678	UP
Cd302	Q9DCG2	0.55346607	12.79207829	3.456213362	0.012359507	0.127579832	-3.178555301	UP
Qsox1	Q8BND5	0.561695111	14.78245389	3.443084629	0.012567525	0.128761613	-3.196387096	UP
Tcn2	O88968	0.765762526	14.8886756	3.417520796	0.012983632	0.130236743	-3.231173165	UP
H2afx	P27661	0.514268646	19.14066726	3.415412483	0.013018616	0.130316619	-3.234045845	UP
Nfam1	Q8R4V1	0.525143552	12.32196517	3.41217963	0.013072458	0.130316619	-3.238451879	UP
Col4a3	Q9QZS0	0.487742838	12.92853974	3.406875084	0.013161332	0.130851347	-3.245684329	UP
Ptplb	Q9D3B1	0.436579883	14.38985498	3.402657551	0.013232464	0.131222436	-3.25143728	UP
Gys1	Q9Z1E4	0.74601447	15.32561321	3.391934794	0.013415209	0.131222436	-3.266073989	UP
Rpl13	P47963	0.492891458	17.60433828	3.38703218	0.013499679	0.131222436	-3.272771016	UP
C1sa	Q8CG14	0.548735106	14.62557431	3.383604013	0.013559089	0.131362414	-3.27745575	UP
Apoh	Q01339	0.600939974	17.91273541	3.366431188	0.013861018	0.133362295	-3.300945561	UP
Ear2	P97425	0.498753685	14.13238553	3.36265186	0.013928445	0.133783897	-3.306120103	UP
Stat4	P42228	0.465400544	11.80152522	3.358072867	0.014010618	0.134280018	-3.312391927	UP
Masp2	Q91WP0	0.594147068	12.41218414	3.356709868	0.01403518	0.134280018	-3.314259328	UP
Kng1	O08677	0.588850921	17.35848325	3.354761295	0.014070376	0.134280018	-3.316929408	UP
Ambp	Q07456	0.457440256	16.10993692	3.353204038	0.014098573	0.134280018	-3.31906362	UP
Kcnab2	P62482	0.426887945	14.32785765	3.345059143	0.014247056	0.135455923	-3.330231082	UP
Asns	Q61024	0.536432962	13.545681	3.343817524	0.014269841	0.135455923	-3.331934192	UP
Serpina3m	Q03734	0.93434937	16.32593598	3.331077082	0.014505941	0.13700861	-3.349421106	UP
Agps	Q8C0I1	0.424214941	16.64747905	3.320099504	0.014712786	0.138267488	-3.364504467	UP
B4galt1	P15535	0.419664852	11.43640084	3.314195584	0.014825356	0.138410698	-3.372622659	UP
Apobr	Q8VBT6	0.508911253	11.63473001	3.304778566	0.015006856	0.138530398	-3.385580345	UP
Fgf2	P15655	0.454769446	14.2537261	3.299161494	0.015116267	0.138530398	-3.39331449	UP
Lig1	P37913	0.416946978	11.03637766	3.293830507	0.015220909	0.138676672	-3.400658255	UP
Cfh	P06909	0.522020955	18.20942574	3.287525877	0.01534568	0.139049002	-3.409347696	UP
Smc2	Q8CG48	0.415687938	15.0373353	3.278727125	0.015521673	0.139657002	-3.42148267	UP
Gar1	Q9CY66	0.437032776	15.46172351	3.275874421	0.015579203	0.139695165	-3.425419019	UP
Tkt	P40142	0.679134683	18.86928144	3.239031548	0.016343395	0.143149954	-3.476343723	UP
Flvcr2	Q91X85	0.449655529	11.28372577	3.216425317	0.016832374	0.144968185	-3.507668644	UP
Ighm	P01872	0.530095604	17.8626125	3.182492087	0.01759639	0.146414047	-3.554798303	UP
Cpne9	Q1RLL3	0.494056634	15.95832216	3.181998625	0.017607774	0.146414047	-3.555484622	UP
Tfeb	Q9R210	0.416508012	12.93312231	3.170777546	0.017868804	0.147061521	-3.571098441	UP
Serpina3k	P07759	1.014360902	16.79428865	3.170441217	0.017876693	0.147061521	-3.571566648	UP
Serpina3k	P07759	1.014360902	16.79428865	3.170441217	0.017876693	0.147061521	-3.571566648	UP
Mcm3	P25206	0.437553976	15.60755135	3.128198196	0.018898074	0.150292876	-3.630471239	UP
Rpl15	Q9CZM2	0.431739613	18.27206273	3.125624532	0.018962309	0.150292876	-3.63406619	UP
Arhgap30	Q640N3	0.388853632	13.31459205	3.10606787	0.019458198	0.151785065	-3.661406087	UP
Evi2b	Q8VD58	0.436494504	13.12121437	3.09828316	0.019659474	0.151785065	-3.672300048	UP
Hp1bp3	Q3TEA8	0.402593993	19.24671351	3.095677644	0.019727341	0.151919995	-3.675947612	UP
Htra1	Q9R118	0.48416181	14.75277127	3.092797668	0.019802652	0.151947785	-3.679980212	UP
Dock2	Q8C3J5	0.423505028	17.24922351	3.083882889	0.020037746	0.151947785	-3.692468224	UP
Serinc3	Q9QZI9	0.489421627	16.46245003	3.083450882	0.020049215	0.151947785	-3.693073593	UP
Arsb	P50429	0.621138256	15.35991712	3.077673561	0.020203273	0.152062482	-3.701171138	UP
Stk10	O55098	0.451726881	14.85784934	3.05168636	0.02091221	0.15451042	-3.7376362	UP
Ddx39a	Q8VDW0	0.516697632	14.10482446	3.044387642	0.021116111	0.154981198	-3.74788965	UP
Sorl1	O88307	0.390836108	16.47027232	3.035334773	0.021371997	0.155475106	-3.760614541	UP
Aldh3b1	Q80VQ0	0.445003517	16.72316934	3.02970481	0.021532816	0.155720293	-3.768532091	UP
Arg2	O08691	0.494793013	11.72596561	3.023789264	0.021703196	0.155985973	-3.776854507	UP
Lsp1	P19973	0.490381989	17.93753663	2.998729225	0.022441241	0.159167101	-3.812147107	UP
C9	P06683	0.583981487	14.14666604	2.989069182	0.022732909	0.159439847	-3.82576698	UP
C9	P06683	0.583981487	14.14666604	2.989069182	0.022732909	0.159439847	-3.82576698	UP
Phgdh	Q61753	0.403540979	14.59559148	2.983398148	0.022906032	0.159666034	-3.833766603	UP
Lipg	Q9WVG5	0.37101821	14.01933762	2.974023403	0.023195335	0.16009523	-3.846997019	UP
Slc39a11	Q8BWY7	0.558715426	12.55050474	2.973686515	0.023205804	0.16009523	-3.847472607	UP
Mug1	P28665	0.886547244	17.57538529	2.96670305	0.023423969	0.160430144	-3.857333504	UP
Prg2	Q61878	0.680094975	16.17858782	2.953756058	0.023834282	0.160430144	-3.875626343	UP
Serpind1	P49182	0.441223414	15.0601919	2.917961978	0.025009316	0.164799759	-3.926273733	UP
Slc9a3r1	P70441	0.414711935	17.63062548	2.9092645	0.025304112	0.165148187	-3.938596246	UP
Igk-V19-17	P01633	1.110993792	15.55716291	2.876657597	0.02644286	0.16806826	-3.984846311	UP
Rassf2	Q8BMS9	0.482025294	14.02154781	2.872139656	0.026604918	0.168270168	-3.991261024	UP
Apod	P51910	0.408778129	13.97496717	2.852670814	0.027315505	0.16973473	-4.018920675	UP
Ermp1	Q3UVK0	0.356050562	15.50371693	2.842235541	0.0277047	0.169994516	-4.033757433	UP
Rpia	P47968	0.498933758	13.70798368	2.840794234	0.027758919	0.169994516	-4.035807268	UP
Prdx5	P99029	0.481856585	17.08616086	2.836341376	0.027927143	0.170233101	-4.042141066	UP
Lamb3	Q61087	0.466748272	19.7295	2.833998039	0.028016108	0.17053414	-4.045474805	UP
Fam49b	Q921M7	0.452201169	15.8322092	2.822207162	0.028468362	0.172545677	-4.062254731	UP
Ampd2	Q9DBT5	0.516214758	13.24022142	2.797655262	0.029435254	0.175589034	-4.097224723	UP
Cers6	Q8C172	0.36003073	16.18608049	2.788624238	0.02979966	0.176462563	-4.110097537	UP
Atp1a3	Q6PIC6	0.350913756	12.67907913	2.765888128	0.030738503	0.178663434	-4.142527473	UP
Glrx	Q9QUH0	0.62159528	11.50961057	2.762883204	0.03086492	0.178663434	-4.146815856	UP
Gatm	Q9D964	0.455831796	13.31507407	2.757030289	0.031112742	0.179015061	-4.155170136	UP
Rsad2	Q8CBB9	0.783535484	12.69513396	2.751598614	0.03134462	0.179969568	-4.162924872	UP
Cyp4f3	Q99N16	0.400987378	14.16885102	2.739366225	0.031873572	0.181535208	-4.180394823	UP
Dhrs7	Q9CXR1	0.338560804	15.08608877	2.733526121	0.032129445	0.182225875	-4.188738314	UP
Cmtm7	Q9ESD6	0.448475046	11.48357683	2.725596711	0.032480352	0.182924246	-4.200069538	UP
Col12a1	Q60847	0.517809032	17.16805576	2.711300996	0.033123307	0.184209792	-4.220506274	UP
Fmnl1	Q9JL26	0.435855114	16.72990386	2.693772067	0.033930145	0.186122658	-4.245578474	UP
Rpl28	P41105	0.418406737	17.28476035	2.688023042	0.034199279	0.186122658	-4.253804544	UP
Rps6ka1	P18653	0.422995235	15.51836371	2.686507168	0.034270619	0.186122658	-4.255973795	UP
Hexb	P20060	0.50984482	17.0657202	2.686012066	0.034293954	0.186122658	-4.256682318	UP
Col5a1	O88207	1.250607925	15.17255819	2.67799889	0.034673971	0.187497511	-4.268151178	UP
Cd5l	Q9QWK4	0.37223966	15.15696901	2.671272192	0.034996418	0.188521578	-4.277780847	UP
Skap2	Q3UND0	0.754718745	13.22577765	2.669863239	0.035064357	0.188670852	-4.279798081	UP
H1f0	P10922	0.360351393	17.51431068	2.643783541	0.036347422	0.191967235	-4.317150976	UP
Mpeg1	A1L314	0.403668552	15.40269453	2.62754545	0.037171278	0.194147128	-4.340420486	UP
	P01843	0.819530159	11.7518445	2.622404207	0.037436214	0.194389558	-4.347789793	UP
Apom	Q9Z1R3	0.518182135	13.79231512	2.620916793	0.037513233	0.194389558	-4.349921963	UP
Msra	Q9D6Y7	0.424165434	15.80036186	2.617935663	0.037668102	0.194731757	-4.354195542	UP
Gsr	P47791	0.551166146	15.64481967	2.602994224	0.038454525	0.195525181	-4.375618662	UP
Sema7a	Q9QUR8	0.402846674	16.09705343	2.597004534	0.038774625	0.19596707	-4.384208448	UP
Slc2a1	P17809	0.364862905	14.71012537	2.589459685	0.039181834	0.196828232	-4.395029792	UP
Rhob	P62746	0.321223212	15.58819193	2.588375143	0.039240738	0.196828232	-4.396585432	UP
H2afv	Q3THW5	0.350013348	16.56348441	2.586335765	0.039351754	0.196828232	-4.399510743	UP
Gc	P21614	0.713194094	18.24471122	2.5795288	0.039724696	0.197334661	-4.409275442	UP
Sepp1	P70274	0.813838643	12.703417	2.575539121	0.039945011	0.197832491	-4.41499918	UP
Ndnl2	Q9CPR8	0.319203083	13.39576459	2.570144761	0.040244939	0.198540275	-4.422738659	UP
Bid	P70444	0.319856044	11.38133637	2.566212933	0.040465042	0.199404688	-4.428380163	UP
Il16	O54824	0.553488399	15.97798443	2.562571246	0.040670031	0.199756054	-4.433605629	UP
Gmfg	Q9ERL7	0.741079157	14.58782927	2.55592352	0.041047048	0.199756054	-4.443145093	UP
Cotl1	Q9CQI6	0.614124475	17.06830071	2.550614126	0.041350799	0.200043363	-4.450764598	UP
Comtd1	Q8BIG7	0.317704309	13.29665957	2.541494538	0.041878054	0.200660135	-4.463853129	UP
Serpina1b	P22599	0.808442967	14.66353315	2.535368656	0.042236184	0.201468879	-4.472645717	UP
Tgm1	Q9JLF6	0.332357321	14.89899287	2.533116594	0.04236865	0.201767342	-4.47587826	UP
Chtop	Q9CY57	0.685754978	15.3833309	2.528888959	0.042618496	0.202263277	-4.481946647	UP
Apoa4	P06728	0.566700209	17.62524011	2.518586499	0.043233847	0.203144516	-4.496735677	UP
Apoa4	P06728	0.566700209	17.62524011	2.518586499	0.043233847	0.203144516	-4.496735677	UP
St3gal1	P54751	0.335199075	13.13935435	2.505450884	0.044031947	0.204532003	-4.51559295	UP
Usf2	Q64705	0.316512945	11.644542	2.504617477	0.044083101	0.204583435	-4.516789414	UP
Ifrd1	P19182	0.489833939	9.406481883	2.503076912	0.044177824	0.204583435	-4.519001104	UP
Suv420h2	Q6Q783	0.31268488	10.49072055	2.499312138	0.044410203	0.205447037	-4.524405994	UP
Igj	P01592	0.415020166	13.15979861	2.497154222	0.044543975	0.205583951	-4.52750403	UP
Ampd3	O08739	0.544808439	13.76957962	2.494991459	0.044678472	0.205913925	-4.530609041	UP
Mcm4	P49717	0.351662452	15.27957553	2.486979307	0.045180438	0.206982652	-4.542111944	UP
Serpina1a	P07758	0.768213868	17.15905993	2.462394407	0.04675782	0.210968604	-4.57740799	UP
Emilin2	Q8K482	0.34085175	12.24273799	2.459351464	0.046957019	0.211542379	-4.581776555	UP
Dock8	Q8C147	0.32863537	16.42789827	2.4436449	0.047999385	0.214520911	-4.604324539	UP
Supt16h	Q920B9	0.314415149	18.17052161	2.436893406	0.048454835	0.215337577	-4.614016172	UP
Upp1	P52624	0.314426092	13.97263613	2.436432316	0.048486104	0.215337577	-4.61467804	UP
Cd37	Q61470	0.312687585	13.9513546	2.435739257	0.048533142	0.215377697	-4.615672881	UP
Ttc5	Q99LG4	0.330851268	13.29215922	2.427297797	0.049109907	0.217085736	-4.627789583	UP
Atp6v0d1	P51863	0.301939785	17.67895362	2.420893487	0.049552242	0.217793816	-4.636981566	UP
Cyp1a1	P00184	-1.533454274	16.18053515	-9.500730648	5.50E-05	0.006019758	2.599386381	DOWN
Cxcl15	Q9WVL7	-1.54662402	13.1722286	-9.494133122	5.52E-05	0.006019758	2.59513297	DOWN
Syn1	O88935	-1.462504902	12.64693662	-9.311283696	6.20E-05	0.006278646	2.475978583	DOWN
Palm2	Q8BR92	-1.172908993	13.56107155	-8.594850616	9.98E-05	0.008838673	1.98427569	DOWN
Uqcc2	Q9CQY6	-1.079504493	12.27476707	-8.514085481	0.000105541	0.009062153	1.926228052	DOWN
Retnla	Q9EP95	-1.311488388	14.71922947	-8.448781537	0.000110444	0.009144988	1.878886475	DOWN
Rpl38	Q9JJI8	-1.192102247	15.37253477	-8.278440839	0.000124508	0.009194371	1.753659751	DOWN
Cnn3	Q9DAW9	-1.095023456	14.19752801	-7.577146564	0.000208706	0.013141534	1.210177228	DOWN
Slc34a2	Q9DBP0	-0.899622403	15.92590314	-7.069856349	0.00031102	0.016947604	0.786769061	DOWN
Crip2	Q9DCT8	-0.931452977	17.19485591	-6.831955317	0.000378022	0.019475002	0.578712643	DOWN
Ss18	Q62280	-0.891312616	11.33364685	-6.787836026	0.000392181	0.019843678	0.539431748	DOWN
Rhoj	Q9ER71	-0.899765395	10.90934877	-6.699401474	0.000422421	0.020636734	0.460025709	DOWN
Tnfsf10	P50592	-1.046080778	14.93227193	-6.668358729	0.000433659	0.021004677	0.431938344	DOWN
Kdr	P35918	-0.945138544	15.45619576	-6.600796675	0.000459315	0.021691135	0.370420302	DOWN
Peak1	Q69Z38	-0.813528631	15.30337823	-6.505087073	0.000498671	0.022792617	0.28235246	DOWN
Limch1	Q3UH68	-0.983428822	19.81084291	-6.499966165	0.000500882	0.022792617	0.277609729	DOWN
Mid1ip1	Q9CQ20	-0.872888101	13.94143063	-6.321529394	0.000585378	0.024756266	0.110373484	DOWN
Ndufs4	Q9CXZ1	-0.882560952	15.99343543	-6.294615923	0.00059948	0.024977381	0.08481195	DOWN
Sod3	O09164	-0.819705439	16.84819095	-6.278723548	0.000607987	0.024977381	0.069675857	DOWN
Rgcc	Q9DBX1	-0.93122546	14.62732486	-6.234603932	0.000632334	0.025595996	0.027491433	DOWN
Cd97	Q9Z0M6	-0.762206228	17.35888765	-6.080748816	0.000726327	0.028192442	-0.121527813	DOWN
Palm	Q9Z0P4	-0.8605623	16.53396964	-6.044583018	0.000750663	0.028938808	-0.156993764	DOWN
Xaf1	Q5NBU8	-0.749550603	11.99493828	-5.961381288	0.000810241	0.030816335	-0.239225904	DOWN
Znf598	Q80YR4	-0.903818072	11.76223565	-5.946793282	0.00082123	0.031026073	-0.253736541	DOWN
Tcf12	Q61286	-0.944655531	12.31316543	-5.897099174	0.000859954	0.032170571	-0.303376089	DOWN
Cdkl5	Q3UTQ8	-0.889256362	12.83288216	-5.823832556	0.000920881	0.033668591	-0.377155803	DOWN
Rerg	Q8R367	-0.773152139	12.00972749	-5.767030454	0.000971491	0.034195264	-0.434846859	DOWN
Sftpc	P21841	-0.762130012	15.78483673	-5.727506725	0.001008564	0.034850821	-0.475244362	DOWN
Cobll1	Q3UMF0	-0.799612946	15.05877828	-5.65696069	0.001078789	0.036828289	-0.547874804	DOWN
Shroom4	Q1W617	-1.092719093	12.89317331	-5.643810507	0.001092482	0.03707243	-0.561488361	DOWN
Fam174b	Q8K064	-0.699251963	12.6611359	-5.62762479	0.001109607	0.037318851	-0.57827685	DOWN
Sgol2	Q7TSY8	-1.026870642	14.60426503	-5.624531325	0.001112914	0.037318851	-0.581489599	DOWN
Clstn1	Q9EPL2	-0.816859751	13.59840021	-5.608956402	0.001129737	0.037439876	-0.597685018	DOWN
Epn2	Q8CHU3	-0.708783726	16.88119158	-5.542029067	0.001205374	0.03939594	-0.667658598	DOWN
Rps13	P62301	-0.718302561	17.47656212	-5.482471979	0.001277523	0.040495202	-0.730448169	DOWN
Rps7	P62082	-0.691790503	17.53190331	-5.415001633	0.001365217	0.042276981	-0.802179267	DOWN
Ramp2	Q9WUP0	-0.790248746	14.0762202	-5.369750684	0.001427839	0.043975889	-0.850646887	DOWN
Shank3	Q4ACU6	-0.790643205	17.64093251	-5.342658663	0.00146688	0.044638292	-0.879803554	DOWN
Tcof1	O08784	-0.729790234	15.26097576	-5.334413875	0.001478999	0.044638292	-0.888697371	DOWN
Phldb1	Q6PDH0	-0.717837775	15.31990314	-5.332855139	0.001481303	0.044638292	-0.890379897	DOWN
Cecr5	Q91WM2	-0.667532897	16.04000426	-5.295501526	0.001537743	0.045865211	-0.930803699	DOWN
Nolc1	E9Q5C9	-0.721218655	15.48945819	-5.288634964	0.00154838	0.045940681	-0.938256337	DOWN
Kct2	Q8K201	-0.66078978	13.83042	-5.277231605	0.001566229	0.046035381	-0.950647914	DOWN
Synpo	Q8CC35	-0.834965204	15.49141522	-5.276223063	0.001567819	0.046035381	-0.951744754	DOWN
Mxra7	Q9CZH7	-1.022683888	16.51326952	-5.268571861	0.001579938	0.04615212	-0.96007057	DOWN
Ptrf	O54724	-0.870056998	19.24600403	-5.249362644	0.001610835	0.046717471	-0.981010533	DOWN
Yipf5	Q9EQQ2	-0.651543417	13.41488221	-5.241455453	0.00162375	0.046717471	-0.989645577	DOWN
Tagln2	Q9WVA4	-0.797778264	19.02063274	-5.241288975	0.001624024	0.046717471	-0.989827476	DOWN
Cybrd1	Q925G2	-0.718918985	12.80501094	-5.234374466	0.001635416	0.046807577	-0.997386007	DOWN
Dab2ip	Q3UHC7	-0.649090255	16.26634289	-5.150047717	0.001781846	0.049301903	-1.090123162	DOWN
Dusp14	Q9JLY7	-0.686340349	13.14198228	-5.144402674	0.001792164	0.049301903	-1.096368067	DOWN
Sparcl1	P70663	-0.63816097	16.43116579	-5.111532157	0.001853598	0.050359521	-1.132823798	DOWN
C6.1al	Q7M757	-0.830096786	15.38989188	-5.109607032	0.001857268	0.050359521	-1.134963787	DOWN
Cdc42ep4	Q9JM96	-0.697501321	13.92977434	-5.059599181	0.001955552	0.052386814	-1.190743199	DOWN
Hpgd	Q8VCC1	-0.826162826	15.95709423	-5.053305707	0.00196833	0.052386814	-1.197789019	DOWN
Grap	Q9CX99	-0.740799476	14.08832248	-5.046437088	0.001982384	0.052386814	-1.205485386	DOWN
G3bp1	P97855	-0.905199675	16.17846209	-5.036814042	0.002002264	0.052386814	-1.216279799	DOWN
Ppp1r16b	Q8VHQ3	-0.713795935	13.65423862	-5.035022716	0.002005989	0.052386814	-1.21829068	DOWN
Rpl27	P61358	-0.759812473	15.62589805	-5.016152591	0.002045709	0.053179052	-1.239502371	DOWN
Iqsec1	Q8R0S2	-0.693203044	16.39545866	-4.989885509	0.00210248	0.05395583	-1.269116423	DOWN
Emc2	Q9CRD2	-0.646134743	14.66355743	-4.985916484	0.002111212	0.05395583	-1.273600058	DOWN
G3bp2	P97379	-0.723015753	15.65834701	-4.971158858	0.002144037	0.054422483	-1.29029157	DOWN
Limd1	Q9QXD8	-0.674936677	16.2829381	-4.967988815	0.002151162	0.054422483	-1.293881237	DOWN
Akap2	O54931	-0.712429281	19.67536739	-4.923875583	0.002253133	0.056497818	-1.343988675	DOWN
Stard3nl	Q9DCI3	-0.71024023	10.82548838	-4.877220124	0.002366932	0.058319155	-1.397299107	DOWN
Sh3bgrl2	Q8BG73	-0.648402711	15.99506613	-4.873036955	0.002377447	0.058324643	-1.402094848	DOWN
Pltp	P55065	-0.619783719	15.16760077	-4.86240109	0.002404418	0.058732059	-1.414299984	DOWN
Creld2	Q9CYA0	-0.599833559	13.57779424	-4.843589142	0.002452968	0.058987209	-1.435929025	DOWN
Ces1	Q8VCC2	-0.813278236	13.23520342	-4.840240043	0.002461726	0.058987209	-1.439785214	DOWN
Dnajb4	Q9D832	-0.806735877	16.51921021	-4.82715852	0.002496274	0.058987209	-1.454863543	DOWN
Psen2	Q61144	-0.618167484	12.55609484	-4.82645964	0.002498135	0.058987209	-1.455669825	DOWN
Rtkn2	Q14B46	-0.655567041	12.94968167	-4.818647789	0.002519042	0.059079635	-1.464687172	DOWN
Pcolce	Q61398	-0.791056802	14.46889173	-4.817214534	0.0025229	0.059079635	-1.466342598	DOWN
Picalm	Q7M6Y3	-0.708271102	17.22020363	-4.811664004	0.0025379	0.059186333	-1.472756432	DOWN
Muc1	Q02496	-0.641312649	13.38668422	-4.792570913	0.002590269	0.059979732	-1.494854553	DOWN
Clec3b	P43025	-0.853227036	14.3465039	-4.791555062	0.002593089	0.059979732	-1.496031823	DOWN
Tpd52l2	Q9CYZ2	-0.637476553	16.83636663	-4.765534102	0.002666512	0.060931952	-1.526240533	DOWN
Xrcc6	P23475	-0.596956427	10.8812161	-4.750478953	0.002710056	0.061431559	-1.543765246	DOWN
Clint1	Q99KN9	-0.826924939	16.48984448	-4.731991689	0.002764622	0.061925349	-1.56533188	DOWN
	Q9D735	-0.90651089	14.54177033	-4.726456706	0.002781197	0.061982713	-1.571798856	DOWN
Tmem100	Q9CQG9	-0.616514441	15.96390946	-4.6596605	0.002990265	0.06582683	-1.650208186	DOWN
Upk1b	Q9Z2C6	-0.605814738	13.20351916	-4.654308269	0.003007764	0.06582683	-1.656520235	DOWN
Yes1	Q04736	-0.580545302	15.62543408	-4.640663045	0.0030529	0.06582683	-1.672632155	DOWN
Sarnp	Q9D1J3	-0.774863953	13.531317	-4.637271261	0.003064236	0.06582683	-1.676641475	DOWN
Rars2	Q3U186	-0.641689028	13.15121678	-4.635690569	0.003069536	0.06582683	-1.678510559	DOWN
Ppp1r12a	Q9DBR7	-0.887531778	18.56715782	-4.631123258	0.003084906	0.06582683	-1.683913294	DOWN
Cep112	Q5PR68	-0.672207244	13.21756808	-4.630584278	0.003086725	0.06582683	-1.68455107	DOWN
Ces1f	Q91WU0	-0.817635733	13.1026736	-4.629919313	0.003088971	0.06582683	-1.685337985	DOWN
Prkaca	P05132	-0.631806949	14.60929034	-4.626884682	0.003099246	0.06582683	-1.688930001	DOWN
Cox6a1	P43024	-0.58345356	13.8912718	-4.62624332	0.003101423	0.06582683	-1.689689345	DOWN
Lamp3	Q7TST5	-0.624361861	14.60355967	-4.619944738	0.003122888	0.065989942	-1.697149905	DOWN
Scgb1a1	Q06318	-0.747517826	16.36860135	-4.616257203	0.003135533	0.065989942	-1.701520527	DOWN
Pald1	P70261	-0.579370018	16.96928613	-4.592833596	0.003217201	0.067276307	-1.729331518	DOWN
Pam	P97467	-0.586849794	11.97549962	-4.569558772	0.003300716	0.068175739	-1.757048665	DOWN
Tek	Q02858	-0.573980074	17.54978325	-4.56906436	0.003302516	0.068175739	-1.757638338	DOWN
Kank3	Q9Z1P7	-0.721663854	18.66643321	-4.548758128	0.003377408	0.068850024	-1.781889316	DOWN
Macf1	Q9QXZ0	-0.594382385	21.28727605	-4.547106923	0.003383581	0.068850024	-1.783864055	DOWN
Thbd	P15306	-0.587596703	17.74867083	-4.54595394	0.003387899	0.068850024	-1.785243199	DOWN
Chmp1a	Q921W0	-0.632176381	15.03212632	-4.531930131	0.003440913	0.069641629	-1.802034061	DOWN
Vim	P20152	-0.9002288	20.70122371	-4.520600138	0.003484422	0.070271243	-1.815621527	DOWN
Rcn1	Q05186	-0.570826084	18.73676261	-4.516823254	0.003499062	0.070316258	-1.820155304	DOWN
Mavs	Q8VCF0	-0.604328264	15.254574	-4.498053822	0.003572844	0.070794784	-1.842718502	DOWN
Tnks1bp1	P58871	-0.59831388	17.74740105	-4.48978895	0.003605883	0.07113926	-1.85267099	DOWN
Hexim1	Q8R409	-0.824535531	13.18320305	-4.465681181	0.003704221	0.072082865	-1.881761053	DOWN
Mylk	Q6PDN3	-0.617125583	19.61605276	-4.46328227	0.003714169	0.072082865	-1.884660606	DOWN
Hmbox1	Q8BJA3	-0.56114069	13.47873895	-4.441589328	0.003805496	0.073352874	-1.910920769	DOWN
Svil	Q8K4L3	-0.600889565	18.68392939	-4.414210751	0.003924358	0.074927388	-1.944166477	DOWN
Acot11	Q8VHQ9	-0.623575852	15.33236545	-4.407680532	0.003953316	0.074927388	-1.952113058	DOWN
Cnrip1	Q5M8N0	-0.698391817	14.21459271	-4.4051759	0.003964487	0.074927388	-1.955162661	DOWN
Phldb2	Q8K1N2	-0.621682333	18.11151773	-4.397643865	0.003998291	0.074927388	-1.964339348	DOWN
Kiaa0754	Q69ZZ9	-1.099027775	10.39850774	-4.393543994	0.004016826	0.074927388	-1.969338096	DOWN
Agap3	Q8VHH5	-0.638782791	11.99344606	-4.392197084	0.004022937	0.074927388	-1.970980871	DOWN
Cdk17	Q8K0D0	-0.562503619	11.57993056	-4.391350536	0.004026782	0.074927388	-1.972013516	DOWN
Zeb2	Q9R0G7	-0.629288078	13.23397665	-4.391061867	0.004028095	0.074927388	-1.972365668	DOWN
Tom1l2	Q5SRX1	-0.592785754	16.07258079	-4.390394482	0.00403113	0.074927388	-1.973179872	DOWN
Mllt4	Q9QZQ1	-0.840086432	18.61188802	-4.390067395	0.004032619	0.074927388	-1.97357894	DOWN
Ppfibp1	Q8C8U0	-0.640409674	17.17182616	-4.384212676	0.004059372	0.074933095	-1.980724862	DOWN
Hdac5	Q9Z2V6	-0.630594543	12.20562189	-4.378123687	0.004087405	0.0752056	-1.988162291	DOWN
Jcad	Q5DTX6	-0.631160148	17.02885443	-4.366209486	0.004142884	0.075491073	-2.002731393	DOWN
Twsg1	Q9EP52	-0.66862437	13.88618422	-4.352381055	0.004208332	0.07619367	-2.019668555	DOWN
Tspan7	Q62283	-0.578497937	17.5050008	-4.347482784	0.004231791	0.076374393	-2.025675022	DOWN
Epb41l2	O70318	-0.561250352	19.80934391	-4.332451773	0.004304692	0.077198389	-2.044129632	DOWN
Ncald	Q91X97	-0.550435399	15.46198353	-4.31481187	0.004392038	0.078169475	-2.065831512	DOWN
Src	P05480	-0.575467387	16.6003466	-4.313170044	0.004400267	0.078169475	-2.06785383	DOWN
Acvrl1	Q61288	-0.560493456	16.01617555	-4.310434674	0.004414017	0.078169475	-2.071224037	DOWN
Ttll4	Q80UG8	-0.645534068	13.58658642	-4.295715172	0.00448883	0.078485884	-2.089379387	DOWN
Ca5b	Q9QZA0	-0.538331795	9.057794886	-4.288994773	0.004523456	0.078485884	-2.097679506	DOWN
Ndnf	Q8C119	-0.648607007	13.93055809	-4.286739151	0.004535144	0.078485884	-2.100466894	DOWN
Ahctf1	Q8CJF7	-0.676828485	15.95452044	-4.284397489	0.004547314	0.078485884	-2.103361429	DOWN
Nol7	Q9D7Z3	-0.565937928	11.76270262	-4.2835848	0.004551546	0.078485884	-2.104366193	DOWN
Trim12a	Q99PQ1	-0.647456778	12.22051503	-4.280313462	0.004568626	0.078485884	-2.108411716	DOWN
Mpzl1	Q3TEW6	-0.531831162	12.36370058	-4.280052942	0.004569989	0.078485884	-2.10873396	DOWN
Palmd	Q9JHU2	-0.644693349	13.82519544	-4.279978359	0.00457038	0.078485884	-2.108826216	DOWN
Arhgap29	Q8CGF1	-0.626595729	16.13518437	-4.271543089	0.00461477	0.079008774	-2.119265746	DOWN
Trim34a	Q99PP6	-0.542906898	15.52896441	-4.251646793	0.004721389	0.080590698	-2.143932648	DOWN
Ctsl	P06797	-0.821542371	13.5159403	-4.243340598	0.004766709	0.081119933	-2.154248375	DOWN
Tjp1	P39447	-0.796563417	20.36341137	-4.23798154	0.004796205	0.081152281	-2.160909562	DOWN
Orai1	Q8BWG9	-0.626796173	11.49213415	-4.237792427	0.00479725	0.081152281	-2.161144706	DOWN
Tie1	Q06806	-0.534708659	14.02628962	-4.225521483	0.004865574	0.082063121	-2.176414109	DOWN
Kank4	Q6P9J5	-0.605380443	15.92391609	-4.208444664	0.004962466	0.083178827	-2.197702044	DOWN
Zranb2	Q9R020	-0.699823249	12.56545023	-4.207907501	0.004965549	0.083178827	-2.198372394	DOWN
Stk25	Q9Z2W1	-0.624397884	13.67371631	-4.202586099	0.0049962	0.083178827	-2.205015591	DOWN
Cpd	O89001	-0.59728674	15.89868284	-4.201194126	0.005004253	0.083178827	-2.206754033	DOWN
Cldn18	P56857	-0.799589565	17.19560416	-4.196380924	0.005032208	0.083178827	-2.212767547	DOWN
Ablim2	Q8BL65	-0.609422989	12.54977739	-4.194642242	0.005042349	0.083178827	-2.214940691	DOWN
Map4	P27546	-0.668844113	18.99121806	-4.19347896	0.005049147	0.083178827	-2.216394911	DOWN
Cep170	Q6A065	-0.660415377	13.69255845	-4.190938104	0.00506403	0.083182199	-2.219571956	DOWN
Ces1d	Q8VCT4	-0.540546679	19.93138807	-4.185151153	0.00509811	0.083190435	-2.226811548	DOWN
Cdc42ep1	Q91W92	-0.659182775	15.1328201	-4.175249897	0.005157011	0.083522162	-2.239210076	DOWN
Mpp2	Q9WV34	-0.518605448	16.7352929	-4.175014918	0.005158418	0.083522162	-2.239504502	DOWN
Mxra8	Q9DBV4	-0.589225811	16.31598907	-4.167445264	0.005203974	0.083645278	-2.248993719	DOWN
Kank2	Q8BX02	-0.608842133	18.6868208	-4.166399502	0.005210302	0.083645278	-2.250305359	DOWN
Mrps30	Q9D0G0	-0.562995121	13.99127078	-4.162981495	0.005231047	0.083741079	-2.254593539	DOWN
Maged1	Q9QYH6	-0.755467151	10.83841801	-4.156715859	0.005269313	0.084116044	-2.262458934	DOWN
Trim23	Q8BGX0	-0.678328739	14.97934332	-4.15171645	0.005300069	0.084369354	-2.268739101	DOWN
Synm	Q70IV5	-0.859033634	17.13546877	-4.145980983	0.005335599	0.084526473	-2.275948583	DOWN
St5	Q924W7	-0.561190241	14.51434889	-4.145310433	0.00533977	0.084526473	-2.276791791	DOWN
Chmp2b	Q8BJF9	-0.598206203	14.88640794	-4.131723829	0.005425071	0.085399662	-2.293891539	DOWN
Snx19	Q6P4T1	-0.647879568	12.6488762	-4.11394148	0.00553901	0.086527121	-2.316314406	DOWN
Slc6a2	O55192	-0.5481443	14.82841734	-4.113763715	0.005540162	0.086527121	-2.316538803	DOWN
Fads1	Q920L1	-0.530483692	12.26388712	-4.113403279	0.0055425	0.086527121	-2.316993807	DOWN
Tns3	Q5SSZ5	-0.578046499	17.30349638	-4.107223289	0.005582746	0.086845959	-2.32479831	DOWN
Mapt	P10637	-0.612416791	16.23803192	-4.105448351	0.005594364	0.086845959	-2.327040893	DOWN
Arfgap1	Q9EPJ9	-0.516518696	13.81110415	-4.103234022	0.005608897	0.086845959	-2.329839306	DOWN
Notch3	Q61982	-0.507382269	13.53170789	-4.097472298	0.005646909	0.087074098	-2.337124317	DOWN
Arhgef10	Q8C033	-0.547429406	15.69497844	-4.090690367	0.005692017	0.087074098	-2.345705721	DOWN
Calu	O35887	-0.531190426	18.62103045	-4.084355434	0.005734514	0.087358854	-2.353727834	DOWN
Ank3	G5E8K5	-0.553114514	17.18170982	-4.075379362	0.005795334	0.087953863	-2.365104925	DOWN
Gas1	Q01721	-0.580481589	11.7458141	-4.074018953	0.005804614	0.087953863	-2.366830298	DOWN
Cdv3	Q4VAA2	-0.771534579	14.03252773	-4.061851297	0.005888352	0.088748114	-2.382274714	DOWN
Mtfr1l	Q9CWE0	-0.574392694	14.94038082	-4.058703004	0.005910236	0.08884167	-2.386274498	DOWN
Dnajb1	Q9QYJ3	-0.623446699	14.64050855	-4.05623914	0.005927426	0.088864349	-2.38940579	DOWN
Inadl	Q63ZW7	-0.570886949	17.2617683	-4.052270444	0.005955231	0.088912344	-2.394451484	DOWN
Sdf4	Q61112	-0.532622059	14.70343446	-4.050908494	0.005964807	0.088912344	-2.396183581	DOWN
Erg	P81270	-0.642928296	12.46597433	-4.049078997	0.005977696	0.088912344	-2.398510736	DOWN
Prickle2	Q80Y24	-0.617070531	12.71090236	-4.034956568	0.006078238	0.089594437	-2.416491768	DOWN
Kit	P05532	-0.509135023	16.8988169	-4.034289744	0.006083032	0.089594437	-2.417341531	DOWN
Prx	O55103	-0.581246474	19.96039267	-4.033766889	0.006086793	0.089594437	-2.418007874	DOWN
Homer3	Q99JP6	-0.666819389	16.26839486	-4.030148986	0.006112892	0.089700953	-2.422619782	DOWN
Prkar1a	Q9DBC7	-0.628704731	17.86140183	-4.021834022	0.006173345	0.089700953	-2.433226744	DOWN
Sipa1l2	Q80TE4	-0.555406533	12.14251645	-4.021550777	0.006175416	0.089700953	-2.433588249	DOWN
Gpx7	Q99LJ6	-0.58326394	15.17202694	-4.013449014	0.006234979	0.090136806	-2.443933628	DOWN
Sipa1l3	G3X9J0	-0.587954171	14.15099984	-3.992243004	0.00639392	0.092199347	-2.47105906	DOWN
Nes	Q6P5H2	-0.627876303	17.84172198	-3.986388906	0.006438583	0.092391888	-2.478559191	DOWN
Pml	Q60953	-0.559025057	16.41057506	-3.984491929	0.00645313	0.092391888	-2.480990659	DOWN
Lima1	Q9ERG0	-0.565741043	18.73061071	-3.976583944	0.006514166	0.092580778	-2.491132622	DOWN
Apbb2	Q9DBR4	-0.512756308	11.89886011	-3.976039437	0.006518393	0.092580778	-2.491831297	DOWN
Ugt1a6	Q64435	-0.512555294	14.71884505	-3.972163163	0.006548566	0.092776802	-2.496806353	DOWN
Sparc	P07214	-0.563678287	16.25544652	-3.955495069	0.006680084	0.093780559	-2.518224945	DOWN
Nrp1	P97333	-0.502772579	17.57036014	-3.955118668	0.006683088	0.093780559	-2.518709103	DOWN
Igfbp2	P47877	-0.581873684	14.54532977	-3.953710907	0.006694335	0.093780559	-2.520520071	DOWN
Cd36	Q08857	-0.595910091	19.68012237	-3.950669283	0.006718706	0.093780559	-2.524433882	DOWN
Cd36	Q08857	-0.595910091	19.68012237	-3.950669283	0.006718706	0.093780559	-2.524433882	DOWN
Rcn3	Q8BH97	-0.531425248	15.54369787	-3.938575156	0.006816587	0.094484618	-2.540009712	DOWN
Soga1	E1U8D0	-0.542389124	12.06709968	-3.937955606	0.006821644	0.094484618	-2.54080821	DOWN
Shroom2	A2ALU4	-0.619778183	14.91508327	-3.937254291	0.006827373	0.094484618	-2.541712158	DOWN
Rcn2	Q8BP92	-0.526152105	17.5112074	-3.93621921	0.006835838	0.094484618	-2.543046443	DOWN
Gja5	Q01231	-0.720702838	12.29242371	-3.921279244	0.006959321	0.095957359	-2.562322838	DOWN
Phf11	A6H5X4	-0.712380291	16.56682485	-3.913628317	0.007023513	0.096607392	-2.572207399	DOWN
Arhgef12	Q8R4H2	-0.51070832	17.99008402	-3.911583776	0.007040777	0.096610369	-2.574850306	DOWN
Mfap4	Q9D1H9	-0.558071565	16.02921792	-3.9052956	0.00709417	0.096740155	-2.582982719	DOWN
Gfra2	O08842	-0.59047873	10.77697413	-3.902833406	0.007115198	0.096740155	-2.586168644	DOWN
	Q8C3W1	-0.503223175	14.33613058	-3.899153835	0.007146752	0.096740155	-2.590931462	DOWN
Eng	Q63961	-0.549530447	17.78082884	-3.89884132	0.007149439	0.096740155	-2.591336073	DOWN
Retsat	Q64FW2	-0.498954785	9.820756025	-3.898466858	0.00715266	0.096740155	-2.591820905	DOWN
Vps36	Q91XD6	-0.500784114	14.93155233	-3.892709498	0.007202388	0.096808352	-2.59927783	DOWN
Ap2s1	P62743	-0.574194685	15.83328095	-3.892308847	0.007205863	0.096808352	-2.599796936	DOWN
Skt	A2AQ25	-0.57685733	17.546898	-3.890872976	0.007218331	0.096808352	-2.601657527	DOWN
Ablim1	Q8K4G5	-0.664550809	17.51224439	-3.889987294	0.007226034	0.096808352	-2.60280534	DOWN
Mlf2	Q99KX1	-0.583049793	13.54200042	-3.887349464	0.007249028	0.096887365	-2.606224567	DOWN
Adcy4	Q91WF3	-0.542809652	14.35647078	-3.883023301	0.007286915	0.097164588	-2.611834492	DOWN
Scpep1	Q920A5	-0.616425902	15.02317933	-3.872776766	0.007377528	0.09791206	-2.625132699	DOWN
Arhgap31	A6X8Z5	-0.569533811	16.68177779	-3.870382006	0.007398884	0.097944124	-2.628242921	DOWN
Rreb1	Q3UH06	-0.593044241	12.33366606	-3.861445766	0.007479182	0.098568665	-2.639856461	DOWN
Gpx2	Q9JHC0	-0.727870614	12.69737345	-3.856101525	0.007527664	0.098977425	-2.646807482	DOWN
Notch1	Q01705	-0.491849752	13.10430455	-3.849977889	0.007583643	0.099482646	-2.654777415	DOWN
Luzp1	Q8R4U7	-0.532083172	14.74103954	-3.845810887	0.007621998	0.099754879	-2.660203948	DOWN
Lpp	Q8BFW7	-0.631111557	17.53034115	-3.834284624	0.007729212	0.100462032	-2.675227507	DOWN
Fkbp10	Q61576	-0.568909971	15.16461877	-3.831359343	0.007756687	0.100588428	-2.67904349	DOWN
Tacc1	Q6Y685	-0.55909125	16.38702063	-3.818178854	0.007881823	0.101977829	-2.69625283	DOWN
Lgmn	O89017	-0.59725338	12.88908991	-3.809943809	0.007961137	0.102578558	-2.707018009	DOWN
Csrp2	P97314	-0.581758546	15.37087726	-3.809557646	0.007964877	0.102578558	-2.707523062	DOWN
Pcdh18	Q8VHR0	-0.697626493	11.24547814	-3.798656412	0.008071283	0.103250472	-2.721789488	DOWN
Gimap8	Q75N62	-0.577534217	13.30998112	-3.793826193	0.00811893	0.103626077	-2.728116345	DOWN
Olfml3	Q8BK62	-0.513419784	14.63999013	-3.786049057	0.008196301	0.10370512	-2.738310378	DOWN
Eif2ak2	Q03963	-0.472419007	12.9582581	-3.781117748	0.008245781	0.10370512	-2.744778759	DOWN
Dguok	Q9QX60	-0.505662392	12.82709214	-3.77426919	0.008315046	0.104250805	-2.753767866	DOWN
Clic5	Q8BXK9	-0.552862139	16.35441617	-3.768907126	0.008369724	0.104574578	-2.760810631	DOWN
Arvcf	P98203	-0.478642348	14.74393234	-3.768120734	0.008377776	0.104574578	-2.761843864	DOWN
Nipal3	Q8BGN5	-0.577529114	13.25176187	-3.753493807	0.008529117	0.105723851	-2.781078403	DOWN
Flrt3	Q8BGT1	-0.51078255	14.22775488	-3.752025756	0.008544472	0.105723851	-2.783010616	DOWN
Fam208a	Q69ZR9	-0.531062089	13.49085071	-3.749987586	0.008565841	0.105757343	-2.785693723	DOWN
Plekhh2	Q8C115	-0.522386025	12.29733066	-3.734518538	0.008729956	0.106705787	-2.806077217	DOWN
Ifit2	Q64112	-0.513416158	11.60033521	-3.733204988	0.00874405	0.106705787	-2.807809667	DOWN
Dag1	Q62165	-0.495172003	17.50254744	-3.730138589	0.00877705	0.106705787	-2.81185493	DOWN
Clasp2	Q8BRT1	-0.552590601	15.32954784	-3.730043231	0.008778079	0.106705787	-2.81198075	DOWN
Rmdn3	Q3UJU9	-0.463070628	15.63311445	-3.729090853	0.008788357	0.106705787	-2.813237439	DOWN
Cfl2	P45591	-0.688315339	15.11077046	-3.728160972	0.008798406	0.106705787	-2.814464566	DOWN
Guk1	Q64520	-0.512176384	13.50463483	-3.728087321	0.008799202	0.106705787	-2.814561766	DOWN
Tbc1d10a	P58802	-0.539919118	14.25936614	-3.725157074	0.008830954	0.106705789	-2.818429547	DOWN
Pcnp	Q6P8I4	-0.474571814	11.13820716	-3.722366841	0.008861305	0.106844716	-2.822113664	DOWN
Cd2ap	Q9JLQ0	-0.574201885	16.75624614	-3.715461271	0.008936917	0.107527622	-2.83123633	DOWN
Srrm2	Q8BTI8	-0.601675124	16.59232543	-3.709630688	0.009001312	0.108038375	-2.838944206	DOWN
Calcrl	Q9R1W5	-0.498336881	17.65210429	-3.708172519	0.009017496	0.108038375	-2.840872628	DOWN
Ppap2b	Q99JY8	-0.477047811	16.53085334	-3.700154635	0.009107061	0.108881252	-2.851481692	DOWN
Aplp2	Q06335	-0.512918786	15.33727977	-3.695982569	0.009154052	0.109035128	-2.857005705	DOWN
Fabp1	P12710	-0.612300514	12.99937459	-3.688814028	0.009235418	0.109491872	-2.866502998	DOWN
Erc1	Q99MI1	-0.590409075	17.61295895	-3.685296131	0.009275639	0.109739131	-2.871166392	DOWN
Fblim1	Q71FD7	-0.52749862	15.34327777	-3.676723655	0.009374458	0.109882279	-2.882537616	DOWN
Mitd1	Q8VDV8	-0.471132558	12.46204994	-3.675849113	0.009384604	0.109882279	-2.883698266	DOWN
Zc3hc1	Q80YV2	-0.592299486	13.91634933	-3.675841907	0.009384687	0.109882279	-2.88370783	DOWN
Ptprm	P28828	-0.481192553	15.25881905	-3.671676793	0.009433176	0.110222288	-2.889237069	DOWN
Dram1	Q9DC58	-0.480913816	12.69688314	-3.668680115	0.009468233	0.110404272	-2.893216719	DOWN
Colec12	Q8K4Q8	-0.492138737	17.8272501	-3.65965737	0.009574654	0.110773861	-2.905206797	DOWN
Arhgap24	Q8C4V1	-0.466864897	14.26687884	-3.655328103	0.009626183	0.110773861	-2.910963935	DOWN
Nr2f2	P43135	-0.557949588	14.74329455	-3.654942519	0.009630787	0.110773861	-2.91147682	DOWN
Serinc5	Q8BHJ6	-0.506611322	13.02016383	-3.654571661	0.009635217	0.110773861	-2.911970136	DOWN
Cnst	Q8CBC4	-0.467788742	13.53012343	-3.654442658	0.009636759	0.110773861	-2.912141742	DOWN
B3galtl	Q8BHT6	-0.518573661	12.56691371	-3.650237869	0.009687159	0.111127794	-2.917736407	DOWN
Aldoc	P05063	-0.759030487	9.929705649	-3.648290496	0.009710599	0.111171645	-2.920328323	DOWN
Mtdh	Q80WJ7	-0.593504331	17.12889417	-3.640735712	0.009802125	0.111993235	-2.930388653	DOWN
Pde3a	Q9Z0X4	-0.597370051	15.1240795	-3.636705187	0.009851343	0.112250017	-2.935759191	DOWN
Plxnd1	Q3UH93	-0.513435996	14.98563242	-3.635654666	0.009864215	0.112250017	-2.937159349	DOWN
Eif4enif1	Q9EST3	-0.509259591	11.87084344	-3.631726144	0.009912518	0.112573625	-2.942396749	DOWN
Stx16	Q8BVI5	-0.568613106	13.21666432	-3.61899367	0.010070862	0.113709412	-2.959386219	DOWN
Dcaf8	Q8N7N5	-0.481758967	14.97799591	-3.618845293	0.010072724	0.113709412	-2.959584339	DOWN
Slc39a10	Q6P5F6	-0.462054735	14.31493501	-3.611848608	0.010160935	0.114477177	-2.96893011	DOWN
Epdr1	Q99M71	-0.590872672	13.95950975	-3.608557783	0.010202718	0.114719844	-2.97332817	DOWN
	Q3USZ8	-0.463531455	16.53843031	-3.601628554	0.010291314	0.115486883	-2.982593748	DOWN
Zmym3	Q9JLM4	-0.473077548	11.95735579	-3.59161814	0.0104208	0.116708846	-2.995991192	DOWN
Nexn	Q7TPW1	-0.577543152	16.89489579	-3.588373141	0.010463158	0.116726109	-3.000337123	DOWN
Sh3d19	Q91X43	-0.49457876	13.01645075	-3.588344183	0.010463537	0.116726109	-3.000375912	DOWN
Cd1d1	P11609	-0.499526103	15.02431609	-3.583917117	0.010521631	0.117061923	-3.006307319	DOWN
Pde8a	O88502	-0.567647599	11.97205458	-3.582059943	0.010546108	0.117061923	-3.008796379	DOWN
Palld	Q9ET54	-0.651082866	16.59878795	-3.577867204	0.010601595	0.117061923	-3.01441741	DOWN
Rhbdf1	Q6PIX5	-0.446189255	14.07355999	-3.570486918	0.010700046	0.117742064	-3.024317743	DOWN
Wwtr1	Q9EPK5	-0.718286714	14.22478156	-3.547728534	0.011010005	0.119861805	-3.054894256	DOWN
Pdia5	Q921X9	-0.455304025	16.68495721	-3.547647427	0.011011128	0.119861805	-3.055003352	DOWN
Ccny	Q8BGU5	-0.463125803	14.99771647	-3.547582738	0.011012023	0.119861805	-3.055090366	DOWN
Fam195b	Q3UGS4	-0.450464172	12.65484214	-3.547036239	0.011019587	0.119861805	-3.055825485	DOWN
Prrc2b	Q7TPM1	-0.670007568	10.76547063	-3.543409044	0.011069939	0.120178822	-3.060705615	DOWN
Agap1	Q8BXK8	-0.49379425	14.75022385	-3.531102142	0.011242669	0.12126051	-3.077277018	DOWN
Pid1	Q3UBG2	-0.537764445	12.41456831	-3.530556027	0.011250402	0.12126051	-3.078012846	DOWN
Fuca2	Q99KR8	-0.454387397	12.17673117	-3.530219755	0.011255166	0.12126051	-3.078465955	DOWN
Crk	Q64010	-0.68229839	15.71156459	-3.524083038	0.011342504	0.121738583	-3.086737545	DOWN
Sh3bgrl	Q9JJU8	-0.645764417	16.1846547	-3.520177721	0.011398471	0.122108008	-3.09200412	DOWN
Tjp2	Q9Z0U1	-0.760173386	19.57737045	-3.515087248	0.011471877	0.122431502	-3.098872049	DOWN
Tmlhe	Q91ZE0	-0.513424364	13.00063534	-3.509125517	0.011558506	0.122836081	-3.106919901	DOWN
Uqcc1	Q9CWU6	-0.445453184	13.7851238	-3.508925257	0.011561428	0.122836081	-3.107190318	DOWN
Champ1	Q8K327	-0.600952886	13.38134279	-3.508008696	0.011574813	0.122836081	-3.108428051	DOWN
Rnf2	Q9CQJ4	-0.602155055	13.27805231	-3.499245022	0.011703658	0.12373998	-3.120268292	DOWN
Agfg1	Q8K2K6	-0.467858805	14.00593012	-3.495627821	0.011757295	0.123957345	-3.125158348	DOWN
Antxr1	Q9CZ52	-0.53592495	11.87724917	-3.494014799	0.011781301	0.123957345	-3.12733954	DOWN
Anapc2	Q8BZQ7	-0.53608845	15.42519531	-3.492959854	0.01179703	0.123957345	-3.128766267	DOWN
Pxdn	Q3UQ28	-0.453966849	16.08370112	-3.491976555	0.011811711	0.123957345	-3.130096233	DOWN
Wapal	Q65Z40	-0.559804966	14.47106951	-3.489378736	0.011850595	0.124135527	-3.133610547	DOWN
Ankrd27	Q3UMR0	-0.46227375	12.82123725	-3.48638069	0.011895643	0.124377508	-3.137667405	DOWN
Scrib	Q80U72	-0.447523136	17.07770643	-3.476380984	0.012047258	0.125730771	-3.151207336	DOWN
Plxdc2	Q9DC11	-0.532916243	17.11031858	-3.470543837	0.012136736	0.126283263	-3.159117169	DOWN
Mpp7	Q8BVD5	-0.434355111	16.00161695	-3.461273484	0.01228034	0.127130328	-3.171688558	DOWN
Sema3g	Q4LFA9	-0.432655391	12.76242187	-3.460428105	0.012293527	0.127130328	-3.172835528	DOWN
Med17	Q8VCD5	-0.451626124	11.81576054	-3.45362705	0.012400186	0.127596404	-3.182066309	DOWN
Ifi203	O35368	-0.553901143	12.87009364	-3.453249056	0.012406144	0.127596404	-3.182579522	DOWN
Apc	Q61315	-0.552347203	12.84308439	-3.444201931	0.012549674	0.128761613	-3.194868667	DOWN
Ppp1r12c	Q3UMT1	-0.610195589	16.39608776	-3.441830159	0.012587601	0.128761613	-3.198092134	DOWN
Emd	O08579	-0.584732518	16.08846432	-3.435821737	0.012684243	0.129301617	-3.206261449	DOWN
Mprip	P97434	-0.578337325	19.1798378	-3.435711465	0.012686024	0.129301617	-3.206411424	DOWN
Jup	Q02257	-0.496620687	18.63937008	-3.430931769	0.012763494	0.12961911	-3.21291354	DOWN
Pde5a	Q8CG03	-0.505130213	17.44678957	-3.430808248	0.012765503	0.12961911	-3.213081612	DOWN
Strn4	P58404	-0.580825164	15.77745931	-3.428589345	0.012801649	0.12961911	-3.21610117	DOWN
Fbln5	Q9WVH9	-0.426276121	18.14614167	-3.428159451	0.012808665	0.12961911	-3.216686259	DOWN
Arhgef16	Q3U5C8	-0.578697337	15.74497487	-3.423531605	0.012884458	0.130153692	-3.222986303	DOWN
Msi2	Q920Q6	-0.853053256	14.25761846	-3.419265104	0.012954767	0.130236743	-3.228796896	DOWN
Ifit1	Q64282	-0.668963051	17.4229388	-3.418616753	0.012965488	0.130236743	-3.229680098	DOWN
Prkar2a	P12367	-0.484949053	17.63605787	-3.417462063	0.012984606	0.130236743	-3.231253184	DOWN
Prkcdbp	Q91VJ2	-0.613672634	17.04982519	-3.412285752	0.013070687	0.130316619	-3.238307225	DOWN
Nol3	Q9D1X0	-0.527810867	13.45109513	-3.411455484	0.013084552	0.130316619	-3.239438997	DOWN
Stard13	Q923Q2	-0.516176813	15.41799611	-3.401728818	0.013248184	0.131222436	-3.25270443	DOWN
Lrch3	Q8BVU0	-0.465554451	14.00226336	-3.400447581	0.013269905	0.131222436	-3.254452714	DOWN
Rbpms	Q9WVB0	-0.569721392	14.26103444	-3.397062056	0.013327485	0.131222436	-3.259073371	DOWN
Specc1l	Q2KN98	-0.520103869	17.48226949	-3.396787966	0.013332159	0.131222436	-3.25944752	DOWN
Atxn2l	Q7TQH0	-0.463248679	15.3165036	-3.396468719	0.013337605	0.131222436	-3.259883324	DOWN
Cav1	P49817	-0.495385191	17.882966	-3.391424919	0.013423967	0.131222436	-3.26677034	DOWN
Trim28	Q62318	-0.561952519	17.58905671	-3.390663752	0.013437053	0.131222436	-3.267809952	DOWN
Sipa1l1	Q8C0T5	-0.560152661	13.17486026	-3.389096511	0.013464041	0.131222436	-3.269950742	DOWN
Dnm3	Q8BZ98	-0.990544835	15.23213401	-3.388640064	0.013471912	0.131222436	-3.27057429	DOWN
Pofut1	Q91ZW2	-0.43151222	14.01394363	-3.387726513	0.013487681	0.131222436	-3.271822363	DOWN
Tbc1d10b	Q8BHL3	-0.432231808	14.09956362	-3.383526273	0.01356044	0.131362414	-3.277562003	DOWN
Rbm5	Q91YE7	-0.533330216	14.3833538	-3.381378227	0.013597815	0.131499687	-3.280498181	DOWN
Ctnnd1	P30999	-0.4703575	19.37736332	-3.378936603	0.013640435	0.131687125	-3.283836362	DOWN
Slc16a1	P53986	-0.468650438	11.2359761	-3.376693986	0.013679709	0.131841684	-3.286903129	DOWN
Yars	Q91WQ3	-0.444203358	16.89646603	-3.353624854	0.014090947	0.134280018	-3.318486863	DOWN
Dap	Q91XC8	-0.573032356	12.10947675	-3.337865214	0.014379621	0.136269753	-3.340101543	DOWN
Cd34	Q64314	-0.574259804	16.57120379	-3.333704135	0.014456911	0.136773483	-3.345813695	DOWN
Eif1ax	Q8BMJ3	-0.485876207	16.21075974	-3.325059456	0.014618933	0.137846077	-3.357687582	DOWN
Pbxip1	Q3TVI8	-0.412980454	14.22580316	-3.319299577	0.014727983	0.138267488	-3.365604158	DOWN
Itm2b	O89051	-0.446778779	16.50247102	-3.318834839	0.014736821	0.138267488	-3.366243087	DOWN
Farp1	F8VPU2	-0.416480313	17.59987891	-3.314949025	0.014810938	0.138410698	-3.371586403	DOWN
Cobl	Q5NBX1	-0.596230685	13.53395708	-3.314551125	0.014818551	0.138410698	-3.372133651	DOWN
Mkl2	P59759	-0.519755288	12.46766045	-3.309909724	0.014907662	0.138530398	-3.378518605	DOWN
Gatad2b	Q8VHR5	-0.438282713	14.31516343	-3.307698805	0.014950315	0.138530398	-3.381560982	DOWN
Pcm1	Q9R0L6	-0.528845053	15.38581945	-3.306637444	0.014970838	0.138530398	-3.383021701	DOWN
Fip1l1	Q9D824	-0.593576112	15.50677027	-3.306401675	0.014975401	0.138530398	-3.383346201	DOWN
Pgm5	Q8BZF8	-0.630817268	17.4853963	-3.306325447	0.014976877	0.138530398	-3.383451118	DOWN
Fhl2	O70433	-0.650666005	13.27241809	-3.303905464	0.015023806	0.138530398	-3.386782268	DOWN
Cnpy3	Q9DAU1	-0.465030638	14.5537604	-3.303086221	0.015039729	0.138530398	-3.387910133	DOWN
Fxn	O35943	-0.431373691	14.58340844	-3.301898096	0.015062855	0.138530398	-3.389545986	DOWN
Rilp	Q5ND29	-0.408994792	15.13168837	-3.300382034	0.015092419	0.138530398	-3.391633604	DOWN
Shroom3	Q9QXN0	-0.490420425	17.27909007	-3.297915423	0.015140656	0.138530398	-3.395030723	DOWN
Ankrd17	Q99NH0	-0.506430114	13.45637695	-3.297134427	0.015155964	0.138530398	-3.396106496	DOWN
Dennd4c	A6H8H2	-0.43144652	15.3044186	-3.29396119	0.015218334	0.138676672	-3.400478191	DOWN
Cdr2l	A2A6T1	-0.42999957	12.38822807	-3.29171321	0.015262687	0.138716617	-3.403575915	DOWN
Tp53bp2	Q8CG79	-0.412755282	12.74276854	-3.291128398	0.015274249	0.138716617	-3.404381888	DOWN
Numb	Q9QZS3	-0.455390132	17.3656614	-3.286708344	0.01536194	0.139049002	-3.410474822	DOWN
Art4	Q9CRA0	-0.438876282	13.07050837	-3.285577774	0.015384458	0.139049002	-3.412033662	DOWN
Arhgef17	Q80U35	-0.450233363	16.39445818	-3.280560934	0.015484813	0.139657002	-3.418952772	DOWN
Cyp2f2	P33267	-0.45117442	18.47763752	-3.278529097	0.015525659	0.139657002	-3.42175589	DOWN
Mrc2	Q64449	-0.57287859	17.19761633	-3.276495513	0.015566658	0.139695165	-3.424561913	DOWN
Serpinh1	P19324	-0.514266422	19.1097371	-3.2691754	0.015715214	0.140692133	-3.434666582	DOWN
Lsm12	Q9D0R8	-0.423645624	11.74141591	-3.267282015	0.01575389	0.140815919	-3.437281244	DOWN
Osbpl5	Q9ER64	-0.438871847	15.83066825	-3.263142667	0.015838803	0.141134815	-3.442998933	DOWN
Zc3h18	Q0P678	-0.489689544	15.93527267	-3.26311481	0.015839376	0.141134815	-3.44303742	DOWN
Mark3	Q03141	-0.451745952	14.8643645	-3.261728811	0.01586792	0.141167192	-3.444952361	DOWN
Epn3	Q91W69	-0.474664454	14.88293447	-3.25841102	0.015936475	0.141519668	-3.449537248	DOWN
Rai14	Q9EP71	-0.582405794	18.81979044	-3.256969512	0.015966361	0.141519668	-3.451529686	DOWN
Plekha1	Q8BUL6	-0.469633936	13.19641845	-3.255169822	0.016003759	0.141519668	-3.454017541	DOWN
Arhgap6	O54834	-0.434023092	12.8874758	-3.254993389	0.01600743	0.141519668	-3.454261459	DOWN
Pcdh12	O55134	-0.524741736	10.84245745	-3.252131678	0.016067108	0.14182601	-3.458218276	DOWN
Ca14	Q9WVT6	-0.471685076	13.91145148	-3.249031915	0.016132022	0.142177555	-3.462505324	DOWN
Slit3	Q9WVB4	-0.427866007	15.16432366	-3.246784646	0.016179262	0.142372477	-3.465614055	DOWN
Atp1b2	P14231	-0.403797433	13.57741204	-3.243704275	0.016244258	0.142722806	-3.469876204	DOWN
Dynll1	P63168	-0.462019337	17.05304442	-3.240578331	0.016310506	0.143083029	-3.474202541	DOWN
Chst2	Q80WV3	-0.529914226	15.462611	-3.235716998	0.016414115	0.143501441	-3.480932928	DOWN
Pdlim1	O70400	-0.660209858	17.17122979	-3.234779928	0.016434169	0.143501441	-3.482230593	DOWN
	Q6PIU9	-0.577178743	15.38012523	-3.229931583	0.016538351	0.143992764	-3.48894625	DOWN
Rap2a	Q80ZJ1	-0.434609141	14.46913349	-3.229796949	0.016541255	0.143992764	-3.489132777	DOWN
Myl9	Q9CQ19	-0.416414139	18.20463299	-3.221785479	0.016715014	0.144792784	-3.50023588	DOWN
Magi3	Q9EQJ9	-0.540640716	17.54549828	-3.221274759	0.016726158	0.144792784	-3.500943938	DOWN
Ankle2	Q6P1H6	-0.43341723	13.27693922	-3.220439035	0.01674441	0.144792784	-3.502102642	DOWN
Nkx2-4	Q9EQM3	-0.418078842	13.58345137	-3.219393489	0.016767276	0.144792784	-3.503552369	DOWN
Aida	Q8C4Q6	-0.411886356	12.03164552	-3.218990172	0.016776106	0.144792784	-3.504111632	DOWN
Mical2	Q8BML1	-0.439519168	15.80768951	-3.218517585	0.016786458	0.144792784	-3.504766973	DOWN
Cnp	P16330	-0.425535397	16.34562258	-3.213043767	0.016906873	0.145180153	-3.512359419	DOWN
Med7	Q9CZB6	-0.479036285	13.10952794	-3.212982623	0.016908223	0.145180153	-3.512444249	DOWN
Ppp2r5e	Q61151	-0.709182969	8.394351659	-3.210657229	0.016959666	0.145401551	-3.515670731	DOWN
Sarg	Q8BI29	-0.51821543	15.03738397	-3.208178727	0.017014682	0.145574103	-3.519110327	DOWN
Dtd2	Q8BHA3	-0.588967205	16.60496037	-3.20743771	0.017031168	0.145574103	-3.520138823	DOWN
Ndrg3	Q9QYF9	-0.48799957	12.9391863	-3.204639433	0.017093581	0.145887535	-3.524023266	DOWN
Rif1	Q6PR54	-0.400037495	12.18715843	-3.19990862	0.017199662	0.146414047	-3.530592383	DOWN
Hspa1b	P17879	-0.483606093	18.24699976	-3.197573648	0.017252282	0.146414047	-3.53383561	DOWN
Ncor1	Q60974	-0.598952897	13.88827268	-3.196396722	0.017278872	0.146414047	-3.535470569	DOWN
Lpcat1	Q3TFD2	-0.413335905	16.81949543	-3.193966495	0.017333916	0.146414047	-3.538847075	DOWN
Rbm7	Q9CQT2	-0.577691816	14.84440659	-3.191640976	0.017386767	0.146414047	-3.542078723	DOWN
Sh3pxd2a	O89032	-0.513398993	12.03710119	-3.189985843	0.017424489	0.146414047	-3.54437914	DOWN
Spats2l	Q91WJ7	-0.436387739	13.39568957	-3.189606078	0.017433156	0.146414047	-3.544907008	DOWN
Cttn	Q60598	-0.610897475	17.6486055	-3.189189715	0.017442665	0.146414047	-3.545485763	DOWN
Rgs12	Q8CGE9	-0.414190787	12.98166176	-3.185465522	0.017527963	0.146414047	-3.550663353	DOWN
Ptpn14	Q62130	-0.542630032	14.68204942	-3.185220853	0.017533582	0.146414047	-3.55100356	DOWN
Tmem119	Q8R138	-0.420325445	15.23416406	-3.184514223	0.017549823	0.146414047	-3.551986152	DOWN
Cbx8	Q9QXV1	-0.441520597	12.73649555	-3.184385574	0.017552782	0.146414047	-3.552165048	DOWN
Wtip	Q7TQJ8	-0.566823061	14.21396507	-3.183011377	0.017584419	0.146414047	-3.554076092	DOWN
Gigyf2	Q6Y7W8	-0.467809731	13.45111209	-3.180666826	0.017638538	0.146414047	-3.557337055	DOWN
Rassf8	Q8CJ96	-0.440895148	13.81485657	-3.180350475	0.017645854	0.146414047	-3.557777104	DOWN
Prkacb	P68181	-0.413131904	17.55363377	-3.180292021	0.017647206	0.146414047	-3.557858416	DOWN
Ccdc50	Q810U5	-0.456772504	13.24762194	-3.179972149	0.017654608	0.146414047	-3.558303376	DOWN
Rab25	Q9WTL2	-0.406335481	14.42338128	-3.179221191	0.017671997	0.146414047	-3.559348047	DOWN
Glp1r	O35659	-0.524769389	11.39024274	-3.172755002	0.017822501	0.147061521	-3.568345858	DOWN
Map1b	P14873	-0.470290156	15.56745914	-3.170297524	0.017880064	0.147061521	-3.571766688	DOWN
Srcin1	Q9QWI6	-0.521960413	11.35127913	-3.168774456	0.017915841	0.147061521	-3.573887146	DOWN
Rb1cc1	Q9ESK9	-0.482544784	13.23154097	-3.168096097	0.0179318	0.147061521	-3.574831658	DOWN
Lgals1	P16045	-0.548829013	16.65558038	-3.161951998	0.018077053	0.148038522	-3.583388681	DOWN
Sdpr	Q63918	-0.728890219	17.65676748	-3.159008969	0.018147079	0.148397545	-3.587488964	DOWN
Slc1a3	P56564	-0.397965832	11.29850443	-3.157163494	0.018191141	0.148543507	-3.590060596	DOWN
Rab23	P35288	-0.4245678	13.70908726	-3.153700425	0.018274135	0.149006509	-3.594887309	DOWN
Plin4	O88492	-0.608474888	15.8818625	-3.149575197	0.018373534	0.149601746	-3.600638614	DOWN
Tprg1l	Q9DBS2	-0.986800849	10.55682238	-3.144317529	0.018501068	0.150089498	-3.607971404	DOWN
Efemp1	Q8BPB5	-0.456663213	17.8639268	-3.143683028	0.018516523	0.150089498	-3.608856533	DOWN
Eps8	Q08509	-0.441392086	13.48164664	-3.142745856	0.018539377	0.150089498	-3.610163968	DOWN
Eps8	Q08509	-0.441392086	13.48164664	-3.142745856	0.018539377	0.150089498	-3.610163968	DOWN
Pfn2	Q9JJV2	-0.532836351	13.11928363	-3.138528116	0.018642608	0.150292876	-3.616049244	DOWN
Rab12	P35283	-0.399945886	17.68811062	-3.138330627	0.018647457	0.150292876	-3.61632486	DOWN
Cwc15	Q9JHS9	-0.524034103	14.07183534	-3.134172192	0.018749875	0.150292876	-3.622129332	DOWN
Pogz	Q8BZH4	-0.52509242	13.90175302	-3.134131655	0.018750876	0.150292876	-3.622185923	DOWN
Gucy1b3	O54865	-0.447007853	17.0097577	-3.133741479	0.018760517	0.150292876	-3.622730639	DOWN
Bag5	Q8CI32	-0.452825696	16.5337972	-3.132451779	0.018792424	0.150292876	-3.624531276	DOWN
Tmem259	Q8CIV2	-0.414276793	14.10005331	-3.128155031	0.018899149	0.150292876	-3.630531527	DOWN
Txlng	Q8BHN1	-0.445892052	11.18987066	-3.127454102	0.018916621	0.150292876	-3.631510533	DOWN
Dnajc1	Q61712	-0.411326081	15.28970051	-3.12738596	0.018918321	0.150292876	-3.631605712	DOWN
Lepre1	Q3V1T4	-0.41744646	14.78737745	-3.126777821	0.018933495	0.150292876	-3.632455163	DOWN
Tacc2	Q9JJG0	-0.560517898	14.26478616	-3.126302259	0.018945371	0.150292876	-3.633119458	DOWN
Osbpl10	S4R1M9	-0.429838609	11.3919194	-3.126180768	0.018948406	0.150292876	-3.633289168	DOWN
Ece1	Q4PZA2	-0.409956898	17.80699877	-3.125997151	0.018952994	0.150292876	-3.633545663	DOWN
Pag1	Q3U1F9	-0.394345435	14.74507211	-3.119973697	0.019104177	0.151191124	-3.641961852	DOWN
Fam134c	Q9CQV4	-0.412572461	13.67181828	-3.118989656	0.019128999	0.151191124	-3.643337154	DOWN
Sh3glb2	Q8R3V5	-0.539146879	12.66685399	-3.115171308	0.019225645	0.151743359	-3.648674656	DOWN
Spon1	Q8VCC9	-0.549924471	17.27578657	-3.111682572	0.01931441	0.151785065	-3.653552738	DOWN
Heg1	E9Q7X6	-0.413014452	14.48120418	-3.110919222	0.019333891	0.151785065	-3.654620252	DOWN
Akap9	Q70FJ1	-0.40265139	15.67872787	-3.110796132	0.019337035	0.151785065	-3.654792394	DOWN
Tanc1	Q0VGY8	-0.473629154	15.33597136	-3.110048531	0.019356138	0.151785065	-3.655837953	DOWN
Filip1l	Q6P6L0	-0.401079418	15.9633653	-3.105644099	0.019469097	0.151785065	-3.661998954	DOWN
Ptprb	B2RU80	-0.472765903	17.0672096	-3.104071081	0.019509612	0.151785065	-3.664199807	DOWN
	C0HK80	-0.421284819	14.60130241	-3.103605435	0.019521623	0.151785065	-3.664851355	DOWN
Hint3	Q9CPS6	-0.394754042	14.19154068	-3.10307403	0.01953534	0.151785065	-3.665594942	DOWN
Ddah2	Q99LD8	-0.470481323	17.89967761	-3.102913157	0.019539495	0.151785065	-3.665820054	DOWN
Pkd2	O35245	-0.390811526	14.96841695	-3.101713356	0.019570509	0.151785065	-3.667499046	DOWN
Pcolce2	Q8R4W6	-0.40823255	13.48822778	-3.101579603	0.01957397	0.151785065	-3.667686227	DOWN
Crim1	Q9JLL0	-0.489142944	12.04028562	-3.100897543	0.019591629	0.151785065	-3.668640771	DOWN
Csrp1	P97315	-0.576140033	18.49251256	-3.099756776	0.019621201	0.151785065	-3.670237383	DOWN
Sncg	Q9Z0F7	-0.425374723	10.94900997	-3.098889364	0.01964372	0.151785065	-3.671451499	DOWN
Decr1	Q9CQ62	-0.439674158	15.78753842	-3.095554094	0.019730566	0.151919995	-3.676120591	DOWN
Trio	Q0KL02	-0.45816967	13.20658513	-3.093615508	0.019781234	0.151947785	-3.67883497	DOWN
Vsnl1	P62761	-0.399488534	16.92399663	-3.090358181	0.019866687	0.151947785	-3.683396695	DOWN
Baiap2	Q8BKX1	-0.43164559	15.17960259	-3.089127654	0.019899073	0.151947785	-3.685120267	DOWN
Fam129b	Q8R1F1	-0.466025902	18.02509076	-3.089125864	0.01989912	0.151947785	-3.685122775	DOWN
Stab1	Q8R4Y4	-0.517692802	16.08943384	-3.088855785	0.019906236	0.151947785	-3.685501089	DOWN
Cnot2	Q8C5L3	-0.458846322	12.63530303	-3.084513082	0.020021029	0.151947785	-3.691585171	DOWN
Rangap1	P46061	-0.459862351	16.04161905	-3.083205456	0.020055734	0.151947785	-3.693417516	DOWN
Dynlrb1	P62627	-0.516406361	11.49511475	-3.08195234	0.020089053	0.151947785	-3.69517364	DOWN
Sptan1	P16546	-0.401448814	22.41105789	-3.081767287	0.020093979	0.151947785	-3.695432988	DOWN
Cdh11	P55288	-0.568348523	16.20274453	-3.081248799	0.020107786	0.151947785	-3.696159656	DOWN
	Q9D882	-0.392810882	13.30803256	-3.081182461	0.020109553	0.151947785	-3.696252632	DOWN
Kif13a	Q9EQW7	-0.487214074	14.67834647	-3.078476054	0.020181798	0.152062482	-3.700046155	DOWN
Hoxa5	P09021	-0.564358105	12.24004175	-3.077600412	0.020205232	0.152062482	-3.701273685	DOWN
Tenc1	Q8CGB6	-0.433601379	18.17631068	-3.075449669	0.020262915	0.152294352	-3.70428906	DOWN
Reps2	Q80XA6	-0.45136909	11.6924815	-3.072182309	0.020350887	0.152504761	-3.708870835	DOWN
Gpihbp1	Q9D1N2	-0.431768111	14.30011153	-3.069932941	0.020411689	0.152504761	-3.712025713	DOWN
Synpo2	Q91YE8	-0.605911118	15.76388941	-3.069805138	0.02041515	0.152504761	-3.71220498	DOWN
Clec2d	Q91V08	-0.397644213	15.01173822	-3.06820797	0.020458449	0.152504761	-3.714445433	DOWN
Saraf	Q8R3Q0	-0.391384237	14.92997784	-3.066844176	0.020495501	0.152504761	-3.71635872	DOWN
	Q91Z58	-0.44622515	13.46174565	-3.06569837	0.020526685	0.152504761	-3.71796633	DOWN
Ttc7b	E9Q6P5	-0.411704872	16.26137899	-3.065386943	0.02053517	0.152504761	-3.718403296	DOWN
App	P12023	-0.387125395	16.64394595	-3.064749276	0.020552555	0.152504761	-3.719298043	DOWN
Iap	P03975	-0.535772118	16.21928709	-3.064716462	0.02055345	0.152504761	-3.719344088	DOWN
Lactb	Q9EP89	-0.406695632	15.86959494	-3.064475629	0.020560021	0.152504761	-3.719682025	DOWN
Gpatch8	A2A6A1	-0.48986791	13.76729744	-3.062002757	0.020627616	0.152806146	-3.723152303	DOWN
Ktn1	Q61595	-0.508785827	18.01187562	-3.059378637	0.020699609	0.153139271	-3.726835493	DOWN
Gorasp2	Q99JX3	-0.415479946	17.43555255	-3.049627492	0.020969512	0.154573082	-3.740528032	DOWN
Ing3	Q8VEK6	-0.518229044	11.01085553	-3.04942191	0.020975243	0.154573082	-3.74081681	DOWN
Lgals8	Q9JL15	-0.392850388	14.431841	-3.046571483	0.021054878	0.154958433	-3.744821185	DOWN
Plod2	Q9R0B9	-0.452860664	12.92353934	-3.043623219	0.021137589	0.154981198	-3.748963833	DOWN
Yap1	P46938	-0.415223365	14.14598073	-3.042918493	0.021157412	0.154981198	-3.749954179	DOWN
Cdk5rap3	Q99LM2	-0.395704007	16.39683588	-3.042308572	0.021174584	0.154981198	-3.750811334	DOWN
Itfg3	Q8C0Z1	-0.3834167	14.73151017	-3.040977425	0.021212114	0.154981198	-3.752682192	DOWN
Ifih1	Q8R5F7	-0.444456204	15.02341873	-3.040625084	0.021222059	0.154981198	-3.753177417	DOWN
Ddx47	Q9CWX9	-0.390960933	15.00175246	-3.039459581	0.021254994	0.155021947	-3.754815652	DOWN
Dbn1	Q9QXS6	-0.394454095	16.30362494	-3.036547918	0.021337514	0.155423766	-3.758908864	DOWN
Fkbp7	O54998	-0.417937091	14.14031615	-3.030793807	0.021501607	0.155720293	-3.767000372	DOWN
Ap2b1	Q9DBG3	-0.42624023	19.00116072	-3.028665829	0.021562636	0.155720293	-3.769993563	DOWN
Sorbs3	Q9R1Z8	-0.519280868	18.45668705	-3.028640646	0.021563359	0.155720293	-3.770028988	DOWN
Sestd1	Q80UK0	-0.49695797	11.83219394	-3.028438473	0.021569167	0.155720293	-3.770313386	DOWN
Ctnnbl1	Q9CWL8	-0.443799715	15.78502381	-3.028389593	0.021570572	0.155720293	-3.770382146	DOWN
Ppp1r2	Q9DCL8	-0.493344719	13.57806571	-3.026035883	0.021638318	0.155985973	-3.773693412	DOWN
Gpr116	G5E8Q8	-0.380285418	17.83548961	-3.024532301	0.021681716	0.155985973	-3.775808967	DOWN
Hist2h2aa1	Q6GSS7	-0.541230304	15.35647814	-3.022798581	0.021731872	0.155985973	-3.778248594	DOWN
Ppp1r12b	Q8BG95	-0.720177778	15.84439098	-3.022221517	0.021748594	0.155985973	-3.779060682	DOWN
Ctnnb1	Q02248	-0.400215299	19.23397549	-3.021098683	0.021781171	0.155985973	-3.780640904	DOWN
Cbr4	Q91VT4	-0.379936406	15.93516328	-3.020448742	0.021800051	0.155985973	-3.781555654	DOWN
Naca	P70670	-0.512773159	16.80720915	-3.018773473	0.021848799	0.156137635	-3.783913671	DOWN
Ccdc62	E9PVD1	-1.189111716	14.31627167	-3.015384811	0.021947763	0.156643565	-3.788684169	DOWN
Znf185	Q62394	-0.557008008	12.43461297	-3.014459227	0.021974878	0.156643565	-3.789987378	DOWN
Add1	Q9QYC0	-0.495588827	18.46968038	-3.008992573	0.02213576	0.157592154	-3.797685965	DOWN
Gnb2l1	P68040	-0.520448013	18.4529252	-3.004564681	0.022267001	0.158197078	-3.803923713	DOWN
Dapk3	O54784	-0.440870904	14.96751879	-3.004243259	0.02227656	0.158197078	-3.804376584	DOWN
Scyl1	Q9EQC5	-0.577202246	9.600374626	-2.995744913	0.022530915	0.159439847	-3.81635384	DOWN
Prkg1	P0C605	-0.492888032	16.19913101	-2.993380492	0.022602236	0.159439847	-3.819687338	DOWN
Fam65a	Q68FE6	-0.4494428	15.593108	-2.993362587	0.022602777	0.159439847	-3.819712585	DOWN
Spint2	Q9WU03	-0.406573975	12.28609217	-2.992790138	0.022620082	0.159439847	-3.820519735	DOWN
Sptbn1	Q62261	-0.392707537	22.30254561	-2.992593917	0.022626017	0.159439847	-3.820796411	DOWN
Nfic	P70255	-0.469454269	15.10102322	-2.991105503	0.022671089	0.159439847	-3.82289523	DOWN
Phc2	Q9QWH1	-0.561960275	14.39601021	-2.990023812	0.022703905	0.159439847	-3.824420655	DOWN
Alg12	Q8VDB2	-0.571317979	9.306516482	-2.988124056	0.022761664	0.159444188	-3.827099985	DOWN
Casc4	Q6P2L7	-0.375384582	15.48398458	-2.985484379	0.02284218	0.159666034	-3.830823407	DOWN
Smtn	Q921U8	-0.518557264	17.55344659	-2.984686459	0.022866579	0.159666034	-3.831949044	DOWN
Ndrg1	Q62433	-0.417198019	13.68467049	-2.983953105	0.022889028	0.159666034	-3.832983648	DOWN
Hint2	Q9D0S9	-0.412936379	16.02750886	-2.98122981	0.0229726	0.159933326	-3.836826046	DOWN
Eltd1	Q923X1	-0.480220184	14.27380267	-2.978371879	0.023060657	0.16009523	-3.840859119	DOWN
Myct1	Q8R411	-0.414353905	14.39509274	-2.9768606	0.023107368	0.16009523	-3.842992108	DOWN
	Q8CEZ4	-0.412120284	13.8765142	-2.976252057	0.023126206	0.16009523	-3.84385105	DOWN
Gpr126	Q6F3F9	-0.369316969	12.56459017	-2.974509113	0.02318025	0.16009523	-3.846311352	DOWN
Tfcp2	Q9ERA0	-0.488844366	10.96481651	-2.973835762	0.023201166	0.16009523	-3.847261912	DOWN
Endog	O08600	-0.390282036	14.25526757	-2.972136616	0.023254034	0.16009523	-3.849660748	DOWN
Vcpip1	Q8CDG3	-0.452797696	10.15135292	-2.972095278	0.023255322	0.16009523	-3.849719113	DOWN
Ssbp3	Q9D032	-0.791022436	11.26421751	-2.971356185	0.023278361	0.16009523	-3.850762639	DOWN
Timp2	P25785	-0.560554109	13.45626724	-2.969229933	0.023344775	0.160357384	-3.853764963	DOWN
Trim21	Q62191	-0.382039671	14.48651417	-2.966518222	0.023429773	0.160430144	-3.857594546	DOWN
Mob1a	Q921Y0	-0.567847199	15.16922444	-2.964529311	0.023492325	0.160430144	-3.86040377	DOWN
Cltb	Q6IRU5	-0.443449072	17.93704108	-2.963923318	0.02351142	0.160430144	-3.86125977	DOWN
Rhoc	Q62159	-0.391826922	14.69542023	-2.963806117	0.023515115	0.160430144	-3.861425326	DOWN
Slc12a2	P55012	-0.369991554	17.64099126	-2.961732083	0.023580604	0.160430144	-3.864355281	DOWN
Baz2a	Q91YE5	-0.431777922	15.18419024	-2.961327772	0.023593393	0.160430144	-3.864926488	DOWN
Frmd8	Q3UFK8	-0.38375447	15.40569012	-2.957987515	0.023699337	0.160430144	-3.869646113	DOWN
Bicd2	Q921C5	-0.527346	15.86054602	-2.957632812	0.023710618	0.160430144	-3.870147349	DOWN
Arfgap3	Q9D8S3	-0.414497322	15.19302816	-2.956844225	0.023735717	0.160430144	-3.87126175	DOWN
Cldn3	Q9Z0G9	-0.403097153	15.40158981	-2.956714342	0.023739853	0.160430144	-3.871445301	DOWN
Lrp4	Q8VI56	-0.366988574	15.55208261	-2.956367503	0.023750904	0.160430144	-3.87193546	DOWN
Gns	Q8BFR4	-0.468092269	16.59499764	-2.955028294	0.023793623	0.160430144	-3.873828157	DOWN
Fech	P22315	-0.383375601	14.61612409	-2.953968719	0.023827481	0.160430144	-3.875325758	DOWN
Isg15	Q64339	-0.371133035	14.33675404	-2.952697504	0.023868169	0.160430144	-3.877122616	DOWN
Zfyve21	Q8VCM3	-0.444933195	13.8004483	-2.952232697	0.023883065	0.160430144	-3.877779655	DOWN
Scel	Q9EQG3	-0.576400815	16.99028693	-2.951928818	0.023892809	0.160430144	-3.878209218	DOWN
Ppp1r9b	Q6R891	-0.435983771	16.57169573	-2.950936762	0.02392465	0.160430144	-3.879611648	DOWN
Snx3	O70492	-0.434800321	17.11320587	-2.950178114	0.023949029	0.160430144	-3.880684175	DOWN
Dlg1	Q811D0	-0.373226205	17.08380614	-2.950152031	0.023949868	0.160430144	-3.880721049	DOWN
Cetn3	O35648	-0.425107067	12.74836781	-2.948792812	0.023993616	0.160533438	-3.882642749	DOWN
Lgals3bp	Q07797	-0.525903783	17.43465316	-2.945837895	0.024089019	0.160822065	-3.88682103	DOWN
Hcfc1	Q61191	-0.54909036	16.95542141	-2.945699057	0.024093512	0.160822065	-3.887017367	DOWN
Bst2	Q8R2Q8	-0.578401354	17.18943369	-2.943472381	0.024165687	0.161015952	-3.890166424	DOWN
Dynlrb2	Q9DAJ5	-0.405688207	12.23341257	-2.940848469	0.024251035	0.161015952	-3.893877804	DOWN
Hfe	P70387	-0.386527613	15.299884	-2.940416457	0.024265118	0.161015952	-3.894488916	DOWN
Gab1	Q9QYY0	-0.410244653	12.95394714	-2.940338858	0.024267648	0.161015952	-3.894598687	DOWN
Fxr2	Q9WVR4	-0.460069776	14.14849233	-2.93962721	0.024290869	0.161015952	-3.895605404	DOWN
Tmem115	Q9WUH1	-0.371472667	11.48719616	-2.93956081	0.024293037	0.161015952	-3.895699338	DOWN
Ablim3	Q69ZX8	-0.608388277	17.62783037	-2.932292401	0.024531592	0.16240716	-3.905983895	DOWN
Parvb	Q9ES46	-0.509002763	16.33953613	-2.930425098	0.024593283	0.162625592	-3.908626775	DOWN
Nin	Q61043	-0.460455924	13.69869429	-2.924615113	0.024786296	0.163710886	-3.916851752	DOWN
Eogt	Q8BYW9	-0.372820131	15.80618484	-2.918553866	0.024989388	0.164799759	-3.925435372	DOWN
Myo1b	P46735	-0.379284461	19.98678614	-2.916721508	0.025051135	0.164883602	-3.928030848	DOWN
Col14a1	Q80X19	-0.415893448	18.30009451	-2.914855852	0.025114172	0.164947058	-3.930673768	DOWN
Wars	P32921	-0.388427067	18.34891705	-2.914507835	0.025125949	0.164947058	-3.931166806	DOWN
Bphl	Q8R164	-0.408563102	17.21220422	-2.913853898	0.025148096	0.164947058	-3.932093269	DOWN
Ric8a	Q3TIR3	-0.413419818	10.68480396	-2.909818685	0.025285217	0.165148187	-3.937810901	DOWN
Cdh5	P55284	-0.415518224	18.22414259	-2.909784969	0.025286367	0.165148187	-3.93785868	DOWN
Caprin1	Q60865	-0.450383152	16.1543732	-2.909338501	0.025301588	0.165148187	-3.938491377	DOWN
Rpl22l1	Q9D7S7	-0.36637423	11.41939684	-2.90866786	0.025324471	0.165148187	-3.939441782	DOWN
Arl15	Q8BGR6	-0.379303733	15.27405996	-2.90748219	0.02536498	0.165152761	-3.941122154	DOWN
Tyw1	Q8BJM7	-0.379439152	12.52717113	-2.906942058	0.025383458	0.165152761	-3.941887685	DOWN
Trpc4	Q9QUQ5	-0.543403341	13.50421195	-2.904706312	0.025460093	0.16546141	-3.94505666	DOWN
Pin1	Q9QUR7	-0.435499099	11.79334355	-2.901912493	0.025556207	0.165785314	-3.949017209	DOWN
Cox4i2	Q91W29	-0.395308984	13.8174703	-2.901557631	0.025568443	0.165785314	-3.94952031	DOWN
Dpysl3	Q62188	-0.47559343	17.39676046	-2.89972438	0.025631754	0.165961077	-3.952119532	DOWN
Scn3b	Q8BHK2	-0.480155483	14.68201838	-2.898727888	0.025666238	0.165961077	-3.953532491	DOWN
Zak	Q9ESL4	-0.451616354	14.38773825	-2.898232307	0.025683406	0.165961077	-3.954235219	DOWN
Ptprf	A2A8L5	-0.378249482	15.24973822	-2.892633306	0.025878228	0.167029522	-3.962175879	DOWN
Gnb4	P29387	-0.395423733	16.19514715	-2.890932921	0.025937707	0.167207919	-3.964587893	DOWN
Erap1	Q9EQH2	-0.367344566	18.23102871	-2.89015753	0.025964879	0.167207919	-3.965687868	DOWN
Slain2	Q8CI08	-0.41956382	12.24435051	-2.88813117	0.026036031	0.167475809	-3.968562693	DOWN
Ppp1r18	Q8BQ30	-0.393481329	15.73080275	-2.886378563	0.026097739	0.167682412	-3.971049394	DOWN
Rbm10	Q99KG3	-0.599675511	15.5012815	-2.885234212	0.026138115	0.167745951	-3.972673193	DOWN
Mcam	Q8R2Y2	-0.364332971	18.48887941	-2.88442155	0.026166829	0.167745951	-3.973826396	DOWN
Tcerg1	Q8CGF7	-0.387854462	16.60682399	-2.881750272	0.026261452	0.16806826	-3.977617412	DOWN
Tp53rk	Q99PW4	-0.396347195	10.72495614	-2.879061966	0.026357047	0.16806826	-3.981433139	DOWN
Stx5	Q8K1E0	-0.412040915	15.40935234	-2.878761108	0.026367768	0.16806826	-3.981860203	DOWN
Ppp1r14a	Q91VC7	-0.620562253	14.79412958	-2.878676981	0.026370767	0.16806826	-3.981979622	DOWN
Epcam	Q99JW5	-0.360336722	15.93093729	-2.877992254	0.026395189	0.16806826	-3.982951617	DOWN
Smco4	Q9JIS3	-0.485063265	14.13493033	-2.877531349	0.026411641	0.16806826	-3.983605908	DOWN
Ddah1	Q9CWS0	-0.50588319	16.77837049	-2.876335878	0.026454365	0.16806826	-3.985303049	DOWN
Akap12	Q9WTQ5	-0.392968067	18.29871598	-2.874457286	0.026521653	0.168270168	-3.987970191	DOWN
Tbc1d20	Q9D9I4	-0.35967949	12.14467648	-2.873330489	0.0265621	0.168270168	-3.989570095	DOWN
Strn3	Q9ERG2	-0.458651318	15.51639326	-2.872353761	0.026597214	0.168270168	-3.990956996	DOWN
Tjap1	Q9DCD5	-0.791101784	14.02718999	-2.865398303	0.026848707	0.16946802	-4.000835422	DOWN
Afap1l1	Q8BZI0	-0.436398557	17.19367676	-2.865249429	0.026854117	0.16946802	-4.001046897	DOWN
Rgl2	Q61193	-0.43375513	12.93037087	-2.862504251	0.026954096	0.16973473	-4.004946722	DOWN
Smap	Q9R0P4	-0.389637997	11.88517511	-2.861554705	0.026988771	0.16973473	-4.006295783	DOWN
Deptor	Q570Y9	-0.359292543	12.71244294	-2.860638984	0.027022256	0.16973473	-4.00759685	DOWN
Dync2h1	Q45VK7	-0.461576198	12.12872793	-2.860184973	0.027038874	0.16973473	-4.008241936	DOWN
B3gnt1	Q8BWP8	-0.355788461	12.64372982	-2.859871488	0.027050355	0.16973473	-4.008687363	DOWN
Cyfip2	Q5SQX6	-0.370925863	10.55924478	-2.856203739	0.027185067	0.16973473	-4.013899357	DOWN
Sntb1	Q99L88	-0.419884621	16.74370873	-2.855454631	0.027212669	0.16973473	-4.014963983	DOWN
Nenf	Q9CQ45	-0.431253727	15.52929511	-2.855126142	0.027224782	0.16973473	-4.015430841	DOWN
Flnb	Q80X90	-0.400298274	20.52971768	-2.854683918	0.027241098	0.16973473	-4.016059357	DOWN
Fut11	Q8BHC9	-0.393498189	15.17083371	-2.854632492	0.027242996	0.16973473	-4.016132447	DOWN
Ap2a2	P17427	-0.406522728	18.58109552	-2.853767154	0.027274956	0.16973473	-4.01736236	DOWN
Ubp1	Q811S7	-0.468392603	14.73915698	-2.85353585	0.027283505	0.16973473	-4.017691123	DOWN
Runx2	Q08775	-0.484779561	13.47543402	-2.851982509	0.027340995	0.16973473	-4.019899062	DOWN
Rprd2	Q6NXI6	-0.45910848	14.86128356	-2.851856845	0.027345652	0.16973473	-4.02007769	DOWN
Rnf213	E9Q555	-0.415263394	18.69908832	-2.847977845	0.027489807	0.169994516	-4.025592134	DOWN
Pdia4	P08003	-0.361838729	19.73881088	-2.84764623	0.027502169	0.169994516	-4.026063613	DOWN
Prc1	Q99K43	-0.504543571	12.58617026	-2.845149547	0.027595427	0.169994516	-4.029613557	DOWN
Sec22b	O08547	-0.38228285	17.71295283	-2.844542133	0.027618166	0.169994516	-4.030477283	DOWN
Steap3	Q8CI59	-0.411050643	15.80481465	-2.844467779	0.027620951	0.169994516	-4.030583015	DOWN
Puf60	Q3UEB3	-0.572842246	16.82647424	-2.841786839	0.027721567	0.169994516	-4.034395563	DOWN
Nkapl	Q5SZT7	-0.479822061	12.78887632	-2.841432794	0.027734884	0.169994516	-4.034899087	DOWN
Zbp1	Q9QY24	-0.598927329	15.36466228	-2.84128487	0.02774045	0.169994516	-4.035109466	DOWN
Npc2	Q9Z0J0	-0.516495465	15.6282043	-2.840595946	0.027766387	0.169994516	-4.036089286	DOWN
Acsl3	Q9CZW4	-0.371835073	11.68278289	-2.840524182	0.027769091	0.169994516	-4.036191354	DOWN
Kif3b	Q61771	-0.360943781	15.3139749	-2.839612713	0.02780345	0.169994516	-4.037487744	DOWN
Cyth3	O08967	-0.407210046	15.3391041	-2.839506228	0.027807467	0.169994516	-4.037639202	DOWN
Naalad2	Q9CZR2	-0.407345309	16.71691982	-2.836866142	0.027907261	0.170233101	-4.04139456	DOWN
Kdm1a	Q6ZQ88	-0.401112675	16.1603664	-2.836091566	0.027936613	0.170233101	-4.042496438	DOWN
Ntn1	O09118	-0.410790415	14.70474055	-2.827317922	0.028271383	0.171808269	-4.054980311	DOWN
Snrpb2	Q9CQI7	-0.363050877	15.39702214	-2.826935759	0.028286062	0.171808269	-4.055524203	DOWN
Ufl1	Q8CCJ3	-0.384084182	16.37109189	-2.825405015	0.02834494	0.171981557	-4.057702849	DOWN
Pofut2	Q8VHI3	-0.398243905	16.1849977	-2.817395897	0.028655136	0.173489511	-4.069104458	DOWN
Fscn1	Q61553	-0.464930161	14.71677846	-2.816621654	0.028685314	0.173489511	-4.070206881	DOWN
Fkbp9	Q9Z247	-0.392802507	17.31663925	-2.813793263	0.028795845	0.173711933	-4.074234479	DOWN
Abca3	Q8R420	-0.352797589	17.53562208	-2.813334584	0.028813813	0.173711933	-4.074887681	DOWN
Bmp2k	Q91Z96	-0.41615108	14.57476355	-2.812697763	0.028838779	0.173711933	-4.075794599	DOWN
Lgals9	O08573	-0.379650474	15.58276083	-2.812546747	0.028844702	0.173711933	-4.07600967	DOWN
Tspan18	Q80WR1	-0.37687018	14.80059866	-2.80661894	0.029078255	0.174783412	-4.084452975	DOWN
Armcx3	Q8BHS6	-0.371402741	14.0218507	-2.806466041	0.029084305	0.174783412	-4.084670787	DOWN
Ring1	O35730	-0.57248963	14.72090921	-2.803163623	0.029215321	0.175360843	-4.08937562	DOWN
Tusc5	Q8C838	-0.519972569	13.56213789	-2.801935241	0.029264215	0.175360843	-4.091125829	DOWN
Acot2	Q9QYR9	-0.413078943	17.70708432	-2.801709145	0.029273223	0.175360843	-4.091447982	DOWN
Hopx	Q8R1H0	-0.451383501	15.26635545	-2.800416244	0.029324796	0.175372648	-4.09329024	DOWN
Slc12a7	Q9WVL3	-0.350222728	15.48828828	-2.799713412	0.029352872	0.175372648	-4.094291751	DOWN
Cask	O70589	-0.349569743	16.50682718	-2.799334184	0.029368033	0.175372648	-4.09483215	DOWN
Atg9a	Q68FE2	-0.3833604	9.804367529	-2.796016036	0.029501043	0.175677458	-4.099560898	DOWN
Pknox1	O70477	-0.468447878	12.96786835	-2.795613623	0.029517218	0.175677458	-4.10013443	DOWN
Ak3	Q9WTP7	-0.382574731	18.57998105	-2.794970742	0.029543077	0.175677458	-4.101050706	DOWN
Ifit3	Q64345	-0.556194797	16.44363308	-2.792624776	0.029637647	0.176055079	-4.104394548	DOWN
Arf4	P61750	-0.363286827	17.0562391	-2.791764029	0.029672426	0.176077108	-4.105621507	DOWN
Tgfb1i1	Q62219	-0.43961297	17.3515378	-2.789699354	0.029756028	0.176388503	-4.108564802	DOWN
Ash2l	Q91X20	-0.396937923	12.86924536	-2.783865939	0.029993589	0.177425542	-4.116882034	DOWN
Cactin	Q9CS00	-0.419162973	12.54305802	-2.782040655	0.030068336	0.177624463	-4.119484935	DOWN
Noc4l	Q8BHY2	-0.375982394	12.67460133	-2.780205097	0.030143705	0.177624463	-4.122102688	DOWN
Noc4l	Q8BHY2	-0.375982394	12.67460133	-2.780205097	0.030143705	0.177624463	-4.122102688	DOWN
Pelo	Q80X73	-0.425397193	11.96830798	-2.778955151	0.030195142	0.177624463	-4.123885395	DOWN
Vapb	Q9QY76	-0.366027569	18.05123519	-2.778802904	0.030201414	0.177624463	-4.124102539	DOWN
Clta	O08585	-0.369495408	18.27802031	-2.777358397	0.030260988	0.177624463	-4.126162864	DOWN
Ocln	Q61146	-0.783122937	16.27301795	-2.776947289	0.030277966	0.177624463	-4.126749258	DOWN
Ocln	Q61146	-0.783122937	16.27301795	-2.776947289	0.030277966	0.177624463	-4.126749258	DOWN
Crtc3	Q91X84	-0.389574465	12.82606368	-2.775066608	0.030355762	0.177896694	-4.129431937	DOWN
Rbm17	Q8JZX4	-0.475717247	15.71000206	-2.773047765	0.03043951	0.177978949	-4.132311929	DOWN
Slc23a2	Q9EPR4	-0.548493982	14.15436779	-2.772541134	0.030460566	0.177978949	-4.133034704	DOWN
Uaca	Q8CGB3	-0.359968992	17.94006638	-2.77192374	0.030486245	0.177978949	-4.133915517	DOWN
Son	Q9QX47	-0.385636839	17.29277134	-2.77170323	0.030495422	0.177978949	-4.134230116	DOWN
Pla2g15	Q8VEB4	-0.482222713	12.98712692	-2.770497919	0.030545638	0.178088611	-4.135949769	DOWN
Ckb	Q04447	-0.521841756	16.09074273	-2.765791211	0.030742572	0.178663434	-4.142665778	DOWN
Tst	P52196	-0.399821902	17.69495134	-2.765358451	0.030760746	0.178663434	-4.143283348	DOWN
Gabarapl2	P60521	-0.343466326	14.81417632	-2.764002511	0.030817766	0.178663434	-4.145218412	DOWN
Wdr61	Q9ERF3	-0.431789277	15.67436357	-2.763583294	0.030835418	0.178663434	-4.145816699	DOWN
	C0HKD9	-0.379926929	15.65403085	-2.763035847	0.030858485	0.178663434	-4.146598004	DOWN
Lphn3	Q80TS3	-0.370560857	15.50681072	-2.761280319	0.030932579	0.178872375	-4.149103575	DOWN
Cpsf4	Q8BQZ5	-0.380665177	10.91326989	-2.759764619	0.030996704	0.179015061	-4.151266993	DOWN
Cgrrf1	Q8BMJ7	-0.356106628	13.19659325	-2.757995344	0.031071735	0.179015061	-4.153792512	DOWN
Plcb1	Q9Z1B3	-0.362398096	13.49214491	-2.757060701	0.031111449	0.179015061	-4.155126723	DOWN
ptplad1	Q8K2C9	-0.341584839	15.56702026	-2.756788213	0.031123037	0.179015061	-4.15551571	DOWN
Dnajc3	Q91YW3	-0.355254725	17.59088652	-2.75623007	0.031146788	0.179015061	-4.156312497	DOWN
Prkg2	Q61410	-0.380938945	14.1739155	-2.75046007	0.031393457	0.180067533	-4.164550564	DOWN
Tgfbr2	Q62312	-0.360770075	15.4324925	-2.748228603	0.031489409	0.180330295	-4.167737014	DOWN
Dock6	Q8VDR9	-0.369849896	17.60363766	-2.747161483	0.031535404	0.180330295	-4.169260919	DOWN
Csrp3	P50462	-0.696612137	13.47809946	-2.746871864	0.0315479	0.180330295	-4.16967452	DOWN
Rexo4	Q6PAQ4	-0.468135105	12.51893941	-2.746439771	0.031566553	0.180330295	-4.170291597	DOWN
Cd93	O89103	-0.347537481	15.68543215	-2.741830014	0.031766275	0.18128774	-4.176875461	DOWN
Taf1	Q80UV9	-0.386185169	12.54021817	-2.74109759	0.031798132	0.18128774	-4.177921647	DOWN
Lrch1	P62046	-0.364961611	15.45469866	-2.738579859	0.031907899	0.181548254	-4.181518164	DOWN
Tspan13	Q9D8C2	-0.377706178	15.55101991	-2.736620178	0.031993614	0.181853371	-4.184317753	DOWN
Epn1	Q80VP1	-0.424722337	12.51344251	-2.735186009	0.032056499	0.182028235	-4.186366726	DOWN
Sumo1	P63166	-0.36132536	13.09255544	-2.732931568	0.032155616	0.182225875	-4.189587825	DOWN
Clec1a	Q8BWY2	-0.378935414	16.06295825	-2.731582826	0.032215069	0.182355015	-4.191515008	DOWN
Atg5	Q99J83	-0.40328795	14.89726137	-2.730955524	0.032242761	0.182355015	-4.192411374	DOWN
H2-K1	P01901	-0.357055268	19.1983161	-2.727357349	0.032402087	0.182924246	-4.197553286	DOWN
Rplp2	P99027	-0.384014076	15.66804314	-2.726622857	0.032434713	0.182924246	-4.198602981	DOWN
Pafah1b1	P63005	-0.472744236	17.97324565	-2.725811795	0.03247078	0.182924246	-4.199762138	DOWN
Cd38	P56528	-0.3585176	16.93180017	-2.724525932	0.032528049	0.182924246	-4.20159994	DOWN
Tars2	Q3UQ84	-0.341221235	11.713906	-2.724314582	0.032537472	0.182924246	-4.201902018	DOWN
Anxa6	P14824	-0.347596132	20.57423934	-2.723599852	0.03256936	0.182924246	-4.202923579	DOWN
Pld4	Q8BG07	-0.453097502	14.88768823	-2.721872724	0.032646554	0.183052455	-4.205392265	DOWN
Pithd1	Q8BWR2	-0.463413498	13.31755837	-2.721644022	0.03265679	0.183052455	-4.205719174	DOWN
Gprc5a	Q8BHL4	-0.354754638	16.93998629	-2.718550068	0.032795607	0.183456034	-4.210141951	DOWN
Add3	Q9QYB5	-0.494591698	17.70577672	-2.71852701	0.032796643	0.183456034	-4.210174914	DOWN
Dynll2	Q9D0M5	-0.427186482	17.0504673	-2.717388371	0.03284789	0.183456034	-4.211802709	DOWN
Eif4g3	Q80XI3	-0.385046785	15.35658036	-2.717157736	0.03285828	0.183456034	-4.212132431	DOWN
Usp10	P52479	-0.488911509	12.22683025	-2.715592794	0.032928875	0.183669229	-4.214369789	DOWN
Mmp2	P33434	-0.502268706	14.7445164	-2.714307939	0.032986956	0.183732526	-4.216206802	DOWN
Synrg	Q5SV85	-0.464369831	13.61152085	-2.713907787	0.033005066	0.183732526	-4.216778934	DOWN
Rftn1	Q6A0D4	-0.337115823	16.55638016	-2.710168578	0.033174811	0.184315348	-4.222125573	DOWN
Atp1a2	Q6PIE5	-0.33597123	17.90228489	-2.707954462	0.033275759	0.184695128	-4.225291819	DOWN
Eif4e3	Q9DBB5	-0.405593591	14.16030848	-2.705951261	0.033367371	0.184986418	-4.228156654	DOWN
Med20	Q9R0X0	-0.430115766	12.1534817	-2.70538045	0.033393525	0.184986418	-4.228973021	DOWN
Gde1	Q9JL56	-0.346186596	16.01786984	-2.703638761	0.033473461	0.18507611	-4.231464059	DOWN
Kpna6	O35345	-0.347283967	11.6700433	-2.703013167	0.033502223	0.18507611	-4.232358845	DOWN
Epb41l5	Q8BGS1	-0.343584815	16.81523693	-2.702894274	0.033507692	0.18507611	-4.2325289	DOWN
Rpp30	O88796	-0.434077341	13.37759765	-2.700740671	0.033606921	0.185443447	-4.235609345	DOWN
Scaf1	Q5U4C3	-0.506242692	13.6872196	-2.698191844	0.033724763	0.185873012	-4.239255383	DOWN
Ddx18	Q8K363	-0.382985112	15.48099183	-2.697038857	0.033778213	0.185873012	-4.240904803	DOWN
Wls	Q6DID7	-0.34201354	13.50212218	-2.696932119	0.033783166	0.185873012	-4.241057501	DOWN
Gtf2i	Q9ESZ8	-0.438430413	16.44007927	-2.692151148	0.034005798	0.186122658	-4.24789764	DOWN
Nfix	P70257	-0.346224991	15.58873736	-2.691850709	0.034019841	0.186122658	-4.248327511	DOWN
Ikbip	Q9DBZ1	-0.365888437	16.76899308	-2.691628491	0.034030231	0.186122658	-4.248645467	DOWN
Cnn1	Q08091	-0.958086113	18.46337867	-2.691262459	0.034047352	0.186122658	-4.249169201	DOWN
Grasp	Q9JJA9	-0.388599372	13.31926613	-2.690886735	0.034064937	0.186122658	-4.249706807	DOWN
Lsr	Q99KG5	-0.427796111	11.8353252	-2.690009263	0.034106042	0.186122658	-4.250962368	DOWN
Pik3c2a	Q61194	-0.361969751	15.69331699	-2.689740078	0.034118662	0.186122658	-4.251347546	DOWN
Napsa	O09043	-0.338425823	12.79442291	-2.688402066	0.034181466	0.186122658	-4.253262167	DOWN
Camk2g	Q923T9	-0.396660927	15.92730396	-2.687181211	0.034238878	0.186122658	-4.255009211	DOWN
Gtf3c6	Q9D8P7	-0.368082558	12.05535697	-2.686315114	0.034279669	0.186122658	-4.256248635	DOWN
Triobp	Q99KW3	-0.412810593	16.53699681	-2.685434663	0.034321189	0.186122658	-4.257508636	DOWN
Cnpy2	Q9QXT0	-0.364276431	15.84592571	-2.680521788	0.034553846	0.187205208	-4.264539985	DOWN
Xpc	P51612	-0.340848325	13.0764489	-2.678826214	0.03463453	0.187463116	-4.266966944	DOWN
Cstf2t	Q8C7E9	-0.470624767	9.751010521	-2.676575619	0.034741933	0.187685922	-4.270188519	DOWN
Cgn	P59242	-0.462906594	19.60992262	-2.674486911	0.034841925	0.188046846	-4.273178552	DOWN
Enpp3	Q6DYE8	-0.366950796	14.4136169	-2.671314385	0.034994385	0.188521578	-4.277720439	DOWN
Csad	Q9DBE0	-0.453631565	13.62805224	-2.668784639	0.035116462	0.188670852	-4.281342395	DOWN
Tp53bp1	P70399	-0.378937644	15.0544631	-2.668628584	0.035124007	0.188670852	-4.281565836	DOWN
Hmga2	P52927	-0.370124611	13.08629326	-2.666918657	0.035206796	0.188900763	-4.284014175	DOWN
Prpsap1	Q9D0M1	-0.359118694	13.89499106	-2.666297592	0.035236917	0.188900763	-4.284903468	DOWN
Cast	P51125	-0.40316993	16.86670706	-2.665681798	0.035266809	0.188900763	-4.28578523	DOWN
Mesdc2	Q9ERE7	-0.384593188	16.21456014	-2.662640547	0.035414833	0.189214967	-4.290140246	DOWN
Npm1	Q61937	-0.397243398	19.60249073	-2.662112576	0.035440597	0.189214967	-4.290896328	DOWN
Phactr4	Q501J7	-0.354876465	14.23716366	-2.661817615	0.035454999	0.189214967	-4.291318732	DOWN
Mthfd1	Q922D8	-0.411502218	18.67832455	-2.661735193	0.035459025	0.189214967	-4.291436767	DOWN
Eif4a2	P10630	-0.508846218	14.80283147	-2.660746425	0.035507355	0.189294621	-4.292852777	DOWN
Snrk	Q8VDU5	-0.44314706	8.274234213	-2.660007972	0.035543496	0.189296749	-4.293910338	DOWN
P4ha1	Q60715	-0.372195526	16.67845986	-2.659373857	0.035574561	0.189296749	-4.294818488	DOWN
Art3	Q8R2G4	-0.351793557	14.53812846	-2.656483723	0.035716512	0.189873803	-4.298957805	DOWN
Clasp1	Q80TV8	-0.394875726	14.42822869	-2.65516212	0.035781623	0.190041666	-4.30085074	DOWN
Snta1	Q61234	-0.33159852	14.90789176	-2.654419695	0.035818255	0.190058099	-4.301914146	DOWN
Mr1	Q8HWB0	-0.415272407	14.21976597	-2.653510738	0.035863157	0.190118347	-4.303216112	DOWN
Fbln2	P37889	-0.367670323	13.97537887	-2.651507727	0.035962316	0.190391498	-4.306085277	DOWN
Anks1a	P59672	-0.388716752	15.72643061	-2.651113298	0.035981877	0.190391498	-4.306650285	DOWN
Hnrnpa0	Q9CX86	-0.611492475	15.96851273	-2.647802654	0.0361465	0.191084157	-4.31139291	DOWN
Fyco1	Q8VDC1	-0.473198498	12.52747501	-2.641793134	0.036447363	0.19230987	-4.320002785	DOWN
Pld3	O35405	-0.369879271	14.3276067	-2.641141046	0.036480168	0.19230987	-4.320937111	DOWN
Fahd2	Q3TC72	-0.327200972	10.6368298	-2.639416091	0.036567097	0.192560148	-4.323408738	DOWN
Stat5b	P42232	-0.358573192	10.85664801	-2.638258261	0.036625568	0.192560148	-4.325067809	DOWN
Ephx1	Q9D379	-0.344477437	18.96449922	-2.638178856	0.036629582	0.192560148	-4.325181592	DOWN
Mob4	Q6PEB6	-0.446899993	14.81713176	-2.637040019	0.036687197	0.192682752	-4.326813495	DOWN
Ak4	Q9WUR9	-0.412996496	12.76670006	-2.636374599	0.036720906	0.192682752	-4.327767034	DOWN
Pi4ka	E9Q3L2	-0.345490191	17.92651713	-2.634441235	0.036819031	0.192938752	-4.330537603	DOWN
Ager	Q62151	-0.410292698	18.35218965	-2.634072342	0.036837785	0.192938752	-4.331066254	DOWN
Llgl2	Q3TJ91	-0.416748042	14.47767412	-2.629797675	0.037055842	0.193900784	-4.337192477	DOWN
Gbp4	Q61107	-0.426317438	17.63655772	-2.629132458	0.037089898	0.193900784	-4.338145885	DOWN
Numa1	E9Q7G0	-0.427176401	19.75690657	-2.625291316	0.037287193	0.194389558	-4.343651393	DOWN
	Q9CRC6	-0.380768458	12.9010116	-2.623779326	0.037365157	0.194389558	-4.345818656	DOWN
Ifggb5	Q62293	-0.576889435	16.87137071	-2.623613334	0.037373727	0.194389558	-4.346056591	DOWN
Zdhhc17	Q80TN5	-0.336360666	13.28125594	-2.623158225	0.037397234	0.194389558	-4.346708953	DOWN
Ptpn21	Q62136	-0.402867848	13.71244125	-2.621273196	0.037494763	0.194389558	-4.349411063	DOWN
Rell1	Q8K2J7	-0.398232666	13.65494483	-2.620801307	0.03751922	0.194389558	-4.350087513	DOWN
Ppp1r8	Q8R3G1	-0.353990315	11.2204511	-2.620662605	0.037526412	0.194389558	-4.350286343	DOWN
Nup35	Q8R4R6	-0.337701518	15.35670297	-2.617072819	0.037713052	0.194731757	-4.355432516	DOWN
Creld1	Q91XD7	-0.325876376	16.18868068	-2.616142364	0.037761588	0.194731757	-4.356766442	DOWN
Crtap	Q9CYD3	-0.337615015	13.55091905	-2.615884237	0.037775064	0.194731757	-4.357136504	DOWN
Kiaa1324	A2AFS3	-0.328221797	14.63007303	-2.615131857	0.037814374	0.194731757	-4.358215163	DOWN
Ap2a1	P17426	-0.350410938	19.16173226	-2.614984794	0.037822063	0.194731757	-4.358426003	DOWN
Marcks	P26645	-0.32601916	16.65187376	-2.613907703	0.037878425	0.194731757	-4.35997022	DOWN
Ubap2l	Q80X50	-0.46749431	15.23936818	-2.613483123	0.037900667	0.194731757	-4.360578946	DOWN
Prps2	Q9CS42	-0.404931449	15.02880891	-2.61346275	0.037901734	0.194731757	-4.360608156	DOWN
Icam2	P35330	-0.332486231	16.89892482	-2.61073864	0.03804477	0.19519326	-4.364513877	DOWN
Evl	P70429	-0.34115094	14.35759025	-2.610440728	0.038060447	0.19519326	-4.364941024	DOWN
Dsg2	O55111	-0.42054531	13.27770349	-2.609494556	0.038110283	0.195206232	-4.366297666	DOWN
Ankrd46	Q8BTZ5	-0.348834607	13.65705285	-2.608547665	0.038160225	0.195206232	-4.367655365	DOWN
Fcgrt	Q61559	-0.370391476	16.18644881	-2.608044027	0.038186817	0.195206232	-4.368377515	DOWN
Bmpr2	O35607	-0.349874773	16.76314183	-2.607416653	0.038219969	0.195206232	-4.369277098	DOWN
Fcho2	Q3UQN2	-0.430732812	15.3879413	-2.606524316	0.038267175	0.195206232	-4.370556626	DOWN
Tagln	P37804	-0.613931399	18.45324113	-2.606261994	0.038281064	0.195206232	-4.370932775	DOWN
Pex1	Q5BL07	-0.323820744	12.79761104	-2.605827138	0.038304099	0.195206232	-4.371556328	DOWN
Fmo1	P50285	-0.363347614	18.71799842	-2.604110416	0.038395182	0.195494604	-4.374018042	DOWN
Gaa	P70699	-0.483910842	15.05856807	-2.602699841	0.038470192	0.195525181	-4.376040812	DOWN
Mospd2	Q9CWP6	-0.380763052	16.28866914	-2.601134224	0.038553627	0.195773662	-4.378285977	DOWN
Als2cl	Q60I26	-0.403680529	13.06567899	-2.599845116	0.03862247	0.195947663	-4.380134664	DOWN
Chmp3	Q9CQ10	-0.388958772	13.82061321	-2.59852935	0.038692871	0.19596707	-4.382021627	DOWN
Cys1	Q8R4T1	-0.371209599	12.94149516	-2.598330414	0.038703526	0.19596707	-4.382306928	DOWN
Ptpn9	O35239	-0.335817104	14.95543093	-2.59700987	0.038774339	0.19596707	-4.384200795	DOWN
Prrc2a	Q7TSC1	-0.412591732	15.54291833	-2.596546885	0.038799198	0.19596707	-4.384864798	DOWN
Nebl	Q9DC07	-0.484545605	18.6728954	-2.595489562	0.038856032	0.196079369	-4.386381211	DOWN
Mcfd2	Q8K5B2	-0.371099745	14.40629112	-2.59007193	0.039148623	0.196828232	-4.394151615	DOWN
Syne2	Q6ZWQ0	-0.408918306	19.55620118	-2.589369407	0.039186734	0.196828232	-4.395159284	DOWN
Med1	Q925J9	-0.41661159	12.57344636	-2.589215122	0.039195109	0.196828232	-4.395380585	DOWN
Pawr	Q925B0	-0.516616992	16.44366819	-2.589132549	0.039199592	0.196828232	-4.395499025	DOWN
Casz1	Q9CWL2	-0.497756087	14.15479442	-2.587888837	0.039267181	0.196828232	-4.397282988	DOWN
C2cd2	E9Q3C1	-0.351114388	14.44819148	-2.586510448	0.039342232	0.196828232	-4.399260172	DOWN
Gnao1	P18872	-0.325562906	17.55698948	-2.586397912	0.039348366	0.196828232	-4.399421597	DOWN
Dusp3	Q9D7X3	-0.460109746	14.55591013	-2.585404129	0.039402578	0.196908651	-4.400847127	DOWN
Sbds	P70122	-0.430847756	16.87132591	-2.584590021	0.039447047	0.196957196	-4.40201494	DOWN
Vps45	P97390	-0.357537853	16.18576459	-2.582476308	0.039562752	0.197334661	-4.405047065	DOWN
Fmo2	Q8K2I3	-0.36604625	19.72566963	-2.58140642	0.039621454	0.197334661	-4.406581861	DOWN
Nup50	Q9JIH2	-0.432365184	14.36977503	-2.580593242	0.039666133	0.197334661	-4.407748414	DOWN
Gipc2	Q9Z2H7	-0.4301089	13.85066212	-2.579604939	0.039720504	0.197334661	-4.409166213	DOWN
Tlr3	Q99MB1	-0.324857363	15.16025952	-2.579403838	0.039731577	0.197334661	-4.409454712	DOWN
Gramd4	Q8CB44	-0.321366114	13.1582032	-2.57732391	0.039846294	0.197635932	-4.412438614	DOWN
Morf4l1	P60762	-0.42568024	13.38441175	-2.577039911	0.039861985	0.197635932	-4.412846052	DOWN
Nufip2	Q5F2E7	-0.433801091	12.61411117	-2.57445328	0.040005195	0.197832491	-4.416557026	DOWN
Tecpr1	Q80VP0	-0.442514653	16.00062446	-2.574432296	0.040006359	0.197832491	-4.416587131	DOWN
Sept9	Q80UG5	-0.440534638	18.03218968	-2.571065268	0.040193592	0.198540275	-4.421417934	DOWN
Cttnbp2nl	Q99LJ0	-0.379626247	15.71517306	-2.569971844	0.040254593	0.198540275	-4.422986759	DOWN
Rrbp1	Q99PL5	-0.327541185	19.35558178	-2.563468131	0.040619444	0.199756054	-4.432318664	DOWN
Tmcc2	Q80W04	-0.408527357	17.45448948	-2.562933448	0.040649594	0.199756054	-4.433085894	DOWN
Trim32	Q8CH72	-0.410160308	14.64782656	-2.559989913	0.040815994	0.199756054	-4.43730974	DOWN
Eppk1	Q8R0W0	-0.357335864	17.74084371	-2.5593159	0.040854197	0.199756054	-4.438276943	DOWN
Tmtc3	Q8BRH0	-0.317451123	16.6894508	-2.559184839	0.04086163	0.199756054	-4.438465014	DOWN
Tmem55b	Q3TWL2	-0.323459493	13.83814989	-2.558207829	0.040917084	0.199756054	-4.43986703	DOWN
Slc38a10	Q5I012	-0.317825459	15.27787401	-2.55808826	0.040923876	0.199756054	-4.440038613	DOWN
Daam1	Q8BPM0	-0.316813164	18.37652428	-2.557790516	0.040940794	0.199756054	-4.440465882	DOWN
Tspan9	Q8BJU2	-0.559177584	13.37424573	-2.555496168	0.04107141	0.199756054	-4.443758369	DOWN
Akr7a2	Q8CG76	-0.41826377	16.05689722	-2.55516063	0.041090548	0.199756054	-4.444239888	DOWN
Gimap4	Q99JY3	-0.391603783	17.68279774	-2.555111238	0.041093366	0.199756054	-4.444310768	DOWN
Suds3	Q8BR65	-0.358846165	12.8479054	-2.554164502	0.041147421	0.199756054	-4.445669407	DOWN
Actr1b	Q8R5C5	-0.428653179	14.88409603	-2.55395618	0.041159326	0.199756054	-4.445968366	DOWN
Angpt2	O35608	-0.363977952	16.56156075	-2.553905936	0.041162197	0.199756054	-4.44604047	DOWN
Stat2	Q9WVL2	-0.430401118	14.67517304	-2.553493917	0.041185754	0.199756054	-4.446631756	DOWN
Pdia6	Q922R8	-0.326217896	18.08449231	-2.552891565	0.041220218	0.199756054	-4.447496191	DOWN
Reps1	O54916	-0.395731551	15.26123206	-2.55268533	0.041232025	0.199756054	-4.447792161	DOWN
Cers4	Q9D6J1	-0.337742867	13.81163432	-2.552522954	0.041241324	0.199756054	-4.448025188	DOWN
Cltc	Q68FD5	-0.358415838	20.66924653	-2.550258293	0.041371241	0.200043363	-4.451275269	DOWN
Rbbp7	Q60973	-0.356618297	17.66027821	-2.548391998	0.041478628	0.200253173	-4.453953705	DOWN
Efnb1	P52795	-0.346056588	16.51773773	-2.548276112	0.041485305	0.200253173	-4.454120022	DOWN
Map3k11	Q80XI6	-0.359790335	11.96574139	-2.547286238	0.041542391	0.200347777	-4.455540674	DOWN
Nipsnap1	O55125	-0.357768348	14.52851527	-2.546710865	0.041575611	0.200347777	-4.456366449	DOWN
Pir	Q9D711	-0.582997298	15.71640485	-2.544797805	0.041686263	0.200660135	-4.459112103	DOWN
Nhp2	Q9CRB2	-0.3153024	14.72902345	-2.543246944	0.041776193	0.200660135	-4.461337962	DOWN
Anapc7	Q9WVM3	-0.315682657	12.00461526	-2.542237939	0.041834811	0.200660135	-4.462786146	DOWN
Wtap	Q9ER69	-0.376943808	13.55727574	-2.541952793	0.041851392	0.200660135	-4.463195407	DOWN
Unk	Q8BL48	-0.395247681	12.51047311	-2.541758938	0.041862669	0.200660135	-4.463473642	DOWN
Spock2	Q9ER58	-0.516436024	11.88385032	-2.541066667	0.041902964	0.200660135	-4.464467244	DOWN
Ephb3	P54754	-0.316729338	11.12094762	-2.540710727	0.041923699	0.200660135	-4.46497812	DOWN
Ednrb	P48302	-0.396587394	14.37062773	-2.53814642	0.042073394	0.201176839	-4.468658682	DOWN
Cd2	P08920	-0.382784401	12.84430304	-2.537646344	0.042102652	0.201176839	-4.469376453	DOWN
Utp14a	Q640M1	-0.361332311	15.96368151	-2.534915334	0.042262813	0.201468879	-4.473296396	DOWN
Syap1	Q9D5V6	-0.338612257	14.72654558	-2.53478581	0.042270425	0.201468879	-4.47348231	DOWN
Pcid2	Q8BFV2	-0.415652323	13.23149896	-2.530844396	0.042502741	0.202164172	-4.479139768	DOWN
Prkcz	Q02956	-0.506713161	13.31327561	-2.530496241	0.042523327	0.202164172	-4.479639515	DOWN
Pde9a	O70628	-0.330174017	13.88633049	-2.529084414	0.042606911	0.202263277	-4.481666084	DOWN
Chd8	Q09XV5	-0.332282422	14.07639719	-2.527630998	0.042693138	0.202263277	-4.483752374	DOWN
Dst	Q91ZU6	-0.391364845	16.16787888	-2.527598832	0.042695048	0.202263277	-4.483798546	DOWN
Slc44a1	Q6X893	-0.33966478	15.33009007	-2.526706918	0.042748056	0.202263277	-4.485078845	DOWN
Fam177a1	Q8BR63	-0.376397686	15.64689219	-2.526534323	0.042758321	0.202263277	-4.485326598	DOWN
Coa5	Q99M07	-0.388440147	11.29457093	-2.52349563	0.042939478	0.202835959	-4.489688562	DOWN
Zc3h15	Q3TIV5	-0.367135021	13.91968896	-2.522799389	0.042981099	0.202835959	-4.49068801	DOWN
Tbl3	Q8C4J7	-0.315969235	14.92816555	-2.522563654	0.042995201	0.202835959	-4.491026407	DOWN
Ptprk	P35822	-0.334916723	12.63707717	-2.522106601	0.043022556	0.202835959	-4.491682507	DOWN
Lurap1l	Q8K2P1	-0.478522971	14.14042638	-2.521342404	0.043068334	0.202882999	-4.492779516	DOWN
Nucb1	Q02819	-0.315015325	18.57161303	-2.520677455	0.043108208	0.202902172	-4.493734058	DOWN
Grtp1	Q9D3N8	-0.326966887	13.17356772	-2.517713303	0.043286428	0.203144516	-4.497989182	DOWN
Lck	P06240	-0.351638304	13.16607929	-2.517436934	0.043303084	0.203144516	-4.498385922	DOWN
Lrp2	A2ARV4	-0.316715608	16.05575678	-2.515189576	0.043438775	0.203612522	-4.501612123	DOWN
Cstf2	Q8BIQ5	-0.382400728	16.06184399	-2.51325765	0.043555777	0.203992224	-4.504385536	DOWN
Btf3	Q64152	-0.441302099	15.16134732	-2.512346819	0.043611054	0.204035833	-4.505693106	DOWN
Dpysl2	O08553	-0.43695983	19.25160995	-2.51191811	0.043637097	0.204035833	-4.506308555	DOWN
Stat1	P42225	-0.501750772	18.84019692	-2.510749898	0.043708146	0.204199556	-4.507985627	DOWN
Clec14a	Q8VCP9	-0.373502768	17.23981204	-2.508863959	0.043823101	0.204416389	-4.510693082	DOWN
Tpp1	O89023	-0.416463101	15.07225491	-2.508681506	0.043834239	0.204416389	-4.510955014	DOWN
Mamdc2	Q8CG85	-0.356302298	14.4131626	-2.508036754	0.043873622	0.204416389	-4.511880625	DOWN
Sil1	Q9EPK6	-0.340680059	11.46854079	-2.507454352	0.043909229	0.204416389	-4.51271673	DOWN
Grb14	Q9JLM9	-0.426236655	12.54432892	-2.506540039	0.043965189	0.204416389	-4.514029334	DOWN
Osbpl6	Q8BXR9	-0.415788265	13.940248	-2.506445386	0.043970986	0.204416389	-4.514165219	DOWN
Gtf3c1	Q8K284	-0.342859629	15.63667965	-2.503396317	0.044158168	0.204583435	-4.518542553	DOWN
Lxn	P70202	-0.35580936	15.48000135	-2.502921	0.044187423	0.204583435	-4.519224937	DOWN
Itga6	Q61739	-0.330731665	18.39782532	-2.497960215	0.044493961	0.205583951	-4.526346894	DOWN
Stx12	Q9ER00	-0.366855466	17.90875129	-2.497079244	0.044548631	0.205583951	-4.527611674	DOWN
Gna12	P27600	-0.321660165	14.74162765	-2.494761365	0.044692805	0.205913925	-4.530939381	DOWN
Dcun1d3	Q8K0V2	-0.314176995	13.60996247	-2.492906978	0.044808502	0.206279268	-4.533601678	DOWN
Afap1	Q80YS6	-0.363402106	13.54347808	-2.491880602	0.044872672	0.206407008	-4.535075225	DOWN
Tubgcp2	Q921G8	-0.331242789	10.5650945	-2.490778013	0.044941715	0.206556934	-4.536658193	DOWN
Dlc1	Q9R0Z9	-0.335013104	13.08685077	-2.489467933	0.045023895	0.206599526	-4.538539053	DOWN
Dlc1	Q9R0Z9	-0.335013104	13.08685077	-2.489467933	0.045023895	0.206599526	-4.538539053	DOWN
Actr5	Q80US4	-0.473116642	14.19874602	-2.487560346	0.045143838	0.206982304	-4.541277752	DOWN
Pcdhb6	Q91XZ4	-0.340682663	13.10563767	-2.485680611	0.045262356	0.207080761	-4.543976469	DOWN
Irf2bpl	Q8K3X4	-0.486511844	12.63970582	-2.48540304	0.045279884	0.207080761	-4.544374975	DOWN
Reck	Q9Z0J1	-0.323904665	17.94783463	-2.484708705	0.045323762	0.207080761	-4.545371825	DOWN
Fahd1	Q8R0F8	-0.363081424	13.37778614	-2.483788037	0.045382012	0.207080761	-4.54669362	DOWN
Arap3	Q8R5G7	-0.39052933	16.22127375	-2.483747778	0.045384561	0.207080761	-4.546751421	DOWN
Cdkal1	Q91WE6	-0.384229449	12.00885074	-2.481068117	0.045554555	0.207547689	-4.550598588	DOWN
Suclg2	Q9Z2I8	-0.336486406	17.75934221	-2.480969386	0.045560832	0.207547689	-4.550740337	DOWN
	P0DP28	-0.360622691	18.85516123	-2.480404365	0.045596766	0.207547689	-4.551551532	DOWN
Tmf1	B9EKI3	-0.327427687	14.85553581	-2.477551791	0.045778638	0.208208298	-4.555646948	DOWN
Rab38	Q8QZZ8	-0.306927655	12.69549857	-2.476925465	0.045818672	0.208223265	-4.556546157	DOWN
Npl	Q9DCJ9	-0.373004638	10.15235047	-2.475287628	0.045923533	0.208532583	-4.558897581	DOWN
Cd74	P04441	-0.365396035	17.69283538	-2.473099638	0.04606401	0.209002997	-4.562038845	DOWN
Sumf2	Q8BPG6	-0.399744057	12.94211127	-2.47168844	0.046154851	0.20912345	-4.564064876	DOWN
Bfar	Q8R079	-0.308600076	13.28640656	-2.471540876	0.046164361	0.20912345	-4.56427673	DOWN
Myo10	F8VQB6	-0.356151493	13.04382921	-2.469177591	0.046316943	0.209647057	-4.567669642	DOWN
Prkci	Q62074	-0.375729649	15.41740185	-2.466868799	0.046466515	0.210156218	-4.570984303	DOWN
Rps6ka4	Q9Z2B9	-0.386113012	14.27443463	-2.465143758	0.046578599	0.21049515	-4.573460878	DOWN
Mras	O08989	-0.331045573	12.54610991	-2.463796819	0.046666312	0.210723496	-4.575394618	DOWN
Dtna	Q9D2N4	-0.360857383	17.82785747	-2.459311433	0.046959646	0.211542379	-4.581834026	DOWN
Nmd3	Q99L48	-0.309561814	11.45722552	-2.456315896	0.047156618	0.212260965	-4.586134483	DOWN
Nkiras2	Q9CR56	-0.336264761	11.07290264	-2.454374284	0.04728475	0.212562555	-4.588921875	DOWN
Hnrnpm	Q9D0E1	-0.543615901	19.51557206	-2.454164163	0.047298638	0.212562555	-4.589223523	DOWN
Amotl2	Q8K371	-0.431342601	12.74949998	-2.452945092	0.047379298	0.212681645	-4.590973615	DOWN
Prex2	Q3LAC4	-0.362415789	16.8829146	-2.452629575	0.047400197	0.212681645	-4.591426568	DOWN
Scfd1	Q8BRF7	-0.354563804	17.01674671	-2.450318639	0.047553565	0.213200989	-4.5947441	DOWN
Ca4	Q64444	-0.333150659	17.74551949	-2.448795244	0.047654949	0.213486637	-4.596931032	DOWN
Abcf2	Q99LE6	-0.368757848	15.92936398	-2.447619383	0.047733359	0.213668991	-4.598619043	DOWN
Hadh	Q61425	-0.353159369	17.8620157	-2.444074203	0.047970576	0.214520911	-4.603708268	DOWN
Sorbs1	Q62417	-0.439957863	17.88040611	-2.442185013	0.048097488	0.214612881	-4.606420216	DOWN
Myo1d	Q5SYD0	-0.313778964	19.09952783	-2.442012426	0.0481091	0.214612881	-4.606667965	DOWN
Gap43	P06837	-0.417797321	14.94198356	-2.441648775	0.048133576	0.214612881	-4.607189984	DOWN
Sulf1	Q8K007	-0.308593438	16.97634387	-2.439265612	0.048294297	0.215160205	-4.610610972	DOWN
Ptk7	Q8BKG3	-0.338328377	17.62267507	-2.438218984	0.048365059	0.215306196	-4.612113369	DOWN
Magi1	Q6RHR9	-0.416106978	15.90097704	-2.437497562	0.048413896	0.215337577	-4.613148938	DOWN
Cyp2d26	Q8CIM7	-0.360477395	14.83571481	-2.430949593	0.048859526	0.216656444	-4.622547978	DOWN
Lsm6	P62313	-0.397032634	14.37834537	-2.429750504	0.048941594	0.216842682	-4.624269111	DOWN
Rmi2	Q3UPE3	-0.330961645	14.83567993	-2.429218449	0.048978054	0.216842682	-4.625032798	DOWN
Dock4	P59764	-0.376549065	16.02984589	-2.428169653	0.049050008	0.216991724	-4.626538181	DOWN
Hsp90b1	P08113	-0.316201588	19.85214728	-2.42652936	0.049162764	0.217085736	-4.628892537	DOWN
Prkab1	Q9R078	-0.495532766	12.66232115	-2.426189208	0.049186181	0.217085736	-4.629380762	DOWN
Itm2c	Q91VK4	-0.300703864	13.12703572	-2.42399132	0.049337765	0.217509619	-4.632535379	DOWN
Plxnb2	B2RXS4	-0.307180479	18.63169313	-2.423684189	0.049358985	0.217509619	-4.632976198	DOWN
Acin1	Q9JIX8	-0.370450056	18.11521194	-2.42296492	0.04940872	0.217559608	-4.634008543	DOWN
Ppp1ca	P62137	-0.348743251	17.91940558	-2.422176428	0.049463301	0.217630842	-4.635140234	DOWN
Pitpnm2	Q6ZPQ6	-0.343986229	16.24898721	-2.420533832	0.049577205	0.217793816	-4.637497754	DOWN
Vma21	Q78T54	-0.407439806	11.38991726	-2.414856133	0.049973029	0.219047174	-4.645646294	DOWN
