# Supplementary material for: An integrated multi-omics analysis of identifies distinct molecular characteristics in pulmonary infections of Pseudomonas aeruginosa
Source: PLoS Pathog. 2023 Aug 29;19(8):e1011570. doi: 10.1371/journal.ppat.1011570 (PMC10464988; doi:10.1371/journal.ppat.1011570)
Supplement: S8 Table — (CSV) [file ppat.1011570.s013.csv]

Gene.name	Protein accession	Position	logFC	AveExpr	t	P.Value	adj.P.Val	B	change
Abca7	Q91V24	1799	0.511077057	6.398079255	2.987702141	0.019609304	0.055519684	-4.045875589	UP
Abcc1	O35379	637	0.885841977	6.423992893	4.358576565	0.0030971	0.015464296	-2.079308514	UP
Abcc1	O35379	285	1.198089951	4.427225933	2.537245239	0.037897038	0.090105243	-4.727504963	UP
Abcc3	B2RX12	288	0.936892474	7.523037965	3.662948731	0.007638012	0.028762361	-3.048763506	UP
Abcc3	B2RX12	941	0.441843752	7.037778053	2.556243088	0.036845539	0.088180062	-4.698735533	UP
Abcc4	E9Q236	66	0.842525643	5.454856932	2.649648134	0.032097133	0.079421976	-4.557189509	UP
Abcd1	P48410	610	0.956577231	7.476247982	3.913301403	0.005473639	0.022826027	-2.692209438	UP
Abcd3	P55096	38	0.583046536	5.054913475	3.111502001	0.016422559	0.048510499	-3.859965783	UP
Abce1	P61222	181	0.603308056	5.825920935	2.739325057	0.028133712	0.072156844	-4.42126588	UP
Abi1	Q8CBW3	123	1.261258018	5.834202686	6.591243006	0.000270385	0.003070413	0.567918279	UP
Abtb1	Q99LJ2	410	1.482503623	4.762058436	4.122828337	0.004171479	0.01890725	-2.4003044	UP
Ackr3	P56485	337	2.525266903	9.645224286	14.57235904	1.31E-06	0.000141515	6.210798671	UP
Ackr3	P56485	342	2.081187778	9.337700147	12.27982453	4.30E-06	0.000261402	4.993635147	UP
Ackr3	P56485	333	2.572578617	6.811323674	12.21097629	4.47E-06	0.000266634	4.953311864	UP
Ackr3	P56485	328	2.171233393	8.628775529	8.946715461	3.71E-05	0.000882131	2.715206949	UP
Acly	Q91V92	536	0.841782939	5.155462347	4.808040048	0.001795882	0.010537472	-1.48976576	UP
Acly	Q91V92	151	0.501626316	5.493444602	2.485800352	0.040902293	0.0952211	-4.805352707	UP
Acp1	Q9D358	35	1.378567069	4.705606228	4.801407338	0.001809996	0.010600606	-1.498250054	UP
Acsl1	P41216	420	1.147517752	6.226564221	5.068334415	0.001327395	0.008644956	-1.161883322	UP
Acsl1	P41216	208	0.589801521	6.249535484	3.730182022	0.006977888	0.027074786	-2.952210357	UP
Acsl1	P41216	533	1.091717785	3.688619273	2.788912852	0.026164423	0.068552379	-4.346150939	UP
Acsl4	Q9QUJ7	401	0.769149564	10.16015604	4.211607535	0.003725293	0.017457931	-2.278484153	UP
Acsl4	Q9QUJ7	702	0.622418001	7.319231025	3.482102456	0.00977212	0.034015873	-3.311215266	UP
Acsl4	Q9QUJ7	500	0.644863682	6.009090714	2.762191627	0.027207053	0.070528918	-4.386621581	UP
Acsl4	Q9QUJ7	661	0.472802269	6.718116652	2.724062735	0.028770479	0.073353503	-4.444394047	UP
Actn1	Q7TPR4	331	1.857580917	6.524967911	5.235421253	0.00109874	0.007650746	-0.956586599	UP
Actr2	P61161	322	0.834756745	5.094415952	3.831329526	0.006098337	0.024606141	-2.808048027	UP
Actr2	P61161	118	0.56278097	9.010630021	3.196941534	0.014546662	0.044724854	-3.732323804	UP
Actr2	P61161	46	0.467224038	7.680127204	2.667319677	0.031272543	0.077910209	-4.530401622	UP
Actr2	P61161	219	0.473657105	5.422788669	2.580676592	0.03553726	0.085938358	-4.661721815	UP
Actr3	Q99JY9	264	1.843527408	4.591915965	9.124699355	3.25E-05	0.000798131	2.856430096	UP
Actr3	Q99JY9	251	1.6208987	7.239844412	7.770858013	9.41E-05	0.001559915	1.712729926	UP
Actr3	Q99JY9	244	1.627424689	4.88428883	7.439253027	0.000124907	0.001865152	1.406140655	UP
Actr3	Q99JY9	361	1.0816479	7.721388564	6.919277189	0.000198837	0.002507149	0.901828331	UP
Actr3	Q99JY9	254	1.585211856	4.221131875	6.738324935	0.000235246	0.002809326	0.719198113	UP
Actr3	Q99JY9	240	1.162748364	7.033565643	6.176431992	0.000405581	0.003913153	0.127051109	UP
Actr3	Q99JY9	225	0.680809532	7.802058402	3.13237243	0.01594176	0.047609375	-3.828732445	UP
Adam15	O88839	730	1.215931212	6.239852264	5.382074444	0.000933661	0.006868091	-0.779685677	UP
Adam19	O35674	736	3.173512749	5.951274464	14.72093554	1.22E-06	0.000141515	6.282102555	UP
Adam8	Q05910	698	2.571016647	6.117729232	8.776655714	4.22E-05	0.000938991	2.577824936	UP
Adcy6	Q01341	931	1.061130682	2.751369248	4.222175364	0.003675754	0.017331426	-2.264058374	UP
Adgre1	Q61549	743	3.91765897	5.033959363	12.98518693	2.92E-06	0.000208848	5.393236023	UP
Adgre5	Q9Z0M6	715	2.582708536	5.528719237	12.84306177	3.15E-06	0.00021536	5.314647188	UP
Adgre5	Q9Z0M6	714	1.651843561	9.036798713	8.25501979	6.33E-05	0.001222623	2.140805242	UP
Adgrf5	G5E8Q8	1210	0.577536083	7.933788297	3.474874716	0.009869787	0.034265601	-3.321783798	UP
Adrm1	Q9JKV1	379	0.533277009	5.853157879	2.952882761	0.020618912	0.05762114	-4.09833799	UP
Ago2	Q8CJG0	727	1.522028452	5.810043259	5.763338638	0.000619603	0.005203785	-0.333859663	UP
Ago2	Q8CJG0	249	0.570801884	4.545760213	3.000508244	0.019251222	0.054751076	-4.026598243	UP
Agpat1	O35083	64	2.971825628	8.207505888	13.79848017	1.91E-06	0.000168992	5.82540694	UP
Agpat5	Q9D1E8	201	0.884590078	5.617651545	2.570769848	0.036061835	0.086786375	-4.67673084	UP
Aimp1	P31230	9	0.607481559	5.053300711	3.079769258	0.017183303	0.050210195	-3.907517894	UP
Akap12	Q9WTQ5	164	1.07205008	7.254836539	4.55455322	0.00243319	0.013071675	-1.818609503	UP
Akap12	Q9WTQ5	313	0.737324478	4.107107028	3.654017658	0.007730661	0.028941754	-3.061632041	UP
Akna	Q80VW7	1051	1.668586773	5.036506326	6.309764851	0.000355267	0.003611818	0.271097379	UP
Akna	Q80VW7	1206	1.090439998	2.649582883	2.490259527	0.040632369	0.094778873	-4.798608902	UP
Akr1b7	P21300	263	1.609765701	4.307504206	3.801033174	0.00634846	0.025260638	-2.851088122	UP
Akr1b8	P45377	263	1.609765701	4.307504206	3.801033174	0.00634846	0.025260638	-2.851088122	UP
Alb	P07724	305	2.364544299	6.651545285	14.02797857	1.71E-06	0.000158548	5.942214652	UP
Alb	P07724	88	2.244075754	6.84209263	12.11620529	4.72E-06	0.000272802	4.897407358	UP
Alb	P07724	413	2.211445113	8.81575061	11.743254	5.85E-06	0.000317186	4.672812541	UP
Alb	P07724	236	1.929438774	9.486611781	11.08415658	8.71E-06	0.000391216	4.257032896	UP
Alb	P07724	205	2.329696281	5.740721531	10.49733743	1.26E-05	0.000490589	3.86497772	UP
Alb	P07724	438	2.173362214	6.176499115	10.42418676	1.32E-05	0.000503128	3.81456823	UP
Alb	P07724	543	1.593870788	9.239092104	9.857517088	1.93E-05	0.000611502	3.411805091	UP
Alb	P07724	460	1.863974621	7.385520475	9.815058721	1.99E-05	0.00062338	3.380722829	UP
Alb	P07724	309	2.190750899	7.995824689	9.610612264	2.30E-05	0.000664283	3.229215367	UP
Alb	P07724	212	1.816863852	9.106700123	9.19334514	3.09E-05	0.00077833	2.910213196	UP
Alb	P07724	490	1.816591679	8.015684024	9.026440326	3.50E-05	0.000839788	2.778785007	UP
Alb	P07724	558	2.25879082	6.530554787	7.746852052	9.60E-05	0.001580646	1.690910698	UP
Alb	P07724	499	1.250029356	7.865343488	7.002186831	0.000184301	0.002388435	0.984248871	UP
Alb	P07724	588	2.307194747	2.568953981	6.81954143	0.000218054	0.002660989	0.801637931	UP
Alb	P07724	524	1.631481764	7.316183986	5.977392232	0.000496172	0.004493512	-0.092226018	UP
Alb	P07724	267	1.505071226	4.191656702	5.088250813	0.001297555	0.008563599	-1.137201195	UP
Alb	P07724	210	0.808650785	7.292773645	4.732198102	0.001964792	0.011220881	-1.587164712	UP
Alb	P07724	286	2.064355922	2.393020195	4.456099156	0.00274477	0.014206281	-1.948876077	UP
Alb	P07724	229	1.27721037	5.395374959	4.337794326	0.003178422	0.0156886	-2.107283106	UP
Alb	P07724	97	1.835143706	6.504402539	2.77646802	0.026644713	0.069484369	-4.364997215	UP
Aldh16a1	Q571I9	603	0.524906922	5.773819722	3.142451178	0.015714945	0.047139864	-3.813661413	UP
Aldh1a1	P24549	353	0.926123019	4.036858492	4.335304518	0.003188321	0.015721092	-2.110638803	UP
Aldh1a1	P24549	419	0.527542582	8.387599513	3.351831483	0.011703632	0.038337024	-3.502573791	UP
Aldh3a2	P47740	266	0.936906454	3.96474375	4.957606749	0.001507777	0.009430571	-1.300155549	UP
Aldh3b1	Q80VQ0	41	0.67729859	6.485027124	3.540049401	0.009025652	0.032149225	-3.226699279	UP
Aldoa	P05064	28	0.605561406	7.647602017	3.186524862	0.014762642	0.045157336	-3.747853549	UP
Alg11	Q3TZM9	231	2.852372397	6.735715068	16.53511873	5.38E-07	0.000116002	7.089833193	UP
Alg5	Q9DB25	50	0.640876243	5.790910839	2.634790018	0.032807888	0.080969389	-4.579711941	UP
Ambra1	A2AH22	175	0.462050735	7.617836029	2.792786852	0.026016766	0.06833545	-4.340284999	UP
Ampd3	O08739	530	1.743676094	3.849144837	7.701773812	9.97E-05	0.001608382	1.649782452	UP
Ampd3	O08739	27	0.663049855	6.528676406	3.853911018	0.005918864	0.024159963	-2.776047084	UP
Ampd3	O08739	23	0.653345171	6.62510832	2.679474956	0.030718146	0.077014665	-4.511975819	UP
Ampd3	O08739	431	0.686554214	4.163331259	2.614898598	0.033785039	0.082830673	-4.60986176	UP
Ank1	Q02357	1101	1.371869012	5.300648578	5.797956861	0.000597507	0.005090354	-0.294365609	UP
Ank1	Q02357	797	0.791744388	4.969118157	4.074780877	0.004437039	0.019678208	-2.466700689	UP
Ank1	Q02357	456	0.706581368	6.59653049	4.017047759	0.004780778	0.020727636	-2.546910715	UP
Ank1	Q02357	1243	0.696385255	6.053014269	3.114663076	0.016348758	0.048397889	-3.85523297	UP
Ank1	Q02357	1098	0.506644529	5.680878664	2.558838917	0.036704218	0.087930621	-4.694803809	UP
Ankib1	Q6ZPS6	128	1.261693392	3.804636692	4.08085462	0.004402474	0.019573916	-2.45828946	UP
Ankib1	Q6ZPS6	580	0.993850375	2.122028656	2.939180718	0.021031109	0.058360249	-4.119001056	UP
Ankrd13a	Q80UP5	239	2.999215551	8.105001183	15.09326868	1.02E-06	0.000136492	6.457175812	UP
Ankrd13a	Q80UP5	257	2.069377013	8.709950562	12.45652224	3.90E-06	0.00025058	5.096025195	UP
Ankrd13a	Q80UP5	219	1.979449407	9.248558663	12.13946525	4.66E-06	0.000272162	4.911171219	UP
Ankrd13a	Q80UP5	247	1.643783227	10.26123278	8.405280066	5.62E-05	0.001131441	2.269177113	UP
Ankrd13a	Q80UP5	217	1.762917785	9.738760842	5.720772908	0.000648027	0.005347776	-0.38264268	UP
Ankrd13a	Q80UP5	400	1.598113894	5.07814455	5.279148726	0.00104636	0.007404166	-0.903520346	UP
Ankrd13a	Q80UP5	290	1.518216819	3.433202999	4.851512656	0.001706328	0.010228736	-1.434316948	UP
Ankrd44	B2RXR6	920	0.663687246	5.131079687	3.621955495	0.008073401	0.029868117	-3.107910699	UP
Ano1	Q8BHY3	208	0.607648328	5.140524833	2.709646099	0.029385759	0.074481627	-4.466243445	UP
Ano10	Q8BH79	61	1.005725798	4.459712812	3.904264936	0.005538968	0.023035304	-2.704934934	UP
Ano10	Q8BH79	648	1.229069575	3.844076595	3.485118547	0.009731671	0.033899966	-3.30680682	UP
Ano6	Q6P9J9	154	1.640390354	6.961510175	7.528447848	0.000115633	0.001773436	1.489720034	UP
Ano6	Q6P9J9	877	0.99458726	6.000488953	3.468112376	0.009962116	0.03446216	-3.331677118	UP
Ano6	Q6P9J9	885	0.692966877	7.284805642	3.216238414	0.014155398	0.043953154	-3.703579737	UP
Anpep	P97449	3	0.72150812	7.147972553	3.856958355	0.005895086	0.024093624	-2.771733814	UP
Antxr2	Q6DFX2	448	0.489295195	9.136850972	2.672233288	0.031047195	0.07753213	-4.522953195	UP
Anxa1	P10107	29	2.875088926	7.867675717	14.63026673	1.27E-06	0.000141515	6.238688963	UP
Anxa1	P10107	166	2.752045707	8.229254988	14.27685923	1.51E-06	0.000149973	6.066460109	UP
Anxa1	P10107	242	2.289275988	5.37119332	11.55578901	6.54E-06	0.000338851	4.557069012	UP
Anxa1	P10107	287	3.31330471	5.901536641	10.4342436	1.32E-05	0.000503128	3.821519439	UP
Anxa1	P10107	9	2.908526647	6.690267111	10.37376739	1.37E-05	0.00050488	3.779617973	UP
Anxa1	P10107	26	2.4071481	6.549941367	10.09417693	1.65E-05	0.000552162	3.582706367	UP
Anxa1	P10107	250	2.259254362	6.174110808	10.05628358	1.69E-05	0.000558847	3.555606715	UP
Anxa1	P10107	257	2.447985898	5.925484838	9.185014259	3.11E-05	0.000781002	2.903706123	UP
Anxa1	P10107	53	1.750023903	4.533941896	7.255909293	0.000146717	0.002060928	1.231694896	UP
Anxa1	P10107	332	2.48509469	3.391512125	6.66305149	0.000252545	0.002952695	0.642097961	UP
Anxa1	P10107	90	2.274907201	4.091728824	4.884565984	0.001641535	0.00992668	-1.392342961	UP
Anxa1	P10107	312	0.633060438	5.950765258	2.756801604	0.027422574	0.070869677	-4.394786931	UP
Anxa3	O35639	169	1.375451373	9.034853475	6.852498588	0.000211483	0.002614446	0.834872322	UP
Anxa3	O35639	13	1.168902685	2.15380621	3.75752868	0.006727279	0.026417068	-2.913102758	UP
Anxa7	Q07076	405	1.987907289	4.410680506	6.440779005	0.000312528	0.003349104	0.410465099	UP
Anxa7	Q07076	199	1.046017767	5.277027445	6.148844403	0.000416958	0.003977854	0.096964296	UP
Anxa7	Q07076	284	0.977970404	7.093804519	4.689932366	0.00206647	0.011601104	-1.641810319	UP
Anxa7	Q07076	174	0.738931259	6.925214035	4.089342487	0.00435466	0.019431004	-2.446543734	UP
Ap1b1	O35643	131	0.854123954	8.169122348	4.839180996	0.00173122	0.0103109	-1.450017714	UP
Ap1b1	O35643	5	0.514062458	6.232489052	2.554456607	0.036943124	0.088391295	-4.701441298	UP
Ap1m1	P35585	326	0.915517059	7.941488429	4.50048752	0.002599177	0.013691888	-1.889969003	UP
Ap1m2	Q9WVP1	400	0.824201105	7.96257926	3.735083258	0.00693224	0.026933288	-2.945194181	UP
Ap2m1	P84091	224	0.806906248	11.6721033	4.44457767	0.002784008	0.014354519	-1.964213214	UP
Ap2m1	P84091	227	1.887085399	4.756290117	3.172480555	0.015059256	0.045722659	-3.768806135	UP
Ap5b1	Q3TAP4	307	1.396072109	3.506458307	5.247193952	0.001084357	0.007565766	-0.94227279	UP
Apeh	Q8R146	681	0.908838774	5.302355741	3.499410706	0.009542434	0.033412613	-3.285930803	UP
Apeh	Q8R146	658	0.598849557	6.999849579	2.613337909	0.033862971	0.082978578	-4.612227172	UP
Apmap	Q9D7N9	28	1.55605126	3.994356393	3.514567171	0.009346067	0.032931776	-3.26381776	UP
Apoa1	Q00623	141	1.708548096	6.389339853	9.992570725	1.76E-05	0.000570726	3.509816199	UP
Apoa1	Q00623	132	1.667179448	4.966793582	9.661610078	2.22E-05	0.000661419	3.267295916	UP
Apoa1	Q00623	46	1.891746671	4.063854333	6.647847519	0.00025621	0.00297354	0.626443394	UP
Apoa1	Q00623	119	1.945171617	5.291803202	5.734273996	0.000638857	0.005290519	-0.367142985	UP
Apoa1	Q00623	129	1.12283748	7.972113199	4.833582289	0.001742654	0.010333859	-1.457153383	UP
Apoa1	Q00623	205	0.99248158	6.715836318	4.225639344	0.003659673	0.017289994	-2.259333306	UP
Apoa1	Q00623	35	1.351999228	3.216459052	3.610759289	0.008196921	0.030195494	-3.124101014	UP
Apoa1	Q00623	256	1.974311517	3.507322286	3.230231786	0.013878689	0.043453803	-3.682756132	UP
Apoh	Q01339	227	3.19056229	5.435599785	9.633144346	2.26E-05	0.000661419	3.24606411	UP
Arap3	Q8R5G7	594	0.653383169	9.028272064	3.977619396	0.005032158	0.021477203	-2.601956299	UP
Arf1	P84078	73	0.678473286	7.571553475	3.182443833	0.014848187	0.045226633	-3.75394029	UP
Arf3	P61205	73	0.678473286	7.571553475	3.182443833	0.014848187	0.045226633	-3.75394029	UP
Arf5	P84084	73	1.129634805	6.047116313	5.276566608	0.001049375	0.007419963	-0.906646346	UP
Arf6	P62331	12	1.008073003	5.740427344	5.538124177	0.000787619	0.006081599	-0.594779425	UP
Arf6	P62331	7	0.834189335	6.159467259	4.18962686	0.003830686	0.017805177	-2.308540532	UP
Arf6	P62331	69	0.700714944	7.725978854	3.747162225	0.006821113	0.026671256	-2.927916166	UP
Arfip1	G5E8V9	124	0.866836671	5.666326846	4.572381339	0.002381038	0.012886418	-1.79517283	UP
Arfrp1	Q8BXL7	157	1.629114432	2.701450197	4.121680694	0.004177616	0.018920657	-2.401886511	UP
Arhgap1	Q5FWK3	80	1.141397508	4.598385417	3.617401746	0.008123395	0.030006245	-3.114493822	UP
Arhgap1	Q5FWK3	212	0.623416245	7.775386405	3.503019512	0.009495279	0.03331341	-3.280663228	UP
Arhgdib	Q61599	116	2.896082835	3.55169092	14.47889118	1.37E-06	0.000143319	6.165510442	UP
Arhgdib	Q61599	24	1.309961465	3.352784513	5.342005856	0.000975849	0.007081327	-0.827715639	UP
Arid5a	Q3U108	80	1.983393927	4.773464159	10.84444558	1.01E-05	0.000420607	4.099477618	UP
Arih1	Q9Z1K5	272	1.165062106	4.157549188	6.890128233	0.00020425	0.002548286	0.872664998	UP
Arih1	Q9Z1K5	255	0.89358441	4.680087622	2.535647985	0.03798684	0.090296119	-4.729923309	UP
Arl4a	P61213	188	1.345070504	6.663692087	7.416232531	0.000127435	0.001885081	1.384433905	UP
Arl4c	P61208	181	0.486716715	6.873892087	2.446746601	0.043346332	0.099228061	-4.864376794	UP
Arl6ip1	Q9JKW0	188	1.826383854	8.55566717	10.7605101	1.07E-05	0.0004339	4.04347233	UP
Arl6ip1	Q9JKW0	96	2.10061533	7.983292008	10.3566626	1.38E-05	0.000508602	3.767722757	UP
Arl6ip1	Q9JKW0	114	1.010065395	6.637698383	5.878743095	0.000549279	0.004825723	-0.202827057	UP
Arl6ip5	Q8R5J9	158	0.571891125	7.216443377	3.481311607	0.009782756	0.034040399	-3.312371373	UP
Arl6ip5	Q8R5J9	31	0.714496796	6.038112707	3.077247274	0.017245346	0.050304345	-3.911300289	UP
Arpc2	Q9CVB6	269	1.023316241	5.63689247	4.491360415	0.002628407	0.013807508	-1.902057859	UP
Arpc2	Q9CVB6	295	0.643011054	7.213559882	3.242234163	0.013645942	0.04300127	-3.664909329	UP
Arpc4	P59999	44	1.084697385	8.039498709	6.875940662	0.000206944	0.00257512	0.858435124	UP
Arpc4	P59999	89	1.711583012	2.11335123	4.984265414	0.001461996	0.00921561	-1.266702439	UP
Arpc4	P59999	84	0.855946536	3.955744762	3.316041511	0.012303234	0.03981545	-3.555457436	UP
Arpc5	Q9CPW4	93	0.957091487	4.898509929	3.706449052	0.007203579	0.027698434	-2.986227783	UP
Arpc5	Q9CPW4	67	1.203714421	4.170204413	2.896050939	0.02238617	0.061189294	-4.184103141	UP
Asb7	Q91ZU0	149	1.06038247	1.898124828	3.792184661	0.006423595	0.025463432	-2.863681447	UP
Ascc3	E9PZJ8	236	1.672230461	3.195460493	4.65668989	0.002150515	0.011938632	-1.684974086	UP
Ascc3	E9PZJ8	2096	0.760088281	5.056949084	3.543621956	0.008981684	0.03202061	-3.221501385	UP
Ash2l	Q91X20	523	1.697576554	6.499092979	8.674155805	4.56E-05	0.000988235	2.493838411	UP
Asxl1	P59598	351	0.549454406	7.279362928	2.826256342	0.024776809	0.06595556	-4.289623682	UP
Atad1	Q9D5T0	263	0.687392617	5.536778837	2.589158455	0.035094399	0.085127934	-4.648870064	UP
Atic	Q9CWJ9	406	0.826453388	7.528619176	4.152116411	0.004018145	0.018450386	-2.35999192	UP
Atp11a	P98197	718	1.47685398	8.246878044	8.43628575	5.48E-05	0.001111298	2.295411286	UP
Atp11b	Q6DFW5	777	2.185213486	6.36655206	7.608073513	0.000108003	0.001695498	1.563634527	UP
Atp11b	Q6DFW5	637	1.638853753	4.154795093	7.488761481	0.00011966	0.001818298	1.452634907	UP
Atp11b	Q6DFW5	1103	1.640978111	2.942855428	7.412572184	0.000127842	0.001885221	1.380977291	UP
Atp11b	Q6DFW5	611	1.398907503	4.449556616	5.046462575	0.001361043	0.008737886	-1.18905495	UP
Atp11c	Q9QZW0	15	1.070052914	5.148983568	4.196052008	0.003799545	0.017721243	-2.299747622	UP
Atp11c	Q9QZW0	555	0.615229263	3.986431806	3.587100227	0.008464692	0.03088916	-3.158363245	UP
Atp13a3	Q5XF89	1208	0.675549172	3.566613096	2.53160795	0.038214963	0.090701948	-4.736039849	UP
Atp13a3	Q5XF89	1179	0.510449124	5.36323	2.508132873	0.039568685	0.09305086	-4.771570264	UP
Atp1b1	P14094	13	0.857089028	4.698259187	4.109631173	0.004242649	0.01905675	-2.418508925	UP
Atp1b1	P14094	7	0.659062384	6.681877195	3.455510434	0.01013666	0.034799351	-3.350127389	UP
Atp2a2	O55143	996	2.138082977	5.934983847	11.95237184	5.18E-06	0.000287416	4.799658178	UP
Atp2a2	O55143	611	1.929957147	5.850991125	9.534338311	2.42E-05	0.000679203	3.171898454	UP
Atp2a2	O55143	169	1.066392747	6.554741623	6.336023221	0.000346203	0.00357701	0.299201302	UP
Atp2a2	O55143	757	2.371818809	5.342548014	5.642241211	0.000704358	0.005645584	-0.47329189	UP
Atp2a2	O55143	650	1.392737569	3.891453323	3.994373285	0.004923626	0.021163109	-2.578540033	UP
Atp2a2	O55143	460	0.529266135	5.841976979	2.620237088	0.033519867	0.082362108	-4.601770446	UP
Atp2a3	Q64518	460	0.542616611	3.822130438	2.467135386	0.042052245	0.09715872	-4.833571137	UP
Atp2b1	G5E829	256	0.580505646	7.990515418	3.233174998	0.013821226	0.043380368	-3.67837855	UP
Atp2b4	Q6Q477	736	0.885763839	6.325425071	2.66056921	0.031584907	0.078543953	-4.540634529	UP
Atp5mc2	P56383	36	2.980644832	5.138178128	10.22525086	1.51E-05	0.000526585	3.675680801	UP
Atp6v1a	P50516	393	0.523407847	4.639956438	2.525918032	0.038538642	0.091241799	-4.744653428	UP
Atp6v1h	Q8BVE3	176	0.71297414	5.321087226	2.824069273	0.024855914	0.066026672	-4.292933118	UP
Atp7a	Q64430	572	0.930303632	3.972367697	3.363274028	0.01151859	0.037923358	-3.485693487	UP
Atp7a	Q64430	581	0.582232861	5.865290064	3.067793119	0.017480047	0.050795527	-3.925483373	UP
Atp8b2	P98199	229	1.287140799	4.440296153	4.904218157	0.001604302	0.009848221	-1.367462648	UP
Atxn3	Q9CVD2	117	1.514492048	9.659857767	9.211353745	3.05E-05	0.000776361	2.924260475	UP
Atxn3	Q9CVD2	190	1.535259548	7.866279956	9.090248664	3.34E-05	0.000809336	2.829295874	UP
Atxn3	Q9CVD2	206	1.214322668	8.547754649	6.632566471	0.000259953	0.00299863	0.610681671	UP
Axl	Q00993	843	0.619740288	7.535836025	3.229020724	0.013902407	0.043462604	-3.684557628	UP
Bag2	Q91YN9	208	1.932506358	4.815908439	8.374050279	5.76E-05	0.001152286	2.242665733	UP
Bag2	Q91YN9	5	1.826863669	5.210525456	5.930227022	0.000520813	0.004636948	-0.144944902	UP
Bag5	Q8CI32	393	0.981204934	4.398421657	5.26308914	0.001065268	0.007465539	-0.922978053	UP
Bak1	O08734	118	0.679678607	8.356340706	2.991804287	0.019493841	0.055291834	-4.03969946	UP
Banf1	O54962	32	0.720149738	4.545565503	3.57272339	0.008632004	0.03126968	-3.179216126	UP
Bax	Q07813	128	0.598054929	5.565908166	3.114227114	0.016358915	0.048397889	-3.855885654	UP
Baz1b	Q9Z277	150	1.080084487	3.951888013	5.719129822	0.000649153	0.005352409	-0.384530686	UP
Baz1b	Q9Z277	142	1.387212556	4.133607256	5.413776287	0.000901714	0.006679729	-0.741845357	UP
Baz1b	Q9Z277	1089	0.825802209	7.341693828	3.899979774	0.005570243	0.023134931	-2.710973331	UP
Baz1b	Q9Z277	1331	0.766561764	3.612211646	3.132456527	0.015939853	0.047609375	-3.82860666	UP
Bcap31	Q61335	181	1.277707105	6.682128608	4.79289852	0.001828281	0.010687894	-1.509143636	UP
Bcap31	Q61335	158	1.144987032	3.195425178	3.846272206	0.005978926	0.024310537	-2.786864684	UP
Bcap31	Q61335	167	0.838465944	3.104528079	2.694787074	0.03003427	0.075760827	-4.488765467	UP
Bcl2a1	Q07440	46	3.872937617	4.832925883	10.72896038	1.09E-05	0.000435218	4.02230686	UP
Bdkrb2	P32299	261	0.850693374	4.780557634	4.344988953	0.003150007	0.015620137	-2.097591443	UP
Bid	P70444	135	2.484289634	4.957037024	7.058002986	0.000175187	0.002303912	1.039297918	UP
Birc2	Q62210	226	1.698191395	4.918352752	7.257560299	0.000146502	0.002060928	1.233281886	UP
Birc3	O08863	234	2.962492009	6.19352966	12.15283562	4.62E-06	0.000272151	4.919070304	UP
Birc3	O08863	592	1.858433949	4.083623022	9.200464986	3.08E-05	0.000776361	2.91576998	UP
Birc3	O08863	168	1.876061075	3.786787025	8.322918455	6.00E-05	0.001182694	2.199068299	UP
Bltp1	A2AAE1	2158	0.506310506	5.128207701	2.516567979	0.039076674	0.092308177	-4.758805562	UP
Blvra	Q9CY64	146	0.983096131	7.648083284	2.853735938	0.023805075	0.063925155	-4.248055854	UP
Bnip2	O54940	267	0.794483641	6.132550859	3.99552612	0.004916252	0.021143401	-2.576930187	UP
Bpgm	P15327	29	2.149677101	3.13789389	3.005344681	0.019117789	0.054507148	-4.019320409	UP
Brap	Q99MP8	384	1.19601997	2.05943071	3.071145898	0.017396429	0.050617145	-3.920452824	UP
Brcc3	P46737	65	1.373142701	7.080525358	6.578693059	0.000273646	0.003093237	0.554890397	UP
Brcc3	P46737	51	1.463217164	5.377208641	6.315553081	0.000353246	0.003605864	0.277299855	UP
Brk1	Q91VR8	70	2.011962682	5.638530258	8.836063468	4.03E-05	0.000923223	2.626093072	UP
Brwd3	A2AHJ4	1254	2.066886343	3.870110132	9.533763026	2.42E-05	0.000679203	3.171464488	UP
Bub3	Q9WVA3	216	0.967300471	5.941339016	4.65835564	0.002146215	0.011923203	-1.682807325	UP
Bub3	Q9WVA3	191	0.889629515	4.975852447	3.244949727	0.013593862	0.042934062	-3.660873264	UP
C2cd2	E9Q3C1	445	0.840357273	3.862401221	2.477264939	0.041424105	0.096082036	-4.818258816	UP
C3	P01027	1431	1.461134645	4.013569402	4.105251307	0.004266561	0.019155081	-2.42455608	UP
C5ar1	P30993	334	4.109542347	9.266822596	21.49061698	8.42E-08	4.06E-05	8.826750545	UP
Ca2	P00920	111	1.326931098	2.106754275	4.535025852	0.002491757	0.013333433	-1.844333539	UP
Cacybp	Q9CXW3	147	0.758675503	5.153738915	4.030614798	0.00469747	0.02041311	-2.52801982	UP
Calm1	P0DP26	95	0.64060096	7.698445964	2.909491426	0.021954305	0.06030438	-4.163805953	UP
Calm2	P0DP27	95	0.64060096	7.698445964	2.909491426	0.021954305	0.06030438	-4.163805953	UP
Calm3	P0DP28	95	0.64060096	7.698445964	2.909491426	0.021954305	0.06030438	-4.163805953	UP
Calr	P14211	62	0.614262372	6.016768596	2.972073475	0.02005586	0.056370908	-4.069414866	UP
Camk2b	P28652	147	1.512420944	5.42163946	6.126250468	0.00042654	0.004048502	0.07225074	UP
Camp	P51437	161	3.636695235	9.293941423	13.64723218	2.07E-06	0.000176517	5.74722211	UP
Canx	P35564	516	0.567003743	3.855139858	2.86161843	0.023533773	0.063448175	-4.236137208	UP
Canx	P35564	228	0.729364482	5.145436126	2.760721658	0.027265654	0.070598835	-4.388848381	UP
Cap1	P40124	286	0.936774732	5.725469617	4.735324461	0.001957493	0.011212063	-1.583133047	UP
Capn2	O08529	280	0.892083299	2.7794751	3.60719491	0.008236671	0.030271361	-3.129258495	UP
Carhsp1	Q9CR86	65	1.979543716	5.634836872	10.39822129	1.35E-05	0.000503128	3.796590225	UP
Carhsp1	Q9CR86	121	1.388528755	3.622991361	4.150505335	0.004026417	0.018461552	-2.362206256	UP
Cask	O70589	410	0.897932222	3.416403492	3.5963419	0.00835899	0.030625942	-3.144971739	UP
Casp7	P97864	80	1.663028586	3.060426401	4.494050425	0.002619755	0.013777323	-1.89849367	UP
Casp7	P97864	38	2.394795645	3.802307315	3.977122137	0.005035419	0.021477203	-2.602651891	UP
Cat	P24270	237	1.131597713	5.316282545	4.965357346	0.001494306	0.009368666	-1.290418903	UP
Cat	P24270	13	1.029543053	2.71955193	3.302927931	0.012531084	0.04038004	-3.574866022	UP
Cbl	P22682	201	1.547102298	4.173428608	8.04173069	7.52E-05	0.001363475	1.954993606	UP
Cblb	Q3TTA7	516	2.052500908	8.549263573	9.533595722	2.42E-05	0.000679203	3.171338278	UP
Cblb	Q3TTA7	64	1.284934869	3.963784897	3.570233213	0.008661345	0.031343797	-3.182830509	UP
Cbr2	P08074	188	2.683223899	6.692249649	11.67483604	6.09E-06	0.000326479	4.630795772	UP
Cbr2	P08074	25	0.727818465	6.351712783	2.90905295	0.021968255	0.060325222	-4.164467987	UP
Cbx1	P83917	139	0.857392088	3.963353031	4.456943833	0.002741917	0.014199267	-1.947752427	UP
Cbx1	P83917	41	1.188779023	4.326337625	4.000283501	0.004885949	0.021068018	-2.570288819	UP
Cbx1	P83917	150	0.62528268	9.1595687	3.692060801	0.007344241	0.027990092	-3.006885872	UP
Cbx5	Q61686	154	1.093586423	5.283176818	5.531060887	0.000793652	0.006118216	-0.603075414	UP
Cbx5	Q61686	184	1.069040855	6.422386106	5.454265971	0.000862663	0.006481594	-0.69372099	UP
Cbx5	Q61686	102	0.62501158	3.811998217	3.166189873	0.015194164	0.0459997	-3.778196497	UP
Ccdc142	Q8CAI1	228	1.178173456	4.460622948	4.2153772	0.003707538	0.017437936	-2.273336473	UP
Ccdc17	Q8CE13	75	1.117028123	2.811590297	4.409773962	0.002906323	0.014776276	-2.010660982	UP
Ccdc50	Q810U5	157	0.987804707	9.913973174	5.688415663	0.000670606	0.005448749	-0.419890737	UP
Ccdc50	Q810U5	152	1.23503718	6.816123225	4.128335534	0.004142166	0.018819367	-2.392714923	UP
Ccdc50	Q810U5	119	0.513325476	5.244851985	2.610386161	0.034010873	0.083244991	-4.616700826	UP
Ccdc88c	Q6VGS5	1400	1.129736622	4.613096369	5.288029617	0.001036063	0.007358557	-0.892776077	UP
Ccr2	P51683	343	3.462151234	6.553780846	20.01915261	1.39E-07	5.01E-05	8.370928899	UP
Ccr7	P47774	342	1.284821807	6.627998963	7.465741933	0.000122068	0.001846018	1.431048828	UP
Cct2	P80314	522	0.518763906	6.140598711	2.698452618	0.029872919	0.075493727	-4.483209387	UP
Cct5	P80316	529	0.997209494	4.5451928	3.51880368	0.00929196	0.032777664	-3.257641475	UP
Cct8	P42932	539	1.292360711	6.026709969	3.165767091	0.015203277	0.046002557	-3.778827718	UP
Cd300ld	Q8VCH2	215	2.36967769	3.32371569	11.22236724	8.00E-06	0.000377016	4.346300749	UP
Cd44	P15379	775	0.817654373	5.485740397	4.160591176	0.003974932	0.018287387	-2.348349909	UP
Cd63	P41731	131	0.938431914	5.373197698	5.112839043	0.001261734	0.008401519	-1.10680841	UP
Cd83	O88324	192	1.46924281	7.386641688	4.398656107	0.002946629	0.014877495	-2.025535758	UP
Cd84	Q18PI6	261	1.013860814	7.785271377	4.090164054	0.004350062	0.019431004	-2.445407368	UP
Cd9	P40240	129	1.458830423	7.605680951	7.846335148	8.83E-05	0.001490597	1.78095796	UP
Cd9	P40240	124	0.849129922	4.326655176	3.831962149	0.006093229	0.024606141	-2.807150593	UP
Cdc37	Q61081	261	0.783082675	3.881871367	3.184601255	0.014802898	0.045179192	-3.75072238	UP
Cdc42	P60766	96	1.407748846	6.315106883	8.675478592	4.56E-05	0.000988235	2.494928024	UP
Cdc42bpb	Q7TT50	864	0.717641766	5.254743873	2.729293439	0.028550571	0.072949747	-4.436467186	UP
Cdc42se1	Q8BHL7	7	2.081243241	5.816772056	8.042682483	7.51E-05	0.001363475	1.955832329	UP
Cdca7l	Q922M5	436	0.869698925	4.045199586	3.061773814	0.017631238	0.051156487	-3.934516785	UP
Cdkn1a	P39689	74	2.141206566	6.982540378	9.460878671	2.55E-05	0.000697454	3.116281477	UP
Cds1	P98191	270	0.670599689	8.267025872	3.814232276	0.006238148	0.025000052	-2.832322106	UP
Cds2	Q99L43	252	0.670599689	8.267025872	3.814232276	0.006238148	0.025000052	-2.832322106	UP
Cdyl	Q9WTK2	321	1.922553817	5.954712273	6.984983708	0.000187216	0.002421809	0.967211395	UP
Cdyl2	Q9D5D8	443	1.005701483	1.62648165	5.335852543	0.000982514	0.007117032	-0.835111686	UP
Cebpb	P28033	283	3.416302896	4.058230617	19.22631675	1.86E-07	5.50E-05	8.106121412	UP
Cebpb	P28033	253	2.886894383	4.329511118	9.44936517	2.57E-05	0.000701171	3.107527288	UP
Cebpd	Q00322	232	1.724054274	5.349926209	5.347123318	0.000970345	0.007061253	-0.821568726	UP
Cetn2	Q9R1K9	124	0.528945009	10.57269668	3.244171615	0.013608763	0.042941196	-3.662029681	UP
Cfl1	P18760	114	1.85877219	5.551883713	6.091910261	0.000441579	0.004135776	0.034562943	UP
Cflar	O35732	200	1.007677957	4.145552409	3.151278045	0.015519119	0.046687468	-3.800469	UP
Chchd3	Q9CRB9	63	1.673643289	3.504334607	3.716429367	0.007107723	0.027434826	-2.97191385	UP
Chil3	O35744	152	1.53081365	3.184949316	4.211347875	0.003726519	0.017457931	-2.278838807	UP
Chmp3	Q9CQ10	112	0.504025953	4.611275535	2.514510148	0.039196122	0.092498166	-4.761919873	UP
Chp1	P61022	182	0.930461889	6.374498348	4.058630286	0.004530401	0.019933765	-2.489092078	UP
Chst15	Q91XQ5	42	2.713598654	4.361917822	11.8432702	5.52E-06	0.000302639	4.733774209	UP
Chtop	Q9CY57	30	0.906376857	4.143521251	5.308681462	0.001012551	0.007246046	-0.867834461	UP
Chuk	Q60680	296	0.890483592	4.600075034	2.957600047	0.02047898	0.057308838	-4.091226499	UP
Cisd1	Q91WS0	104	0.799895428	4.481108619	4.364107338	0.003075843	0.015382461	-2.071874227	UP
Cisd2	Q9CQB5	74	0.851355769	5.044241687	2.987084068	0.019626763	0.055552529	-4.046806237	UP
Clasp1	Q80TV8	992	0.536408923	5.633107647	3.434358887	0.010437046	0.035319081	-3.381134389	UP
Clasp2	Q8BRT1	785	0.536408923	5.633107647	3.434358887	0.010437046	0.035319081	-3.381134389	UP
Cldn1	O88551	208	1.799956854	7.573001183	9.2064462	3.07E-05	0.000776361	2.920434988	UP
Cldn1	O88551	201	1.56430463	7.001382668	6.750350766	0.000232607	0.002788348	0.731453807	UP
Cldn7	Q9Z261	208	0.460877877	6.135655977	2.567951251	0.036212539	0.087082753	-4.681000735	UP
Clec12a	Q504P2	17	4.170406775	5.890359326	13.75869035	1.95E-06	0.000169848	5.804932086	UP
Clec14a	Q8VCP9	424	1.143664138	2.068722466	2.806346298	0.025506776	0.067350389	-4.319756713	UP
Clec4a	Q9QZ15	11	3.103721754	4.559437382	10.77334782	1.06E-05	0.0004339	4.052066734	UP
Clic1	Q9Z1Q5	49	1.136314823	7.15457231	4.419130882	0.002872869	0.014684931	-1.998156179	UP
Clic1	Q9Z1Q5	95	0.911919827	4.205019917	3.084680555	0.01706316	0.049920666	-3.900153391	UP
Clic1	Q9Z1Q5	119	0.615149194	4.681858774	3.001607879	0.019220798	0.054697361	-4.024943395	UP
Clic1	Q9Z1Q5	131	0.695934345	4.572949315	2.961953364	0.020350733	0.057006101	-4.08466478	UP
Clic4	Q9QYB1	110	0.672538442	5.303779299	2.577815	0.035687971	0.086213726	-4.666057414	UP
Clint1	Q99KN9	226	2.22452883	4.577277322	11.61328769	6.32E-06	0.000334793	4.592776931	UP
Clint1	Q99KN9	208	2.25964426	7.444203463	11.15444506	8.34E-06	0.000381868	4.302572769	UP
Clint1	Q99KN9	305	1.920794903	1.960397451	8.322595168	6.00E-05	0.001182694	2.198791892	UP
Clint1	Q99KN9	166	1.645159116	4.739196786	6.934856241	0.000196011	0.002491384	0.917375176	UP
Clint1	Q99KN9	191	2.0229971	5.059427347	6.691028022	0.000245955	0.002889893	0.670831766	UP
Clint1	Q99KN9	141	1.378909303	4.515190574	4.390264351	0.002977458	0.015001199	-2.036775183	UP
Clint1	Q99KN9	215	1.519530439	2.492038377	3.18952086	0.014700175	0.045019436	-3.743386003	UP
Clint1	Q99KN9	259	1.157381362	1.786741791	2.945736031	0.020832834	0.057911735	-4.109114228	UP
Clptm1	Q8VBZ3	460	0.64753815	4.441762688	2.503335589	0.039851342	0.093393581	-4.778828761	UP
Cltc	Q68FD5	881	0.910070808	4.958823639	4.665401859	0.002128131	0.011865793	-1.673646309	UP
Clu	Q06890	213	1.044851401	4.832448309	5.449496719	0.000867164	0.006505101	-0.699377583	UP
Clu	Q06890	341	0.592674764	2.012868141	3.260823479	0.013293642	0.042229115	-3.63729411	UP
Cmas	Q99KK2	404	1.157331306	2.201958147	3.345335733	0.011810091	0.038641576	-3.512162412	UP
Cmip	Q9D486	630	1.213482163	3.959994022	4.421732249	0.002863644	0.01465379	-1.994681923	UP
Cmip	Q9D486	353	0.6474289	7.02494296	3.717786221	0.007094798	0.027424733	-2.969968805	UP
Cmip	Q9D486	74	0.530531398	12.67957279	2.985134413	0.019681945	0.055642279	-4.049742027	UP
Cnn2	Q08093	25	0.677732871	5.54308597	2.520851805	0.038829216	0.091792229	-4.752321973	UP
Cnn3	Q9DAW9	256	0.812114486	5.580437445	3.118747211	0.016253927	0.048258773	-3.849119266	UP
Cnnm2	Q3TWN3	413	0.517334291	7.033824324	2.493054878	0.040464093	0.094432815	-4.794380951	UP
Cnr2	P47936	318	1.950103827	6.70159761	11.98503745	5.09E-06	0.000285392	4.819260625	UP
Cnr2	P47936	329	1.544024622	7.066184599	6.457264237	0.00030757	0.003319121	0.427850917	UP
Cntrl	A2AL36	2206	2.027845097	2.577234619	6.196868003	0.000397377	0.003859399	0.149275671	UP
Cntrl	A2AL36	822	2.176093941	4.992751118	5.178763972	0.00117098	0.007976458	-1.025750639	UP
Cntrl	A2AL36	1496	1.501026299	2.51786131	4.289499986	0.003376585	0.01637223	-2.172533436	UP
Copb2	O55029	64	1.394705659	3.6408547	4.58712283	0.002338843	0.012708833	-1.775829063	UP
Cops7b	Q8BV13	221	1.396302228	5.218728068	3.446539835	0.010262907	0.034959603	-3.363271792	UP
Coro1a	O89053	233	2.007848049	5.080372444	7.804977655	9.15E-05	0.001526636	1.743642619	UP
Coro1a	O89053	331	1.592461593	2.880811243	5.488999789	0.000830657	0.006306075	-0.652620744	UP
Coro1a	O89053	132	2.074531624	3.239270593	4.084119005	0.004384017	0.019516081	-2.453770921	UP
Coro1c	Q9WUM4	413	1.228969185	3.044658034	3.687745108	0.007387009	0.028084851	-3.013087271	UP
Cotl1	Q9CQI6	72	1.466952278	4.365559138	3.985802548	0.004978825	0.021332681	-2.590514176	UP
Cox7b	P56393	75	2.59496935	8.22302519	13.14308921	2.69E-06	0.00019999	5.479449738	UP
Cpne2	P59108	92	0.876902003	7.485571982	4.990213087	0.001451993	0.00916021	-1.259253007	UP
Cpne2	P59108	278	1.079370247	3.557864001	3.070896006	0.017402646	0.050617145	-3.920827738	UP
Cpne3	Q8BT60	528	1.080635005	9.958450561	4.851398437	0.001706557	0.010228736	-1.434462271	UP
Cpt1a	P97742	29	2.337312153	8.331543671	11.25918489	7.82E-06	0.000372555	4.369890208	UP
Cpt1a	P97742	393	1.017902772	6.475570161	6.342719975	0.000343932	0.003568017	0.306354924	UP
Cracr2a	Q3UP38	524	0.853921025	5.952874902	4.150737743	0.004025223	0.018461552	-2.361886802	UP
Creb1	Q01147	295	1.181028996	5.700340697	6.911874909	0.000200196	0.002517115	0.894431627	UP
Cry2	Q9R194	455	1.827114716	5.519840263	9.749995048	2.08E-05	0.000637312	3.3328389	UP
Cry2	Q9R194	474	1.358026407	5.917453893	7.536369991	0.000114847	0.001767822	1.497103309	UP
Csf2ra	Q00941	369	2.625048479	7.277330299	14.82130489	1.16E-06	0.000141515	6.329800647	UP
Csf2rb	P26955	486	3.289112512	5.46477214	14.56235361	1.31E-06	0.000141515	6.205966747	UP
Csf2rb	P26955	480	2.866272342	5.468388683	11.51664319	6.69E-06	0.000343102	4.532652504	UP
Csf2rb2	P26954	485	3.289112512	5.46477214	14.56235361	1.31E-06	0.000141515	6.205966747	UP
Csf2rb2	P26954	479	2.866272342	5.468388683	11.51664319	6.69E-06	0.000343102	4.532652504	UP
Csnk1a1	Q8BK63	130	0.615722863	3.98843483	3.564963214	0.008723793	0.031485942	-3.190482107	UP
Csnk1a1	Q8BK63	65	0.6976655	5.106067343	2.912552959	0.021857164	0.060142085	-4.159183735	UP
Ctnnb1	Q02248	435	1.992261925	5.637175054	6.17619613	0.000405677	0.003913153	0.126794293	UP
Ctnnb1	Q02248	335	0.754564582	5.921384812	3.641522663	0.007862326	0.029258466	-3.079652318	UP
Ctnnd1	P30999	574	1.133747249	3.780190264	5.068286169	0.001327468	0.008644956	-1.161943182	UP
Cul3	Q9JLV5	235	0.613269727	5.567850088	2.740704386	0.028076892	0.072069598	-4.41917585	UP
Cul3	Q9JLV5	668	1.637159063	3.027086839	2.673942186	0.030969217	0.077439376	-4.520362726	UP
Cul4a	Q3TCH7	728	0.776565462	6.667186539	2.810816666	0.02534094	0.067005799	-4.312989951	UP
Cxcr2	P35343	341	5.901462449	6.777324618	27.26008697	1.54E-08	2.44E-05	10.25624582	UP
Cxcr4	P70658	317	1.348799795	5.222840017	5.252228928	0.00107827	0.007539938	-0.936157068	UP
Cxcr4	P70658	334	0.83201119	8.255876575	3.69531965	0.007312124	0.027924095	-3.002204652	UP
Cxcr4	P70658	77	0.651877884	5.570544736	2.853186103	0.023824122	0.063943125	-4.248887315	UP
Cyb5a	P56395	10	0.957818127	7.428360951	4.521444157	0.002533405	0.013472659	-1.862258145	UP
Cyb5a	P56395	77	0.722990163	6.459977488	3.607837394	0.00822949	0.030271361	-3.128328739	UP
Cyb5b	Q9CQX2	88	0.479196659	6.054951704	2.543171811	0.037565734	0.089459332	-4.718531099	UP
Cyba	Q61462	149	2.729699012	9.770888036	16.08291821	6.54E-07	0.000118388	6.898783741	UP
Cyba	Q61462	139	3.152886791	6.81951337	15.02261126	1.06E-06	0.000139097	6.424342678	UP
Cybb	Q61093	306	5.000715691	7.330826165	26.20293144	2.05E-08	2.78E-05	10.0302686	UP
Cybb	Q61093	506	3.797472636	9.854830598	23.2991711	4.74E-08	3.74E-05	9.330669231	UP
Cybb	Q61093	313	4.134974086	6.524529588	20.90116851	1.03E-07	4.63E-05	8.649440656	UP
Cybb	Q61093	328	3.801122804	5.841055717	17.44987924	3.68E-07	8.72E-05	7.457388911	UP
Cybb	Q61093	567	3.323045626	4.23233632	17.44481624	3.69E-07	8.72E-05	7.455421023	UP
Cybb	Q61093	294	3.714314435	6.717221793	16.23311102	6.13E-07	0.000116227	6.962954608	UP
Cybb	Q61093	435	4.024741255	4.520038745	16.03175886	6.69E-07	0.000118388	6.876759979	UP
Cybb	Q61093	381	3.089429426	7.625481809	15.77478385	7.50E-07	0.00012255	6.764839675	UP
Cybb	Q61093	299	2.810216688	9.492333234	13.79537114	1.92E-06	0.000168992	5.823809507	UP
Cybb	Q61093	508	2.819052315	5.843020556	10.04987258	1.70E-05	0.000558847	3.551011966	UP
Cybc1	Q3TYS2	116	1.104766958	3.197400423	4.089379802	0.004354451	0.019431004	-2.446492119	UP
Cybc1	Q3TYS2	77	0.834518264	6.50178107	3.511957811	0.009379562	0.033025252	-3.267622899	UP
Cycs	P62897	87	1.452757463	6.030531783	6.570427612	0.000275817	0.003106057	0.546299809	UP
Cyfip1	Q7TMB8	1053	2.046060494	6.256448796	6.406703429	0.000323062	0.003426485	0.374421832	UP
Cyfip1	Q7TMB8	97	0.770938166	6.121671103	4.881445923	0.001647533	0.009956604	-1.396298255	UP
Cyfip1	Q7TMB8	958	0.699124746	5.440596375	2.509215442	0.039505185	0.092926859	-4.769932172	UP
Cyp2a4	P15392	348	3.345557005	3.980735099	11.02974465	9.00E-06	0.000398248	4.221576099	UP
Cyp2a4	P15392	250	2.952180189	5.093085503	8.653735551	4.63E-05	0.000993992	2.47699854	UP
Cyp2a4	P15392	142	2.694898939	8.234183838	6.960325027	0.000191486	0.002453607	0.942731682	UP
Cyp2a4	P15392	420	1.513520821	4.435720635	4.944432052	0.001530986	0.009525419	-1.316726276	UP
Cyp2a4	P15392	409	1.750066731	4.536492193	3.80776613	0.006291928	0.025143619	-2.841512578	UP
Cyp2a5	P20852	348	3.345557005	3.980735099	11.02974465	9.00E-06	0.000398248	4.221576099	UP
Cyp2a5	P20852	250	2.952180189	5.093085503	8.653735551	4.63E-05	0.000993992	2.47699854	UP
Cyp2a5	P20852	142	2.694898939	8.234183838	6.960325027	0.000191486	0.002453607	0.942731682	UP
Cyp2a5	P20852	420	1.513520821	4.435720635	4.944432052	0.001530986	0.009525419	-1.316726276	UP
Cyp2a5	P20852	409	1.750066731	4.536492193	3.80776613	0.006291928	0.025143619	-2.841512578	UP
Cyp2b10	P12791	61	2.174773667	7.604186714	11.74335498	5.85E-06	0.000317186	4.672874365	UP
Cyp2b10	P12791	482	2.220191455	7.298938579	10.18897145	1.55E-05	0.000535095	3.650064626	UP
Cyp2b10	P12791	139	1.350043726	11.2276544	8.290785201	6.15E-05	0.001195564	2.171547892	UP
Cyp2b10	P12791	326	0.72916665	11.41330286	4.110874118	0.00423589	0.019044433	-2.416793322	UP
Cyp2b19	O55071	346	1.548771449	9.669296601	9.670967908	2.20E-05	0.000661419	3.274262556	UP
Cyp2b19	O55071	324	0.898931202	7.534648911	3.474425051	0.009875898	0.034265601	-3.3224415	UP
Cyp2f2	P33267	91	3.625058156	12.10336027	19.71511167	1.55E-07	5.08E-05	8.271056169	UP
Cyp2f2	P33267	242	2.977517018	13.37688312	16.68206092	5.06E-07	0.000111528	7.150546547	UP
Cyp2f2	P33267	163	3.675334958	10.8386931	16.31619546	5.91E-07	0.000116227	6.998144579	UP
Cyp2f2	P33267	60	3.65370298	5.54157831	15.12659009	1.01E-06	0.000136318	6.47259714	UP
Cyp2f2	P33267	271	3.872853749	8.474085686	14.97937155	1.08E-06	0.000139992	6.404160715	UP
Cyp2f2	P33267	85	3.590290586	8.166731974	14.44393632	1.39E-06	0.000143319	6.148487077	UP
Cyp2f2	P33267	139	2.518408492	13.59616471	13.83052415	1.88E-06	0.000168992	5.841847675	UP
Cyp2f2	P33267	421	5.410741598	7.674319033	13.31943084	2.45E-06	0.000195021	5.574391021	UP
Cyp2f2	P33267	316	2.856311954	8.342593274	12.96544532	2.95E-06	0.000208848	5.382376278	UP
Cyp2f2	P33267	27	3.877946087	11.50236844	9.757288686	2.07E-05	0.000636972	3.338222011	UP
Cyp2f2	P33267	57	4.718638843	4.727915114	6.931829783	0.000196556	0.002491639	0.914357144	UP
Cyp2f2	P33267	319	1.880360928	12.65412456	6.024787181	0.000472714	0.004348252	-0.039544952	UP
Cyp2f2	P33267	35	3.702862364	5.86885413	5.061967502	0.001337094	0.008671906	-1.169785859	UP
Cyp39a1	Q9JKJ9	187	1.096464641	6.695276518	5.028020877	0.001390148	0.008853368	-1.212019153	UP
Cyp39a1	Q9JKJ9	387	1.153757852	4.736089855	4.959065297	0.001505232	0.009427087	-1.298322588	UP
Cyp4b1	Q64462	503	0.91194513	6.017871667	4.512026285	0.002562734	0.013567753	-1.874703382	UP
Cyp4b1	Q64462	275	0.843285518	3.520757196	3.449676255	0.010218576	0.03492614	-3.358675062	UP
Cyp4f14	Q9EP75	311	0.723768399	2.642927556	2.86107816	0.023552264	0.063479979	-4.236954042	UP
Cyp4v2	Q9DBW0	376	0.928763598	3.57331261	2.643871322	0.032371557	0.080038358	-4.56594631	UP
Cyth3	O08967	164	1.589731969	5.718162695	6.268428825	0.000370078	0.003698596	0.226680614	UP
Cyth3	O08967	113	1.021459534	4.167092313	3.757123033	0.006730924	0.026417068	-2.913682156	UP
Daglb	Q91WC9	477	0.602967812	6.61018434	3.387409793	0.011138476	0.036980053	-3.450132196	UP
Dars1	Q922B2	26	1.062581604	6.079415181	5.393302371	0.000922205	0.006789086	-0.766267482	UP
Dcakd	Q8BHC4	166	0.603234491	6.296457806	3.267579078	0.013168027	0.041885014	-3.627266307	UP
Dcun1d1	Q9QZ73	149	2.155285543	9.769294669	11.96223859	5.15E-06	0.000287416	4.805585129	UP
Dcun1d1	Q9QZ73	143	1.6075163	10.20411529	9.136353031	3.23E-05	0.000797762	2.865587195	UP
Dcun1d1	Q9QZ73	57	1.547225614	8.833245855	8.099420412	7.18E-05	0.001334116	2.005674044	UP
Ddb1	Q3U1J4	70	0.665462238	4.275155767	3.368760665	0.011430977	0.037713474	-3.477604245	UP
Ddi2	A2ADY9	289	1.039049366	7.930002318	5.691786846	0.000668214	0.005438627	-0.416003343	UP
Ddi2	A2ADY9	283	1.339266432	5.369300975	4.275781793	0.003435312	0.016571593	-2.191129662	UP
Ddi2	A2ADY9	67	0.884998713	7.059132519	2.931194681	0.021275347	0.058865725	-4.131048707	UP
Ddi2	A2ADY9	153	0.6510272	9.933170549	2.545045665	0.037461605	0.089336337	-4.715693553	UP
Ddx39b	Q9Z1N5	36	0.876599227	5.164886861	4.098398085	0.004304272	0.019280244	-2.434023569	UP
Ddx5	Q61656	80	2.099330473	5.600438067	8.165115373	6.80E-05	0.001284143	2.063003523	UP
Ddx5	Q61656	56	1.378176383	5.176843678	7.909313624	8.38E-05	0.00145184	1.837457449	UP
Ddx5	Q61656	236	1.359730177	4.492527057	5.028175024	0.001389902	0.008853368	-1.211826999	UP
Ddx5	Q61656	391	0.795606009	4.103777982	4.446720374	0.002776664	0.014327789	-1.961359425	UP
Ddx5	Q61656	351	0.778054236	5.093492934	4.429670435	0.002835693	0.014541934	-1.984086194	UP
Ddx5	Q61656	197	1.267100756	6.698904814	4.342368909	0.003160323	0.015656311	-2.101119953	UP
Ddx5	Q61656	207	0.69537089	4.737782094	3.679991012	0.007464529	0.028322793	-3.024235341	UP
Ddx5	Q61656	523	0.775924415	5.667135004	3.329073241	0.01208119	0.039244454	-3.536186775	UP
Def8	Q99J78	116	1.265414362	6.858202987	6.266047099	0.000370952	0.003698596	0.224114819	UP
Dennd3	A2RT67	228	1.284820871	3.980994808	3.742868889	0.006860389	0.026780655	-2.934055297	UP
Dgke	Q9R1C6	401	1.69894124	4.782576293	5.953447438	0.000508516	0.004566046	-0.118953631	UP
Dhrs1	Q99L04	6	1.885629733	6.882440585	8.821572815	4.08E-05	0.000927193	2.614347071	UP
Dhrs3	O88876	113	1.193656367	4.336299942	3.522885418	0.009240148	0.032647337	-3.251692784	UP
Dhrs7	Q9CXR1	321	1.733258073	5.230379031	7.110256613	0.00016711	0.002256115	1.090517281	UP
Dhrs7	Q9CXR1	331	1.323173473	3.793020337	3.34102501	0.011881312	0.03882102	-3.518527993	UP
Dhrs7	Q9CXR1	252	0.537074716	5.957730227	2.636763675	0.032712543	0.080776129	-4.576720267	UP
Diaph1	O08808	757	0.820917956	5.815494899	2.784974329	0.026315438	0.068867068	-4.352114971	UP
Dll1	Q61483	600	2.363183232	5.952793354	12.87391578	3.10E-06	0.000214571	5.331788641	UP
Dll1	Q61483	648	1.650235108	6.886676603	8.84763998	4.00E-05	0.000922413	2.635464195	UP
Dmd	P11531	3310	1.073510228	5.021236463	4.466434209	0.002710088	0.014075456	-1.935134824	UP
Dnaja2	Q9QYJ0	39	1.03431106	1.717027787	3.687793124	0.007386532	0.028084851	-3.013018262	UP
Dnaja2	Q9QYJ0	134	0.646101611	6.913928774	2.730130043	0.028515561	0.072899582	-4.43519939	UP
Dnajb2	Q9QYI5	34	1.033061953	6.729052716	5.00047539	0.001434911	0.009070548	-1.246411617	UP
Dnajb2	Q9QYI5	20	1.003747284	6.816916189	4.738303525	0.001950566	0.011195681	-1.579292665	UP
Dnajb2	Q9QYI5	301	0.740963748	6.543814618	3.788963054	0.006451189	0.025540784	-2.86826903	UP
Dnajb2	Q9QYI5	59	0.424510259	8.410070778	2.473598387	0.041650352	0.09642208	-4.823801896	UP
Dnajb4	Q9D832	59	0.76481291	4.701908218	4.062310065	0.004508943	0.01990019	-2.483987163	UP
Dnajb6	O54946	47	2.122762149	2.585641423	6.645396435	0.000256806	0.002976817	0.623917087	UP
Dnajb6	O54946	67	1.007128737	5.885434717	4.354484268	0.003112931	0.015514596	-2.084812113	UP
Dnajc5	P60904	72	1.981136935	7.675399129	11.36628716	7.33E-06	0.000356273	4.438062275	UP
Dnajc7	Q9QYI3	422	1.468161575	3.58571602	6.159186357	0.000412652	0.003960286	0.108254584	UP
Dnmt1	P13864	674	0.950461583	8.220651328	3.585527076	0.008482829	0.030908782	-3.160643818	UP
Dock2	Q8C3J5	151	2.085195671	4.509366888	5.627259563	0.000715712	0.005711205	-0.490681041	UP
Dock4	P59764	1342	0.864730523	4.975306856	4.097063843	0.004311656	0.0193027	-2.43586755	UP
Dpp9	Q8BVG4	461	0.753772654	6.472541661	2.612243217	0.033917744	0.08305993	-4.613886294	UP
Dpy30	Q99LT0	35	1.264642272	3.498209135	4.529452364	0.002508757	0.013385409	-1.851685943	UP
Dsp	E9Q557	471	0.898363172	3.748336566	3.548329358	0.008924102	0.031912138	-3.214654623	UP
Dstn	Q9R0P5	92	1.070597662	6.85839089	4.764211081	0.001891448	0.01095584	-1.545949549	UP
Dtx3l	Q3UIR3	460	2.181349731	5.409763673	8.941130986	3.73E-05	0.000883601	2.710733886	UP
Dtx3l	Q3UIR3	690	1.605020503	5.756420469	7.87240406	8.65E-05	0.001471728	1.804392224	UP
Dusp1	P28563	280	6.011494165	7.225297409	21.4371732	8.57E-08	4.06E-05	8.810953537	UP
Dync1h1	Q9JHU4	611	1.313014885	2.863778531	3.536734674	0.009066655	0.032222646	-3.231523382	UP
Ebp	P70245	221	0.969503516	7.084801903	4.171719225	0.003918959	0.018108954	-2.333078565	UP
Ednra	Q61614	109	1.516467742	7.325373834	6.546729356	0.000282151	0.003151181	0.521623559	UP
Ednrb	P48302	316	0.985415104	6.695074387	4.814275496	0.001782724	0.010479722	-1.481795509	UP
Ednrb	P48302	210	0.612158455	7.341723928	3.508915089	0.009418782	0.033126444	-3.272060982	UP
Eea1	Q8BL66	544	0.713094733	4.960696795	2.639657312	0.032573275	0.080516109	-4.572334047	UP
Eef1a1	P10126	392	0.774727809	6.134441194	3.90032753	0.005567698	0.023134493	-2.710483201	UP
Eef2	P58252	571	1.135938676	6.904500851	4.466284685	0.002710587	0.014075456	-1.935333517	UP
Eef2	P58252	275	0.813774455	5.296078059	3.53282484	0.009115276	0.032322755	-3.237215223	UP
Eef2	P58252	235	0.676084759	4.443781448	3.163702358	0.015247864	0.0460887	-3.781910616	UP
Egfr	Q01279	848	2.941300769	3.667599976	14.4530116	1.38E-06	0.000143319	6.152911379	UP
Egfr	Q01279	1061	0.87617349	6.916060638	3.462140528	0.010044423	0.034595431	-3.340418191	UP
Egfr	Q01279	718	0.887036435	5.869271649	3.246647711	0.013561405	0.042863082	-3.658349942	UP
Egfr	Q01279	869	0.716789307	6.975311881	3.093286638	0.016854773	0.049433022	-3.887252768	UP
Egfr	Q01279	931	0.494102506	5.389626696	2.623833605	0.033342437	0.082011151	-4.596319208	UP
Eif1a	Q60872	88	0.988182085	5.083102876	3.66512099	0.007615659	0.028700984	-3.045635058	UP
Eif1a	Q60872	104	0.634056187	6.99621893	3.125337701	0.01610213	0.047922283	-3.839256404	UP
Eif1a	Q60872	94	0.704821151	5.197827659	3.048092271	0.017980061	0.051918095	-3.955058527	UP
Eif1ax	Q8BMJ3	88	0.988182085	5.083102876	3.66512099	0.007615659	0.028700984	-3.045635058	UP
Eif1ax	Q8BMJ3	104	0.634056187	6.99621893	3.125337701	0.01610213	0.047922283	-3.839256404	UP
Eif1ax	Q8BMJ3	94	0.704821151	5.197827659	3.048092271	0.017980061	0.051918095	-3.955058527	UP
Eif2s1	Q6ZWX6	80	1.06491248	4.044862505	5.810981285	0.000589423	0.005062414	-0.279548538	UP
Eif2s1	Q6ZWX6	61	0.79302561	7.692509299	4.129170797	0.00413774	0.01881729	-2.391564221	UP
Eif2s3x	Q9Z0N1	421	1.80976827	5.923376857	7.582427679	0.000110397	0.001716032	1.539899497	UP
Eif2s3y	Q9Z0N2	421	1.80976827	5.923376857	7.582427679	0.000110397	0.001716032	1.539899497	UP
Eif3c	Q8R1B4	875	0.856904163	5.989622608	4.401274694	0.002937081	0.014855604	-2.02203068	UP
Eif3d	O70194	53	1.317962538	5.817497924	5.091925718	0.00129213	0.008543919	-1.132653202	UP
Eif3h	Q91WK2	188	1.431643714	4.466835273	5.549896543	0.000777677	0.006024457	-0.580967902	UP
Eif3m	Q99JX4	176	1.450089843	3.419566747	4.868839868	0.001672017	0.010072469	-1.412293419	UP
Eif4a1	P60843	54	0.723706976	6.419182682	3.589699644	0.008434816	0.030844168	-3.154595563	UP
Eif4a1	P60843	309	0.846630579	4.703252416	3.228936432	0.01390406	0.043462604	-3.684683021	UP
Eif4a1	P60843	174	0.501956701	7.84548308	2.455943289	0.042757638	0.098285556	-4.850483992	UP
Eif5a	P63242	121	1.02944659	6.769222922	4.924737886	0.001566418	0.009682384	-1.341544184	UP
Eif5a	P63242	67	1.086823579	3.690367474	2.948682449	0.020744357	0.0577674	-4.104671128	UP
Eif5b	Q05D44	1011	1.197934169	3.9371339	3.920732251	0.005420544	0.022671288	-2.681753343	UP
Eif5b	Q05D44	640	0.430580803	4.336778237	2.503587214	0.039836465	0.093381795	-4.778448063	UP
Eif6	O55135	228	0.618637051	6.474675662	3.239039688	0.013707479	0.043133985	-3.669658044	UP
Elmo1	Q8BPU7	539	1.555508083	6.816320726	5.315504565	0.001004914	0.00721724	-0.85960739	UP
Eloc	P83940	32	1.247767156	5.16383278	4.197912812	0.003790578	0.017696831	-2.297202189	UP
Emb	P21995	299	1.169383423	6.06401202	6.268034921	0.000370222	0.003698596	0.226256317	UP
Emb	P21995	150	0.629835605	6.117599021	2.88964886	0.02259501	0.061635756	-4.193774111	UP
Emd	O08579	148	0.584860122	6.146438186	3.388393564	0.011123271	0.036955449	-3.448684011	UP
Emd	O08579	211	0.646702411	7.185212803	2.901904396	0.022197001	0.060777349	-4.175262514	UP
Emd	O08579	116	0.475098569	4.258424575	2.792208989	0.026038736	0.068374216	-4.341159964	UP
Eno1	P17182	420	0.593793428	5.839462994	2.784833748	0.026320845	0.068867068	-4.352327858	UP
Entpd1	P55772	8	0.770425535	5.516818106	3.074910802	0.017303037	0.050420221	-3.914804865	UP
Entpd1	P55772	5	0.412635294	9.141461838	2.478703622	0.041335675	0.095957296	-4.816083655	UP
Ep400	Q8CHI8	1332	1.82502967	3.049913771	4.70357574	0.002033028	0.01147172	-1.624142043	UP
Epb41	P48193	498	1.433730651	5.976680481	7.789543741	9.26E-05	0.001541056	1.729673714	UP
Epb41	P48193	467	1.070376272	7.802656632	3.919551727	0.005428942	0.022675434	-2.683413981	UP
Epb41	P48193	238	0.616261968	7.468182683	3.350890869	0.011718984	0.038362274	-3.503962001	UP
Epb41l3	Q9WV92	405	1.012689792	5.390977669	3.991150763	0.004944302	0.021203921	-2.583041013	UP
Epb42	P49222	445	1.150204871	3.182903264	3.340101438	0.011896631	0.038826447	-3.519892062	UP
Ephx1	Q9D379	43	0.71120276	5.968532911	3.629688091	0.007989265	0.029626208	-3.096737878	UP
Ephx1	Q9D379	286	0.876399081	9.252972006	3.554346562	0.008851075	0.031754026	-3.205906585	UP
Ephx1	Q9D379	61	0.687861624	5.89099939	3.40066679	0.01093543	0.036484781	-3.430625478	UP
Epn1	Q80VP1	128	1.464080425	11.09924236	8.833627953	4.04E-05	0.000923223	2.624120101	UP
Epn1	Q80VP1	107	1.311554465	9.608921951	7.334680209	0.000136862	0.001967723	1.307083463	UP
Epn1	Q80VP1	23	1.222664552	6.776209115	5.075224299	0.001316987	0.008630043	-1.153338288	UP
Epn1	Q80VP1	246	0.692675288	6.297474249	4.267035829	0.003473337	0.016692437	-2.20299979	UP
Epn1	Q80VP1	117	0.625654874	6.812982492	3.398952594	0.01096146	0.03654847	-3.433146748	UP
Epn1	Q80VP1	97	0.57637831	5.296572589	2.684788934	0.030478995	0.076617665	-4.503920672	UP
Epn2	Q8CHU3	135	1.562933042	11.85949023	9.41014741	2.65E-05	0.000706842	3.07763225	UP
Epn2	Q8CHU3	149	0.710281209	10.04944493	4.178563384	0.003884962	0.01798692	-2.323694907	UP
Epn2	Q8CHU3	128	0.770503817	9.466154105	3.971152905	0.005074742	0.021583918	-2.61100463	UP
Epn2	Q8CHU3	188	0.825229382	9.764813354	3.959994723	0.005149148	0.021816007	-2.626631418	UP
Epn2	Q8CHU3	23	0.943590927	3.514667871	2.890919081	0.022553412	0.061557702	-4.191855174	UP
Epn3	Q91W69	135	1.413957891	9.371218982	8.050820797	7.46E-05	0.001361335	1.963000301	UP
Eps15	P42567	795	0.630616012	10.13354389	3.631079315	0.007974229	0.029586247	-3.094728477	UP
Eps15l1	Q60902	836	0.911985564	6.931903886	3.741511005	0.006872862	0.026809297	-2.935997458	UP
Eps15l1	Q60902	681	0.838906564	6.021387506	3.657842441	0.007690836	0.028903886	-3.056119805	UP
Eps15l1	Q60902	846	0.556665867	9.425563513	2.954463401	0.020571913	0.057540672	-4.095954981	UP
Erh	P84089	90	0.556344803	7.638030882	3.497440063	0.009568289	0.033478421	-3.288807868	UP
Esd	Q9R0P3	198	1.266864822	4.149291902	5.795312611	0.000599164	0.005099203	-0.297376593	UP
Esd	Q9R0P3	4	1.106763622	7.986299306	4.635304298	0.002206569	0.012158545	-1.71282809	UP
Ets1	P27577	305	1.191014491	3.872031422	3.35078692	0.011720682	0.038362274	-3.50411542	UP
Ets1	P27577	388	0.993805398	3.727818055	3.182691744	0.014842975	0.045226633	-3.753570499	UP
Ets2	P15037	84	0.965629583	3.372479497	3.828243361	0.00612332	0.024675446	-2.812426794	UP
Eva1a	Q91WM6	113	0.611483283	5.788451186	2.675305032	0.030907175	0.077386861	-4.518296834	UP
Evi2a	P20934	192	3.207572902	2.686523905	17.05166667	4.33E-07	9.78E-05	7.300392829	UP
Evi2b	Q8VD58	280	3.841759993	5.82833311	15.35954168	9.04E-07	0.000136067	6.579303973	UP
Evi2b	Q8VD58	277	3.373218119	4.30045265	14.58997581	1.30E-06	0.000141515	6.219297034	UP
Evpl	Q9D952	1995	0.846929557	4.492792101	3.695102617	0.007314258	0.027924095	-3.002516371	UP
Ezh1	P70351	736	1.824508104	2.926827743	6.513652724	0.000291264	0.003206674	0.48706807	UP
Ezh2	Q61188	735	1.824508104	2.926827743	6.513652724	0.000291264	0.003206674	0.48706807	UP
F13a1	Q8BH61	514	2.447636607	4.14301122	6.705291869	0.000242669	0.002861924	0.685445973	UP
F13a1	Q8BH61	74	1.511424921	4.625590539	6.231266638	0.000383984	0.003788692	0.186564641	UP
F13a1	Q8BH61	624	1.908901808	3.533651878	5.10868295	0.001267711	0.008423572	-1.111939502	UP
F13a1	Q8BH61	55	1.942697027	3.325137879	4.410611021	0.002903313	0.014769595	-2.009541796	UP
F13a1	Q8BH61	124	1.023449048	2.848517276	4.298547437	0.003338455	0.016241778	-2.160283716	UP
Faf1	P54731	145	0.982170484	7.78132785	5.506580062	0.000814962	0.006226806	-0.631882334	UP
Faf1	P54731	220	1.300409988	5.048789801	5.165923825	0.001188073	0.008046649	-1.041489163	UP
Faf2	Q3TDN2	167	1.180887466	6.949159007	6.470126492	0.000303763	0.00330307	0.441392652	UP
Faf2	Q3TDN2	400	0.870843244	7.477770704	4.643699682	0.002184374	0.012077107	-1.701885376	UP
Fam43a	Q8BUP8	8	1.229499886	5.532129746	3.3023146	0.01254185	0.040380926	-3.575774186	UP
Far1	Q922J9	379	1.875054169	6.894516423	9.988292515	1.77E-05	0.000570726	3.50673124	UP
Far1	Q922J9	63	1.550826142	4.267228511	5.992153081	0.00048873	0.004454301	-0.075787264	UP
Farp1	F8VPU2	602	0.445344626	9.908059469	2.481810977	0.041145338	0.095670476	-4.811385301	UP
Fasn	P19096	1236	0.975795108	6.309125254	5.351287225	0.000965892	0.007039652	-0.816569926	UP
Fasn	P19096	1844	1.299243047	3.712491801	5.03382982	0.001380907	0.008829235	-1.204780346	UP
Fasn	P19096	1386	0.628912467	8.205534839	3.694999085	0.007315277	0.027924095	-3.002665073	UP
Fbxl3	Q8C4V4	321	1.071966983	4.796380907	4.446897256	0.002776059	0.014327789	-1.961123874	UP
Fbxo3	Q9DC63	390	0.994071076	6.594129427	5.770194475	0.000615156	0.005180201	-0.32602537	UP
Fbxw11	Q5SRY7	179	1.001391018	7.412438062	6.071407425	0.000450839	0.004207539	0.011988699	UP
Fbxw11	Q5SRY7	386	1.544590023	2.657518934	3.309260735	0.012420493	0.040093944	-3.565491135	UP
Fcer1g	P20491	60	2.886635736	11.29911902	16.36446023	5.79E-07	0.000116227	7.018487007	UP
Fcer1g	P20491	80	2.619452502	8.744186419	15.38041658	8.95E-07	0.000136067	6.588772691	UP
Fcgr4	A0A0B4J1G0	244	3.393753494	4.868730505	12.92566557	3.02E-06	0.000211589	5.360438511	UP
Ffar2	Q8VCK6	286	5.323934825	6.489295195	13.56451401	2.16E-06	0.000179308	5.704050096	UP
Fga	E9PV24	217	1.808641334	4.992734648	8.726806903	4.38E-05	0.000965845	2.537092124	UP
Fga	E9PV24	168	1.524178221	4.895013812	5.108988782	0.00126727	0.008423572	-1.111561839	UP
Fga	E9PV24	90	0.853113832	3.911632601	3.502923112	0.009496535	0.03331341	-3.28080392	UP
Fgr	P14234	14	3.226854718	5.559846081	9.624469273	2.27E-05	0.000661419	3.239581652	UP
Fhl1	P97447	233	1.020505455	5.757928344	3.386823466	0.011147549	0.036984276	-3.450995362	UP
Fhl1	P97447	262	0.507531156	3.62610412	2.96566693	0.020242002	0.056735047	-4.079068174	UP
Fhl1	P97447	157	0.598258999	6.559901278	2.755594783	0.027471072	0.070956336	-4.396615223	UP
Fis1	Q9CQ92	46	0.71705495	7.384178311	4.233405597	0.003623898	0.017172314	-2.248745959	UP
Fkbp4	P30416	76	0.766519356	4.377123825	3.193354983	0.014620644	0.044865031	-3.737669783	UP
Flna	Q8BTM8	1164	0.675403973	4.492165712	2.75147497	0.027637311	0.071269237	-4.402856806	UP
Flot1	O08917	126	1.268370111	3.881951574	5.897927484	0.000538474	0.00474959	-0.181217365	UP
Flot2	Q60634	132	1.998477215	7.895994238	12.45476574	3.90E-06	0.00025058	5.095015063	UP
Flot2	Q60634	280	1.690121125	7.171486802	9.482170411	2.51E-05	0.000693981	3.132443827	UP
Flot2	Q60634	305	1.812152812	4.779418013	6.437294667	0.000313587	0.003350358	0.406786132	UP
Fmo3	P97501	124	1.062886455	7.253218111	4.147300776	0.004042928	0.01852078	-2.366611845	UP
Fmo3	P97501	265	0.885118255	4.270515745	2.581789729	0.035478813	0.08585191	-4.660035258	UP
Fmo5	P97872	97	1.949145952	5.701637142	5.986634278	0.000491498	0.004463969	-0.081930055	UP
Fmo5	P97872	299	1.700150185	5.23859115	5.937530581	0.00051691	0.004606521	-0.136762141	UP
Fmo5	P97872	108	0.719908611	4.920820222	2.50580459	0.03970561	0.093213319	-4.775093164	UP
Fn3krp	Q8K274	182	1.434161394	5.570276614	7.134495924	0.000163506	0.002221153	1.114173749	UP
Fn3krp	Q8K274	123	1.18431092	5.387909169	5.787090578	0.000604347	0.005125596	-0.306744963	UP
Fth1	P09528	72	0.927757976	4.912153523	5.177459414	0.001172704	0.007976689	-1.027348591	UP
Fundc2	Q9D6K8	123	0.718586148	5.860091968	4.348755163	0.003135244	0.015564598	-2.092521096	UP
Fundc2	Q9D6K8	114	0.621455435	7.868728181	3.184093079	0.014813553	0.045179192	-3.751480317	UP
Furin	P23188	747	0.470643178	7.227994006	2.879010428	0.022946584	0.062236701	-4.209848423	UP
Fv4	P11370	649	4.007460228	6.282706714	6.599400991	0.000268289	0.003057595	0.576376773	UP
G6pdx	Q00612	97	1.266135926	4.850746828	6.225641792	0.000386139	0.003790537	0.180477461	UP
G6pdx	Q00612	432	1.121318802	4.754358666	3.486686064	0.009710721	0.033839417	-3.304516078	UP
Gabarap	Q9DCD6	13	0.735220962	7.195474693	3.598829705	0.008330779	0.030546189	-3.14136858	UP
Galk2	Q68FH4	447	2.105856903	6.09759047	5.689090082	0.000670127	0.005448749	-0.419112923	UP
Galk2	Q68FH4	177	1.076691829	4.616068544	3.243809145	0.013615711	0.042948825	-3.662568396	UP
Gapdh	P16858	137	1.727546511	2.22426834	7.585055271	0.000110149	0.001716032	1.542334422	UP
Gapdh	P16858	252	0.748349408	5.21285331	3.971696799	0.005071146	0.021581958	-2.610243356	UP
Gapdh	P16858	225	1.217222223	4.742692062	2.654776887	0.031855516	0.078969138	-4.549414988	UP
Gapdh	P16858	3	0.724061369	4.287601694	2.611045059	0.0339778	0.083185515	-4.615702213	UP
Gapvd1	Q6PAR5	1373	1.652947238	5.973481342	8.607895423	4.80E-05	0.001011281	2.439064053	UP
Gapvd1	Q6PAR5	49	0.818666248	6.351969062	3.664535366	0.007621678	0.028712257	-3.046478406	UP
Gba2	Q69ZF3	88	1.321414195	4.1462013	5.381077961	0.000934685	0.006870296	-0.780877406	UP
Gbe1	Q9D6Y9	143	0.52667342	6.777129892	3.078234398	0.017221034	0.050273967	-3.909819776	UP
Gbp2	Q9Z0E6	57	1.704996832	7.352030544	6.272950251	0.000368424	0.003698596	0.231549503	UP
Gbp2	Q9Z0E6	372	1.856636137	6.246744846	5.726027521	0.000644441	0.005322813	-0.376607269	UP
Gbp2	Q9Z0E6	389	0.69189748	6.820270848	3.339690902	0.011903447	0.038826447	-3.520498431	UP
Gbp2	Q9Z0E6	560	0.653975871	4.364921958	2.99569711	0.019384934	0.055048799	-4.033839411	UP
Gbp7	Q91Z40	524	0.888521069	6.631410287	4.263149364	0.003490381	0.016740413	-2.208278093	UP
Gbp7	Q91Z40	634	1.295018851	4.552888309	2.658447904	0.031683734	0.078707143	-4.543850176	UP
Gclc	P97494	182	2.022821876	5.02237278	8.00474842	7.75E-05	0.001373809	1.92233756	UP
Gclc	P97494	318	1.350424451	5.417687207	7.664284045	0.000102957	0.001639627	1.615421542	UP
Gclc	P97494	338	0.754889252	4.144501115	2.623924956	0.033337943	0.082011151	-4.596180747	UP
Gclm	O09172	255	1.104824963	6.281242	4.9207976	0.001573615	0.009707887	-1.34651639	UP
Gda	Q9R111	61	0.992708721	6.118127825	5.474928572	0.000843461	0.006377752	-0.669250788	UP
Gda	Q9R111	207	0.708144069	9.301939382	3.730109366	0.006978567	0.027074786	-2.952314388	UP
Gda	Q9R111	181	1.061730492	4.68305163	3.604800198	0.008263493	0.030346415	-3.132724392	UP
Gda	Q9R111	361	0.632690094	3.488129073	2.922272874	0.02155174	0.059491586	-4.144511836	UP
Gdi2	Q61598	57	1.156347236	7.13999701	6.736607478	0.000235626	0.00281032	0.71744644	UP
Gdi2	Q61598	435	1.342616033	3.05405853	6.33571234	0.000346308	0.00357701	0.298869076	UP
Gdi2	Q61598	153	0.813804724	3.290710136	3.756426153	0.006737192	0.026430308	-2.914677581	UP
Gdi2	Q61598	360	0.534497426	8.262313677	3.378339479	0.011279724	0.037320334	-3.463489158	UP
Gdi2	Q61598	54	0.815851322	3.390586426	3.162987455	0.015263335	0.046106067	-3.782978136	UP
Gdpd1	Q9CRY7	92	1.07591546	5.055692468	4.582857994	0.002350966	0.012760078	-1.781422094	UP
Gga1	Q8R0H9	165	1.651721424	7.065292376	7.351563649	0.000134848	0.001943201	1.32315517	UP
Gga1	Q8R0H9	183	1.164051724	6.037179546	5.84846129	0.000566829	0.004921864	-0.237036912	UP
Gga1	Q8R0H9	174	1.312003859	5.609018294	5.226586304	0.001109672	0.007702717	-0.967341563	UP
Gga1	Q8R0H9	101	0.98752942	5.476945569	5.089496464	0.001295713	0.00856164	-1.135659382	UP
Gga3	Q8BMI3	174	1.219564564	3.868235154	6.852747266	0.000211434	0.002614446	0.835122613	UP
Gga3	Q8BMI3	100	1.093888563	6.007070658	4.524407945	0.002524252	0.013439056	-1.858344341	UP
Gga3	Q8BMI3	198	0.621236161	5.545976646	3.578726176	0.008561717	0.031104291	-3.170506385	UP
Gga3	Q8BMI3	202	0.873110918	5.169952368	3.39207134	0.011066622	0.03683177	-3.44327095	UP
Gja1	P23242	136	1.182490646	8.546674437	5.667148691	0.000685923	0.005558907	-0.444449956	UP
Gja1	P23242	144	0.699930844	4.85919873	3.521247526	0.009260901	0.032680261	-3.254079604	UP
Gja1	P23242	9	0.712069247	6.528414829	2.537512534	0.037882031	0.090105243	-4.727100253	UP
Gjb2	Q00977	122	1.742305225	7.01736115	7.286475812	0.000142801	0.002023976	1.261028362	UP
Gjb2	Q00977	116	2.259404862	4.823460834	6.761619605	0.000230165	0.00277309	0.742922624	UP
Gk	Q64516	346	2.310861761	4.193017621	5.069107229	0.001326223	0.008644956	-1.160924513	UP
Glipr2	Q9CYL5	7	1.003816523	4.56609115	5.258249767	0.00107104	0.007494911	-0.928848621	UP
Glipr2	Q9CYL5	153	1.505469035	5.248258405	4.061376614	0.004514376	0.01990019	-2.485281949	UP
Glipr2	Q9CYL5	53	0.546354104	5.982251522	2.870278294	0.023239451	0.062815415	-4.223045917	UP
Glod4	Q9CPV4	12	0.776974242	3.102182164	2.959844947	0.02041274	0.05714603	-4.087842651	UP
Glrx	Q9QUH0	20	0.6093211	4.886001509	2.570146874	0.036095088	0.086844361	-4.677674597	UP
Glrx3	Q9CQM9	334	0.902985131	6.371421056	3.4148815	0.010722116	0.035962895	-3.409730286	UP
Glul	P15105	95	2.444683909	9.882935866	12.07563697	4.83E-06	0.000275831	4.873334036	UP
Glul	P15105	291	2.005708425	7.181073038	10.99780579	9.18E-06	0.00040133	4.200680306	UP
Glul	P15105	103	1.665915212	6.911610291	10.00259443	1.75E-05	0.000569705	3.517039117	UP
Glul	P15105	259	2.438686868	4.871085859	9.884072088	1.90E-05	0.000602483	3.431179203	UP
Glul	P15105	268	2.277123218	3.494082583	8.073957275	7.33E-05	0.001348775	1.983343691	UP
Glul	P15105	14	2.73154774	3.987137476	7.038796503	0.000178265	0.002331456	1.020394908	UP
Glul	P15105	372	1.240226469	4.175135691	3.774891248	0.006573235	0.025937333	-2.888323247	UP
Glul	P15105	11	1.667423014	3.120217903	3.701212478	0.007254433	0.027792538	-2.993743221	UP
Glyr1	Q922P9	488	0.916360892	5.140473737	4.364372268	0.003074829	0.015382461	-2.071518229	UP
Glyr1	Q922P9	328	0.745715275	6.530784087	3.550128838	0.008902195	0.031875109	-3.212038024	UP
Gmfb	Q9CQI3	110	1.075924155	3.784540094	3.290207525	0.012756415	0.040918921	-3.593708677	UP
Gmfg	Q9ERL7	137	2.289630279	5.380840413	10.59065198	1.19E-05	0.000467619	3.928775981	UP
Gna12	P27600	304	0.937741255	4.516711948	2.842246184	0.024206424	0.06474621	-4.265432954	UP
Gna14	P30677	295	0.982717854	3.560297304	2.565567174	0.036340518	0.087279836	-4.68461224	UP
Gnai1	B2RSH2	349	0.893411192	8.743533946	5.079865673	0.001310027	0.008610995	-1.147585794	UP
Gnai1	B2RSH2	51	0.781288421	7.038124486	2.488452289	0.040741544	0.094940113	-4.801342167	UP
Gnao1	P18872	24	0.451397397	6.829048133	2.612733188	0.033893217	0.083021308	-4.613143692	UP
Golga7	Q91W53	95	0.483627616	7.733227401	2.891438114	0.022536438	0.061529083	-4.191071085	UP
Golt1b	Q9CR60	130	0.682491266	5.602692149	3.1192652	0.016241941	0.048247522	-3.848343959	UP
Gorasp2	Q99JX3	211	1.040585043	5.090999476	3.922013498	0.005411447	0.022664018	-2.679951235	UP
Gosr1	O88630	204	1.926026244	6.128114331	10.94885004	9.47E-06	0.000409996	4.168530997	UP
Gpi	P06745	116	0.790459271	5.095512521	3.538997227	0.009038646	0.032171336	-3.228230426	UP
Gpi	P06745	130	0.612056156	6.543015426	3.479547283	0.009806528	0.034110601	-3.314950815	UP
Gpr107	Q8BUV8	434	0.595679524	7.909519783	3.279960901	0.012941073	0.041343415	-3.608898238	UP
Gpr141	Q7TQP0	123	5.715740617	5.870165131	22.62189239	5.84E-08	3.86E-05	9.148702228	UP
Gpr182	P43142	337	0.815304842	8.275722504	4.690415169	0.002065276	0.011601104	-1.641184618	UP
Gpx1	P11352	95	0.975632055	5.177259248	4.922440528	0.00157061	0.009695654	-1.344442921	UP
Gpx1	P11352	62	0.937425461	6.075212911	3.898430503	0.005581598	0.023149776	-2.713157083	UP
Gramd1a	Q8VEF1	101	1.033688833	5.42649505	5.553617596	0.000774564	0.006010159	-0.576606302	UP
Grb2	Q60631	69	0.875993414	5.53824101	3.893640507	0.005616863	0.023226819	-2.719910808	UP
Grb2	Q60631	109	0.804619442	6.155928416	2.930202561	0.021305897	0.058915869	-4.132545633	UP
Grb2	Q60631	76	0.574661811	5.458034277	2.793696487	0.025982222	0.068320418	-4.338907704	UP
Grk2	Q99MK8	448	1.221954311	3.543923846	4.969030603	0.001487968	0.009349841	-1.285807449	UP
Grk2	Q99MK8	126	1.297927031	2.357227589	3.202698683	0.014428738	0.044535579	-3.723744732	UP
Grk6	O70293	240	0.778865311	7.590031737	3.751595723	0.00678081	0.026557473	-2.921579108	UP
Gsn	P13020	528	1.781862314	4.997842373	5.716396551	0.000651031	0.005362365	-0.387672194	UP
Gspt1	Q8R050	585	1.05892761	3.26753229	4.51557581	0.002551637	0.01354682	-1.870011338	UP
Gspt2	Q149F3	581	1.05892761	3.26753229	4.51557581	0.002551637	0.01354682	-1.870011338	UP
Gsto1	O09131	109	0.641359791	6.896477577	3.45318323	0.01016925	0.034848151	-3.353536532	UP
Gsto1	O09131	59	0.680135327	5.733107408	3.428872182	0.010516517	0.035486695	-3.389185589	UP
Gvin1	Q80SU7	1293	0.969252021	7.223102091	5.712532328	0.000653696	0.005362365	-0.392115305	UP
Gvin1	Q80SU7	1722	0.52785439	5.835235902	2.465283182	0.042168153	0.097331653	-4.836370501	UP
H1-0	P10922	59	1.207650017	8.48510743	5.461561588	0.000855828	0.006445564	-0.685074153	UP
H1-0	P10922	85	1.55188384	4.116362836	5.100549728	0.001279499	0.008495943	-1.121987955	UP
H1-0	P10922	97	1.675268407	6.919617795	4.477333003	0.002674036	0.013954434	-1.920660974	UP
H1-0	P10922	82	0.696929073	8.61308987	3.547067364	0.0089395	0.031914283	-3.216489897	UP
H1-0	P10922	12	0.434437394	5.444905234	2.618796518	0.033591209	0.08247329	-4.603953881	UP
H1-1	P43275	92	2.299633209	6.080878209	14.17399096	1.59E-06	0.000151957	6.015408142	UP
H1-1	P43275	17	1.751542032	7.738674638	9.755430147	2.08E-05	0.000636972	3.336850674	UP
H1-1	P43275	22	2.154590121	7.710754896	8.68981083	4.51E-05	0.000986988	2.506724175	UP
H1-1	P43275	108	2.157218035	4.394348133	6.435553882	0.000314118	0.003350358	0.40494755	UP
H1-1	P43275	121	1.563831659	8.343944458	6.394194597	0.000327029	0.003453101	0.361154667	UP
H1-1	P43275	77	1.90658104	5.844886294	6.010685802	0.000479562	0.004400176	-0.055188354	UP
H1-1	P43275	99	1.960653278	3.51211742	4.629104721	0.002223118	0.012205911	-1.720915392	UP
H1-1	P43275	116	1.655520788	3.815973773	4.527488756	0.002514776	0.013403657	-1.85427737	UP
H1-2	P15864	17	1.898549084	12.71641507	8.053643165	7.45E-05	0.001361335	1.965484679	UP
H1-2	P15864	97	2.376724957	6.036838794	7.001689747	0.000184385	0.002388435	0.983757043	UP
H1-3	P43277	17	2.144636998	7.133352997	9.978547373	1.78E-05	0.000572565	3.499699339	UP
H1-3	P43277	86	1.600585833	9.360045212	9.531187145	2.43E-05	0.000679203	3.169521068	UP
H1-3	P43277	91	1.281111426	9.555559012	6.156487558	0.00041377	0.003967008	0.105309635	UP
H1-3	P43277	107	1.355132792	8.44617812	5.990342838	0.000489636	0.004454301	-0.077801744	UP
H1-3	P43277	76	0.969766175	8.802063198	4.531038035	0.002503907	0.013368271	-1.849593702	UP
H1-3	P43277	98	0.892998867	7.852713477	4.386772677	0.002990389	0.015050357	-2.041454754	UP
H1-3	P43277	47	0.80308252	13.44027071	4.374044386	0.003038053	0.015257849	-2.05852836	UP
H1-4	P43274	34	1.460023234	6.154023049	8.161263102	6.83E-05	0.001284143	2.059652994	UP
H1-4	P43274	46	0.821761535	13.12310506	4.317487091	0.003260151	0.015959089	-2.134678931	UP
H1-4	P43274	17	2.943146914	7.551218694	3.383244293	0.011203107	0.037142608	-3.45626525	UP
H1-5	P43276	46	1.902879199	9.350544922	8.140922844	6.94E-05	0.001297672	2.041938887	UP
H1-5	P43276	63	1.25793077	8.080152125	7.30992759	0.000139876	0.001992128	1.283465701	UP
H1-5	P43276	75	1.610429357	7.215082731	7.088064046	0.000170488	0.002280069	1.068801151	UP
H2ac11	C0HKE5	96	2.291158766	13.51560024	13.08918867	2.76E-06	0.00019999	5.450149067	UP
H2ac12	Q8CGP6	96	2.291158766	13.51560024	13.08918867	2.76E-06	0.00019999	5.450149067	UP
H2ac13	C0HKE6	96	2.291158766	13.51560024	13.08918867	2.76E-06	0.00019999	5.450149067	UP
H2ac20	Q64523	96	1.957113483	11.2604398	10.74153733	1.08E-05	0.000434949	4.030751756	UP
H2ac25	Q8BFU2	96	2.291158766	13.51560024	13.08918867	2.76E-06	0.00019999	5.450149067	UP
H2ac4	C0HKE1	96	2.291158766	13.51560024	13.08918867	2.76E-06	0.00019999	5.450149067	UP
H2ac6	C0HKE2	96	2.291158766	13.51560024	13.08918867	2.76E-06	0.00019999	5.450149067	UP
H2ac7	C0HKE3	96	2.291158766	13.51560024	13.08918867	2.76E-06	0.00019999	5.450149067	UP
H2ac8	C0HKE4	96	2.291158766	13.51560024	13.08918867	2.76E-06	0.00019999	5.450149067	UP
H2bc15	P10853	47	0.985726034	10.81946315	6.189527303	0.000400303	0.003873134	0.141298655	UP
H2bc15	P10853	6	0.846488299	11.33944725	4.836503611	0.001736677	0.0103109	-1.453429524	UP
H2bc3	Q64475	6	1.078958879	8.196802396	5.776761709	0.000610929	0.005153763	-0.318526822	UP
H2bc8	Q6ZWY9	47	0.985726034	10.81946315	6.189527303	0.000400303	0.003873134	0.141298655	UP
H2bc8	Q6ZWY9	6	0.846488299	11.33944725	4.836503611	0.001736677	0.0103109	-1.453429524	UP
H2bc9	Q64478	47	0.985726034	10.81946315	6.189527303	0.000400303	0.003873134	0.141298655	UP
H2bc9	Q64478	6	0.846488299	11.33944725	4.836503611	0.001736677	0.0103109	-1.453429524	UP
H2-DMb1	P35737	82	1.264886299	5.680614734	6.258375917	0.000373783	0.003719004	0.215845907	UP
H2-Eb1	P04230	252	1.087492162	5.560895323	4.180721378	0.00387431	0.017955134	-2.320737586	UP
H2-Eb1	P04230	115	0.558953067	7.130871895	3.285884855	0.01283397	0.041070437	-3.600115365	UP
H2-T23	P06339	336	0.638312722	5.80969088	3.611744905	0.008185966	0.030166858	-3.122675147	UP
H3c11	P68433	57	2.324685961	10.18346467	11.17293328	8.24E-06	0.00038124	4.314502424	UP
H3c11	P68433	123	1.930167524	8.475204366	10.3991463	1.35E-05	0.000503128	3.797231451	UP
H3c11	P68433	80	1.403738015	10.18149192	8.667219756	4.59E-05	0.000988235	2.488122537	UP
H3c11	P68433	24	0.867549425	11.78728532	5.03894533	0.001372825	0.008795354	-1.198409713	UP
H3c15	P84228	57	2.324685961	10.18346467	11.17293328	8.24E-06	0.00038124	4.314502424	UP
H3c15	P84228	123	1.930167524	8.475204366	10.3991463	1.35E-05	0.000503128	3.797231451	UP
H3c15	P84228	80	1.403738015	10.18149192	8.667219756	4.59E-05	0.000988235	2.488122537	UP
H3c15	P84228	24	0.867549425	11.78728532	5.03894533	0.001372825	0.008795354	-1.198409713	UP
H4c16	P62806	32	3.474625779	11.51796756	19.46064936	1.70E-07	5.21E-05	8.185877199	UP
Hat1	Q8BY71	12	1.47056275	4.481081942	4.301317185	0.003326876	0.016202074	-2.156536009	UP
Hba	P01942	140	1.084942695	10.8063003	5.113078681	0.00126139	0.008401519	-1.106512629	UP
Hba	P01942	57	0.715250441	12.64665773	4.133219082	0.004116361	0.018749506	-2.385988498	UP
Hba	P01942	8	0.589223044	13.11886702	3.372684039	0.011368765	0.03753434	-3.471821713	UP
Hba	P01942	17	0.896923552	11.04152364	3.290988635	0.012742455	0.040889076	-3.592551174	UP
Hbb-b1	P02088	121	2.53061945	4.172843729	5.132367298	0.001234064	0.008249945	-1.082732276	UP
Hck	P08103	350	1.999580021	3.520396161	9.432352926	2.60E-05	0.000706842	3.094573623	UP
Hck	P08103	175	1.727716979	4.922611976	9.258071199	2.95E-05	0.000762795	2.9605818	UP
Hectd1	Q69ZR2	2273	1.894676657	4.273516117	5.065907714	0.001331083	0.008646994	-1.164894622	UP
Hectd1	Q69ZR2	1292	0.888833861	6.578672635	3.276646548	0.013001412	0.041494413	-3.613813564	UP
Herc2	Q4U2R1	2658	0.657332549	3.19411235	2.637566206	0.032673857	0.080734768	-4.575503783	UP
Herc4	Q6PAV2	959	1.39944111	2.600193887	7.092405212	0.000169821	0.002276875	1.07305343	UP
Hgs	Q99LI8	136	1.243321257	3.845795112	6.578465012	0.000273706	0.003093237	0.55465349	UP
Hgs	Q99LI8	202	1.468944594	8.497491684	5.777424006	0.000610505	0.005153763	-0.317770926	UP
Hgs	Q99LI8	86	1.330712667	5.721652662	5.573850131	0.000757876	0.005924531	-0.55292445	UP
Hgs	Q99LI8	221	0.931971895	6.884946328	5.43147388	0.000884409	0.006597927	-0.720782431	UP
Hgs	Q99LI8	207	0.945426326	8.206061915	4.351655475	0.003123926	0.01554096	-2.08861789	UP
Hgs	Q99LI8	192	0.99385657	3.511501676	3.672196059	0.007543344	0.028541893	-3.035449752	UP
Hgs	Q99LI8	126	0.618267747	6.933956321	2.866026748	0.023383462	0.063114713	-4.229472695	UP
Hif1a	Q61221	389	3.618557468	3.032816746	18.4089875	2.52E-07	6.84E-05	7.817655665	UP
Hilpda	Q9JLS0	53	0.926467697	2.319414155	2.877005006	0.023013499	0.062382504	-4.212879083	UP
Hip1r	Q9JKY5	29	1.150118725	4.335263563	3.80538825	0.006311831	0.02517983	-2.844893694	UP
Hip1r	Q9JKY5	5	0.517630425	7.617517166	3.11706669	0.016292877	0.048292922	-3.85163475	UP
Hist1h2an	C0HKE7	96	2.291158766	13.51560024	13.08918867	2.76E-06	0.00019999	5.450149067	UP
Hist1h2ao	C0HKE8	96	2.291158766	13.51560024	13.08918867	2.76E-06	0.00019999	5.450149067	UP
Hist1h2ap	C0HKE9	96	2.291158766	13.51560024	13.08918867	2.76E-06	0.00019999	5.450149067	UP
Hist2h2bb	Q64525	6	1.04577021	7.801782716	5.209206904	0.001131531	0.007791705	-0.988530449	UP
Hk1	P17710	247	0.764828636	6.973762718	4.365165559	0.003071794	0.015382461	-2.070452308	UP
Hk1	P17710	346	0.681342425	4.082055142	3.63644514	0.007916519	0.02940811	-3.086980624	UP
Hk2	O08528	763	2.286365792	4.7401309	11.22007471	8.01E-06	0.000377016	4.344829272	UP
Hk2	O08528	488	1.396062849	6.431871411	4.344641425	0.003151373	0.015620137	-2.098059414	UP
Hm13	Q9D8V0	61	0.617657686	6.031113378	3.190930139	0.014670889	0.044972437	-3.74128479	UP
Hmbs	P22907	140	1.331522792	5.803551763	5.622435679	0.000719411	0.005713113	-0.496286667	UP
Hmbs	P22907	79	1.353272941	4.857603298	4.681942266	0.002086335	0.011684956	-1.652170259	UP
Hmbs	P22907	70	0.618425878	7.813101913	2.868688766	0.023293183	0.062912639	-4.225448615	UP
Hmga1	P17095	15	0.98540737	2.617201778	5.023369419	0.001397597	0.008876099	-1.217819091	UP
Hmgb1	P63158	65	0.83833045	4.814756849	3.280415646	0.012932818	0.041330967	-3.608223914	UP
Hmgb1	P63158	127	0.873948855	4.12179017	2.905612331	0.02207804	0.060556544	-4.16966313	UP
Hmgb1	P63158	114	0.439862577	8.953203142	2.699530997	0.029825622	0.07541508	-4.481574843	UP
Hmgb2	P30681	114	1.901654083	5.141422827	10.0722938	1.67E-05	0.00055822	3.567068692	UP
Hmgb3	O54879	112	0.893037764	3.757337474	3.530657212	0.009142353	0.032390606	-3.240371568	UP
Hmgn2	P09602	40	2.091218211	5.893658256	9.580687475	2.35E-05	0.000672238	3.206780048	UP
Hmgn2	P09602	31	2.249691756	5.067787108	8.825054599	4.07E-05	0.000926982	2.617170991	UP
Hmgn2	P09602	36	1.870711206	6.389657443	7.21438609	0.000152231	0.002101095	1.191684303	UP
Hmgn2	P09602	82	3.581998017	5.03782472	4.151203242	0.004022831	0.018461552	-2.361246976	UP
Hnrnpk	P61979	166	2.023483615	13.0632596	11.57725105	6.46E-06	0.00033825	4.570419035	UP
Hnrnpk	P61979	168	2.023483615	13.0632596	11.57725105	6.46E-06	0.00033825	4.570419035	UP
Hnrnpl	Q8R081	415	0.534077323	2.07844611	2.495140825	0.040338989	0.094233626	-4.791225763	UP
Hnrnpm	Q9D0E1	387	1.597018802	4.175893441	4.481313651	0.002661	0.013927686	-1.915378921	UP
Hnrnpu	Q8VEK3	309	0.463009229	7.986027052	2.710954095	0.029329375	0.074378479	-4.464260994	UP
Hnrnpul2	Q00PI9	295	0.765013853	4.689950151	3.225784974	0.013965991	0.043589706	-3.689371563	UP
Hnrnpul2	Q00PI9	289	0.494491224	6.50558193	2.817795001	0.02508432	0.066456977	-4.302428084	UP
Hp1bp3	Q3TEA8	320	2.35565667	3.534749153	8.080385049	7.29E-05	0.001344911	1.988986449	UP
Hp1bp3	Q3TEA8	224	1.738795355	3.641479338	7.880562389	8.59E-05	0.001467025	1.811712309	UP
Hp1bp3	Q3TEA8	162	1.587511104	2.790582472	7.431976053	0.0001257	0.001874039	1.399285011	UP
Hp1bp3	Q3TEA8	177	1.741640037	5.437472538	6.321538388	0.00035117	0.003599677	0.283709093	UP
Hp1bp3	Q3TEA8	192	1.041037657	5.016222601	5.93942979	0.0005159	0.00460359	-0.134635461	UP
Hp1bp3	Q3TEA8	29	1.361829561	6.293833041	5.117768316	0.001254686	0.008372222	-1.100725983	UP
Hp1bp3	Q3TEA8	206	1.077649412	5.575161181	4.721481148	0.001990042	0.011305916	-1.600995892	UP
Hp1bp3	Q3TEA8	291	0.786854218	6.317189287	2.597502306	0.034664307	0.084343588	-4.636226261	UP
Hp1bp3	Q3TEA8	302	0.754408784	3.445418168	2.544142722	0.037511743	0.089387736	-4.717060876	UP
Hprt1	P00493	159	1.055948997	3.763203883	3.499776128	0.009537647	0.033408191	-3.285397349	UP
Hpx	Q91X72	444	1.284080317	5.001787347	5.479278447	0.00083948	0.006354641	-0.664106943	UP
Hpx	Q91X72	91	0.947165841	4.640847278	2.801031306	0.025705423	0.067740418	-4.327802726	UP
Hsd17b11	Q9EQ06	62	3.982133598	6.836799633	17.99645291	2.96E-07	7.59E-05	7.665693604	UP
Hsd17b11	Q9EQ06	70	1.833747323	6.905468891	9.134910922	3.23E-05	0.000797762	2.864454621	UP
Hsd17b11	Q9EQ06	296	1.592714781	8.782262184	8.459597576	5.39E-05	0.001097748	2.315078813	UP
Hsd17b11	Q9EQ06	105	1.318308086	9.724764219	6.862211001	0.000209589	0.002597806	0.84464245	UP
Hsd17b11	Q9EQ06	288	2.876955047	4.587818782	5.228280466	0.001107567	0.007693733	-0.965278359	UP
Hsdl1	Q8BTX9	287	0.8206413	4.667310046	3.880366272	0.005715862	0.023502951	-2.738643196	UP
Hsp90aa1	P07901	74	1.01635899	8.263772851	5.445059414	0.000871375	0.006516069	-0.704643328	UP
Hsp90aa1	P07901	444	0.787580035	4.913872247	3.002271248	0.019202469	0.054661606	-4.023945122	UP
Hsp90aa1	P07901	490	0.939278353	3.254529297	2.712039282	0.029282681	0.074299807	-4.462616253	UP
Hsp90aa1	P07901	568	0.811124712	3.82882049	2.452078504	0.043004025	0.098708343	-4.856322787	UP
Hsp90ab1	P11499	559	1.389652687	7.557252513	6.518035932	0.000290038	0.003206674	0.491654894	UP
Hsp90ab1	P11499	354	1.149540605	8.023735705	6.147743607	0.000417419	0.003977854	0.095761751	UP
Hsp90ab1	P11499	399	0.995150929	7.940419861	6.143066935	0.000419385	0.003988572	0.090651069	UP
Hsp90ab1	P11499	286	0.89237147	9.214057644	5.341782033	0.000976091	0.007081327	-0.827984572	UP
Hsp90ab1	P11499	284	0.835173481	5.762694383	4.829784517	0.001750457	0.010354229	-1.461996334	UP
Hsp90ab1	P11499	435	0.813019776	5.550824411	4.480394348	0.002664004	0.013927686	-1.916598568	UP
Hsp90ab1	P11499	275	0.718147446	6.980393602	4.048688147	0.004588937	0.020132763	-2.502894187	UP
Hsp90ab1	P11499	347	0.745630398	6.306976573	3.989517992	0.004954814	0.021239397	-2.585322096	UP
Hsp90ab1	P11499	69	0.731388967	9.281420147	3.888097147	0.005657977	0.023335771	-2.727730618	UP
Hsp90ab1	P11499	107	0.777176509	8.515474982	3.858434937	0.005883602	0.024067436	-2.769644272	UP
Hsp90ab1	P11499	219	0.956621561	6.247295177	3.315702507	0.012309068	0.039820739	-3.555958963	UP
Hsp90ab1	P11499	186	0.978383251	5.271182869	3.28846767	0.01278757	0.040991123	-3.596287124	UP
Hsp90ab1	P11499	577	0.597687622	5.06226888	2.778367957	0.026570796	0.069348826	-4.362119736	UP
Hsp90ab1	P11499	438	0.551065482	6.559767378	2.672822214	0.031020299	0.077506422	-4.522060459	UP
Hsp90ab1	P11499	607	0.417863895	8.689996224	2.576043467	0.035781602	0.086309121	-4.668741385	UP
Hspa5	P20029	371	1.122441712	5.018763507	5.659536866	0.000691499	0.005584167	-0.453255154	UP
Hspa5	P20029	164	1.103356005	4.087186804	2.478598283	0.041342143	0.095957296	-4.816242923	UP
Hspa8	P63017	539	2.29103152	6.116900451	13.67034103	2.04E-06	0.000176034	5.759230625	UP
Hspa8	P63017	601	0.656786604	9.639830678	4.140475171	0.004078342	0.01862757	-2.376000474	UP
Hspa8	P63017	500	0.776171711	7.900264793	4.037639187	0.004654959	0.020284153	-2.518249067	UP
Hspa8	P63017	512	0.587917335	11.63023488	3.761149499	0.006694835	0.026351358	-2.90793197	UP
Hspa8	P63017	557	1.830889248	3.800226867	3.757178627	0.006730425	0.026417068	-2.913602748	UP
Hspa8	P63017	108	0.608184867	7.920793228	3.643883944	0.00783726	0.029208702	-3.076245402	UP
Hspa8	P63017	507	0.580770272	12.36598072	3.585968463	0.008477736	0.030908782	-3.160003917	UP
Hspa8	P63017	589	2.535169035	5.383251942	3.224325258	0.013994777	0.043636459	-3.691543537	UP
Hspa8	P63017	524	0.497740044	11.55600392	2.879594095	0.022927147	0.062201775	-4.208966398	UP
Hspb1	P14602	202	1.277005563	4.800887373	3.23852434	0.013717434	0.043140534	-3.670424216	UP
Htatip2	Q9Z2G9	137	1.999633963	3.783525516	8.240958012	6.40E-05	0.001229698	2.128685937	UP
Htra2	Q9JIY5	237	0.448662654	6.46200152	2.732270986	0.028426172	0.072710269	-4.431955037	UP
Huwe1	Q7TMY8	4119	1.647272394	5.903101567	7.868320626	8.67E-05	0.001474081	1.800725898	UP
Huwe1	Q7TMY8	1917	1.330659479	6.402191485	6.51275588	0.000291516	0.003206674	0.486129275	UP
Huwe1	Q7TMY8	4000	1.12643594	5.570140398	5.92810212	0.000521955	0.004638403	-0.147326925	UP
Huwe1	Q7TMY8	478	1.090698523	3.708909536	3.703877173	0.007228507	0.027738043	-2.989918463	UP
Huwe1	Q7TMY8	674	0.880369623	3.85576533	3.024651495	0.018594788	0.053299813	-3.990282154	UP
Huwe1	Q7TMY8	1470	0.723295084	7.323224475	2.856941443	0.023694353	0.063699988	-4.243208717	UP
Hvcn1	Q3U2S8	7	3.108538886	5.592672283	14.59897816	1.29E-06	0.000141515	6.22363521	UP
Hvcn1	Q3U2S8	228	2.461597958	7.324713186	12.07818255	4.82E-06	0.000275831	4.874847114	UP
Hvcn1	Q3U2S8	260	2.707685429	7.375564288	12.01722531	4.99E-06	0.000281825	4.838521125	UP
Hvcn1	Q3U2S8	43	2.962111553	5.46415621	9.034883979	3.48E-05	0.000836673	2.785488042	UP
Hvcn1	Q3U2S8	248	1.917643762	5.32665686	7.60425746	0.000108355	0.00169655	1.560107075	UP
Iap	P03975	67	1.494590717	6.03834944	2.482288024	0.041116197	0.095648622	-4.810663963	UP
Ide	Q9JHR7	436	0.890077624	5.324467648	3.405524506	0.010862025	0.036287421	-3.423482358	UP
Ide	Q9JHR7	697	0.826933457	4.075489654	3.157199151	0.015389212	0.046382869	-3.791622986	UP
Ide	Q9JHR7	929	1.404032334	3.811097765	2.885278584	0.022738747	0.061868792	-4.200376867	UP
Idh3a	Q9D6R2	177	0.78707808	5.936489479	3.56941256	0.008671037	0.031357276	-3.184021812	UP
Ifi35	Q9D8C4	89	2.054386789	4.995238776	8.365622242	5.80E-05	0.001157536	2.23549594	UP
Ifi35	Q9D8C4	221	1.272008605	4.062588275	7.237611535	0.000149119	0.002082389	1.214086812	UP
Ifi35	Q9D8C4	30	1.104658664	4.929930209	3.209876781	0.014283134	0.044244584	-3.713052248	UP
Ifit1	Q64282	413	1.080217126	3.228783926	4.289028516	0.003378585	0.01637223	-2.173172103	UP
Ifit1	Q64282	287	0.450176273	5.734825118	2.72142376	0.028882095	0.073558964	-4.448393413	UP
Ifit2	Q64112	256	1.371987934	3.731778212	7.136721705	0.00016318	0.002219897	1.11634275	UP
Ifitm3	Q9CQW9	24	0.701676534	11.98316772	4.116730974	0.004204198	0.019005812	-2.408712203	UP
Ifngr1	P15261	306	1.345690252	5.098217392	4.705975736	0.002027208	0.011457041	-1.621036858	UP
Igf2r	Q07113	2328	1.765787276	8.14955207	7.458834517	0.000122802	0.001851201	1.42456072	UP
Ighg2b	P01867	307	1.366364249	4.735437687	7.103381011	0.000168149	0.002258336	1.083795141	UP
Igsf6	P0C6B7	210	4.709849561	5.413596879	23.35304669	4.66E-08	3.74E-05	9.344815188	UP
Iigp1	Q9QZ85	204	1.279794459	7.714524027	5.494791066	0.00082545	0.006286678	-0.645784358	UP
Iigp1	Q9QZ85	407	0.797384362	10.0790361	3.542526585	0.008995141	0.032052584	-3.223094937	UP
Ikbkb	O88351	498	1.518739423	2.765576516	4.638753287	0.002197421	0.012135089	-1.708331354	UP
Ikbkg	O88522	302	1.25747322	3.519620244	3.354642245	0.011657885	0.038209494	-3.498426049	UP
Il13ra1	O09030	404	1.158849677	3.775411403	6.791223037	0.000223883	0.002711191	0.772980527	UP
Il1r1	P13504	566	0.803731294	5.706452693	2.754877443	0.027499943	0.071011562	-4.397701982	UP
Il1rap	Q61730	518	1.084162641	6.381338834	4.646114854	0.002178035	0.012049083	-1.69873931	UP
Il2rb	P16297	278	1.888641832	4.964353028	7.043827292	0.000177453	0.002324041	1.025350206	UP
Il4r	P16382	332	2.516946838	7.353924052	16.01447036	6.74E-07	0.000118388	6.869298215	UP
Il4r	P16382	327	2.549794388	7.469910835	15.19818158	9.74E-07	0.000136318	6.505595527	UP
Il4r	P16382	299	2.727634482	6.441557893	14.93718396	1.10E-06	0.000140856	6.384404076	UP
Il6st	Q00560	713	3.193818699	6.959990147	15.25044262	9.50E-07	0.000136318	6.529568739	UP
Il6st	Q00560	658	1.28842131	6.63113494	5.364470247	0.000951942	0.006964747	-0.800759779	UP
Ilk	O55222	438	1.04932145	5.037232048	3.896814465	0.005593469	0.023180625	-2.715435293	UP
Ilk	O55222	209	1.326517787	3.118844326	2.654770271	0.031855827	0.078969138	-4.549425017	UP
Immt	Q8CAQ8	450	0.810579977	5.395300167	3.38708992	0.011143425	0.036983534	-3.450603095	UP
Impdh1	P50096	436	1.144505326	5.745506018	6.940183863	0.000195054	0.002488439	0.922685425	UP
Impdh1	P50096	293	1.250076931	4.5829855	5.114317801	0.001259615	0.008399205	-1.104983342	UP
Impdh1	P50096	349	0.815616212	4.782413601	2.76957597	0.026914656	0.070053464	-4.375436007	UP
Impdh2	P24547	436	1.563348531	4.833923458	7.603475639	0.000108427	0.00169655	1.559384196	UP
Impdh2	P24547	293	1.426055961	7.779254382	7.378720127	0.000131677	0.001918325	1.34894216	UP
Impdh2	P24547	422	1.508792124	4.038953368	4.779836503	0.001856749	0.010814311	-1.5258872	UP
Inpp5b	Q8K337	539	0.843500892	5.744883314	4.25351864	0.003533014	0.016859607	-2.221367208	UP
Inpp5d	Q9ES52	862	0.991580971	4.907705334	4.052816368	0.004564532	0.020074626	-2.497161531	UP
Inpp5d	Q9ES52	872	0.99866756	5.851110438	3.593070157	0.008396247	0.030726829	-3.149711434	UP
Ipo9	Q91YE6	277	0.68733667	3.634557365	2.992999304	0.01946034	0.055213329	-4.037900449	UP
Iqgap1	Q9JKF1	1389	0.752453478	10.77240888	4.113941762	0.004219258	0.019032829	-2.41256007	UP
Iqgap1	Q9JKF1	1037	0.896922713	3.021281878	3.038809973	0.018220875	0.052450013	-3.969002371	UP
Iqgap1	Q9JKF1	959	0.392801548	6.685545085	2.481803895	0.041145771	0.095670476	-4.81139601	UP
Irak1	Q62406	397	4.673739962	5.819627301	22.2063379	6.67E-08	3.86E-05	9.033137642	UP
Irf7	P70434	400	1.522730366	4.050771032	7.386199467	0.000130819	0.001911287	1.356030531	UP
Irgm1	Q60766	270	1.222207034	8.542088175	6.260841177	0.000372871	0.003713822	0.218504068	UP
Irgm1	Q60766	289	1.158104624	5.285333255	5.849251705	0.000566363	0.004921864	-0.236142411	UP
Irgm1	Q60766	275	0.892339557	7.028600135	5.422178788	0.000893451	0.006639269	-0.731839571	UP
Irgm1	Q60766	337	1.566126037	3.779247154	4.717460969	0.001999605	0.011337298	-1.606188639	UP
Irgm1	Q60766	57	2.137783561	3.550878401	4.077392861	0.004422138	0.019630485	-2.463082845	UP
Irgm1	Q60766	305	0.510071715	7.681121688	2.767651303	0.026990549	0.070196777	-4.378351321	UP
Isg15	Q64339	141	0.953574099	11.01368931	3.560410891	0.008778127	0.031567272	-3.197094351	UP
Isg20	Q9JL16	92	1.301649097	5.908909543	5.711631222	0.000654319	0.005362365	-0.393151695	UP
Isg20	Q9JL16	82	1.38012546	6.40887911	3.560899099	0.008772282	0.0315669	-3.196385112	UP
Itga4	Q00651	1017	2.201499733	4.894623538	10.84398404	1.01E-05	0.000420607	4.099170857	UP
Itga5	P11688	1042	0.838291177	5.696198434	4.0617081	0.004512445	0.01990019	-2.484822132	UP
Itgb2	P11835	746	4.447674345	8.426104749	25.52625753	2.47E-08	2.93E-05	9.878038537	UP
Itgb2	P11835	757	4.169126891	6.101406755	21.91102253	7.33E-08	3.86E-05	8.949129217	UP
Itgb2	P11835	767	3.832900416	9.151139397	20.48973678	1.18E-07	4.97E-05	8.521551599	UP
Itgb2	P11835	187	2.036641658	3.773677408	7.082050935	0.000171417	0.002280687	1.062907692	UP
Itprip	Q3TNL8	66	1.486109877	5.39238716	6.232289722	0.000383593	0.003788692	0.187671386	UP
Itsn2	Q9Z0R6	584	0.666811233	4.578958491	3.288000825	0.012795944	0.041004103	-3.596979033	UP
Jagn1	Q5XKN4	180	1.709468933	4.531637877	5.538183155	0.000787569	0.006081599	-0.594710183	UP
Jak1	P52332	503	1.836478113	10.13517394	10.29254655	1.44E-05	0.000518889	3.72296048	UP
Jak1	P52332	335	1.53318514	3.761587019	8.644572416	4.67E-05	0.000998752	2.469430288	UP
Jak1	P52332	817	2.816476259	3.892901394	8.622904724	4.74E-05	0.001010971	2.451504957	UP
Jak1	P52332	796	1.962638121	5.076491635	8.457411597	5.39E-05	0.001097748	2.31323663	UP
Jak1	P52332	100	1.599719393	7.395211302	8.150021803	6.89E-05	0.001292735	2.049867873	UP
Jak1	P52332	395	1.306853412	7.28338482	7.618383739	0.000107057	0.001683436	1.573157552	UP
Jak1	P52332	227	1.431993385	9.675252698	7.359428576	0.000133921	0.001937128	1.330631561	UP
Jak1	P52332	492	1.076838013	6.113854201	5.485297476	0.000834005	0.006326427	-0.656993638	UP
Jak1	P52332	846	0.946338425	2.628166277	2.763696453	0.027147199	0.070465299	-4.384342024	UP
Jak2	Q62120	575	0.600196088	3.890868597	2.459521657	0.042530799	0.097906539	-4.845077234	UP
Jaml	Q80UL9	319	0.679810973	1.544261459	2.683841761	0.03052148	0.076704127	-4.505356427	UP
Jmy	Q9QXM1	493	1.318230512	5.822880784	4.879127788	0.001652006	0.009977098	-1.399237871	UP
Kcnab2	P62482	290	1.042016621	3.812376858	3.553860748	0.008856947	0.031763075	-3.206612721	UP
Kcnab2	P62482	268	0.861450185	4.946203476	3.194649228	0.014593901	0.044816095	-3.735740503	UP
Kcne4	Q9WTW3	74	2.523609988	6.898625905	9.575391253	2.35E-05	0.000672238	3.202802367	UP
Kcnj13	P86046	7	0.587243948	4.67006592	2.84737527	0.02402639	0.064355433	-4.257675135	UP
Kcnj2	P35561	334	1.048136225	4.078184198	3.105373377	0.016566651	0.048860028	-3.869143814	UP
Kctd10	Q922M3	82	1.058753098	4.156058562	4.727477146	0.001975871	0.011259141	-1.593255446	UP
Kctd10	Q922M3	139	0.663642061	5.736440229	2.579635605	0.035592009	0.086026876	-4.663299031	UP
Kdsr	Q6GV12	246	0.654027901	5.4446987	2.660145205	0.031604635	0.078572404	-4.54127727	UP
Khdrbs1	Q60749	165	0.970300454	3.797896497	2.54472452	0.037479429	0.089336337	-4.716179863	UP
Khdrbs2	Q9WU01	69	0.970300454	3.797896497	2.54472452	0.037479429	0.089336337	-4.716179863	UP
Kirrel1	Q80W68	614	0.768133443	7.138421927	3.419850427	0.010648606	0.035817695	-3.402431218	UP
Kirrel1	Q80W68	608	0.729693862	4.129164162	3.286808302	0.01281736	0.04103113	-3.598746561	UP
Kit	P05532	915	1.016840506	6.516445974	5.835699435	0.000574412	0.004965973	-0.251490888	UP
Kit	P05532	828	0.603788019	5.56596122	3.054308547	0.017820674	0.051579864	-3.945723699	UP
Klf13	Q9JJZ6	235	0.557962465	6.510950008	2.832274576	0.024560493	0.065508466	-4.280517798	UP
Kpna6	O35345	134	1.270948341	4.731300793	5.712586502	0.000653659	0.005362365	-0.392053002	UP
Krt19	P19001	100	1.928594603	5.489290216	6.622061513	0.000262562	0.003014055	0.599830077	UP
Laptm5	Q61168	228	0.71544263	6.637042725	4.046729235	0.004600568	0.02015831	-2.505615268	UP
Larp4b	Q6A0A2	313	1.456168888	4.071677005	4.501183493	0.002596963	0.013691888	-1.889047687	UP
Lasp1	Q61792	17	1.856995794	5.442182487	7.358603199	0.000134018	0.001937128	1.329847268	UP
Lasp1	Q61792	75	1.526649954	3.589586408	5.211402431	0.001128744	0.007783815	-0.985851287	UP
Lasp1	Q61792	10	0.85105891	4.059576859	3.432494876	0.010463972	0.035347126	-3.383869275	UP
Lasp1	Q61792	96	1.0019977	4.733804065	3.339207869	0.011911472	0.038839262	-3.5212119	UP
Lbr	Q3U9G9	535	2.058066968	2.504966583	8.314403871	6.04E-05	0.001185477	2.191785219	UP
Lcp1	Q61233	88	1.262651933	6.622546999	6.57723911	0.000274027	0.003093237	0.553379851	UP
Lcp1	Q61233	534	1.308665011	4.549778131	6.145912473	0.000418187	0.003981177	0.093761018	UP
Lcp1	Q61233	434	0.873502142	5.926164179	4.635218349	0.002206798	0.012158545	-1.71294017	UP
Lcp1	Q61233	297	1.045144626	5.170310051	3.79810756	0.006373196	0.025318179	-2.855250759	UP
Lcp1	Q61233	584	0.78494381	5.666494609	2.885418281	0.022734138	0.061868792	-4.200165796	UP
Ldaf1	Q922Z1	3	0.842679252	7.930958238	5.206054736	0.001135547	0.007813681	-0.992378192	UP
Leo1	Q5XJE5	416	0.621254583	7.78580973	3.506692999	0.009447536	0.033190641	-3.275302771	UP
Lgals1	P16045	64	0.638136414	4.681834188	2.454448341	0.042852771	0.098456501	-4.852742602	UP
Lgals9	O08573	110	1.875586262	8.579428672	10.57614776	1.20E-05	0.000470059	3.918896583	UP
Limd2	Q8BGB5	46	2.006304635	3.397977612	9.609583211	2.30E-05	0.000664283	3.228444972	UP
Lims1	Q99JW4	176	1.191219214	6.726156479	7.638984376	0.000105194	0.001665199	1.592152735	UP
Lims1	Q99JW4	84	1.194087922	4.316148863	4.801588993	0.001809608	0.010600606	-1.498017603	UP
Lims1	Q99JW4	132	1.289202839	5.370225984	4.411542151	0.002899969	0.014769595	-2.008296953	UP
Lims1	Q99JW4	301	0.94381287	3.947913924	3.421437032	0.010625248	0.03575181	-3.400101147	UP
Litaf	Q9JLJ0	159	5.608323801	9.387341152	29.09122544	9.70E-09	2.09E-05	10.61637023	UP
Lmbrd2	Q8C561	296	0.716259754	4.742762475	2.921150806	0.021586767	0.059536279	-4.146205328	UP
Lpcat1	Q3TFD2	354	1.037397985	6.625135904	4.085714629	0.004375027	0.019485205	-2.451562814	UP
Lpcat3	Q91V01	222	0.949950448	5.270272301	4.621270947	0.002244225	0.012279137	-1.731142569	UP
Lrba	Q9ESE1	1893	0.771226189	4.513862154	3.15794784	0.015372868	0.046348342	-3.790504662	UP
Lrp4	Q8VI56	1753	1.149521055	3.782595222	2.502091319	0.039924993	0.09349686	-4.780711254	UP
Lta4h	P24527	58	1.662301364	4.719628842	7.074883215	0.000172531	0.002281641	1.055877331	UP
Lta4h	P24527	573	0.583366832	6.692028947	3.198439986	0.014515871	0.044702659	-3.730090595	UP
Lta4h	P24527	434	0.776746849	5.317750871	2.674200385	0.030957453	0.077430379	-4.519971331	UP
Ltb4r	O88855	129	5.736941361	8.042422877	32.42900878	4.46E-09	1.87E-05	11.18474787	UP
Lyn	P25911	301	1.384539884	3.000248045	4.827605762	0.00175495	0.010367876	-1.464775655	UP
Lyn	P25911	404	0.681116085	4.301032172	2.92421175	0.021491355	0.059342174	-4.14158571	UP
Lyn	P25911	20	0.479280657	7.281711287	2.683547987	0.030534669	0.076716941	-4.505801741	UP
Lypla1	P97823	224	1.576883826	8.612364666	7.476549771	0.000120931	0.001834669	1.441190551	UP
Lypla1	P97823	105	1.438681992	6.965938803	5.785346416	0.000605453	0.005126385	-0.308733472	UP
Lyst	P97412	786	1.301047596	5.976055796	7.421088021	0.000126897	0.001885081	1.389016954	UP
Macf1	Q9QXZ0	874	0.562517572	5.342341249	2.870706733	0.023224991	0.062812139	-4.222398315	UP
Macroh2a1	Q9QZQ8	292	0.798084067	9.61062925	4.814602137	0.001782038	0.010479722	-1.481378148	UP
Macroh2a1	Q9QZQ8	289	0.5420365	9.186009903	2.50787931	0.039583573	0.09305086	-4.771953937	UP
Macroh2a2	Q8CCK0	239	0.888022469	4.879204446	3.894938864	0.00560728	0.023215872	-2.718079864	UP
Mafg	O54790	110	1.224010604	4.154479365	5.66148545	0.000690067	0.005582948	-0.451000318	UP
Map1s	Q8C052	528	0.958263321	2.427530594	2.526557309	0.038502136	0.091178135	-4.743685721	UP
Map2k1	P31938	192	0.854230021	5.175456171	3.8943383	0.005611711	0.023215872	-2.718926752	UP
Map2k3	O09110	192	2.59376532	3.383294333	6.848862098	0.000212197	0.002619858	0.831211417	UP
Map2k3	O09110	243	1.476559936	5.037577006	6.29165777	0.000361671	0.003655543	0.251667263	UP
Map2k3	O09110	80	0.909913021	6.564921514	3.976809372	0.005037471	0.021477203	-2.603089421	UP
Map2k3	O09110	183	0.444129493	4.174194404	2.608854383	0.034087889	0.083333713	-4.619022342	UP
Map4k5	Q8BPM2	749	0.802147867	4.40889629	3.537427661	0.009058066	0.032216272	-3.230514734	UP
Mapk3	Q63844	288	0.511951838	5.103474929	3.021306174	0.018684315	0.053507905	-3.995311969	UP
Mapre1	Q61166	83	1.364786063	7.675501531	6.445110888	0.000311217	0.003341966	0.41503687	UP
Mapre1	Q61166	204	2.021253871	5.231473649	6.208668799	0.000392725	0.003835032	0.162084996	UP
Mapre1	Q61166	95	0.8429746	6.650793674	4.0792582	0.00441153	0.019592567	-2.460499761	UP
Mapre1	Q61166	148	0.745649927	3.285766557	3.432691052	0.010461135	0.035347126	-3.383581426	UP
Marchf1	Q6NZQ8	247	1.926132412	4.016131291	6.290717444	0.000362008	0.003655543	0.250657104	UP
Mars1	Q68FL6	728	0.816244099	4.496272886	3.334621284	0.011987962	0.039048388	-3.52798774	UP
Mbnl1	Q9JKP5	12	1.570885646	3.947512021	4.733522238	0.001961697	0.011212063	-1.585456968	UP
Mbnl1	Q9JKP5	58	1.333503503	4.945658888	4.228818111	0.003644984	0.017237772	-2.254998802	UP
Mbnl2	Q8C181	12	1.570885646	3.947512021	4.733522238	0.001961697	0.011212063	-1.585456968	UP
Mbnl2	Q8C181	58	1.333503503	4.945658888	4.228818111	0.003644984	0.017237772	-2.254998802	UP
Mcam	Q8R2Y2	618	1.063598232	3.387345192	3.460541897	0.01006658	0.03463683	-3.342758801	UP
Mcam	Q8R2Y2	597	0.919161591	7.613514412	2.597804436	0.034648837	0.084327584	-4.63576841	UP
Mcemp1	Q9D8U6	47	4.632550668	5.145538395	28.58576185	1.10E-08	2.09E-05	10.52070039	UP
Mcemp1	Q9D8U6	39	3.239581801	6.728402876	18.81982025	2.16E-07	6.20E-05	7.964693005	UP
Mcl1	P97287	178	2.290849353	8.189060506	13.83845995	1.88E-06	0.000168992	5.845912642	UP
Mcl1	P97287	175	2.115012677	3.370003676	7.922942845	8.29E-05	0.001445126	1.849633444	UP
Mcl1	P97287	219	1.464088499	3.895339333	5.756405509	0.000624136	0.005223355	-0.341788739	UP
Mcl1	P97287	236	0.825502191	5.451904854	4.229979483	0.003639633	0.017229655	-2.25341554	UP
Mcl1	P97287	289	0.721969562	8.55405825	3.975365373	0.005046957	0.021488662	-2.605109619	UP
Mcl1	P97287	225	0.648495825	5.929498121	2.864975571	0.023419212	0.063193219	-4.231061799	UP
Mcm7	Q61881	28	2.269725132	2.928556112	6.05409971	0.000458826	0.004256933	-0.007110089	UP
Mertk	Q60805	617	0.940877917	5.489283889	4.613779348	0.002264617	0.01234086	-1.740931465	UP
Mertk	Q60805	688	0.907947063	4.84090525	3.361818427	0.011541954	0.037951801	-3.487840077	UP
Mettl26	Q9DCS2	11	1.42574519	4.398976687	3.754042985	0.006758674	0.026503616	-2.918082181	UP
Mfn1	Q811U4	499	1.444721896	4.144900563	3.576214649	0.008591049	0.031185649	-3.174149962	UP
Mfn1	Q811U4	399	1.131047471	3.217900484	3.548678293	0.008919849	0.031912138	-3.21414721	UP
Mfn1	Q811U4	447	1.08308975	3.032024956	3.222290307	0.014035011	0.043675739	-3.694571748	UP
Mfn2	Q80U63	420	0.852318934	3.956608022	2.559323646	0.036677891	0.087908331	-4.694069605	UP
Mfsd1	Q9DC37	459	1.734723394	7.409675772	10.26189701	1.47E-05	0.000521203	3.701465119	UP
Mfsd1	Q9DC37	254	1.611623345	8.988936857	8.476291997	5.32E-05	0.001088671	2.329133574	UP
Mfsd1	Q9DC37	248	1.558830469	6.349386917	8.468037302	5.35E-05	0.001093355	2.322187189	UP
Mgll	O35678	36	0.504729668	7.532749176	2.507010047	0.039634657	0.093069792	-4.773269224	UP
Mgrn1	Q9D074	235	2.181629565	4.271029046	5.968677838	0.000500625	0.004516585	-0.101944445	UP
Mgst1	Q91VS7	42	1.652630566	6.084123699	6.325022306	0.000349968	0.003598833	0.287437706	UP
Mgst1	Q91VS7	55	0.565831184	9.461254611	3.136513651	0.015848147	0.047419415	-3.822538991	UP
Mib2	Q8R516	800	3.293359052	5.732027593	19.92853568	1.44E-07	5.01E-05	8.341376183	UP
Mib2	Q8R516	344	2.471460175	5.774410321	11.50064048	6.76E-06	0.000344192	4.522646216	UP
Mib2	Q8R516	264	0.971224363	5.153576348	3.853111311	0.005925121	0.024172792	-2.777179214	UP
Mical1	Q8VDP3	268	1.262615774	5.622417816	5.086127156	0.001300701	0.008570707	-1.139830282	UP
Mif	P34884	78	1.426119292	6.134195519	4.275632425	0.003435958	0.016571593	-2.191332293	UP
Mindy2	Q6PDI6	287	0.471382045	10.75056013	2.781292612	0.02645743	0.069107777	-4.357690476	UP
Mindy2	Q6PDI6	212	0.497682445	7.202841502	2.69017243	0.030238689	0.07611448	-4.495760283	UP
Morc3	F7BJB9	828	1.874318428	6.641207021	11.31187538	7.57E-06	0.000366278	4.403511679	UP
Mpc1	P63030	105	1.035100127	4.66102668	3.619550846	0.008099759	0.029930599	-3.111386662	UP
Mpp1	P70290	371	0.700378514	6.443604146	3.15835105	0.015364074	0.046348221	-3.789902402	UP
Mpp1	P70290	374	0.703814028	3.975158913	2.926171373	0.021430504	0.059208637	-4.138628462	UP
Mpp7	Q8BVD5	196	2.570840173	3.162355774	13.52195204	2.20E-06	0.000180116	5.68172137	UP
Msmo1	Q9CRA4	284	0.636154452	5.739698515	2.537273078	0.037895474	0.090105243	-4.727462812	UP
Msn	P26041	253	0.529410922	10.19800497	3.330761657	0.012052736	0.039178624	-3.533691267	UP
Msra	Q9D6Y7	183	2.084632386	4.998321974	6.268650228	0.000369996	0.003698596	0.226919092	UP
Msra	Q9D6Y7	104	0.694405023	2.981349523	2.848112915	0.024000614	0.064305208	-4.256559513	UP
Mtm1	Q9Z2C5	259	0.65150488	6.058681498	3.104504115	0.016587197	0.04889021	-3.870445822	UP
Mul1	Q8VCM5	299	1.545276156	5.280569755	5.832061094	0.000576595	0.004979299	-0.255615638	UP
Mvp	Q9EQK5	236	0.795109627	4.769177784	3.042672297	0.018120262	0.052209225	-3.963199699	UP
Mycbp2	Q7TPH6	3859	1.88758785	4.266893555	7.22119156	0.000151311	0.002094795	1.19825473	UP
Mycbp2	Q7TPH6	3944	1.196481108	3.96849982	3.772795361	0.006591625	0.025988271	-2.891312377	UP
Myd88	P22366	190	2.993884235	6.040475695	6.935437732	0.000195906	0.002491384	0.917954928	UP
Myh11	O08638	840	1.108520291	5.538438918	5.864947495	0.000557198	0.004864966	-0.218396999	UP
Myh14	Q6URW6	679	0.632511333	6.300811047	2.601555251	0.034457365	0.084034138	-4.630084276	UP
Myo1a	O88329	792	1.561116523	8.994356177	3.368234908	0.011439342	0.037718483	-3.478379263	UP
Myo1d	Q5SYD0	532	0.891601201	7.679805169	4.038788309	0.004648044	0.020274642	-2.516651323	UP
Myo1f	P70248	857	2.449995044	5.228032125	9.69664545	2.16E-05	0.000655027	3.293345553	UP
Myo1g	Q5SUA5	347	2.564061466	2.865902791	10.43035485	1.32E-05	0.000503128	3.818832359	UP
Myo1g	Q5SUA5	869	2.967327703	3.882558131	9.852070814	1.94E-05	0.000611753	3.407825324	UP
Myom1	Q62234	1325	0.904313744	3.948615267	3.951052384	0.005209635	0.021993659	-2.639167317	UP
Mysm1	Q69Z66	76	1.77172527	5.567009465	5.616489285	0.000724	0.005739942	-0.503201114	UP
N4bp1	Q6A037	365	1.893850962	3.119232555	6.213363952	0.00039089	0.003821055	0.167176477	UP
Naa15	Q80UM3	665	0.954842165	4.469421414	4.685218828	0.002078163	0.011646067	-1.647920743	UP
Nadk	P58058	57	2.575093211	3.961602002	7.327093579	0.000137778	0.001976416	1.299851651	UP
Nampt	Q99KQ4	342	0.907396858	10.38834473	4.813200319	0.001784986	0.010486513	-1.48316941	UP
Nampt	Q99KQ4	84	1.191453052	2.91516534	4.792031014	0.001830157	0.010692267	-1.510254873	UP
Nampt	Q99KQ4	330	0.793370509	4.948029486	3.063983296	0.017575581	0.051010608	-3.931200634	UP
Nap1l4	Q78ZA7	71	0.674836395	4.709844997	3.259171577	0.013324552	0.042303215	-3.639746788	UP
NARS1	Q8BP47	115	0.957519801	5.570939011	3.185262736	0.014789042	0.045177093	-3.749735825	UP
Ncam1	P13595	775	1.895027109	6.70963005	10.00100476	1.75E-05	0.000569705	3.515894095	UP
Ncam1	P13595	766	1.914056093	4.297512681	5.466117697	0.000851591	0.006428967	-0.679677986	UP
Ncf2	O70145	501	2.058808884	5.052905802	7.573629205	0.000111231	0.001726181	1.531740993	UP
Ndufa1	O35683	64	1.200592284	4.385351968	3.942364823	0.005269139	0.022195459	-2.651356555	UP
Nedd8	P29595	6	0.813483502	12.88756507	4.968198362	0.001489401	0.00935265	-1.286852083	UP
Nek9	Q8K1R7	366	0.75689544	6.086637001	2.969249006	0.020137701	0.056509525	-4.07367046	UP
Neu3	Q9JMH7	336	1.16349888	4.330987345	3.247906018	0.013537406	0.042801496	-3.65648018	UP
Ngly1	Q9JI78	416	0.723081106	7.513332979	3.79810226	0.006373241	0.025318179	-2.855258301	UP
Ngly1	Q9JI78	403	0.594269379	10.45222023	3.447526388	0.010248941	0.034959603	-3.361825786	UP
Ngly1	Q9JI78	273	0.88846798	3.015127114	3.410813675	0.010782701	0.036115001	-3.41570766	UP
Ngp	O08692	140	7.107836799	6.824583104	16.28724089	5.99E-07	0.000116227	6.985905784	UP
Niban2	Q8R1F1	462	0.626646507	5.611900124	3.759366765	0.006710788	0.02640319	-2.910477629	UP
Nipal2	Q91WC7	332	0.467852564	4.857017203	2.535360959	0.038003001	0.090311893	-4.730357878	UP
Nmi	O35309	230	2.337422864	5.831631976	6.613197331	0.000264786	0.003032244	0.590663117	UP
Nmi	O35309	5	1.309222897	5.068655765	5.56237766	0.000767289	0.005968362	-0.566345836	UP
Nmi	O35309	159	2.462752882	4.445615554	5.515068881	0.000807501	0.006180459	-0.621883986	UP
Nmi	O35309	62	0.80464288	6.414215132	4.164229424	0.003956537	0.018229291	-2.343355092	UP
Nod1	Q8BHB0	633	0.642824714	6.530166479	3.42425342	0.01058392	0.03567605	-3.395965699	UP
Nop58	Q6DFW4	323	2.333854855	3.904009176	6.654887716	0.000254506	0.002966699	0.633695665	UP
Nop58	Q6DFW4	365	0.936426835	3.893347743	3.365515406	0.011482712	0.037831507	-3.482388529	UP
Npc1	O35604	1179	0.571860891	6.259626724	2.551252369	0.037118821	0.088699762	-4.706294164	UP
Nploc4	P60670	260	1.179262311	5.378967932	5.39843013	0.000917025	0.006769265	-0.760145344	UP
Nploc4	P60670	544	1.221345268	4.952500183	3.919275019	0.005430912	0.022675434	-2.683803253	UP
Nploc4	P60670	31	0.712874859	4.428825379	2.886519183	0.022697847	0.061809587	-4.198502447	UP
Nqo1	Q64669	61	1.944813292	6.337171122	8.799300692	4.15E-05	0.000933647	2.596258933	UP
Nras	P08556	128	0.738083165	6.135738693	3.690596513	0.007358722	0.028033508	-3.008989705	UP
Nsdhl	Q9R1J0	115	1.306725826	4.069484177	5.60952629	0.000729415	0.005778041	-0.511303844	UP
Nsfl1c	Q9CZ44	127	1.094507296	5.190522563	4.315290233	0.00326913	0.015986534	-2.137646227	UP
Nsfl1c	Q9CZ44	124	0.684991334	6.029247641	2.601105794	0.034480251	0.08406833	-4.630765412	UP
Nub1	P54729	370	1.536513066	7.329209442	8.974062434	3.64E-05	0.000866507	2.737074186	UP
Nub1	P54729	328	2.013033149	3.977443996	8.00574713	7.75E-05	0.001373809	1.923221163	UP
Nub1	P54729	160	1.999022045	3.774993795	5.373704776	0.000942303	0.006910223	-0.789699608	UP
Nub1	P54729	335	1.427278484	4.348975202	4.905659639	0.001601608	0.00984407	-1.365639905	UP
Nub1	P54729	449	0.85071962	6.460775097	4.869268506	0.001671178	0.010072469	-1.41174916	UP
Nub1	P54729	311	1.040786709	6.79694965	4.20936974	0.003735876	0.01748449	-2.281540946	UP
Nub1	P54729	304	0.789041809	4.654129025	2.868429489	0.02330196	0.062912639	-4.225840543	UP
Nup160	Q9Z0W3	688	0.447812969	5.884357561	2.491689842	0.040546176	0.094601094	-4.796445599	UP
Nup50	Q9JIH2	351	1.9097476	2.59786855	7.859675642	8.74E-05	0.001479408	1.792958556	UP
Oas3	Q8VI93	858	1.199003245	6.197783762	5.274297625	0.001052032	0.007428711	-0.90939404	UP
Oas3	Q8VI93	846	1.018306591	3.635392151	3.117924043	0.016272993	0.048258773	-3.850351396	UP
Oas3	Q8VI93	1130	0.554076023	6.796252995	2.500980575	0.039990859	0.093581768	-4.782391681	UP
Ogt	Q8CGY8	16	0.969817083	6.275788415	3.813897387	0.006240921	0.025000599	-2.832797954	UP
Ola1	Q9CZ30	190	1.627977233	4.471143268	7.731141886	9.73E-05	0.001591198	1.676600337	UP
Ola1	Q9CZ30	79	0.785403054	3.004361099	2.856286439	0.023716934	0.063742621	-4.244199136	UP
Orai2	Q8BH10	237	2.336584964	6.556979255	10.22407332	1.51E-05	0.000526585	3.67485077	UP
Orai2	Q8BH10	235	2.003928786	6.06662959	10.03407883	1.72E-05	0.000562883	3.539680385	UP
Osbp	Q3B7Z2	491	0.752120035	4.800414574	3.206759201	0.014346179	0.044338485	-3.717695638	UP
Osmr	O70458	821	1.849438354	2.119706677	7.227092019	0.000150519	0.002089639	1.203947312	UP
Osmr	O70458	830	1.462038852	2.822225329	5.545381643	0.000781473	0.006048923	-0.586262581	UP
Osmr	O70458	784	0.968377013	11.21084316	5.398926719	0.000916525	0.006769265	-0.759552652	UP
Otub2	Q9CQX0	94	1.575497561	6.02694927	6.705984441	0.000242511	0.002861924	0.686154943	UP
Otulin	Q3UCV8	66	0.848715935	7.323111519	4.313939486	0.003274664	0.015997096	-2.139471029	UP
Otulin	Q3UCV8	64	0.555335709	5.674934149	3.41813149	0.010673975	0.035865576	-3.404955938	UP
Pabpc1	P29341	284	0.623205561	4.822301592	3.62122024	0.00808145	0.029879428	-3.108973447	UP
Pak2	Q8CIN4	370	0.771615632	5.627011451	2.735090342	0.028308904	0.07246896	-4.427682726	UP
Pan2	Q8BGF7	268	1.22633745	4.128288788	7.064782444	0.000174115	0.002294868	1.045960389	UP
Park7	Q99LX0	93	1.448065471	4.472460338	7.081872058	0.000171444	0.002280687	1.062732313	UP
Parp12	Q8BZ20	456	0.656570743	7.046255752	3.10167407	0.016654276	0.048996539	-3.874685146	UP
Parp9	Q8CAS9	412	2.736378612	4.241350098	9.471776604	2.53E-05	0.000694073	3.124558306	UP
Parp9	Q8CAS9	640	2.123928056	2.921837522	4.531456389	0.00250263	0.013368271	-1.84904176	UP
Parp9	Q8CAS9	68	1.571883803	2.68723788	2.685618364	0.030441843	0.076577395	-4.5026634	UP
Parva	Q9EPC1	140	0.87035493	3.878486853	2.857376901	0.023679354	0.063677717	-4.242550277	UP
Pbrm1	Q8BSQ9	1398	2.125276853	5.984501756	10.0669139	1.68E-05	0.00055828	3.563219123	UP
Pbrm1	Q8BSQ9	1587	0.824729437	3.789273897	2.60177511	0.034446175	0.084028462	-4.629751088	UP
Pcbp1	P60335	351	0.956388437	4.888831895	3.825976768	0.00614174	0.024723672	-2.815643525	UP
Pcna	P17918	164	1.646357649	9.968757002	9.251911405	2.97E-05	0.000764126	2.955802621	UP
Pcna	P17918	80	1.259073989	6.29192033	5.163430654	0.001191424	0.008057833	-1.044547858	UP
Pcna	P17918	254	0.826995216	4.502192732	2.995837074	0.01938103	0.055048799	-4.033628733	UP
Pdcd6ip	Q9WU78	209	0.67349915	6.063587976	3.795683257	0.006393773	0.025377044	-2.85870097	UP
Pdcd6ip	Q9WU78	501	0.77168365	11.56048753	3.677403303	0.007490594	0.028403247	-3.027957373	UP
Pdcd6ip	Q9WU78	638	0.604979303	7.29828565	3.166295296	0.015191892	0.0459997	-3.778039101	UP
Pdcd6ip	Q9WU78	486	0.711816114	3.910072306	2.871243062	0.023206902	0.062781125	-4.221587641	UP
Pdcd6ip	Q9WU78	707	0.893940573	6.517731264	2.651452364	0.032011919	0.079273183	-4.554454538	UP
Pde12	Q3TIU4	461	1.293250101	3.284492388	4.788895675	0.001836954	0.010725368	-1.514272029	UP
Pde12	Q3TIU4	426	0.898373075	4.376646147	4.451146023	0.002761563	0.014277614	-1.955467193	UP
Pdlim1	O70400	98	1.127864736	5.567561155	4.066801615	0.0044829	0.019807484	-2.477758663	UP
Peli1	Q8C669	202	3.523395968	4.658382214	17.58848628	3.48E-07	8.69E-05	7.510985769	UP
Peli1	Q8C669	266	2.917791805	5.877955594	13.59044834	2.13E-06	0.000178504	5.717617312	UP
Peli1	Q8C669	169	3.328144894	6.487284177	12.48217084	3.84E-06	0.00025058	5.110757764	UP
Peli2	Q8BST6	267	2.562992164	5.219249678	12.61781641	3.56E-06	0.000234663	5.188133148	UP
Pfn1	P62962	126	1.166726266	6.184783164	5.567508104	0.000763063	0.005945249	-0.560341595	UP
Pfn1	P62962	70	1.002939743	5.618210282	3.534178757	0.009098407	0.032311273	-3.235244022	UP
Pgd	Q9DCD0	38	1.751268046	5.776111578	9.637616799	2.25E-05	0.000661419	3.249403971	UP
Pgd	Q9DCD0	48	0.909390775	5.986678864	5.21933807	0.001118731	0.00774827	-0.976173322	UP
Pgd	Q9DCD0	119	0.775515193	6.385460325	4.195259293	0.003803372	0.017721659	-2.300832145	UP
Pgd	Q9DCD0	248	0.957301911	4.122920877	3.75802254	0.006722844	0.026417068	-2.91239739	UP
Pgd	Q9DCD0	294	0.85486215	5.676165539	3.576666894	0.00858576	0.031179691	-3.173493815	UP
Pgd	Q9DCD0	308	0.686541516	4.477861246	2.85069938	0.023910462	0.064117365	-4.252647876	UP
Pgd	Q9DCD0	51	0.699275379	5.847940024	2.836492295	0.024410074	0.065211303	-4.274136903	UP
Pgd	Q9DCD0	377	0.465858983	8.727942908	2.674614848	0.030938579	0.077403589	-4.51934306	UP
Pgk1	P09411	41	1.01141482	3.707981612	3.153934992	0.015460683	0.046583474	-3.796499221	UP
Pgm1	Q9D0F9	419	1.169371251	5.303906119	3.108900431	0.016483562	0.048660379	-3.863861464	UP
Pgrmc1	O55022	169	1.349632441	4.694510961	3.490594829	0.009658689	0.033695251	-3.298805085	UP
Phf10	Q9D8M7	240	0.549815209	5.931373163	2.599193925	0.034577778	0.084236144	-4.633662746	UP
Phgdh	Q61753	384	2.087654295	3.791246879	11.01762603	9.07E-06	0.000398248	4.213654845	UP
Phip	Q8VDD9	1708	2.336966708	5.886242313	9.675908433	2.19E-05	0.000661419	3.277938027	UP
Phip	Q8VDD9	989	1.749762409	4.572282031	4.200761256	0.003776897	0.017641643	-2.293306702	UP
Phldb2	Q8K1N2	638	0.54471488	7.843689297	3.253455142	0.01343211	0.042529751	-3.64823628	UP
Phospho1	Q8R2H9	237	1.226659739	5.076118319	5.939062146	0.000516095	0.00460359	-0.135047102	UP
Pi4k2a	Q2TBE6	240	1.080508007	10.06763644	6.657717224	0.000253824	0.002963993	0.636608742	UP
Pi4k2b	Q8CBQ5	149	1.388349192	5.013620051	4.837324736	0.001735002	0.0103109	-1.452383047	UP
Pi4k2b	Q8CBQ5	156	1.326440897	1.663220449	4.007130973	0.00484269	0.020919539	-2.560735162	UP
Pik3c2a	Q61194	904	1.139412654	4.243005898	5.233224199	0.001101447	0.007656835	-0.959260076	UP
Pik3c2a	Q61194	11	1.088268714	4.597401234	4.241148623	0.003588611	0.017043887	-2.238198916	UP
Pikfyve	Q9Z1T6	136	2.438892842	6.250816761	7.182408161	0.000156636	0.002152494	1.160743015	UP
Pilra	Q2YFS3	229	2.99855452	6.970156019	15.2610256	9.46E-07	0.000136318	6.534411587	UP
Pip4p1	Q3TWL2	103	1.967151692	5.7089627	8.920063106	3.79E-05	0.000895386	2.693835641	UP
Pip4p1	Q3TWL2	185	2.081280352	5.437250363	7.249992214	0.000147489	0.002065714	1.226004821	UP
Pip4p1	Q3TWL2	141	0.685693621	3.304553064	2.932307427	0.021241137	0.05883975	-4.129369836	UP
Pip4p2	Q9CZX7	108	2.430266957	4.27477829	10.05443525	1.69E-05	0.000558847	3.554282312	UP
Pip4p2	Q9CZX7	70	2.688622112	7.34505339	7.109198735	0.000167269	0.002256115	1.089483356	UP
Pip4p2	Q9CZX7	77	2.174294525	3.800486793	6.466418935	0.000304855	0.00330358	0.437491316	UP
Pip4p2	Q9CZX7	173	1.310860738	5.039253659	3.911323304	0.005487867	0.022862899	-2.694994124	UP
Pklr	P53657	190	1.039744507	3.715664175	3.128420784	0.016031635	0.047808725	-3.834643635	UP
Pkm	P52480	270	1.637965298	6.178923616	7.725402317	9.78E-05	0.001591198	1.671365992	UP
Pkm	P52480	206	1.853752524	3.123343994	6.091322425	0.000441841	0.004135776	0.033916477	UP
Pkm	P52480	115	0.799025051	7.037097959	4.393076803	0.002967087	0.014956893	-2.033007206	UP
Pkm	P52480	166	0.470900313	6.809001309	2.782523796	0.026409859	0.069023781	-4.355825963	UP
Plaa	P27612	651	1.808241249	4.783616842	6.028069584	0.000471136	0.004341407	-0.03590734	UP
Plaa	P27612	649	1.264287528	5.051547629	4.21820403	0.003694285	0.017384225	-2.269477624	UP
Plaa	P27612	311	1.320662382	4.026704981	4.022284096	0.004748435	0.020596826	-2.539616543	UP
Plaat3	Q8R3U1	91	0.909842546	6.81452692	3.977733993	0.005031407	0.021477203	-2.601796	UP
Plcg2	Q8CIH5	381	1.481432007	3.416961298	3.312388539	0.012366257	0.039960708	-3.560862278	UP
Pld2	P97813	118	1.551426045	3.560336672	6.532763164	0.000285959	0.003175018	0.507049147	UP
Plek	Q9JHK5	340	1.071966411	7.296694995	5.358923596	0.000957784	0.006996692	-0.807408778	UP
Plek	Q9JHK5	307	0.632222709	4.327433183	3.40692904	0.0108409	0.036258698	-3.421417502	UP
Plin3	Q9DBG5	199	0.961752678	5.550643027	4.048411091	0.00459058	0.020132763	-2.503279007	UP
Plscr1	Q9JJ00	232	1.091410649	10.38647957	6.295525185	0.000360293	0.003645993	0.255820721	UP
Plscr1	Q9JJ00	141	0.534868549	9.557641695	2.658089935	0.031700442	0.078728024	-4.544392813	UP
Plscr2	Q9DCW2	221	1.178249657	9.157984964	6.155134108	0.000414333	0.003968388	0.103832388	UP
Plxnd1	Q3UH93	1554	1.177327065	5.853601545	6.066238479	0.000453208	0.004225239	0.006288926	UP
Pmaip1	Q9JM54	90	2.622138826	3.177691832	5.213084925	0.001126612	0.007774774	-0.983798636	UP
Pnkp	Q9JLV6	225	2.035185373	6.786781134	7.862583804	8.72E-05	0.001478475	1.795572301	UP
Pnkp	Q9JLV6	150	1.464021841	5.43628241	4.905492923	0.001601919	0.00984407	-1.3658507	UP
Pnp	P23492	254	3.373908315	5.324338024	8.221365753	6.50E-05	0.001235847	2.111769603	UP
Pnp	P23492	265	0.700767515	9.365907627	2.566974131	0.036264935	0.087164542	-4.682480934	UP
Pnpla2	Q8BJ56	92	1.117173428	5.011338686	3.903581604	0.005543942	0.023045884	-2.705897678	UP
Pnpla7	A2AJ88	691	1.295437456	3.958960469	4.437088561	0.002809843	0.014449435	-1.974192957	UP
Pnpo	Q91XF0	100	0.908411182	5.48228419	4.773797463	0.001870076	0.010871896	-1.533636812	UP
Pof1b	Q8K4L4	169	2.071246789	4.991975191	7.022141249	0.000180983	0.002358971	1.003969291	UP
Polr2a	P08775	1125	2.019130058	2.518613748	8.848119296	4.00E-05	0.000922413	2.635851956	UP
Polr2a	P08775	1350	1.584989067	5.392328129	5.943943972	0.000513509	0.004593484	-0.129582521	UP
Polr2a	P08775	812	1.221589288	4.943663543	5.361894079	0.00095465	0.006979177	-0.803847397	UP
Polr2a	P08775	710	1.096515271	3.890666955	4.965004783	0.001494916	0.009368666	-1.290861618	UP
Polr2a	P08775	226	1.146789584	4.152131909	2.860772248	0.023562741	0.06349017	-4.237416555	UP
Polr2b	Q8CFI7	1143	1.282967219	4.353659112	3.341694322	0.011870224	0.038798159	-3.517539507	UP
Por	P37040	56	1.950666364	6.016333085	10.2632757	1.47E-05	0.000521203	3.702433395	UP
Por	P37040	186	1.221045395	4.830517216	5.803964846	0.000593763	0.005081279	-0.287527867	UP
Por	P37040	273	1.059320824	5.777676502	5.551098872	0.00077667	0.006021571	-0.579558393	UP
Por	P37040	65	2.026387729	2.85137362	3.72886892	0.006990173	0.027097639	-2.954090601	UP
Por	P37040	267	1.733165025	3.200020636	2.811097835	0.025330548	0.066997002	-4.312564366	UP
Ppia	P17742	125	0.65702263	5.737544248	2.925345827	0.021456117	0.059262133	-4.139874263	UP
Ppib	P24369	195	1.766233781	4.103445346	6.435700879	0.000314073	0.003350358	0.405102819	UP
Ppib	P24369	209	0.846983783	5.842951152	2.930376353	0.021300542	0.058915869	-4.13228341	UP
Ppid	Q9CR16	341	1.152611023	3.108808817	4.036945643	0.004659137	0.020293036	-2.519213464	UP
Ppid	Q9CR16	154	0.641068744	3.593108357	3.116573031	0.016304337	0.048311789	-3.852373723	UP
Ppp1cb	P62141	40	1.454503167	7.105491359	7.23068136	0.00015004	0.002089639	1.207408343	UP
Ppp1cc	P63087	141	0.858356788	6.752530906	4.596525086	0.002312361	0.012586572	-1.763508106	UP
Ppp1cc	P63087	41	0.929179527	6.413146865	4.104686299	0.004269656	0.019159906	-2.425336369	UP
Ppp1cc	P63087	113	1.102853493	5.806630362	3.543531824	0.008982791	0.03202061	-3.221632503	UP
Ppp1cc	P63087	260	0.733270257	8.652524156	3.271979763	0.013086881	0.041696843	-3.620736365	UP
Ppp1r15b	Q8BFW3	116	1.287720283	4.790083989	4.044599382	0.004613249	0.020195212	-2.508574406	UP
Ppp2cb	P62715	41	0.629660254	7.934843515	3.88003565	0.005718352	0.023502997	-2.739110068	UP
Ppp2r1a	Q76MZ3	107	1.2590727	8.473929697	7.618637066	0.000107034	0.001683436	1.5733914	UP
Ppp3r1	Q63810	142	0.800171374	3.312964148	2.596413482	0.034720121	0.084392769	-4.637876264	UP
Praf2	Q9JIG8	159	0.677523279	6.499407542	3.586928867	0.008466666	0.03088916	-3.158611649	UP
Praf2	Q9JIG8	152	0.524980285	5.733952455	2.714070939	0.029195469	0.074151444	-4.45953705	UP
Prdx1	P35700	109	1.760817887	3.071671798	6.249249411	0.000377183	0.003744973	0.205998582	UP
Prdx1	P35700	120	0.902237153	3.111519851	3.657418578	0.007695238	0.028908974	-3.056730582	UP
Prdx1	P35700	192	0.610704869	5.526773918	2.745397968	0.027884443	0.071711401	-4.412064126	UP
Prdx2	Q61171	196	0.625401421	6.252332978	3.048042801	0.017981335	0.051918095	-3.955132825	UP
Prdx2	Q61171	119	0.81705391	3.985968053	2.549270889	0.037227901	0.088915607	-4.709295014	UP
Prdx5	P99029	79	0.610147458	5.228925351	2.726511321	0.028667317	0.073169178	-4.440683295	UP
Prdx6	O08709	209	0.554760037	10.89224328	3.22492479	0.013982946	0.043628265	-3.690651445	UP
Prex1	Q69ZK0	1080	1.711816237	5.160115663	7.634656789	0.000105583	0.001668558	1.588166003	UP
Prex1	Q69ZK0	1058	1.303761433	6.047222669	6.059020082	0.000456539	0.004244026	-0.001676575	UP
Prex1	Q69ZK0	525	0.540792072	5.217218154	2.572570647	0.035965889	0.086599431	-4.674002719	UP
Prg2	Q61878	121	2.136426796	5.981880496	10.52627875	1.24E-05	0.000483452	3.884825074	UP
Prkca	P20444	388	0.688277586	4.178697421	3.238867591	0.013710803	0.043133985	-3.6699139	UP
Prkca	P20444	199	0.639057363	5.149465716	2.931706455	0.021259606	0.058857305	-4.130276553	UP
Prkcb	P68404	327	2.676391165	4.586477731	14.24222308	1.53E-06	0.000149973	6.049317766	UP
Prkcb	P68404	320	2.527974148	5.40140388	12.71888556	3.37E-06	0.000226763	5.24520209	UP
Prkcb	P68404	216	2.40089205	3.439385067	4.838298018	0.001733018	0.0103109	-1.451142783	UP
Prkcd	P28867	222	1.200147048	8.189619516	6.555387915	0.000279818	0.003132508	0.530647321	UP
Prkcd	P28867	494	1.355476067	3.498424059	2.764449315	0.027117305	0.070426264	-4.383201583	UP
Prkd1	Q62101	743	0.808630601	7.652000634	4.740448543	0.001945595	0.011173912	-1.576528278	UP
Prkd1	Q62101	681	0.9110677	5.122507065	3.653760837	0.007733344	0.028941754	-3.062002234	UP
Prkd2	Q8BZ03	706	0.808630601	7.652000634	4.740448543	0.001945595	0.011173912	-1.576528278	UP
Prkd2	Q8BZ03	644	0.9110677	5.122507065	3.653760837	0.007733344	0.028941754	-3.062002234	UP
Prkx	Q922R0	171	0.803254375	4.197619088	4.838572436	0.001732459	0.0103109	-1.450793114	UP
Prkx	Q922R0	192	1.470410925	4.711919594	4.323394496	0.003236141	0.015899011	-2.126703269	UP
Prmt9	Q3U3W5	129	0.791165655	4.959006386	3.965935044	0.00510939	0.021686318	-2.618309998	UP
Prpf6	Q91YR7	178	1.09199045	3.865830118	5.872428964	0.000552888	0.004837106	-0.209950141	UP
Prpf8	Q99PV0	1158	1.100249377	7.370498207	6.901909636	0.000202043	0.002534084	0.884463945	UP
Prpf8	Q99PV0	1144	1.957267505	2.853949778	5.577811804	0.000754655	0.005918646	-0.548294004	UP
Prpf8	Q99PV0	1831	0.934663578	3.757635871	4.680737176	0.00208935	0.011694931	-1.653733589	UP
Prpf8	Q99PV0	278	1.251858726	4.340191433	4.322886868	0.003238197	0.015900871	-2.127388425	UP
Prpf8	Q99PV0	1443	0.735837823	4.288481685	4.313977457	0.003274508	0.015997096	-2.139419728	UP
Prpf8	Q99PV0	2034	0.943702728	2.263317589	3.199740281	0.014489208	0.04468505	-3.728152867	UP
Prpf8	Q99PV0	1425	0.837578692	4.033531775	2.596793212	0.034700646	0.084367057	-4.637300823	UP
Prpsap1	Q9D0M1	52	0.869369485	7.133409651	5.214713643	0.001124554	0.007766219	-0.981811979	UP
Prpsap1	Q9D0M1	24	1.232526278	4.731096751	3.623408509	0.008057518	0.029820995	-3.105810681	UP
Prpsap2	Q8R574	251	0.833527741	5.519928326	4.205686963	0.003753365	0.017557676	-2.286573129	UP
Prxl2a	Q9CYH2	209	0.548619989	5.96407718	2.788948423	0.026163063	0.068552379	-4.346097076	UP
Prxl2a	Q9CYH2	48	0.856581201	5.092372745	2.688678713	0.030305167	0.076261568	-4.498024467	UP
Psip1	Q99JF8	362	1.593594376	4.058630472	5.249718669	0.0010813	0.007549991	-0.939205695	UP
Psma1	Q9R1P4	115	0.495470277	7.931611897	2.728210769	0.028595944	0.073026324	-4.438107887	UP
Psma2	P49722	64	2.062340863	3.603912369	5.272171033	0.001054529	0.007428711	-0.911969966	UP
Psma2	P49722	53	2.276470201	3.893763424	4.548077305	0.002452443	0.013160197	-1.827134233	UP
Psma4	Q9R1P0	199	0.933178865	5.332515718	3.645821517	0.007816756	0.02916902	-3.073450335	UP
Psma4	Q9R1P0	205	0.616814186	4.165233077	3.05230239	0.017871949	0.051712486	-3.948736008	UP
Psma5	Q9Z2U1	192	0.755477189	6.90015451	4.462864449	0.002722013	0.014119324	-1.939879328	UP
Psma6	Q9QUM9	171	1.177896308	4.92607102	4.167616374	0.003939495	0.018181497	-2.33870697	UP
Psma6	Q9QUM9	59	1.001274154	4.782852663	2.859425099	0.023608936	0.063542416	-4.239453375	UP
Psma6	Q9QUM9	104	0.722843032	5.155966295	2.68095224	0.030651467	0.076910649	-4.50973648	UP
Psmb1	O09061	72	0.62963822	4.543803774	2.694039324	0.030067296	0.075763513	-4.489898888	UP
Psmb4	P99026	201	1.935054879	6.569336757	9.244809911	2.98E-05	0.000765991	2.950289098	UP
Psmc1	P62192	423	1.122150844	3.980669813	5.310215834	0.001010828	0.007246046	-0.86598379	UP
Psmc1	P62192	420	0.737966813	4.059240586	3.368165201	0.011440451	0.037718483	-3.478482019	UP
Psmc3	O88685	73	0.585709641	7.715908147	3.661040643	0.007657705	0.028794913	-3.051511986	UP
Psmc5	P62196	94	1.336301926	4.727495564	6.013827088	0.000478027	0.004392101	-0.051701308	UP
Psmc5	P62196	88	0.893472365	4.116789365	2.610154534	0.034022507	0.083246389	-4.617051875	UP
Psmc6	P62334	7	0.749359999	9.587505877	3.689598081	0.007368613	0.028037397	-3.01042437	UP
Psmd1	Q3TXS7	827	2.004772123	5.574917613	7.07736823	0.000172144	0.002280687	1.058315374	UP
Psmd12	Q9D8W5	419	0.950337673	4.843249912	5.082781874	0.001305674	0.008591536	-1.143973064	UP
Psmd12	Q9D8W5	33	1.317063035	3.421899132	2.935180536	0.021153076	0.058629616	-4.125035283	UP
Psmd13	Q9WVJ2	186	1.116645371	4.356214185	4.062909957	0.004505455	0.019897868	-2.483155119	UP
Psmd2	Q8VDM4	397	0.885284471	7.24898987	4.937662335	0.001543064	0.00956922	-1.325250858	UP
Psmd4	O35226	74	1.376720058	6.734568663	6.482478162	0.000300156	0.003271355	0.454377741	UP
Psmd4	O35226	40	0.983268043	8.320115631	5.901819976	0.000536311	0.004737664	-0.176838753	UP
Psmd5	Q8BJY1	176	1.245677237	5.395588633	6.630929632	0.000260358	0.002999648	0.608991689	UP
Psmd7	P26516	100	0.808966313	7.953570017	4.256812123	0.003518371	0.016806646	-2.216889531	UP
Psme1	P97371	35	0.843876178	5.281587424	2.633042642	0.032892541	0.081136076	-4.582360596	UP
Psme3	P61290	132	1.322878519	4.709404766	6.948247556	0.000193617	0.002474224	0.930716666	UP
Psme3	P61290	6	0.92223675	7.023294727	4.098711811	0.004302537	0.019280244	-2.433590023	UP
Psmg2	Q9EST4	165	0.723462802	6.793544949	3.282192477	0.012900615	0.041255863	-3.605589305	UP
Pstpip2	Q99M15	176	0.69699937	6.95874289	2.453766612	0.042896227	0.098532466	-4.853772539	UP
Ptafr	Q62035	124	3.922886357	4.104536703	8.487036961	5.27E-05	0.001081914	2.338166443	UP
Ptbp1	P17225	133	0.653188923	3.811030294	3.301963363	0.012548021	0.040387078	-3.576294282	UP
Ptgis	O35074	406	1.149123012	4.651126593	4.034790541	0.004672148	0.020331025	-2.522210634	UP
Ptgr1	Q91YR9	197	0.567693594	5.804014997	2.57765168	0.035696592	0.086213726	-4.666304855	UP
Ptpn1	P35821	58	1.036318384	3.647811589	2.883503784	0.022797394	0.061991651	-4.203058527	UP
Ptpn23	Q6PB44	288	0.908060868	4.488939265	4.059293559	0.004526525	0.019925957	-2.488171787	UP
Ptpn9	O35239	218	0.722628166	5.181203475	2.772401697	0.026803636	0.069821999	-4.371155993	UP
Ptprc	P06800	659	2.905356786	7.034432505	17.39214888	3.77E-07	8.72E-05	7.434907637	UP
Ptprc	P06800	655	2.382404009	10.19725046	14.76467451	1.19E-06	0.000141515	6.302934732	UP
Ptprc	P06800	1139	1.955797163	6.805613105	11.484433	6.82E-06	0.000344192	4.512497118	UP
Ptprc	P06800	876	1.998621075	5.957676355	9.421710883	2.62E-05	0.000706842	3.086459156	UP
Ptprc	P06800	776	1.636186503	14.18504831	9.416431643	2.63E-05	0.000706842	3.082430555	UP
Ptprc	P06800	766	2.485781578	3.841891812	6.349709919	0.000341581	0.003551848	0.313815763	UP
Ptprc	P06800	1115	0.929197823	1.881529789	3.331211204	0.012045172	0.039167464	-3.533026875	UP
Ptprj	Q64455	905	0.950014917	6.30521052	4.69372475	0.002057114	0.011562272	-1.636896408	UP
Pum1	Q80U78	1087	0.66409379	4.666780128	2.971783438	0.020064248	0.056370908	-4.06985184	UP
Pum2	Q80U58	964	0.66409379	4.666780128	2.971783438	0.020064248	0.056370908	-4.06985184	UP
Pxn	Q8VI36	540	1.456844672	5.128179069	8.179237495	6.73E-05	0.001273266	2.075274412	UP
Pygb	Q8CI94	42	1.287728469	5.293993794	7.406882407	0.000128478	0.001891655	1.375601392	UP
Pygb	Q8CI94	290	0.939158903	7.246731519	4.901983275	0.001608489	0.009858883	-1.370289241	UP
Pygl	Q9ET01	170	2.812455166	7.248669928	14.80120991	1.17E-06	0.000141515	6.320281103	UP
Pygl	Q9ET01	642	2.837803618	3.817438632	13.3487663	2.41E-06	0.000193686	5.590049944	UP
Pygl	Q9ET01	545	2.47159955	6.645645388	12.63411762	3.53E-06	0.0002342	5.197371133	UP
Pygl	Q9ET01	804	2.259377215	8.335016617	12.13106345	4.68E-06	0.000272162	4.906202777	UP
Pygl	Q9ET01	724	1.222661567	4.688676767	5.401944952	0.000913493	0.006756425	-0.755951063	UP
Pygl	Q9ET01	465	1.18981116	3.074407965	3.961094011	0.005141765	0.021804213	-2.625091128	UP
Pyhin1	Q8BV49	277	0.987731315	3.61298003	3.286826454	0.012817034	0.04103113	-3.598719655	UP
Pzp	Q61838	306	1.419568119	5.130916139	7.52120258	0.000116356	0.001779501	1.482961889	UP
Rab14	Q91V41	193	1.160852934	4.271720593	3.340286955	0.011893552	0.038826447	-3.519618057	UP
Rab18	P35293	183	2.495313677	5.393175663	7.24334716	0.000148361	0.002074866	1.219610165	UP
Rab18	P35293	58	2.305551497	4.178205383	6.891657826	0.000203962	0.002548044	0.874197769	UP
Rab18	P35293	56	1.324854305	4.688742663	5.646741182	0.000700987	0.005632849	-0.468074803	UP
Rab18	P35293	138	0.987993539	6.158307741	5.293293783	0.001030013	0.007326769	-0.886412689	UP
Rab1A	P62821	191	0.577620952	6.45974947	3.015818442	0.018832164	0.053866239	-4.003564525	UP
Rab20	P35295	222	1.96297353	1.987010702	9.365395769	2.73E-05	0.000723741	3.043374276	UP
Rab21	P35282	45	0.74106458	4.595662183	3.181336582	0.014871487	0.045273218	-3.755591968	UP
Rab25	Q9WTL2	206	1.493360425	3.19643086	4.204353773	0.003759718	0.017578723	-2.288395292	UP
Rab27a	Q9ERI2	33	1.476660155	4.666237338	6.670614012	0.000250745	0.002938888	0.649874359	UP
Rab27a	Q9ERI2	191	1.345444398	6.932185672	5.318048289	0.001002083	0.007206062	-0.856541942	UP
Rab2a	P53994	130	0.704024469	5.440820254	3.378929538	0.011270477	0.03731378	-3.462619973	UP
Rab2a	P53994	56	0.994093731	2.523505176	2.83673659	0.024401391	0.065211303	-4.273767333	UP
Rab32	Q9CZE3	208	1.981561807	6.101164041	11.13654427	8.43E-06	0.000384239	4.291002816	UP
Rab32	Q9CZE3	217	1.823306346	6.101457179	10.23062484	1.50E-05	0.000526585	3.679467646	UP
Rab8a	P55258	55	1.0924509	5.193020545	5.022158333	0.001399544	0.008882513	-1.219329719	UP
Rabgef1	Q9JM13	281	3.188910069	4.004737878	9.277669448	2.91E-05	0.000760164	2.975767564	UP
Rabgef1	Q9JM13	303	1.647598505	6.08718273	6.526874778	0.000287582	0.003189304	0.500897229	UP
Rabgef1	Q9JM13	85	1.997554973	4.777012421	4.816836639	0.001777351	0.010461105	-1.478523464	UP
Rabgef1	Q9JM13	233	0.902862217	4.531079684	4.080567021	0.004404104	0.019573916	-2.458687625	UP
Rabgef1	Q9JM13	121	0.804194484	4.202230073	3.612684628	0.008175535	0.030140135	-3.121315784	UP
Rac2	Q05144	96	2.762875954	7.211372693	10.88163752	9.88E-06	0.00041809	4.124153521	UP
Rac2	Q05144	147	2.035063406	6.883738942	9.578529413	2.35E-05	0.000672238	3.205159509	UP
Rack1	P68040	44	1.110625288	5.863878209	4.247621674	0.003559399	0.016959912	-2.229388376	UP
Rack1	P68040	106	0.781590819	8.51790247	3.888487961	0.005655068	0.023333922	-2.727179177	UP
Rad18	Q9QXK2	218	2.308068367	4.501840814	6.752983909	0.000232034	0.002784996	0.734135012	UP
Rad21	Q61550	387	1.045037698	7.093141587	4.976046258	0.001475945	0.009280481	-1.277005365	UP
Rad21	Q61550	72	0.71636733	4.58371668	2.96669764	0.020211932	0.056667517	-4.077514957	UP
Rad23a	P54726	47	0.529580896	6.51791847	2.444494219	0.043491772	0.099456943	-4.867778639	UP
Rad23b	P54728	67	1.020700462	7.526652508	5.098309695	0.001282767	0.008502513	-1.124757153	UP
Rad23b	P54728	63	0.657391317	6.951579878	3.773964014	0.006581364	0.025958608	-2.889645587	UP
Ran	P62827	99	0.934290295	7.117042512	4.418378483	0.002875544	0.014690682	-1.999161229	UP
Ran	P62827	134	0.576585369	8.304294472	3.11388113	0.016366981	0.048406648	-3.856403642	UP
Ran	P62827	60	0.977697624	3.243708328	3.103092636	0.016620617	0.048966842	-3.872560101	UP
Ranbp1	P34022	76	0.729440875	5.767482347	4.252504063	0.003537538	0.016872706	-2.2227469	UP
Ranbp2	Q9ERU9	115	1.090986814	5.106199876	4.284305695	0.003398691	0.016450429	-2.179571555	UP
Ranbp9	P69566	122	0.682612062	4.115308481	2.529005195	0.038362676	0.090915994	-4.739980109	UP
Rangap1	P46061	526	0.82452907	4.626304028	3.722793819	0.007047316	0.027263423	-2.962792468	UP
Rap2c	Q8BU31	108	1.116523162	7.446056425	4.329317229	0.003212263	0.015806269	-2.118711998	UP
Rasgrp2	Q9QUG9	29	0.981951113	3.803386458	3.06668645	0.01750774	0.050844838	-3.927144006	UP
Rasgrp2	Q9QUG9	417	0.458910602	4.490389226	2.552751699	0.037036502	0.088570015	-4.704023439	UP
Rasip1	Q3U0S6	609	0.884319277	8.054999723	4.630652856	0.002218973	0.012193719	-1.718895333	UP
Rbck1	Q9WUB0	174	1.673249016	7.586061156	7.316203569	0.000139105	0.001989432	1.289460164	UP
Rbm14	Q8C2Q3	112	0.807098678	2.475586945	4.437526091	0.002808326	0.014449435	-1.973609693	UP
Rcbtb1	Q6NXM2	522	0.529076972	9.102193539	3.208089336	0.014319244	0.044298556	-3.715714402	UP
Rcbtb1	Q6NXM2	283	0.584068496	5.176978632	3.186482637	0.014763525	0.045157336	-3.74791652	UP
Rcbtb2	Q99LJ7	542	0.567427489	7.582074478	3.207642147	0.014328294	0.044312094	-3.716380473	UP
Rdh14	Q9ERI6	305	1.3474132	4.431643759	4.632295565	0.002214584	0.01218728	-1.716752254	UP
Rdx	P26043	143	0.832224885	8.458319246	5.026692336	0.001392271	0.008860076	-1.2136754	UP
Reck	Q9Z0J1	838	1.215077389	5.497084514	4.509715658	0.002569987	0.013598556	-1.877758746	UP
Reep3	Q99KK1	99	1.752326827	7.75077011	9.215499684	3.05E-05	0.000776167	2.927490792	UP
Reep3	Q99KK1	111	1.661046646	8.199259653	8.884512454	3.89E-05	0.000908236	2.665237335	UP
Reep4	Q8K072	123	1.176785529	4.765904104	6.05063464	0.000460443	0.004267767	-0.010938418	UP
Reep4	Q8K072	101	1.971898401	3.484024172	3.432786943	0.010459748	0.035347126	-3.383440727	UP
Reep5	Q60870	12	1.3260928	7.218785847	8.516780868	5.15E-05	0.001061725	2.363117463	UP
Reep5	Q60870	153	1.135030901	8.664466311	6.315441246	0.000353285	0.003605864	0.277180056	UP
Reep5	Q60870	160	1.011784424	6.42171381	4.324207116	0.003232854	0.015891093	-2.125606537	UP
Reep6	Q9JM62	15	4.269836574	6.206372875	14.32811452	1.47E-06	0.000149973	6.091740585	UP
Rer1	Q9CQU3	14	0.771493847	9.076903074	4.339093013	0.003173272	0.015677793	-2.105533128	UP
Rer1	Q9CQU3	192	0.782228386	5.999866043	3.565818466	0.008713625	0.031463288	-3.189240129	UP
Rer1	Q9CQU3	181	0.532042356	7.5906322	3.218502169	0.014110238	0.043866649	-3.700209853	UP
Retreg1	Q8VE91	230	2.155881804	4.482647017	8.837981692	4.03E-05	0.000923223	2.627646643	UP
Rftn1	Q6A0D4	24	1.046968888	3.21972293	4.111869903	0.004230483	0.019044433	-2.415419024	UP
Rgs19	Q9CX84	138	1.941184159	6.006852441	7.728286432	9.75E-05	0.001591198	1.673996647	UP
Rgs19	Q9CX84	93	1.08938362	4.584006939	4.165071627	0.003952292	0.018218585	-2.342199133	UP
Rhbdf2	Q80WQ6	330	0.899926211	7.234085158	4.995819245	0.001442633	0.00911329	-1.252236031	UP
Rhob	P62746	118	0.602909727	6.10421502	2.446439668	0.043366122	0.099228061	-4.86484038	UP
Rhoc	Q62159	135	1.913162433	10.9702702	2.46253675	0.042340624	0.09761094	-4.840521071	UP
Rhog	P84096	130	0.736306081	6.331550058	3.868559853	0.005805508	0.023799852	-2.75532416	UP
Rhog	P84096	116	1.682417523	2.345955045	3.118657834	0.016255996	0.048258773	-3.849253043	UP
Rhog	P84096	147	0.517530734	6.395283404	2.885265989	0.022739163	0.061868792	-4.200395898	UP
Riok3	Q9DBU3	300	1.596267545	4.894179106	4.508541591	0.00257368	0.013602919	-1.879311525	UP
Ripk1	Q60855	115	0.745664487	7.959570566	3.446023911	0.010270219	0.034959603	-3.364028031	UP
Rlim	Q9WTV7	558	1.019821887	1.593800147	2.630105828	0.033035328	0.081445914	-4.586812146	UP
Rnd1	Q8BLR7	222	4.214757665	5.21137142	12.38574435	4.05E-06	0.000252428	5.055200336	UP
Rnf114	Q9ET26	103	1.317256308	7.638549189	7.756577563	9.52E-05	0.001573235	1.699757247	UP
Rnf114	Q9ET26	123	1.396580339	5.588874698	6.824264988	0.000217098	0.002659595	0.806408957	UP
Rnf114	Q9ET26	127	1.107957967	5.781680674	4.940268687	0.001538402	0.00955906	-1.32196809	UP
Rnf114	Q9ET26	162	1.343079603	2.623218669	2.976969997	0.019914809	0.056083225	-4.062038406	UP
Rnf115	Q9D0C1	32	1.607563057	5.533573451	9.841644471	1.96E-05	0.000614109	3.40020051	UP
Rnf115	Q9D0C1	241	1.262543138	6.387547498	5.049334774	0.001356571	0.008737886	-1.185482832	UP
Rnf122	Q8BP31	75	1.590601628	5.079585509	3.777780146	0.006547977	0.025865768	-2.884204071	UP
Rnf122	Q8BP31	122	0.664867218	9.894335542	3.670046737	0.007565233	0.0285791	-3.038543266	UP
Rnf123	Q5XPI3	704	2.22061039	8.071071294	10.33744157	1.40E-05	0.000511107	3.754332573	UP
Rnf123	Q5XPI3	809	0.899093843	3.656935864	3.709018593	0.007178767	0.027614227	-2.982541294	UP
Rnf125	Q9D9R0	92	4.037110273	7.662280176	21.91806857	7.32E-08	3.86E-05	8.951152181	UP
Rnf125	Q9D9R0	70	3.18501812	3.534542141	16.08742392	6.53E-07	0.000118388	6.900719367	UP
Rnf130	Q8VEM1	244	0.503401057	7.011545326	3.094104859	0.016835102	0.049413255	-3.886026527	UP
Rnf14	Q9JI90	357	0.702781529	5.746456927	3.572627632	0.008633131	0.03126968	-3.179355102	UP
Rnf14	Q9JI90	387	0.834032307	3.324156818	3.450397996	0.010208404	0.034919222	-3.357617434	UP
Rnf149	Q3U2C5	306	2.326226258	6.496711955	11.19508217	8.13E-06	0.000379803	4.328767506	UP
Rnf149	Q3U2C5	119	1.906929989	7.147983475	10.14348187	1.59E-05	0.000545625	3.617818201	UP
Rnf149	Q3U2C5	284	2.309703727	6.07306678	8.032637002	7.58E-05	0.001368402	1.946975855	UP
Rnf185	Q91YT2	80	0.981091372	6.964106878	4.849347186	0.00171067	0.010246732	-1.437072431	UP
Rnf185	Q91YT2	87	0.477729507	9.882496361	2.980254344	0.019820786	0.05586822	-4.057091406	UP
Rnf19a	P50636	352	1.486232271	4.141763916	7.416233509	0.000127435	0.001885081	1.384434828	UP
Rnf19a	P50636	405	1.078885766	5.906895824	3.856308436	0.005900149	0.024103925	-2.77265362	UP
Rnf213	E9Q555	2097	1.891045903	9.538499874	11.11516577	8.54E-06	0.00038747	4.277160089	UP
Rnf213	E9Q555	2424	1.17023044	7.800495257	6.975668312	0.000188817	0.002434217	0.957971715	UP
Rnf213	E9Q555	3113	1.457473882	4.783132786	6.694222435	0.000245215	0.002884771	0.674106736	UP
Rnf213	E9Q555	2133	1.089398592	8.178329707	6.396844592	0.000326184	0.003448021	0.363966933	UP
Rnf213	E9Q555	2888	0.954111367	7.614475141	5.182012709	0.001166698	0.00795981	-1.021772325	UP
Rnf213	E9Q555	1199	1.601533905	4.285704237	5.1492481	0.001210686	0.008147429	-1.061964437	UP
Rnf213	E9Q555	5038	1.212932038	5.158028255	4.950849941	0.001519631	0.00948594	-1.308650893	UP
Rnf213	E9Q555	2408	0.684554729	8.188511115	4.265185727	0.003481439	0.016722901	-2.205512187	UP
Rnf213	E9Q555	1983	0.672807948	6.305313039	3.587770804	0.008456974	0.030877563	-3.157391211	UP
Rnf213	E9Q555	2309	1.011168564	5.024781278	3.476825742	0.00984332	0.034213476	-3.318930395	UP
Rnf5	O35445	75	1.067649188	9.071463324	5.908815207	0.000532447	0.004709575	-0.168974967	UP
Rnf5	O35445	93	0.989102982	6.487173721	3.853898506	0.005918962	0.024159963	-2.776064796	UP
Rnf5	O35445	68	1.52288637	2.455076264	2.906743808	0.022041872	0.060474836	-4.167954602	UP
Rnft1	Q9DCN7	325	1.529468182	6.112588907	5.263843288	0.001064372	0.007464775	-0.92206351	UP
Rnh1	Q91VI7	292	1.735891382	4.652775906	9.625666701	2.27E-05	0.000661419	3.240476765	UP
Rnh1	Q91VI7	190	1.137772349	2.28851141	2.914755214	0.021787566	0.060002819	-4.155859105	UP
Rpia	P47968	113	1.142165822	3.880987732	4.120039805	0.004186408	0.018947743	-2.40414892	UP
Rpl10	Q6ZWV3	121	1.407573149	8.770458215	7.557354219	0.000112795	0.001747581	1.516628753	UP
Rpl10	Q6ZWV3	198	1.217713671	7.010666217	4.087357859	0.004365789	0.019462345	-2.449289203	UP
Rpl10	Q6ZWV3	145	0.648095404	5.077402033	3.581269713	0.00853212	0.031022517	-3.166817136	UP
Rpl10	Q6ZWV3	101	0.552511013	5.622045611	3.012041306	0.018934645	0.054094096	-4.009245757	UP
Rpl10	Q6ZWV3	78	0.561286492	4.617389652	2.888391425	0.022636269	0.061695056	-4.195673801	UP
Rpl10	Q6ZWV3	82	1.057145837	3.297334844	2.717853169	0.029033832	0.073846244	-4.453804777	UP
Rpl10a	P53026	152	0.646777649	7.637248214	3.355442752	0.011644891	0.038180104	-3.497244917	UP
Rpl11	Q9CXW4	85	0.776324701	5.524905121	3.45402202	0.010157491	0.034820437	-3.352307712	UP
Rpl11	Q9CXW4	52	0.523542073	7.611549769	2.520153354	0.038869452	0.091864444	-4.753379123	UP
Rpl11	Q9CXW4	67	0.555105708	4.732618729	2.473242184	0.041672399	0.09642208	-4.82434037	UP
Rpl13	P47963	123	1.198794473	6.564961196	3.770929587	0.006608044	0.026031355	-2.893973802	UP
Rpl13a	P19253	103	1.349089775	7.542009811	6.232667108	0.000383449	0.003788692	0.188079599	UP
Rpl13a	P19253	25	0.911915075	5.686493595	4.733977504	0.001960634	0.011212063	-1.584869869	UP
Rpl13a	P19253	125	0.963387514	5.052212995	3.431571127	0.010477344	0.035379691	-3.385224744	UP
Rpl14	Q9CR57	103	1.306703824	8.735119167	7.894172441	8.49E-05	0.001458916	1.823909441	UP
Rpl14	Q9CR57	124	1.652915432	5.64221981	5.244370766	0.001087787	0.007584116	-0.94570355	UP
Rpl14	Q9CR57	85	1.025322368	5.509798145	4.587874347	0.002336715	0.012704545	-1.774843779	UP
Rpl17	Q9CPR4	49	1.123196506	5.156943431	5.57836957	0.000754203	0.005918646	-0.547642255	UP
Rpl17	Q9CPR4	159	1.828797698	2.83128554	5.028431453	0.001389492	0.008853368	-1.211507353	UP
Rpl17	Q9CPR4	37	1.415688175	3.954467205	4.33954332	0.003171489	0.015677793	-2.104926397	UP
Rpl17	Q9CPR4	13	1.683339563	5.015984704	3.802959383	0.006332231	0.025238426	-2.848348077	UP
Rpl18	P35980	49	1.458226145	6.016883394	6.789783092	0.000224185	0.002711374	0.771520847	UP
Rpl18	P35980	132	1.736864335	4.876697479	5.51849835	0.000804509	0.006176891	-0.617847513	UP
Rpl18	P35980	30	1.565759479	7.274008425	5.309355495	0.001011794	0.007246046	-0.867021441	UP
Rpl18	P35980	78	1.368520059	5.191734866	5.037449123	0.001375183	0.008804514	-1.200272632	UP
Rpl18a	P62717	128	1.035065958	5.442837161	5.624316751	0.000717966	0.005711205	-0.494100374	UP
Rpl18a	P62717	76	0.969412715	5.434940218	5.066328702	0.001330442	0.008646994	-1.164372156	UP
Rpl18a	P62717	70	1.007250758	4.485153073	4.539431341	0.00247841	0.013276997	-1.838525157	UP
Rpl18a	P62717	136	0.788485923	7.708231847	4.355617097	0.00310854	0.015505088	-2.083288364	UP
Rpl19	P84099	46	0.69133341	7.831133161	3.845234726	0.005987134	0.024333478	-2.788334497	UP
Rpl19	P84099	92	0.477647754	6.415925728	2.720426789	0.028924379	0.073646875	-4.449904343	UP
Rpl21	O09167	122	1.06265434	4.450049253	4.886456385	0.001637912	0.009922405	-1.389947195	UP
Rpl23	P62830	113	0.805859355	4.074428984	3.190750586	0.014674617	0.044972437	-3.741552491	UP
Rpl23a	P62751	70	1.203019502	3.931809164	3.404275083	0.010880854	0.036315474	-3.425319356	UP
Rpl24	Q8BP67	12	1.350095489	7.642237154	7.528703169	0.000115607	0.001773436	1.48995809	UP
Rpl24	Q8BP67	131	0.724140962	4.452763881	3.757970966	0.006723307	0.026417068	-2.912471051	UP
Rpl26	P61255	69	0.706137108	3.727025864	3.825372683	0.006146659	0.024727459	-2.816500953	UP
Rpl26	P61255	136	0.926153976	3.933900717	2.533410603	0.038113001	0.090505254	-4.733310726	UP
Rpl27	P61358	133	0.531880923	5.579167216	2.614815492	0.033789184	0.082830673	-4.609987718	UP
Rpl27	P61358	98	0.505988479	6.949506596	2.507029236	0.039633529	0.093069792	-4.77324019	UP
Rpl27a	P14115	94	1.677287092	5.592485511	6.323811659	0.000350385	0.003598833	0.2861422	UP
Rpl27a	P14115	125	1.020451643	7.928856297	4.478247468	0.002671035	0.013946449	-1.919447335	UP
Rpl27a	P14115	138	0.963931725	3.918351381	3.298725943	0.012605045	0.040543091	-3.581088669	UP
Rpl28	P41105	19	1.116447236	3.448266612	3.2462661	0.013568693	0.042871824	-3.658917019	UP
Rpl29	P47915	77	1.225426988	3.341283227	4.300062669	0.003332115	0.016219257	-2.15823334	UP
Rpl29	P47915	38	0.773972365	7.887123802	4.116535517	0.004205251	0.019005812	-2.40898181	UP
Rpl29	P47915	82	1.146003386	3.899469548	2.9717739	0.020064524	0.056370908	-4.069866211	UP
Rpl3	P27659	286	1.484320276	9.900780963	8.318126567	6.02E-05	0.001184432	2.194970299	UP
Rpl3	P27659	300	1.065617831	5.914337188	5.817022156	0.000585714	0.005039694	-0.272683957	UP
Rpl3	P27659	362	1.655079765	5.342630125	5.698333839	0.000663594	0.005405666	-0.408458273	UP
Rpl3	P27659	294	0.854987174	6.694464684	4.836005745	0.001737694	0.0103109	-1.454064074	UP
Rpl3	P27659	356	1.04304332	6.647747114	4.564278633	0.002404587	0.01297683	-1.805818784	UP
Rpl3	P27659	366	1.040037431	4.124015951	3.692730222	0.007337631	0.027986895	-3.005924163	UP
Rpl30	P62889	23	0.534015053	7.324986674	3.22961183	0.013890825	0.04345523	-3.683678321	UP
Rpl31	P62900	75	0.926978328	6.67269235	4.290895619	0.003370672	0.016356556	-2.170643058	UP
Rpl31	P62900	70	0.547295543	6.222543106	2.510573624	0.039425667	0.092878056	-4.767876978	UP
Rpl34	Q9D1R9	105	1.20790835	8.222560165	6.72623025	0.000237934	0.002820113	0.706855083	UP
Rpl35	Q6ZWV7	43	2.078214271	3.835474626	7.980434973	7.91E-05	0.001396259	1.900796736	UP
Rpl35a	O55142	95	1.663734496	6.930571664	8.796635807	4.16E-05	0.000933647	2.594091857	UP
Rpl35a	O55142	29	1.212719043	4.93134016	4.774744932	0.001867978	0.010871896	-1.532420617	UP
Rpl35a	O55142	63	1.255131502	4.165857551	3.118157826	0.016267576	0.048258773	-3.850001461	UP
Rpl36	P47964	62	0.534862088	5.775836065	2.455733633	0.042770966	0.098292366	-4.850800752	UP
Rpl4	Q9D8E6	239	1.969407532	6.387995798	9.502393814	2.48E-05	0.000689117	3.147763281	UP
Rpl4	Q9D8E6	175	1.095973318	9.544868648	6.932505535	0.000196434	0.002491639	0.915031106	UP
Rpl4	Q9D8E6	294	1.06273218	10.41469447	6.505084219	0.000293678	0.003220042	0.478094765	UP
Rpl4	Q9D8E6	14	1.437877109	3.315438945	5.423257792	0.000892397	0.006639269	-0.7305554	UP
Rpl4	Q9D8E6	165	1.037064713	4.693405625	5.157831021	0.001198988	0.008091678	-1.05142091	UP
Rpl4	Q9D8E6	367	1.441325722	5.145243952	4.569610664	0.002389062	0.012905498	-1.798812069	UP
Rpl4	Q9D8E6	320	0.837790458	7.68362442	4.311089262	0.003286375	0.016044003	-2.14332243	UP
Rpl4	Q9D8E6	333	0.725341668	7.905558828	3.935508027	0.005316626	0.022355763	-2.660984397	UP
Rpl4	Q9D8E6	274	0.804275472	4.72527074	3.597512971	0.008345697	0.030589061	-3.143275551	UP
Rpl4	Q9D8E6	327	0.669370169	5.569862952	2.602879156	0.034390043	0.083913122	-4.628077932	UP
Rpl5	P47962	178	1.486409547	4.80635215	5.794583102	0.000599622	0.005099203	-0.298207444	UP
Rpl5	P47962	41	1.520752439	5.732351734	5.748947876	0.000629054	0.005245991	-0.350324922	UP
Rpl5	P47962	5	1.154469229	6.093052275	3.789064316	0.00645032	0.025540784	-2.868124812	UP
Rpl6	P47911	245	1.687178598	6.160803647	8.345431624	5.89E-05	0.00116784	2.218293409	UP
Rpl6	P47911	247	1.638122209	4.771299255	7.449845571	0.000123763	0.001856841	1.416109936	UP
Rpl6	P47911	226	1.042239948	4.19793767	4.699381557	0.002043245	0.011511614	-1.629570632	UP
Rpl6	P47911	270	0.804209751	7.477518571	4.45738062	0.002740443	0.014199267	-1.947171423	UP
Rpl6	P47911	95	0.92501205	6.894889006	4.112922587	0.004224776	0.0190381	-2.413966352	UP
Rpl7	P14148	41	0.73680179	5.554899879	3.630973735	0.007975369	0.029586247	-3.094880963	UP
Rpl7	P14148	62	0.478816868	8.819793443	2.510722112	0.039416984	0.092878056	-4.767652282	UP
Rpl7a	P12970	125	1.825151117	5.058396059	9.263230535	2.94E-05	0.000762026	2.964582457	UP
Rpl7a	P12970	48	1.605364924	6.40653746	8.419502224	5.56E-05	0.001123633	2.281221334	UP
Rpl7a	P12970	245	1.157292663	6.636157947	6.867320413	0.0002086	0.002588935	0.849777851	UP
Rpl7a	P12970	34	1.069945256	6.416731153	6.366963605	0.000335852	0.003522734	0.332205703	UP
Rpl7a	P12970	97	1.251158258	4.655568902	5.057244555	0.001344339	0.008692041	-1.175651717	UP
Rpl7a	P12970	20	1.20823159	5.993152467	4.930371013	0.001556192	0.009625447	-1.334439735	UP
Rpl7a	P12970	131	1.542980944	7.073639937	4.482748471	0.002656318	0.013927686	-1.913475579	UP
Rpl7a	P12970	217	1.012322932	8.670507851	3.955260276	0.005181077	0.021915816	-2.633267078	UP
Rpl9	P51410	121	0.996213053	8.326146467	5.197983212	0.001145901	0.007862108	-1.002237312	UP
Rpn1	Q91YQ5	560	1.035712724	6.143954759	5.951601935	0.000509481	0.004570387	-0.121016751	UP
Rpn1	Q91YQ5	554	0.630869768	6.03339039	2.984702219	0.0196942	0.055660328	-4.050392855	UP
Rps10	P63325	139	0.829417674	9.148463366	3.449528581	0.010220659	0.03492614	-3.35889147	UP
Rps10	P63325	138	1.330072734	11.95700144	2.807548144	0.02546208	0.067269836	-4.31793743	UP
Rps11	P62281	30	0.875513387	6.869145524	4.257231969	0.003516509	0.016806646	-2.216318839	UP
Rps11	P62281	144	0.745685011	6.992015043	3.843261672	0.006002778	0.024376163	-2.791130149	UP
Rps12	P63323	121	0.951498213	1.61387554	3.92407245	0.005396861	0.022632922	-2.677055732	UP
Rps12	P63323	129	0.539292442	9.902172091	2.833575796	0.024513983	0.065402811	-4.278549145	UP
Rps15a	P62245	88	1.202646089	6.747956768	5.659537615	0.000691499	0.005584167	-0.453254286	UP
Rps15a	P62245	32	1.315163229	2.143058668	4.310779615	0.00328765	0.016044003	-2.143740915	UP
Rps15a	P62245	71	0.855238376	6.09601247	3.57000791	0.008664005	0.031343797	-3.183157562	UP
Rps15a	P62245	84	0.610808906	7.709425786	3.217806817	0.014124094	0.043895331	-3.701244924	UP
Rps16	P14131	4	0.836340644	7.22163906	4.185339144	0.003851622	0.017884955	-2.314411623	UP
Rps19	Q9CZX8	111	1.429425293	1.910669267	3.472434058	0.009903004	0.034320278	-3.325353897	UP
Rps2	P25444	211	1.424565754	3.084297844	3.033934782	0.018348719	0.052753958	-3.976328163	UP
Rps20	P60867	49	0.62757584	6.224139179	2.974264236	0.019992622	0.056252239	-4.066114383	UP
Rps20	P60867	51	0.62757584	6.224139179	2.974264236	0.019992622	0.056252239	-4.066114383	UP
Rps20	P60867	30	0.463928752	9.403199885	2.793440676	0.025991932	0.068327002	-4.33929503	UP
Rps20	P60867	8	0.525952058	13.77080551	2.729743218	0.028531743	0.072921291	-4.435785587	UP
Rps23	P62267	48	1.265498064	5.736244199	4.529065748	0.002509941	0.013385409	-1.852196126	UP
Rps24	P62849	37	0.602089769	8.093487997	3.222555735	0.014029756	0.043675739	-3.694176744	UP
Rps25	P62852	60	1.109362213	5.554590366	5.624375225	0.000717921	0.005711205	-0.49403242	UP
Rps25	P62852	57	1.038204831	5.465141333	3.711825883	0.007151765	0.027538174	-2.978514669	UP
Rps25	P62852	52	0.936217825	4.305622583	3.671450885	0.007550925	0.028548123	-3.036522214	UP
Rps25	P62852	66	0.742378658	6.42358938	2.791289705	0.026073726	0.068409262	-4.342551906	UP
Rps26	P62855	82	0.601705831	4.699830311	3.44539081	0.0102792	0.034959603	-3.36495607	UP
Rps27a	P62983	152	1.168781855	3.11757111	4.334243761	0.003192549	0.015733755	-2.112068736	UP
Rps27a	P62983	113	0.718540776	11.74385897	3.575964384	0.008593978	0.031185649	-3.174513073	UP
Rps3	P62908	141	0.978483617	9.280457223	5.759295636	0.000622242	0.005217966	-0.338482653	UP
Rps3	P62908	230	0.998989518	6.279493753	5.514964755	0.000807592	0.006180459	-0.622006567	UP
Rps3	P62908	62	0.808019243	9.734388599	5.135257631	0.001230026	0.008243956	-1.079173491	UP
Rps3	P62908	201	1.318316992	4.98591306	3.995438696	0.004916811	0.021143401	-2.577052262	UP
Rps3a	P97351	187	2.210189199	5.261521207	6.099950557	0.000438005	0.004112048	0.043400692	UP
Rps3a	P97351	240	1.211317818	4.972066388	6.029375795	0.000470509	0.004339852	-0.034460166	UP
Rps3a	P97351	144	0.700535885	7.904055116	4.162814155	0.003963681	0.018251017	-2.345297839	UP
Rps3a	P97351	249	0.795288228	4.349462959	4.001114499	0.004880677	0.021064443	-2.569129055	UP
Rps3a	P97351	109	1.330466637	4.901569802	3.907724976	0.005513854	0.022950993	-2.700061065	UP
Rps3a	P97351	27	1.064123306	5.101475715	3.705157238	0.007216088	0.027722623	-2.988081449	UP
Rps3a	P97351	182	1.051403022	4.726956329	3.532913297	0.009114173	0.032322755	-3.237086428	UP
Rps4x	P62702	62	1.244361377	5.080764199	3.025931723	0.018560647	0.05321804	-3.988357473	UP
Rps4x	P62702	106	0.53675772	8.939383451	2.90374686	0.022137805	0.060650295	-4.172480116	UP
Rps6ka1	P18653	155	0.935602863	4.051466322	5.342124396	0.000975722	0.007081327	-0.827573211	UP
Rps6ka1	P18653	494	1.075109561	4.765811099	3.211638393	0.01424764	0.044177933	-3.710428841	UP
Rps6ka1	P18653	551	0.822816914	5.355734781	2.952954216	0.020616785	0.05762114	-4.098230259	UP
Rps6ka4	Q9Z2B9	256	2.396359254	4.080834406	12.37669972	4.07E-06	0.000252428	5.049965301	UP
Rps8	P62242	139	1.785754825	5.85197089	8.221707005	6.50E-05	0.001235847	2.112064552	UP
Rps8	P62242	157	1.389476998	3.958837307	4.2103437	0.003731266	0.017471537	-2.280210444	UP
Rps8	P62242	128	0.669118417	6.442129237	3.351754902	0.011704881	0.038337024	-3.502686809	UP
Rps9	Q6ZWN5	93	0.941753289	7.502393176	4.071486127	0.004455914	0.019743446	-2.471265598	UP
Rps9	Q6ZWN5	121	1.081677239	4.833692	3.920090097	0.005425111	0.022671288	-2.682656635	UP
Rps9	Q6ZWN5	66	0.562875426	6.902294009	2.749464803	0.027718804	0.071421114	-4.405902355	UP
Rsl1d1	Q8BVY0	76	1.001789419	4.751122665	3.585049469	0.008488343	0.030908782	-3.161336256	UP
Rtkn2	Q14B46	20	2.313058517	5.41897224	8.683239222	4.53E-05	0.000987403	2.501317611	UP
Rtkn2	Q14B46	97	2.24606085	6.625518095	7.218373127	0.000151691	0.002096702	1.195534251	UP
Rtn3	Q9ES97	950	1.694227862	9.625446078	10.29422603	1.44E-05	0.000518889	3.72413652	UP
Rtn3	Q9ES97	945	1.497095684	7.246450254	8.503317705	5.21E-05	0.001070585	2.351833459	UP
Rtn3	Q9ES97	954	1.100700215	6.803028784	3.534820325	0.009090426	0.032295024	-3.234310021	UP
Rtn3	Q9ES97	930	0.513646221	5.275937341	2.6510593	0.032030464	0.079292245	-4.55505037	UP
Rtn4	Q99P72	1144	1.511287136	8.102508741	8.535936573	5.07E-05	0.001050602	2.379144956	UP
Rtn4	Q99P72	1153	0.998570602	7.678108604	5.982134339	0.000493768	0.004476009	-0.086941742	UP
Rtn4	Q99P72	1149	0.799005622	5.506866921	4.013974821	0.00479987	0.020781904	-2.551193068	UP
Rtp4	Q9ER80	207	1.164431566	3.449701206	5.973794322	0.000498006	0.004497241	-0.096237252	UP
Rwdd1	Q9CQK7	157	1.48460134	4.609661307	2.446433923	0.043366493	0.099228061	-4.864849058	UP
S100a11	P50543	50	1.396552229	11.37509588	8.558339222	4.99E-05	0.001039518	2.397848071	UP
S100a4	P07091	48	0.757452956	7.894932909	4.256940947	0.003517799	0.016806646	-2.21671442	UP
S100a4	P07091	57	1.665668555	2.706119013	4.212993348	0.003718755	0.0174449	-2.276591514	UP
S100a9	P31725	4	5.134191773	9.651952322	31.17115111	5.92E-09	1.87E-05	10.98271169	UP
S100a9	P31725	94	5.568025641	7.833729641	22.61931597	5.85E-08	3.86E-05	9.147995082	UP
S1pr1	O08530	341	0.627553027	8.257771003	4.015263589	0.004791853	0.020766157	-2.54939692	UP
S1pr2	P52592	136	0.753432972	5.681603493	4.088976296	0.004356711	0.019431013	-2.44705027	UP
S1pr3	Q9Z0U9	321	0.525237763	4.121659793	2.4669404	0.042064432	0.097163201	-4.833865841	UP
Samhd1	Q60710	180	1.392607236	5.892917392	4.915938797	0.001582541	0.009750261	-1.352650782	UP
Samhd1	Q60710	506	1.289990733	3.572814643	4.707775869	0.002022854	0.011444331	-1.618708348	UP
Sar1a	P36536	146	0.951715332	7.361505084	4.798514896	0.001816189	0.010623754	-1.501951968	UP
Sar1a	P36536	166	0.982710784	7.064112389	4.4935846	0.002621251	0.013777549	-1.8991108	UP
Sar1a	P36536	27	1.044561142	4.875214239	3.289519691	0.012768723	0.040944548	-3.594728004	UP
Sar1b	Q9CQC9	166	1.100668985	6.298756495	5.344937175	0.000972692	0.007072905	-0.82419419	UP
Sat1	P48026	161	1.504433327	4.631489655	4.420051094	0.002869602	0.014676142	-1.996927077	UP
Saxo2	Q8BQB6	159	0.97797734	3.554060254	2.743080747	0.027979283	0.071916389	-4.415575137	UP
Sbds	P70122	225	1.090174639	7.330931516	5.099201533	0.001281464	0.008502513	-1.123654549	UP
Sbds	P70122	98	0.811389681	6.225785547	4.379628817	0.003017039	0.015176428	-2.05103455	UP
Sbds	P70122	151	1.056979565	5.188514628	4.01360488	0.004802174	0.02078239	-2.551708695	UP
Sbds	P70122	90	0.602379244	5.691287777	3.296658835	0.0126416	0.040646879	-3.584150439	UP
Scaf8	Q6DID3	119	1.991865735	2.394921159	4.954121491	0.001513879	0.009462492	-1.304536738	UP
Scamp1	Q8K021	298	0.901450202	7.360447543	5.568912508	0.000761911	0.005941154	-0.558698633	UP
Scamp3	O35609	103	0.528835726	6.421393214	3.0143502	0.018871931	0.053947436	-4.005772816	UP
Sccpdh	Q8R127	220	1.098028498	5.456700881	4.617244006	0.002255161	0.012303473	-1.736403346	UP
Sccpdh	Q8R127	416	0.971601901	2.846438385	3.018188573	0.018768158	0.053715566	-4.000000043	UP
Scgb1a1	Q06318	63	4.584308123	5.961078615	22.07210586	6.96E-08	3.86E-05	8.995149503	UP
Scgb1a1	Q06318	83	3.657324307	11.56162502	20.21161037	1.30E-07	5.01E-05	8.433102289	UP
Scgb1a1	Q06318	79	3.413479464	11.90823702	19.53181638	1.66E-07	5.21E-05	8.209848061	UP
Scgb1a1	Q06318	91	3.194937549	13.53541525	18.0858341	2.86E-07	7.53E-05	7.698994087	UP
Sdc4	O35988	184	2.125309706	6.671275951	3.439952221	0.010356693	0.035147517	-3.372930099	UP
Sdcbp	O08992	180	0.852759317	4.648919661	3.460482686	0.010067402	0.03463683	-3.3428455	UP
Sec14l1	A8Y5H7	160	0.959189947	6.550430092	4.175500742	0.003900135	0.018041451	-2.327893104	UP
Sec14l2	Q99J08	51	0.831590761	5.126079278	3.283150112	0.012883295	0.041214374	-3.604169489	UP
Sec22b	O08547	178	0.934950119	5.693047463	5.249809755	0.00108119	0.007549991	-0.939095059	UP
Sec22b	O08547	169	0.812027405	6.150747594	3.442782932	0.010316281	0.035060564	-3.368779322	UP
Sec22b	O08547	38	0.915710469	4.065426042	2.909614377	0.021950395	0.06030438	-4.163620316	UP
Sec22b	O08547	185	0.647632252	5.431260992	2.740939446	0.028067221	0.072064282	-4.418819678	UP
Sec61a1	P61620	107	0.659082336	5.456424141	3.129889622	0.015998166	0.047732727	-3.832446287	UP
Sec61a2	Q9JLR1	107	0.659082336	5.456424141	3.129889622	0.015998166	0.047732727	-3.832446287	UP
Sec61g	P60060	16	0.736670914	5.513965991	3.500854064	0.009523544	0.033371117	-3.283823836	UP
Sec62	Q8BU14	19	1.076981739	3.571016035	3.536788306	0.00906599	0.032222646	-3.231445318	UP
Selenbp1	P17563	397	1.428061584	8.354845742	6.795849471	0.000222919	0.002702968	0.777668731	UP
Selenbp1	P17563	342	1.830808075	6.479239358	6.340575506	0.000344658	0.003571632	0.304064764	UP
Selenbp1	P17563	120	1.508575581	6.117175505	5.77813052	0.000610052	0.005153763	-0.316964629	UP
Selenbp1	P17563	379	1.499844552	2.232756278	4.933085622	0.00155129	0.009601392	-1.331017748	UP
Selenbp1	P17563	296	0.804017808	8.136318576	4.705847986	0.002027517	0.011457041	-1.621202123	UP
Selenbp1	P17563	279	0.818519611	6.264633565	3.878826731	0.005727466	0.023520067	-2.740817309	UP
Selenbp1	P17563	289	1.054821535	5.366098895	3.543820137	0.008979252	0.03202061	-3.221213083	UP
Selplg	Q62170	378	3.15565001	3.946908449	7.760976441	9.49E-05	0.001570166	1.703755459	UP
Sema4a	Q62178	726	3.520089479	6.718549153	20.43170011	1.21E-07	4.97E-05	8.503229737	UP
Serpina1b	P22599	292	0.507740576	7.00508148	2.977068297	0.019911988	0.056083225	-4.061890333	UP
Serpina1d	Q00897	181	1.192029483	5.161275607	5.737579152	0.000636634	0.00527672	-0.363352325	UP
Serpina1d	Q00897	147	1.449420369	6.36450827	4.831811817	0.001746286	0.010342466	-1.459410841	UP
Serpinb1a	Q9D154	317	2.757902178	9.093338916	16.34281632	5.85E-07	0.000116227	7.009373666	UP
Sf3b1	Q99NB9	793	1.066109607	1.923911925	4.03286397	0.004683812	0.020363092	-2.524890527	UP
Sf3b1	Q99NB9	554	1.966212775	3.379362632	3.507154028	0.009441563	0.033181949	-3.274630133	UP
Sfn	O70456	87	1.410054856	4.917000148	7.084412862	0.000171051	0.002280687	1.0652231	UP
Sfn	O70456	49	0.949583276	2.789976931	2.882299456	0.02283728	0.062064514	-4.204878301	UP
Sfpq	Q8VIJ6	405	1.676811826	6.398202751	8.781728644	4.20E-05	0.000938991	2.581958302	UP
Sft2d1	Q5SSN7	152	0.749860326	7.607096956	4.407269662	0.002915349	0.014798361	-2.014009955	UP
Sft2d3	Q9CSV6	30	1.635588817	4.054916395	4.027399867	0.004717067	0.020488881	-2.532494006	UP
Sftpd	P50404	215	0.827109907	4.754591289	4.267856398	0.00346975	0.016683654	-2.201885635	UP
Sftpd	P50404	262	0.603716108	6.306547198	2.864761634	0.023426495	0.063194887	-4.231385221	UP
Sgk1	Q9WVC6	152	0.734476827	4.008251786	2.758880315	0.027339246	0.070731441	-4.391637822	UP
Sgk3	Q9ERE3	216	0.734476827	4.008251786	2.758880315	0.027339246	0.070731441	-4.391637822	UP
Sgms1	Q8VCQ6	16	1.094792825	4.394598657	3.17618969	0.014980308	0.045525581	-3.763270897	UP
Sgta	Q8BJU0	201	0.462083123	9.219527879	2.516212395	0.039097287	0.092315763	-4.759343711	UP
Sh3bgrl3	Q91VW3	18	0.576378744	5.825538729	2.598712491	0.034602381	0.084236144	-4.634392326	UP
Shank3	Q4ACU6	36	0.715741833	5.602127101	3.222318538	0.014034452	0.043675739	-3.694529734	UP
Sharpin	Q91WA6	312	0.798253306	3.954568253	3.757111175	0.006731031	0.026417068	-2.913699094	UP
Shc1	P98083	321	0.783752578	4.237047696	3.465200223	0.010002162	0.034550272	-3.335939179	UP
Sik3	Q6P4S6	81	0.935884766	4.184266798	2.761771818	0.027223776	0.070528918	-4.387257529	UP
Sin3a	Q60520	155	2.100872942	3.239319399	4.410843701	0.002902477	0.014769595	-2.009230711	UP
Sirt2	Q8VDQ8	55	0.935020201	6.572784408	3.675595084	0.007508866	0.028445492	-3.030558722	UP
Skil	Q60665	339	3.432843446	5.337501252	12.28129801	4.30E-06	0.000261402	4.994495491	UP
Slc12a2	P55012	984	1.645382511	6.464614899	7.459773215	0.000122702	0.001851201	1.425442729	UP
Slc12a2	P55012	988	1.533852213	7.630725943	6.664755299	0.000252138	0.002951576	0.64385055	UP
Slc12a2	P55012	969	1.217154825	5.879368366	4.154254269	0.004007196	0.018417949	-2.357054123	UP
Slc15a3	Q8BPX9	399	1.340426724	6.24132235	6.939068646	0.000195254	0.002488439	0.921574113	UP
Slc15a4	Q91W98	312	1.277427847	4.293773969	6.587859853	0.00027126	0.003076661	0.564408155	UP
Slc15a4	Q91W98	187	1.222677264	5.06714045	6.438759114	0.000313142	0.003350358	0.408332562	UP
Slc15a4	Q91W98	293	0.971028073	4.503334428	3.19207641	0.014647114	0.044917186	-3.739575843	UP
Slc16a3	P57787	436	3.07582456	7.743038187	15.83686654	7.29E-07	0.000122143	6.792078085	UP
Slc16a3	P57787	453	2.516374756	5.16311909	9.202903377	3.07E-05	0.000776361	2.91767213	UP
Slc17a5	Q8BN82	278	0.655196491	5.986547696	3.09637664	0.016780612	0.049314216	-3.882622142	UP
Slc22a15	Q504N2	276	1.512817062	5.68382157	4.864196007	0.001681137	0.010120981	-1.418191629	UP
Slc22a5	Q9Z0E8	531	0.474958389	5.242287854	2.934983715	0.021159096	0.058629616	-4.125332206	UP
Slc23a2	Q9EPR4	642	0.962657161	2.800526659	3.058126104	0.017723533	0.051345721	-3.939992274	UP
Slc25a3	Q8VEM8	350	3.412277586	4.958164153	9.376241314	2.71E-05	0.000722168	3.051690884	UP
Slc25a5	P51881	105	1.70528943	4.512055295	3.533173011	0.009110935	0.032322755	-3.236708291	UP
Slc28a2	O88627	390	5.343025736	4.980063904	9.274177995	2.92E-05	0.000760164	2.973064411	UP
Slc2a3	P32037	253	4.517534175	5.717368855	14.19483696	1.57E-06	0.00015194	6.025787807	UP
Slc2a3	P32037	473	3.475966878	2.866613705	10.76698175	1.06E-05	0.0004339	4.04780617	UP
Slc35a3	Q8R1T4	202	0.917491259	5.440238244	4.12475375	0.004161205	0.018887768	-2.397650496	UP
Slc35d1	A2AKQ0	97	0.93192442	4.77400778	2.633632253	0.032863952	0.081086648	-4.581466872	UP
Slc37a1	Q8R070	529	1.963791605	5.895969638	11.91587515	5.29E-06	0.000291837	4.777689588	UP
Slc37a1	Q8R070	272	1.455386565	3.550037693	5.067360136	0.001328874	0.008646994	-1.163092204	UP
Slc38a2	Q8CFE6	59	1.291362551	3.794863222	2.599832079	0.034545193	0.084183377	-4.632695664	UP
Slc38a9	Q8BGD6	107	0.647780061	5.721518322	3.819560995	0.006194204	0.024865979	-2.824752428	UP
Slc39a3	Q99K24	36	0.609740856	5.993696692	2.815560803	0.025166183	0.066632634	-4.305809432	UP
Slc3a2	P10852	64	0.513436308	9.582572884	3.002738716	0.019189563	0.054649462	-4.023241667	UP
Slc3a2	P10852	40	0.445427619	6.797984703	2.793010878	0.026008254	0.068332021	-4.339945795	UP
Slc40a1	Q9JHI9	240	1.849942404	8.638052439	9.340949803	2.78E-05	0.000732469	3.024595128	UP
Slc40a1	Q9JHI9	269	1.287220393	2.723288533	4.112795544	0.004225464	0.0190381	-2.414141658	UP
Slc43a1	Q8BSM7	235	1.150667282	2.514715243	2.776998921	0.026624036	0.06944955	-4.36419315	UP
Slc43a2	Q8CGA3	260	0.66083285	9.014529859	3.692047402	0.007344374	0.027990092	-3.006905122	UP
Slc43a2	Q8CGA3	264	0.614805553	6.821618776	3.522779033	0.009241494	0.032647337	-3.251847805	UP
Slc44a2	Q8BY89	693	0.536671632	7.464326313	2.940520373	0.020990428	0.058281474	-4.116980385	UP
Slc4a1	P04919	618	0.661970543	6.830662323	3.216845519	0.014143272	0.043940532	-3.702675941	UP
Slc4a1	P04919	844	0.470706655	8.948284304	2.608791292	0.034091064	0.083333713	-4.61911796	UP
Slc66a2	Q80XM9	107	0.835612056	6.453384962	3.862356404	0.005853221	0.023963836	-2.76409634	UP
Slc6a14	Q9JMA9	636	0.762902834	7.748093534	3.920161423	0.005424603	0.022671288	-2.682556301	UP
Slc6a14	Q9JMA9	11	1.237762534	4.589858126	3.829032795	0.006116919	0.02466013	-2.811306596	UP
Slc6a14	Q9JMA9	17	0.681323941	6.794474062	3.547530567	0.008933845	0.031912138	-3.215816255	UP
Slc6a14	Q9JMA9	5	0.573824582	8.346158536	2.466020669	0.042121963	0.097248711	-4.835255906	UP
Slc6a2	O55192	206	1.221784916	4.117611895	5.698367201	0.00066357	0.005405666	-0.408419839	UP
Slc7a5	Q9Z127	28	1.184452609	6.92875371	7.378477949	0.000131705	0.001918325	1.348712542	UP
Slc9a1	Q61165	631	0.738782114	3.862580657	2.883276238	0.022804924	0.061994349	-4.203402351	UP
Slc9a1	Q61165	573	0.880167387	5.639008265	2.468125282	0.041990433	0.097086877	-4.832074972	UP
Slco2a1	Q9EPT5	302	0.882577515	6.381795069	3.976895581	0.005036905	0.021477203	-2.602968821	UP
Slco2a1	Q9EPT5	297	0.658846941	11.10114803	3.976316229	0.005040709	0.021481348	-2.603779311	UP
Slco2a1	Q9EPT5	6	0.703407477	11.22129195	3.880846184	0.00571225	0.023498289	-2.737965539	UP
Slco4a1	Q8K078	369	2.112573067	3.644582931	6.224298507	0.000386656	0.003791384	0.17902317	UP
Slco4c1	Q8BGD4	339	1.665756857	6.518370863	7.724610955	9.78E-05	0.001591198	1.67064403	UP
Slco4c1	Q8BGD4	368	0.991337945	5.239473216	4.467266327	0.002707317	0.014073893	-1.934029139	UP
Slco4c1	Q8BGD4	365	1.202500181	3.633781234	3.770939097	0.00660796	0.026031355	-2.893960236	UP
Slfn1	Q9Z0I7	54	2.847602601	3.120218552	9.266127596	2.94E-05	0.000762026	2.96682798	UP
Slfn2	Q9Z0I6	297	2.929025596	5.133880711	8.385944181	5.71E-05	0.001143941	2.252773016	UP
Slfn5	Q8CBA2	293	2.468212235	4.513820975	9.086197245	3.35E-05	0.000809683	2.82609858	UP
Slfn5	Q8CBA2	799	0.882212388	7.841498789	5.162575513	0.001192576	0.008059874	-1.045597176	UP
Slfn5	Q8CBA2	241	0.899493732	6.320474781	4.889210964	0.001632649	0.009922405	-1.386457165	UP
Slfn5	Q8CBA2	465	1.25820271	4.503173612	4.243433581	0.003578269	0.017032706	-2.235088146	UP
Slfn5	Q8CBA2	248	1.166266446	2.715569637	3.313455748	0.012347809	0.039932444	-3.559283128	UP
Slfn5	Q8CBA2	364	0.498502227	4.69490291	2.653181922	0.031930453	0.079112765	-4.551832753	UP
Smarca5	Q91ZW3	928	1.578499112	6.370730381	6.976356989	0.000188698	0.002434217	0.958655132	UP
Smarca5	Q91ZW3	439	1.521030758	5.103507793	6.534892946	0.000285375	0.003172243	0.50927321	UP
Smarca5	Q91ZW3	734	0.897557466	6.699219878	3.1090358	0.016480382	0.048660379	-3.863658746	UP
Smc1a	Q9CU62	606	0.874889967	4.36738371	3.462533223	0.010038988	0.034590996	-3.339843276	UP
Smpd4	Q6ZPR5	413	0.988903236	5.299971112	3.244762473	0.013597446	0.042934062	-3.661151552	UP
Snca	O55042	21	1.327157314	3.989360975	4.847271999	0.001714843	0.010265242	-1.439713674	UP
Snca	O55042	34	2.384776639	3.141707208	4.540876084	0.00247405	0.013261132	-1.836620967	UP
Snu13	Q9D0T1	107	1.252575715	2.909896506	5.299698922	0.001022704	0.007296675	-0.878675392	UP
Snu13	Q9D0T1	33	1.099965072	3.981000564	2.673202039	0.031002965	0.077503325	-4.521484693	UP
Snx18	Q91ZR2	603	1.520407759	6.372533762	8.437793408	5.48E-05	0.001111298	2.296684726	UP
Snx2	Q9CWK8	116	0.586048778	7.456045297	3.001224515	0.019231399	0.054711109	-4.025520313	UP
Snx3	O70492	61	0.862157382	7.261492508	2.623996927	0.033334403	0.082011151	-4.596071658	UP
Snx5	Q9D8U8	180	0.776664551	4.888282293	3.547392207	0.008935533	0.031912138	-3.21601747	UP
Snx5	Q9D8U8	188	0.754402782	7.36879197	3.489547082	0.009672607	0.033731393	-3.300335751	UP
Snx5	Q9D8U8	337	0.74480773	4.21372501	2.857969421	0.02365896	0.063640925	-4.241654363	UP
Soga1	E1U8D0	1125	0.841137094	4.969366151	4.363201438	0.003079314	0.0153917	-2.073091604	UP
Son	Q9QX47	16	0.50158311	9.044708315	2.806800252	0.025489884	0.067324534	-4.319069539	UP
Sp100	O35892	405	2.854195196	4.453303324	5.059088843	0.001341505	0.008692041	-1.173360743	UP
Sp100	O35892	33	1.785850262	5.455829061	4.92395265	0.00156785	0.009684918	-1.342534884	UP
Sp100	O35892	455	0.929865521	4.85799032	2.951156387	0.020670375	0.057686467	-4.100940864	UP
Sp110	Q8BVK9	6	3.173060824	4.526774039	12.04321853	4.92E-06	0.000279316	4.854035011	UP
Spart	Q8R1X6	360	2.992179905	8.436007258	15.41727952	8.81E-07	0.000136067	6.605456402	UP
Spart	Q8R1X6	469	2.658918543	9.963614242	15.31070214	9.24E-07	0.000136318	6.557091113	UP
Spart	Q8R1X6	657	2.274944742	7.428530316	12.15499031	4.62E-06	0.000272151	4.920342413	UP
Spart	Q8R1X6	418	1.959943264	7.582862903	6.497475307	0.000295841	0.003235484	0.470118883	UP
Spart	Q8R1X6	451	1.017702729	6.986947741	5.623507171	0.000718588	0.005711357	-0.495041256	UP
Spart	Q8R1X6	382	2.204676753	3.336809437	5.199990233	0.001143317	0.007851709	-0.999784925	UP
Spart	Q8R1X6	523	0.867638688	3.217986209	3.704893902	0.007218641	0.027722623	-2.988459344	UP
Spart	Q8R1X6	97	1.169553908	5.550907188	3.59600129	0.00836286	0.030628288	-3.145465113	UP
Spart	Q8R1X6	485	0.549893777	6.460167085	2.525558754	0.038559175	0.091267622	-4.745197281	UP
Spart	Q8R1X6	47	0.770655657	3.51381252	2.514187708	0.039214872	0.092519388	-4.76240784	UP
Spcs1	Q9D958	147	0.984300952	5.413153976	3.841877378	0.00601378	0.024394101	-2.793091886	UP
Specc1l	Q2KN98	940	1.378550229	7.412579635	6.227073752	0.000385589	0.003790537	0.182027502	UP
Specc1l	Q2KN98	897	1.753966809	5.176158905	3.74985386	0.006796614	0.026597397	-2.924068553	UP
Sphk1	Q8CI15	221	2.740337995	6.376745465	10.98399139	9.26E-06	0.000402941	4.191623159	UP
Sphk1	Q8CI15	29	1.677468011	7.958660782	7.393851031	0.000129947	0.001907369	1.363275974	UP
Sphk1	Q8CI15	307	1.472341656	5.495156569	3.003709009	0.019162806	0.054597875	-4.021781596	UP
Sphk1	Q8CI15	27	1.627201079	5.340368721	2.458421187	0.042600428	0.098019232	-4.846740064	UP
Spi1	P17433	196	2.259783453	5.031320353	9.588445289	2.33E-05	0.000672168	3.212602693	UP
Spn	P15702	289	2.969722775	7.416586965	14.28324506	1.50E-06	0.000149973	6.069615434	UP
Spns3	Q9D232	238	3.039630434	3.987874293	7.021339957	0.000181115	0.002358971	1.003178261	UP
Sprtn	G3X912	432	1.168015004	4.70388049	5.600238568	0.000736708	0.005811538	-0.522122212	UP
Spry1	Q9QXV9	300	0.74783953	6.091882918	4.008985547	0.004831046	0.020878749	-2.558148763	UP
Spry2	Q9QXV8	68	2.030652883	4.947776974	9.937027152	1.83E-05	0.000586973	3.469664002	UP
Spry2	Q9QXV8	164	0.827026186	5.77359579	3.997348925	0.004904617	0.021135566	-2.574385156	UP
Spry2	Q9QXV8	302	0.97709959	3.057326976	2.784091753	0.026349404	0.068909412	-4.353451493	UP
Spry4	Q9WTP2	155	2.654564071	4.03429175	9.414068329	2.64E-05	0.000706842	3.080626411	UP
Spry4	Q9WTP2	145	1.617482848	6.01227732	7.905988333	8.41E-05	0.001452178	1.83448397	UP
Spry4	Q9WTP2	140	1.974092801	5.556495933	7.689274857	0.000100799	0.001622716	1.638342457	UP
Spry4	Q9WTP2	285	1.93758453	5.125426986	6.75655834	0.000231258	0.002779202	0.737773384	UP
Spta1	P08032	2317	0.686920886	8.97425918	3.922789531	0.005405944	0.022650978	-2.678859833	UP
Spta1	P08032	2277	0.848603427	7.40622498	3.162319997	0.015277794	0.046135046	-3.783974847	UP
Spta1	P08032	132	0.768596528	5.143624788	2.714306998	0.029185354	0.074151444	-4.459179279	UP
Sptb	P15508	1662	0.667764748	3.762536377	3.957471831	0.005166136	0.021878203	-2.630167045	UP
Sptb	P15508	387	0.761679438	4.960366857	3.391183301	0.011080272	0.03686426	-3.444577863	UP
Sptb	P15508	1401	1.2249281	2.869235829	3.322285271	0.012196309	0.039536888	-3.54622238	UP
Sptbn1	Q62261	1249	0.617267354	5.724231732	3.017000071	0.018800225	0.053791108	-4.001787408	UP
Sptlc1	O35704	210	1.64041132	3.922522568	4.264171651	0.003485889	0.016727328	-2.206889489	UP
Sptlc1	O35704	126	1.129234957	4.122627214	4.16556028	0.003949831	0.018216098	-2.341528481	UP
Sqstm1	Q64337	13	1.910842438	9.729870705	10.74590183	1.08E-05	0.000434949	4.033680007	UP
Sqstm1	Q64337	314	2.299809618	3.559524912	9.132359079	3.24E-05	0.000797762	2.8624501	UP
Sqstm1	Q64337	157	2.244275565	8.305840237	8.839001088	4.02E-05	0.000923223	2.628472126	UP
Sqstm1	Q64337	189	1.447740746	4.165217558	6.800855013	0.000221881	0.00269601	0.782738295	UP
Sqstm1	Q64337	437	2.414114243	8.114809405	6.386308535	0.000329557	0.003472065	0.352780554	UP
Sqstm1	Q64337	165	1.945103762	4.984304787	4.771918167	0.001874245	0.010882786	-1.536049515	UP
Srd5a3	Q9WUP4	73	2.311440439	5.341444702	10.62591095	1.16E-05	0.000460962	3.952735823	UP
Srpra	Q9DBG7	329	0.560741005	5.025202717	2.685507108	0.030446823	0.076577395	-4.502832045	UP
Srsf2	Q62093	36	0.527639462	7.897148488	2.996721647	0.019356378	0.055000651	-4.032297278	UP
Srsf3	P84104	23	0.886597597	3.927413185	3.496552979	0.009579953	0.033506866	-3.290103123	UP
Ssb	P32067	327	1.290749033	5.016576931	4.257906524	0.00351352	0.016806646	-2.215401977	UP
Ssr3	Q9DCF9	98	0.84652621	5.224055897	3.101334799	0.016662337	0.049005049	-3.875193404	UP
Ssu72	Q9CY97	28	0.74436623	4.426734293	3.290969361	0.012742799	0.040889076	-3.592579735	UP
Stam	P70297	162	0.996219726	10.12532738	5.838375697	0.000572813	0.004960191	-0.248457969	UP
Stam	P70297	154	1.187816859	7.497515864	5.632490714	0.000711725	0.005690198	-0.48460576	UP
Stam	P70297	170	0.854756902	6.453857273	5.235244248	0.001098958	0.007650746	-0.956801961	UP
Stam	P70297	185	0.776495372	6.165826058	3.404801754	0.010872913	0.036301747	-3.424544983	UP
Stam	P70297	99	1.583387352	4.181955903	2.517804342	0.039005089	0.092162036	-4.756934384	UP
Stam2	O88811	165	1.472453771	5.338274732	7.388651361	0.000130539	0.001910139	1.358352963	UP
Stam2	O88811	283	0.714473707	5.172978187	2.761931559	0.027217411	0.070528918	-4.387015545	UP
Stat1	P42225	375	0.672111799	5.656258794	2.798281608	0.025808827	0.067939838	-4.33196562	UP
Stat3	P42227	626	3.359898516	7.641318625	18.57282547	2.37E-07	6.61E-05	7.87679796	UP
Stat3	P42227	87	1.54589749	6.371732715	8.022127194	7.64E-05	0.001369481	1.937699676	UP
Stat3	P42227	97	1.449887918	6.219795357	7.117401194	0.000166039	0.002245904	1.097496836	UP
Stat3	P42227	318	1.392489127	4.632002353	6.003747199	0.000482972	0.004416139	-0.062895262	UP
Stat3	P42227	294	1.022979098	7.557994387	5.372184436	0.000943882	0.006916456	-0.791519688	UP
Stat3	P42227	348	1.375255095	4.784349307	4.405992388	0.002919964	0.014808342	-2.015718392	UP
Stat3	P42227	601	1.013738491	4.821115702	3.446499766	0.010263475	0.034959603	-3.363330524	UP
Steap3	Q8CI59	120	1.580744265	7.069516876	8.062126126	7.40E-05	0.001356556	1.972947196	UP
Steap4	Q923B6	99	2.150774807	6.258246184	10.28209985	1.45E-05	0.000520104	3.71564104	UP
Steap4	Q923B6	467	2.976884815	4.707125741	10.1038065	1.64E-05	0.000552162	3.58957713	UP
Steap4	Q923B6	161	1.720544442	5.62019962	8.525634922	5.12E-05	0.001056737	2.370529642	UP
Steap4	Q923B6	3	1.866115501	5.095387665	4.279652721	0.003418628	0.016519548	-2.18587952	UP
Stip1	Q60864	162	1.097450621	3.110337497	2.99331989	0.019451363	0.05520655	-4.037417844	UP
Stmn1	P54227	119	0.669432456	4.911336459	3.452615382	0.01017722	0.03485027	-3.354368469	UP
Stom	P54116	198	0.676456407	9.509387502	3.643362051	0.007842792	0.029208702	-3.076998342	UP
Stom	P54116	235	0.895545164	5.478998908	3.496280766	0.009583535	0.033507036	-3.290500606	UP
Stt3a	P46978	613	0.420090145	6.139756288	2.487954386	0.040771675	0.094983291	-4.802095172	UP
Stx11	Q9D3G5	91	0.608102806	7.176243443	3.415444142	0.010713765	0.035957573	-3.408903664	UP
Stx2	Q00262	248	0.884717742	5.543976951	5.26962299	0.00105753	0.00744432	-0.915057241	UP
Stxbp2	Q64324	331	1.642115889	4.260906556	5.835506258	0.000574528	0.004965973	-0.251709846	UP
Stxbp2	Q64324	13	0.513155887	8.244320339	2.970019659	0.020115336	0.056480195	-4.072509282	UP
Stxbp2	Q64324	320	0.773274515	5.46547691	2.719513368	0.028963177	0.073725863	-4.451288664	UP
Sult1a1	P52840	120	2.486079343	3.71136645	5.990974852	0.000489319	0.004454301	-0.077098375	UP
Sumo2	P61957	42	1.277274234	7.973291362	4.726075319	0.001979174	0.011264423	-1.595064641	UP
Sumo3	Q9Z172	41	1.277274234	7.973291362	4.726075319	0.001979174	0.011264423	-1.595064641	UP
Sun2	Q8BJS4	314	1.040725445	3.382861123	5.321495281	0.000998261	0.007187173	-0.85238943	UP
Sun2	Q8BJS4	423	0.706876577	1.701307303	3.207361635	0.014333973	0.044315206	-3.716798293	UP
Surf4	Q64310	139	0.832806297	7.169603397	4.424321783	0.002854493	0.014622528	-1.991224454	UP
Surf4	Q64310	22	1.39905627	3.759021278	4.24030648	0.00359243	0.017043887	-2.239345611	UP
Susd3	Q9D176	222	1.957153578	5.58641705	10.29136186	1.44E-05	0.000518889	3.722130801	UP
Suv39h1	O54864	138	1.988341921	4.84752757	8.195533061	6.64E-05	0.001259206	2.089410673	UP
Suz12	Q80U70	485	0.914068948	4.756731185	3.735983924	0.006923886	0.026926871	-2.943905201	UP
Svil	Q8K4L3	1642	0.814341967	3.748904444	3.000244077	0.019258539	0.054754752	-4.0269958	UP
Syk	P48025	581	1.537610929	4.26931098	8.295362582	6.13E-05	0.001194543	2.175473951	UP
Syne1	Q6ZWR6	2655	1.697149887	3.007350044	7.661733391	0.00010318	0.001639627	1.613078587	UP
Syne1	Q6ZWR6	7428	1.456922705	4.142950705	4.262364489	0.003493835	0.016748504	-2.209344316	UP
Syne2	Q6ZWQ0	4563	2.066819837	4.560657202	7.309314569	0.000139952	0.001992128	1.282879951	UP
Synpo	Q8CC35	636	0.5565143	7.809658935	2.870077738	0.023246224	0.062815814	-4.223349067	UP
Synpo	Q8CC35	710	0.863782798	5.608591793	2.625425725	0.033264202	0.081903705	-4.593905998	UP
Sys1	Q78S06	153	1.175030075	6.044498128	4.535105309	0.002491516	0.013333433	-1.844228755	UP
Sys1	Q78S06	144	1.194939003	4.639996872	2.821003626	0.024967241	0.066220805	-4.297572262	UP
Tada1	Q99LM9	329	0.939633687	2.98897235	3.19701056	0.014545242	0.044724854	-3.732220928	UP
Taldo1	Q93092	115	1.166710869	6.518103516	4.452330679	0.002757537	0.014264572	-1.95389045	UP
Taldo1	Q93092	219	0.679866418	8.094801485	4.301931229	0.003324315	0.016202074	-2.155705306	UP
Tank	P70347	228	2.051836016	4.300546641	7.467839851	0.000121847	0.001845608	1.433018404	UP
Taok3	Q8BYC6	642	1.319488684	4.358830236	4.957900604	0.001507264	0.009430571	-1.299786236	UP
Tap1	P21958	159	2.651887651	4.448498514	11.45177818	6.96E-06	0.000349138	4.492003462	UP
Tap1	P21958	254	1.944689754	5.812115453	10.87099564	9.94E-06	0.000419026	4.117101647	UP
Tap1	P21958	365	1.632067058	5.614546938	9.366660673	2.73E-05	0.000723741	3.044344701	UP
Tap1	P21958	195	2.677029753	5.261377083	5.879458292	0.000548872	0.004825723	-0.202020566	UP
Tap1	P21958	374	1.62637953	3.672030582	5.637053445	0.000708267	0.005672119	-0.479309827	UP
Tap1	P21958	453	0.749067068	6.260274115	4.332626127	0.003199007	0.015749214	-2.114249672	UP
Tap2	P36371	244	1.015836373	6.663482209	6.458319762	0.000307256	0.003319121	0.428962968	UP
Tap2	P36371	675	1.743201866	4.793317143	5.132703116	0.001233594	0.008249945	-1.082318731	UP
Tbc1d15	Q9CXF4	81	2.144157726	6.176787619	9.539816265	2.41E-05	0.000679203	3.176029493	UP
Tbc1d15	Q9CXF4	396	2.239873292	4.866077947	8.623379327	4.74E-05	0.001010971	2.451898026	UP
Tbc1d15	Q9CXF4	322	1.74168912	3.006917183	5.766443515	0.000617584	0.005196038	-0.330310876	UP
Tbcb	Q9D1E6	106	1.136233997	4.285604226	2.789043221	0.02615944	0.068552379	-4.34595353	UP
Tcaf1	Q8BNE1	817	1.344055006	7.307383798	6.00115434	0.000484253	0.004423588	-0.065776844	UP
Tecpr1	Q80VP0	373	2.307807514	5.161060355	7.687190343	0.000100977	0.001622827	1.636433014	UP
Tecr	Q9CY27	16	1.39560589	7.156928522	7.543525789	0.000114142	0.001762701	1.503766772	UP
Tecr	Q9CY27	2	0.589333936	6.841638755	2.65766997	0.031720056	0.078740544	-4.54502943	UP
Tes	P47226	76	1.754160848	3.940273945	5.624810123	0.000717588	0.005711205	-0.493527029	UP
Tf	Q921I1	299	1.512017492	6.609587506	5.196673025	0.001147592	0.007868014	-1.003838548	UP
Tgfbr2	Q62312	477	1.078150693	8.142949297	4.52247798	0.002530208	0.013463208	-1.860892792	UP
Tgtp1	Q62293	47	1.573365343	7.896797011	8.602256174	4.82E-05	0.001011281	2.434384716	UP
Tgtp1	Q62293	97	1.387588465	7.696654821	8.228791194	6.47E-05	0.001233463	2.11818506	UP
Tgtp1	Q62293	229	1.213814993	7.327390197	6.8201759	0.000217925	0.002660989	0.802278928	UP
Tgtp1	Q62293	233	1.690544845	4.400698947	6.73183676	0.000236684	0.002812326	0.712578856	UP
Tgtp1	Q62293	84	1.44811913	6.493471029	6.266096447	0.000370934	0.003698596	0.224167988	UP
Tgtp1	Q62293	194	1.605167816	6.180594765	4.482089738	0.002658466	0.013927686	-1.914349376	UP
Tgtp1	Q62293	40	0.645820851	6.582268851	2.735570836	0.028288969	0.07246896	-4.426954622	UP
Tgtp2	Q3T9E4	47	1.573365343	7.896797011	8.602256174	4.82E-05	0.001011281	2.434384716	UP
Tgtp2	Q3T9E4	97	1.387588465	7.696654821	8.228791194	6.47E-05	0.001233463	2.11818506	UP
Tgtp2	Q3T9E4	229	1.213814993	7.327390197	6.8201759	0.000217925	0.002660989	0.802278928	UP
Tgtp2	Q3T9E4	233	1.690544845	4.400698947	6.73183676	0.000236684	0.002812326	0.712578856	UP
Tgtp2	Q3T9E4	84	1.44811913	6.493471029	6.266096447	0.000370934	0.003698596	0.224167988	UP
Tgtp2	Q3T9E4	194	1.605167816	6.180594765	4.482089738	0.002658466	0.013927686	-1.914349376	UP
Tgtp2	Q3T9E4	40	0.645820851	6.582268851	2.735570836	0.028288969	0.07246896	-4.426954622	UP
Thbs1	P35441	1103	1.334481798	4.220517806	5.643808607	0.000703182	0.005640925	-0.471474399	UP
Timm8a1	Q9WVA2	88	0.867882406	4.585860874	3.670298444	0.007562666	0.0285791	-3.038180955	UP
Timm8b	P62077	80	0.864444458	7.295949592	4.459539708	0.00273317	0.014169449	-1.944299861	UP
Tkt	P40142	538	1.163356552	4.168014879	4.896937152	0.001617987	0.009904293	-1.376674065	UP
Tkt	P40142	465	1.170197606	3.303571639	3.92993977	0.005355531	0.022491928	-2.668807688	UP
Tkt	P40142	352	0.762165833	6.827502335	3.923022409	0.005404294	0.022650978	-2.678532331	UP
Tkt	P40142	597	0.720130839	6.29062594	3.841735012	0.006014913	0.024394101	-2.793293652	UP
Tkt	P40142	241	0.636744885	7.779570194	2.870351512	0.023236979	0.062815415	-4.222935244	UP
Tkt	P40142	59	0.674888157	6.636062009	2.714898237	0.029160034	0.074107597	-4.4582832	UP
Tln1	P26039	2220	0.855022022	4.766080048	4.40340232	0.002929348	0.014829726	-2.019183508	UP
Tln1	P26039	357	1.11598207	3.929540386	3.820568464	0.006185933	0.024853822	-2.823321697	UP
Tln1	P26039	745	0.891391543	4.014299475	3.332865529	0.012017382	0.039117341	-3.530582105	UP
Tln1	P26039	295	1.109603936	4.177589193	2.698232595	0.029882578	0.075493727	-4.483542886	UP
Tlr4	Q9QUK6	692	3.11506015	3.616935425	10.11891849	1.62E-05	0.000550699	3.600346707	UP
Tm7sf3	Q9CRG1	548	1.158911209	6.359732012	6.929545737	0.000196969	0.002493539	0.912078766	UP
Tm7sf3	Q9CRG1	553	0.949339082	7.782576198	5.440554535	0.000875673	0.006543051	-0.709992087	UP
Tm9sf2	P58021	660	0.856140811	4.449090432	3.140515114	0.015758247	0.047235091	-3.816555839	UP
Tm9sf2	P58021	422	0.474644462	6.055246553	2.530155867	0.0382973	0.090806451	-4.738238154	UP
Tm9sf3	Q9ET30	255	0.804944529	4.995256886	4.273043318	0.003447169	0.016608769	-2.194845165	UP
Tmc6	Q7TN60	150	0.878942171	4.673068503	2.983274774	0.019734731	0.055691882	-4.052542478	UP
Tmcc2	Q80W04	421	1.313791152	4.047238698	3.62488515	0.008041412	0.029784637	-3.103676782	UP
Tmed9	Q99KF1	232	0.515636821	9.284547548	3.07763929	0.017235687	0.050301257	-3.910712326	UP
Tmem104	Q3TB48	109	0.827353497	7.724395736	4.000385867	0.0048853	0.021068018	-2.570145949	UP
Tmem119	Q8R138	131	0.809991134	6.040864471	4.431567964	0.002829055	0.014523608	-1.981554775	UP
Tmem165	P52875	208	1.533819419	4.269287113	5.645801518	0.00070169	0.005633719	-0.469163982	UP
Tmem165	P52875	293	0.633062255	4.433836215	3.862493755	0.00585216	0.023963836	-2.76390206	UP
Tmem167b	Q80X45	38	0.827356108	7.258160823	3.857240893	0.005892887	0.024093624	-2.771333965	UP
Tmem179b	Q9CY24	190	0.758191907	7.000102461	4.212716996	0.003720058	0.0174449	-2.276968913	UP
Tmem205	Q91XE8	149	1.113308464	6.359756316	6.619569257	0.000263185	0.003017556	0.597253643	UP
Tmem213	Q08EA8	112	3.185242603	5.886174045	9.795336089	2.02E-05	0.000625718	3.366240319	UP
Tmem230	Q8CIB6	16	1.062413064	7.674052012	6.327647849	0.000349065	0.003597648	0.290246651	UP
Tmem252	Q8C353	69	6.15560847	6.793795468	23.44590086	4.53E-08	3.74E-05	9.369084405	UP
Tmem252	Q8C353	170	5.335663295	6.125314592	12.84026623	3.16E-06	0.00021536	5.313091861	UP
Tmem33	Q9CR67	134	1.792014595	6.496465681	6.746489315	0.000233451	0.002794928	0.727520401	UP
Tmem33	Q9CR67	221	0.536954128	4.463563968	2.451090445	0.043067249	0.098757836	-4.857815392	UP
Tmem63a	Q91YT8	364	0.81752598	2.460650614	2.820394235	0.024989433	0.066242606	-4.298494468	UP
Tmem87a	Q8BXN9	512	1.654818663	4.910640128	6.540138028	0.000283941	0.003167446	0.514748131	UP
Tmem87a	Q8BXN9	397	1.747983224	6.576019871	6.464618378	0.000305387	0.003305566	0.435596043	UP
Tmem87a	Q8BXN9	496	1.031385507	6.215973096	4.886710233	0.001637426	0.009922405	-1.389625526	UP
Tmem87a	Q8BXN9	484	1.263460481	5.103785699	4.671883615	0.002111643	0.011798823	-1.665225613	UP
Tnfaip3	Q60769	81	7.410422418	5.991640558	19.8855408	1.46E-07	5.01E-05	8.327291253	UP
Tnfaip3	Q60769	707	3.824445348	6.182486343	16.26139426	6.05E-07	0.000116227	6.974958327	UP
Tnip1	Q9WUU8	384	6.003189175	7.835737225	24.89083656	2.96E-08	3.12E-05	9.729363739	UP
Tnip2	Q99JG7	312	0.611837849	5.42095806	2.621726362	0.033446277	0.082202591	-4.599513169	UP
Tnpo3	Q6P2B1	881	1.364053645	2.86791473	6.065327348	0.000453627	0.004225239	0.005283867	UP
Tnpo3	Q6P2B1	291	0.761109552	7.263940737	4.474088085	0.002684714	0.013987067	-1.924968482	UP
Tns1	E9Q0S6	1655	1.615934926	4.374900269	3.568710807	0.008679335	0.031375316	-3.185040577	UP
Tollip	Q9QZ06	63	0.966747573	5.251875258	3.698948626	0.007276538	0.027854124	-2.996993336	UP
[truncated: 2,143 more rows]
