# Supplementary material for: An integrated multi-omics analysis of identifies distinct molecular characteristics in pulmonary infections of Pseudomonas aeruginosa
Source: PLoS Pathog. 2023 Aug 29;19(8):e1011570. doi: 10.1371/journal.ppat.1011570 (PMC10464988; doi:10.1371/journal.ppat.1011570)
Supplement: S9 Table — (CSV) [file ppat.1011570.s014.csv]

Name	Motif	P-value	log P-pvalue	q-value (Benjamini)	# Target Sequences with Motif	% of Targets Sequences with Motif	# Background Sequences with Motif	% of Background Sequences with Motif
Elf4(ETS)/BMDM-Elf4-ChIP-Seq(GSE88699)/Homer	ACTTCCKGKT	1e-384	-8.85E+02	0	3501	24.13%	4011.2	11.61%
ETV1(ETS)/GIST48-ETV1-ChIP-Seq(GSE22441)/Homer	AACCGGAAGT	1e-373	-8.59E+02	0	4317	29.76%	5531.4	16.01%
Fli1(ETS)/CD8-FLI-ChIP-Seq(GSE20898)/Homer	NRYTTCCGGH	1e-372	-8.58E+02	0	4042	27.86%	5028	14.55%
ETS1(ETS)/Jurkat-ETS1-ChIP-Seq(GSE17954)/Homer	ACAGGAAGTG	1e-367	-8.47E+02	0	3501	24.13%	4086.3	11.83%
GABPA(ETS)/Jurkat-GABPa-ChIP-Seq(GSE17954)/Homer	RACCGGAAGT	1e-353	-8.13E+02	0	3385	23.33%	3952.8	11.44%
ERG(ETS)/VCaP-ERG-ChIP-Seq(GSE14097)/Homer	ACAGGAAGTG	1e-324	-7.48E+02	0	4260	29.37%	5693.3	16.48%
ETV4(ETS)/HepG2-ETV4-ChIP-Seq(ENCODE)/Homer	ACCGGAAGTG	1e-310	-7.14E+02	0	4045	27.88%	5374	15.56%
Etv2(ETS)/ES-ER71-ChIP-Seq(GSE59402)/Homer	NNAYTTCCTGHN	1.00E-304	-7.02E+02	0	2891	19.93%	3327	9.63%
EHF(ETS)/LoVo-EHF-ChIP-Seq(GSE49402)/Homer	AVCAGGAAGT	1.00E-300	-6.92E+02	0	3446	23.75%	4323.3	12.51%
ELF5(ETS)/T47D-ELF5-ChIP-Seq(GSE30407)/Homer	ACVAGGAAGT	1.00E-293	-6.76E+02	0	2373	16.36%	2513	7.27%
PU.1(ETS)/ThioMac-PU.1-ChIP-Seq(GSE21512)/Homer	AGAGGAAGTG	1.00E-275	-6.33E+02	0	1662	11.46%	1487.8	4.31%
ELF3(ETS)/PDAC-ELF3-ChIP-Seq(GSE64557)/Homer	ANCAGGAAGT	1.00E-250	-5.77E+02	0	2070	14.27%	2202.2	6.37%
ELF1(ETS)/Jurkat-ELF1-ChIP-Seq(SRA014231)/Homer	AVCCGGAAGT	1.00E-247	-5.70E+02	0	2596	17.89%	3094.5	8.96%
ETS(ETS)/Promoter/Homer	AACCGGAAGT	1.00E-232	-5.36E+02	0	1849	12.75%	1922.9	5.57%
CEBP(bZIP)/ThioMac-CEBPb-ChIP-Seq(GSE21512)/Homer	ATTGCGCAAC	1.00E-228	-5.27E+02	0	1251	8.62%	1044	3.02%
SpiB(ETS)/OCILY3-SPIB-ChIP-Seq(GSE56857)/Homer	AAAGRGGAAGTG	1.00E-225	-5.20E+02	0	934	6.44%	638.8	1.85%
Fos(bZIP)/TSC-Fos-ChIP-Seq(GSE110950)/Homer	NDATGASTCAYN	1.00E-223	-5.14E+02	0	1263	8.71%	1078.3	3.12%
Atf3(bZIP)/GBM-ATF3-ChIP-Seq(GSE33912)/Homer	DATGASTCATHN	1.00E-216	-4.98E+02	0	1366	9.42%	1247	3.61%
Elk1(ETS)/Hela-Elk1-ChIP-Seq(GSE31477)/Homer	HACTTCCGGY	1.00E-216	-4.97E+02	0	2666	18.38%	3385.3	9.80%
Fra1(bZIP)/BT549-Fra1-ChIP-Seq(GSE46166)/Homer	NNATGASTCATH	1.00E-215	-4.96E+02	0	1209	8.33%	1025.2	2.97%
Fra2(bZIP)/Striatum-Fra2-ChIP-Seq(GSE43429)/Homer	GGATGACTCATC	1.00E-210	-4.85E+02	0	1115	7.69%	909.6	2.63%
JunB(bZIP)/DendriticCells-Junb-ChIP-Seq(GSE36099)/Homer	RATGASTCAT	1.00E-210	-4.84E+02	0	1233	8.50%	1074.3	3.11%
Elk4(ETS)/Hela-Elk4-ChIP-Seq(GSE31477)/Homer	NRYTTCCGGY	1.00E-210	-4.84E+02	0	2652	18.28%	3394.9	9.83%
BATF(bZIP)/Th17-BATF-ChIP-Seq(GSE39756)/Homer	DATGASTCAT	1.00E-207	-4.79E+02	0	1355	9.34%	1258.9	3.64%
AP-1(bZIP)/ThioMac-PU.1-ChIP-Seq(GSE21512)/Homer	VTGACTCATC	1.00E-207	-4.78E+02	0	1497	10.32%	1472.6	4.26%
EWS:ERG-fusion(ETS)/CADO_ES1-EWS:ERG-ChIP-Seq(SRA014231)/Homer	ATTTCCTGTN	1.00E-199	-4.60E+02	0	1671	11.52%	1773.8	5.13%
Fosl2(bZIP)/3T3L1-Fosl2-ChIP-Seq(GSE56872)/Homer	NATGASTCABNN	1.00E-193	-4.46E+02	0	905	6.24%	676.4	1.96%
EWS:FLI1-fusion(ETS)/SK_N_MC-EWS:FLI1-ChIP-Seq(SRA014231)/Homer	VACAGGAAAT	1.00E-178	-4.11E+02	0	1869	12.88%	2198	6.36%
Ets1-distal(ETS)/CD4+-PolII-ChIP-Seq(Barski_et_al.)/Homer	MACAGGAAGT	1.00E-168	-3.88E+02	0	1014	6.99%	893.1	2.59%
Jun-AP1(bZIP)/K562-cJun-ChIP-Seq(GSE31477)/Homer	GATGASTCATCN	1.00E-168	-3.88E+02	0	697	4.80%	474.5	1.37%
NFIL3(bZIP)/HepG2-NFIL3-ChIP-Seq(Encode)/Homer	VTTACGTAAYNNNNN	1.00E-159	-3.66E+02	0	1131	7.80%	1096.5	3.17%
HLF(bZIP)/HSC-HLF.Flag-ChIP-Seq(GSE69817)/Homer	RTTATGYAAB	1.00E-145	-3.35E+02	0	1154	7.95%	1183.6	3.43%
CEBP:AP1(bZIP)/ThioMac-CEBPb-ChIP-Seq(GSE21512)/Homer	DRTGTTGCAA	1.00E-133	-3.08E+02	0	1227	8.46%	1349.6	3.91%
SPDEF(ETS)/VCaP-SPDEF-ChIP-Seq(SRA014231)/Homer	ASWTCCTGBT	1.00E-111	-2.56E+02	0	2276	15.69%	3361.2	9.73%
Atf4(bZIP)/MEF-Atf4-ChIP-Seq(GSE35681)/Homer	MTGATGCAAT	1.00E-99	-2.28E+02	0	524	3.61%	423.6	1.23%
Bach2(bZIP)/OCILy7-Bach2-ChIP-Seq(GSE44420)/Homer	TGCTGAGTCA	1.00E-86	-1.98E+02	0	488	3.36%	412.2	1.19%
KLF1(Zf)/HUDEP2-KLF1-CutnRun(GSE136251)/Homer	VDGGGYGGGGCY	1.00E-83	-1.93E+02	0	3132	21.59%	5345	15.47%
Atf1(bZIP)/K562-ATF1-ChIP-Seq(GSE31477)/Homer	GATGACGTCA	1.00E-81	-1.89E+02	0	1323	9.12%	1801.5	5.21%
Sp2(Zf)/HEK293-Sp2.eGFP-ChIP-Seq(Encode)/Homer	YGGCCCCGCCCC	1.00E-74	-1.72E+02	0	4484	30.91%	8362.6	24.21%
NFY(CCAAT)/Promoter/Homer	RGCCAATSRG	1.00E-74	-1.70E+02	0	1641	11.31%	2455.5	7.11%
Chop(bZIP)/MEF-Chop-ChIP-Seq(GSE35681)/Homer	ATTGCATCAT	1.00E-70	-1.62E+02	0	392	2.70%	327.2	0.95%
Sp1(Zf)/Promoter/Homer	GGCCCCGCCCCC	1.00E-66	-1.54E+02	0	1751	12.07%	2734.2	7.91%
PU.1-IRF(ETS:IRF)/Bcell-PU.1-ChIP-Seq(GSE21512)/Homer	MGGAAGTGAAAC	1.00E-64	-1.50E+02	0	2249	15.50%	3746.8	10.85%
KLF5(Zf)/LoVo-KLF5-ChIP-Seq(GSE49402)/Homer	DGGGYGKGGC	1.00E-64	-1.49E+02	0	3797	26.17%	7013.5	20.30%
Sp5(Zf)/mES-Sp5.Flag-ChIP-Seq(GSE72989)/Homer	RGKGGGCGGAGC	1.00E-64	-1.49E+02	0	3494	24.08%	6360.2	18.41%
RUNX1(Runt)/Jurkat-RUNX1-ChIP-Seq(GSE29180)/Homer	AAACCACARM	1.00E-60	-1.39E+02	0	1544	10.64%	2390.3	6.92%
RUNX(Runt)/HPC7-Runx1-ChIP-Seq(GSE22178)/Homer	SAAACCACAG	1.00E-59	-1.38E+02	0	1214	8.37%	1765.2	5.11%
RUNX-AML(Runt)/CD4+-PolII-ChIP-Seq(Barski_et_al.)/Homer	GCTGTGGTTW	1.00E-56	-1.30E+02	0	1120	7.72%	1619.3	4.69%
KLF3(Zf)/MEF-Klf3-ChIP-Seq(GSE44748)/Homer	NRGCCCCRCCCHBNN	1.00E-53	-1.24E+02	0	1893	13.05%	3151.7	9.12%
RUNX2(Runt)/PCa-RUNX2-ChIP-Seq(GSE33889)/Homer	NWAACCACADNN	1.00E-52	-1.21E+02	0	1239	8.54%	1875.4	5.43%
IRF8(IRF)/BMDM-IRF8-ChIP-Seq(GSE77884)/Homer	GRAASTGAAAST	1.00E-51	-1.19E+02	0	671	4.63%	843.5	2.44%
Atf7(bZIP)/3T3L1-Atf7-ChIP-Seq(GSE56872)/Homer	NGRTGACGTCAY	1.00E-50	-1.15E+02	0	939	6.47%	1333.5	3.86%
MITF(bHLH)/MastCells-MITF-ChIP-Seq(GSE48085)/Homer	RTCATGTGAC	1.00E-45	-1.06E+02	0	1650	11.37%	2754.1	7.97%
ETS:RUNX(ETS,Runt)/Jurkat-RUNX1-ChIP-Seq(GSE17954)/Homer	RCAGGATGTGGT	1.00E-44	-1.03E+02	0	342	2.36%	343.7	0.99%
KLF6(Zf)/PDAC-KLF6-ChIP-Seq(GSE64557)/Homer	MKGGGYGTGGCC	1.00E-42	-9.77E+01	0	3036	20.93%	5719.7	16.56%
KLF14(Zf)/HEK293-KLF14.GFP-ChIP-Seq(GSE58341)/Homer	RGKGGGCGKGGC	1.00E-42	-9.69E+01	0	4669	32.18%	9345.2	27.05%
CREB5(bZIP)/LNCaP-CREB5.V5-ChIP-Seq(GSE137775)/Homer	VVATGACGTCAT	1.00E-41	-9.59E+01	0	643	4.43%	858.2	2.48%
NF-E2(bZIP)/K562-NFE2-ChIP-Seq(GSE31477)/Homer	GATGACTCAGCA	1.00E-37	-8.56E+01	0	151	1.04%	102.4	0.30%
Klf9(Zf)/GBM-Klf9-ChIP-Seq(GSE62211)/Homer	GCCACRCCCACY	1.00E-36	-8.39E+01	0	1401	9.66%	2364.1	6.84%
Atf2(bZIP)/3T3L1-Atf2-ChIP-Seq(GSE56872)/Homer	NRRTGACGTCAT	1.00E-35	-8.27E+01	0	684	4.71%	974.5	2.82%
c-Jun-CRE(bZIP)/K562-cJun-ChIP-Seq(GSE31477)/Homer	ATGACGTCATCY	1.00E-35	-8.26E+01	0	584	4.03%	793.6	2.30%
Usf2(bHLH)/C2C12-Usf2-ChIP-Seq(GSE36030)/Homer	GTCACGTGGT	1.00E-34	-7.89E+01	0	674	4.65%	969.2	2.81%
Klf4(Zf)/mES-Klf4-ChIP-Seq(GSE11431)/Homer	GCCACACCCA	1.00E-34	-7.86E+01	0	1124	7.75%	1836.6	5.32%
Nrf2(bZIP)/Lymphoblast-Nrf2-ChIP-Seq(GSE37589)/Homer	HTGCTGAGTCAT	1.00E-33	-7.80E+01	0	122	0.84%	75.1	0.22%
Bach1(bZIP)/K562-Bach1-ChIP-Seq(GSE31477)/Homer	AWWNTGCTGAGTCAT	1.00E-31	-7.19E+01	0	126	0.87%	85.7	0.25%
CRE(bZIP)/Promoter/Homer	CSGTGACGTCAC	1.00E-31	-7.19E+01	0	729	5.03%	1098.4	3.18%
NRF1(NRF)/MCF7-NRF1-ChIP-Seq(Unpublished)/Homer	CTGCGCATGCGC	1.00E-29	-6.76E+01	0	867	5.98%	1382.8	4.00%
NFE2L2(bZIP)/HepG2-NFE2L2-ChIP-Seq(Encode)/Homer	AWWWTGCTGAGTCAT	1.00E-29	-6.74E+01	0	114	0.79%	75.4	0.22%
YY1(Zf)/Promoter/Homer	CAAGATGGCGGC	1.00E-28	-6.65E+01	0	372	2.56%	467.1	1.35%
NFkB-p65(RHD)/GM12787-p65-ChIP-Seq(GSE19485)/Homer	WGGGGATTTCCC	1.00E-28	-6.61E+01	0	806	5.56%	1270.6	3.68%
PU.1:IRF8(ETS:IRF)/pDC-Irf8-ChIP-Seq(GSE66899)/Homer	GGAAGTGAAAST	1.00E-27	-6.39E+01	0	372	2.56%	474.7	1.37%
Stat3(Stat)/mES-Stat3-ChIP-Seq(GSE11431)/Homer	CTTCCGGGAA	1.00E-27	-6.35E+01	0	972	6.70%	1609.3	4.66%
TFE3(bHLH)/MEF-TFE3-ChIP-Seq(GSE75757)/Homer	GTCACGTGACYV	1.00E-24	-5.66E+01	0	284	1.96%	343.4	0.99%
NRF(NRF)/Promoter/Homer	STGCGCATGCGC	1.00E-24	-5.61E+01	0	868	5.98%	1440.8	4.17%
IRF2(IRF)/Erythroblas-IRF2-ChIP-Seq(GSE36985)/Homer	GAAASYGAAASY	1.00E-23	-5.45E+01	0	230	1.59%	259.4	0.75%
IRF3(IRF)/BMDM-Irf3-ChIP-Seq(GSE67343)/Homer	AGTTTCAKTTTC	1.00E-23	-5.42E+01	0	460	3.17%	661.1	1.91%
MafK(bZIP)/C2C12-MafK-ChIP-Seq(GSE36030)/Homer	GCTGASTCAGCA	1.00E-23	-5.40E+01	0	364	2.51%	488.2	1.41%
GFY(?)/Promoter/Homer	ACTACAATTCCC	1.00E-23	-5.31E+01	0	238	1.64%	275.3	0.80%
JunD(bZIP)/K562-JunD-ChIP-Seq/Homer	ATGACGTCATCN	1.00E-22	-5.21E+01	0	288	1.99%	362	1.05%
CTCF(Zf)/CD4+-CTCF-ChIP-Seq(Barski_et_al.)/Homer	AYAGTGCCMYCTRGTGGCCA	1.00E-21	-4.99E+01	0	330	2.27%	440.8	1.28%
GFY-Staf(?,Zf)/Promoter/Homer	RACTACAATTCCCAGAAKGC	1.00E-21	-4.94E+01	0	204	1.41%	228.5	0.66%
Ronin(THAP)/ES-Thap11-ChIP-Seq(GSE51522)/Homer	RACTACAACTCCCAGVAKGC	1.00E-21	-4.91E+01	0	175	1.21%	183.7	0.53%
Oct2(POU,Homeobox)/Bcell-Oct2-ChIP-Seq(GSE21512)/Homer	ATATGCAAAT	1.00E-19	-4.51E+01	0	258	1.78%	328.1	0.95%
Oct11(POU,Homeobox)/NCIH1048-POU2F3-ChIP-seq(GSE115123)/Homer	GATTTGCATA	1.00E-18	-4.32E+01	0	300	2.07%	407.5	1.18%
STAT1(Stat)/HelaS3-STAT1-ChIP-Seq(GSE12782)/Homer	NATTTCCNGGAAAT	1.00E-18	-4.20E+01	0	439	3.03%	668.8	1.94%
En1(Homeobox)/SUM149-EN1-ChIP-Seq(GSE120957)/Homer	NDCTAATTAS	1.00E-18	-4.16E+01	0	1710	11.79%	3307.8	9.57%
Foxo1(Forkhead)/RAW-Foxo1-ChIP-Seq(Fan_et_al.)/Homer	CTGTTTAC	1.00E-17	-4.14E+01	0	2315	15.96%	4635.5	13.42%
Oct4(POU,Homeobox)/mES-Oct4-ChIP-Seq(GSE11431)/Homer	ATTTGCATAW	1.00E-17	-3.95E+01	0	376	2.59%	559.3	1.62%
ISRE(IRF)/ThioMac-LPS-Expression(GSE23622)/Homer	AGTTTCASTTTC	1.00E-16	-3.87E+01	0	128	0.88%	130.9	0.38%
USF1(bHLH)/GM12878-Usf1-ChIP-Seq(GSE32465)/Homer	SGTCACGTGR	1.00E-16	-3.79E+01	0	867	5.98%	1545.1	4.47%
STAT4(Stat)/CD4-Stat4-ChIP-Seq(GSE22104)/Homer	NYTTCCWGGAAR	1.00E-15	-3.68E+01	0	1217	8.39%	2289.8	6.63%
Stat3+il21(Stat)/CD4-Stat3-ChIP-Seq(GSE19198)/Homer	SVYTTCCNGGAARB	1.00E-15	-3.57E+01	0	1082	7.46%	2011.5	5.82%
STAT5(Stat)/mCD4+-Stat5-ChIP-Seq(GSE12346)/Homer	RTTTCTNAGAAA	1.00E-15	-3.49E+01	0	484	3.34%	787.2	2.28%
EKLF(Zf)/Erythrocyte-Klf1-ChIP-Seq(GSE20478)/Homer	NWGGGTGTGGCY	1.00E-15	-3.47E+01	0	421	2.90%	665.3	1.93%
GFX(?)/Promoter/Homer	ATTCTCGCGAGA	1.00E-14	-3.45E+01	0	110	0.76%	110.9	0.32%
CLOCK(bHLH)/Liver-Clock-ChIP-Seq(GSE39860)/Homer	GHCACGTG	1.00E-14	-3.35E+01	0	964	6.65%	1779	5.15%
IRF:BATF(IRF:bZIP)/pDC-Irf8-ChIP-Seq(GSE66899)/Homer	CTTTCANTATGACTV	1.00E-13	-3.18E+01	0	141	0.97%	164.1	0.48%
IRF1(IRF)/PBMC-IRF1-ChIP-Seq(GSE43036)/Homer	GAAAGTGAAAGT	1.00E-13	-3.14E+01	0	225	1.55%	310.6	0.90%
Smad3(MAD)/NPC-Smad3-ChIP-Seq(GSE36673)/Homer	TWGTCTGV	1.00E-13	-3.05E+01	0	4036	27.82%	8676.3	25.11%
MafB(bZIP)/BMM-Mafb-ChIP-Seq(GSE75722)/Homer	WNTGCTGASTCAGCANWTTY	1.00E-12	-2.90E+01	0	467	3.22%	784.9	2.27%
NFkB-p65-Rel(RHD)/ThioMac-LPS-Expression(GSE23622)/Homer	GGAAATTCCC	1.00E-12	-2.79E+01	0	124	0.85%	146	0.42%
bZIP:IRF(bZIP,IRF)/Th17-BatF-ChIP-Seq(GSE39756)/Homer	NAGTTTCABTHTGACTNW	1.00E-12	-2.79E+01	0	434	2.99%	724.5	2.10%
BORIS(Zf)/K562-CTCFL-ChIP-Seq(GSE32465)/Homer	CNNBRGCGCCCCCTGSTGGC	1.00E-12	-2.78E+01	0	562	3.87%	983.4	2.85%
BMAL1(bHLH)/Liver-Bmal1-ChIP-Seq(GSE39860)/Homer	GNCACGTG	1.00E-12	-2.77E+01	0	2262	15.59%	4680.9	13.55%
KLF10(Zf)/HEK293-KLF10.GFP-ChIP-Seq(GSE58341)/Homer	GGGGGTGTGTCC	1.00E-11	-2.71E+01	0	1235	8.51%	2415.1	6.99%
E-box(bHLH)/Promoter/Homer	SSGGTCACGTGA	1.00E-11	-2.67E+01	0	292	2.01%	452.7	1.31%
Brn1(POU,Homeobox)/NPC-Brn1-ChIP-Seq(GSE35496)/Homer	TATGCWAATBAV	1.00E-11	-2.60E+01	0	270	1.86%	413.7	1.20%
MafA(bZIP)/Islet-MafA-ChIP-Seq(GSE30298)/Homer	TGCTGACTCA	1.00E-10	-2.43E+01	0	1127	7.77%	2209.9	6.40%
MYB(HTH)/ERMYB-Myb-ChIPSeq(GSE22095)/Homer	GGCVGTTR	1.00E-10	-2.38E+01	0	2590	17.85%	5478.5	15.86%
ZNF143|STAF(Zf)/CUTLL-ZNF143-ChIP-Seq(GSE29600)/Homer	ATTTCCCAGVAKSCY	1.00E-10	-2.31E+01	0	581	4.00%	1054.1	3.05%
Tgif1(Homeobox)/mES-Tgif1-ChIP-Seq(GSE55404)/Homer	YTGWCADY	1.00E-09	-2.25E+01	0	3838	26.46%	8359.8	24.20%
NFAT:AP1(RHD,bZIP)/Jurkat-NFATC1-ChIP-Seq(Jolma_et_al.)/Homer	SARTGGAAAAWRTGAGTCAB	1.00E-09	-2.21E+01	0	206	1.42%	308.9	0.89%
Maz(Zf)/HepG2-Maz-ChIP-Seq(GSE31477)/Homer	GGGGGGGG	1.00E-09	-2.20E+01	0	3417	23.55%	7400	21.42%
Nanog(Homeobox)/mES-Nanog-ChIP-Seq(GSE11724)/Homer	RGCCATTAAC	1.00E-09	-2.16E+01	0	4598	31.70%	10141.1	29.35%
Tgif2(Homeobox)/mES-Tgif2-ChIP-Seq(GSE55404)/Homer	TGTCANYT	1.00E-09	-2.15E+01	0	4144	28.57%	9087.3	26.30%
STAT6(Stat)/Macrophage-Stat6-ChIP-Seq(GSE38377)/Homer	TTCCKNAGAA	1.00E-09	-2.12E+01	0	654	4.51%	1222.3	3.54%
CEBP:CEBP(bZIP)/MEF-Chop-ChIP-Seq(GSE35681)/Homer	NTNATGCAAYMNNHTGMAAY	1.00E-08	-2.06E+01	0	149	1.03%	208.6	0.60%
bHLHE41(bHLH)/proB-Bhlhe41-ChIP-Seq(GSE93764)/Homer	KCACGTGMCN	1.00E-08	-2.02E+01	0	2314	15.95%	4908.4	14.21%
E2F4(E2F)/K562-E2F4-ChIP-Seq(GSE31477)/Homer	GGCGGGAAAH	1.00E-08	-1.97E+01	0	1504	10.37%	3094	8.96%
ZBTB33(Zf)/GM12878-ZBTB33-ChIP-Seq(GSE32465)/Homer	GGVTCTCGCGAGAAC	1.00E-08	-1.91E+01	0	207	1.43%	322.4	0.93%
Oct6(POU,Homeobox)/NPC-Pou3f1-ChIP-Seq(GSE35496)/Homer	WATGCAAATGAG	1.00E-08	-1.89E+01	0	330	2.27%	566.2	1.64%
PRDM1(Zf)/Hela-PRDM1-ChIP-Seq(GSE31477)/Homer	ACTTTCACTTTC	1.00E-07	-1.80E+01	0	623	4.29%	1184	3.43%
Egr2(Zf)/Thymocytes-Egr2-ChIP-Seq(GSE34254)/Homer	NGCGTGGGCGGR	1.00E-07	-1.73E+01	0	528	3.64%	987.2	2.86%
Pknox1(Homeobox)/ES-Prep1-ChIP-Seq(GSE63282)/Homer	SCTGTCAVTCAV	1.00E-07	-1.72E+01	0	402	2.77%	724.1	2.10%
bHLHE40(bHLH)/HepG2-BHLHE40-ChIP-Seq(GSE31477)/Homer	KCACGTGMCN	1.00E-07	-1.70E+01	0	612	4.22%	1168.2	3.38%
IRF4(IRF)/GM12878-IRF4-ChIP-Seq(GSE32465)/Homer	ACTGAAACCA	1.00E-07	-1.66E+01	0	503	3.47%	940.6	2.72%
Rfx2(HTH)/LoVo-RFX2-ChIP-Seq(GSE49402)/Homer	GTTGCCATGGCAACM	1.00E-06	-1.61E+01	0	239	1.65%	399.1	1.16%
Pbx3(Homeobox)/GM12878-PBX3-ChIP-Seq(GSE32465)/Homer	SCTGTCAMTCAN	1.00E-06	-1.58E+01	0	398	2.74%	726.7	2.10%
STAT6(Stat)/CD4-Stat6-ChIP-Seq(GSE22104)/Homer	ABTTCYYRRGAA	1.00E-06	-1.58E+01	0	607	4.18%	1169.6	3.39%
NPAS(bHLH)/Liver-NPAS-ChIP-Seq(GSE39860)/Homer	NVCACGTG	1.00E-06	-1.52E+01	0	1946	13.41%	4157.4	12.03%
RFX(HTH)/K562-RFX3-ChIP-Seq(SRA012198)/Homer	CGGTTGCCATGGCAAC	1.00E-06	-1.43E+01	0	229	1.58%	389.5	1.13%
LHX9(Homeobox)/Hct116-LHX9.V5-ChIP-Seq(GSE116822)/Homer	NGCTAATTAG	1.00E-06	-1.41E+01	0	1167	8.04%	2419.5	7.00%
c-Myc(bHLH)/LNCAP-cMyc-ChIP-Seq(Unpublished)/Homer	VCCACGTG	1.00E-06	-1.40E+01	0	1047	7.22%	2153.8	6.23%
Rfx5(HTH)/GM12878-Rfx5-ChIP-Seq(GSE31477)/Homer	SCCTAGCAACAG	1.00E-05	-1.33E+01	0	473	3.26%	905.2	2.62%
T1ISRE(IRF)/ThioMac-Ifnb-Expression/Homer	ACTTTCGTTTCT	1.00E-05	-1.32E+01	0	23	0.16%	17.2	0.05%
AMYB(HTH)/Testes-AMYB-ChIP-Seq(GSE44588)/Homer	TGGCAGTTGG	1.00E-05	-1.29E+01	0	2077	14.32%	4499	13.02%
BMYB(HTH)/Hela-BMYB-ChIP-Seq(GSE27030)/Homer	NHAACBGYYV	1.00E-05	-1.28E+01	0	1964	13.54%	4243.2	12.28%
Rbpj1(?)/Panc1-Rbpj1-ChIP-Seq(GSE47459)/Homer	HTTTCCCASG	1.00E-05	-1.27E+01	0	1869	12.88%	4028.4	11.66%
Hoxa9(Homeobox)/ChickenMSG-Hoxa9.Flag-ChIP-Seq(GSE86088)/Homer	RGCAATNAAA	1.00E-05	-1.26E+01	0	2572	17.73%	5642.1	16.33%
HIF-1b(HLH)/T47D-HIF1b-ChIP-Seq(GSE59937)/Homer	RTACGTGC	1.00E-05	-1.23E+01	0	1951	13.45%	4223.8	12.23%
Bcl6(Zf)/Liver-Bcl6-ChIP-Seq(GSE31578)/Homer	NNNCTTTCCAGGAAA	1.00E-05	-1.23E+01	0	1604	11.06%	3433.5	9.94%
NFkB-p50,p52(RHD)/Monocyte-p50-ChIP-Chip(Schreiber_et_al.)/Homer	GGGGGAATCCCC	1.00E-05	-1.23E+01	0	224	1.54%	391.9	1.13%
ETS:E-box(ETS,bHLH)/HPC7-Scl-ChIP-Seq(GSE22178)/Homer	AGGAARCAGCTG	1.00E-05	-1.22E+01	0	135	0.93%	214.1	0.62%
Srebp2(bHLH)/HepG2-Srebp2-ChIP-Seq(GSE31477)/Homer	CGGTCACSCCAC	1.00E-05	-1.18E+01	0	194	1.34%	333.6	0.97%
TATA-Box(TBP)/Promoter/Homer	CCTTTTAWAGSC	1.00E-05	-1.17E+01	0	1226	8.45%	2588.4	7.49%
Nkx6.1(Homeobox)/Islet-Nkx6.1-ChIP-Seq(GSE40975)/Homer	GKTAATGR	1.00E-04	-1.11E+01	0	1976	13.62%	4305.7	12.46%
NFAT(RHD)/Jurkat-NFATC1-ChIP-Seq(Jolma_et_al.)/Homer	ATTTTCCATT	1.00E-04	-1.10E+01	0	913	6.29%	1896.6	5.49%
Rfx1(HTH)/NPC-H3K4me1-ChIP-Seq(GSE16256)/Homer	KGTTGCCATGGCAA	1.00E-04	-1.09E+01	0.0001	357	2.46%	679.8	1.97%
CArG(MADS)/PUER-Srf-ChIP-Seq(Sullivan_et_al.)/Homer	CCATATATGGNM	1.00E-04	-1.07E+01	0.0001	291	2.01%	541.6	1.57%
Npas4(bHLH)/Neuron-Npas4-ChIP-Seq(GSE127793)/Homer	NHRTCACGACDN	1.00E-04	-1.04E+01	0.0001	1461	10.07%	3142.5	9.10%
Tbet(T-box)/CD8-Tbet-ChIP-Seq(GSE33802)/Homer	AGGTGTGAAM	1.00E-04	-1.04E+01	0.0001	1116	7.69%	2362.3	6.84%
Arnt:Ahr(bHLH)/MCF7-Arnt-ChIP-Seq(Lo_et_al.)/Homer	TBGCACGCAA	1.00E-04	-1.02E+01	0.0001	1171	8.07%	2489.9	7.21%
X-box(HTH)/NPC-H3K4me1-ChIP-Seq(GSE16256)/Homer	GGTTGCCATGGCAA	1.00E-04	-1.01E+01	0.0001	184	1.27%	323.9	0.94%
Nkx3.1(Homeobox)/LNCaP-Nkx3.1-ChIP-Seq(GSE28264)/Homer	AAGCACTTAA	1.00E-04	-9.98E+00	0.0001	2871	19.79%	6397.2	18.52%
DLX2(Homeobox)/BasalGanglia-Dlx2-ChIP-seq(GSE124936)/Homer	NNNTAATTAS	1.00E-04	-9.88E+00	0.0001	1108	7.64%	2352.2	6.81%
Rfx6(HTH)/Min6b1-Rfx6.HA-ChIP-Seq(GSE62844)/Homer	TGTTKCCTAGCAACM	1.00E-04	-9.68E+00	0.0002	1642	11.32%	3571	10.34%
Smad4(MAD)/ESC-SMAD4-ChIP-Seq(GSE29422)/Homer	VBSYGTCTGG	1.00E-04	-9.34E+00	0.0002	2526	17.41%	5614.3	16.25%
NPAS2(bHLH)/Liver-NPAS2-ChIP-Seq(GSE39860)/Homer	KCCACGTGAC	1.00E-03	-9.07E+00	0.0003	1418	9.77%	3071.5	8.89%
ZNF341(Zf)/EBV-ZNF341-ChIP-Seq(GSE113194)/Homer	GGAACAGCCG	1.00E-03	-8.97E+00	0.0004	1171	8.07%	2511.7	7.27%
Six2(Homeobox)/NephronProgenitor-Six2-ChIP-Seq(GSE39837)/Homer	GWAAYHTGAKMC	1.00E-03	-8.88E+00	0.0004	1040	7.17%	2216.9	6.42%
Lhx3(Homeobox)/Neuron-Lhx3-ChIP-Seq(GSE31456)/Homer	ADBTAATTAR	1.00E-03	-8.63E+00	0.0005	1239	8.54%	2672.8	7.74%
Hoxa10(Homeobox)/ChickenMSG-Hoxa10.Flag-ChIP-Seq(GSE86088)/Homer	GGYAATGAAA	1.00E-03	-8.45E+00	0.0006	496	3.42%	1006.3	2.91%
Smad2(MAD)/ES-SMAD2-ChIP-Seq(GSE29422)/Homer	CTGTCTGG	1.00E-03	-8.34E+00	0.0006	2438	16.81%	5437.3	15.74%
DLX5(Homeobox)/BasalGanglia-Dlx5-ChIP-seq(GSE124936)/Homer	SSTAATTA	1.00E-03	-8.15E+00	0.0008	521	3.59%	1065.1	3.08%
E2F6(E2F)/Hela-E2F6-ChIP-Seq(GSE31477)/Homer	GGCGGGAARN	1.00E-03	-7.50E+00	0.0015	1516	10.45%	3330.9	9.64%
ZNF467(Zf)/HEK293-ZNF467.GFP-ChIP-Seq(GSE58341)/Homer	TGGGGAAGGGCM	1.00E-03	-7.45E+00	0.0015	1576	10.86%	3469.7	10.04%
MNT(bHLH)/HepG2-MNT-ChIP-Seq(Encode)/Homer	DGCACACGTG	1.00E-03	-7.16E+00	0.002	1177	8.11%	2561.2	7.41%
Six1(Homeobox)/Myoblast-Six1-ChIP-Chip(GSE20150)/Homer	GKVTCADRTTWC	1.00E-03	-7.11E+00	0.0021	253	1.74%	491.9	1.42%
Gfi1b(Zf)/HPC7-Gfi1b-ChIP-Seq(GSE22178)/Homer	MAATCACTGC	1.00E-02	-6.74E+00	0.0031	628	4.33%	1324.5	3.83%
OCT:OCT(POU,Homeobox)/NPC-Brn1-ChIP-Seq(GSE35496)/Homer	ATGAATATTCATGAG	1.00E-02	-6.73E+00	0.0031	9	0.06%	6.5	0.02%
E2F7(E2F)/Hela-E2F7-ChIP-Seq(GSE32673)/Homer	VDTTTCCCGCCA	1.00E-02	-6.52E+00	0.0038	367	2.53%	746.8	2.16%
n-Myc(bHLH)/mES-nMyc-ChIP-Seq(GSE11431)/Homer	VRCCACGTGG	1.00E-02	-6.36E+00	0.0044	1021	7.04%	2222.6	6.43%
Meis1(Homeobox)/MastCells-Meis1-ChIP-Seq(GSE48085)/Homer	VGCTGWCAVB	1.00E-02	-6.20E+00	0.0052	2367	16.32%	5336.9	15.45%
Max(bHLH)/K562-Max-ChIP-Seq(GSE31477)/Homer	RCCACGTGGYYN	1.00E-02	-6.01E+00	0.0062	870	6.00%	1885.6	5.46%
CHR(?)/Hela-CellCycle-Expression/Homer	SRGTTTCAAA	1.00E-02	-5.98E+00	0.0063	500	3.45%	1049.9	3.04%
Hoxd12(Homeobox)/ChickenMSG-Hoxd12.Flag-ChIP-Seq(GSE86088)/Homer	HDGYAATGAAAN	1.00E-02	-5.94E+00	0.0066	1384	9.54%	3066	8.87%
ZNF711(Zf)/SHSY5Y-ZNF711-ChIP-Seq(GSE20673)/Homer	AGGCCTAG	1.00E-02	-5.80E+00	0.0076	3633	25.04%	8313.3	24.06%
E2F3(E2F)/MEF-E2F3-ChIP-Seq(GSE71376)/Homer	BTKGGCGGGAAA	1.00E-02	-5.68E+00	0.0085	1695	11.68%	3791.9	10.98%
PAX3:FKHR-fusion(Paired,Homeobox)/Rh4-PAX3:FKHR-ChIP-Seq(GSE19063)/Homer	ACCRTGACTAATTNN	1.00E-02	-5.59E+00	0.0092	147	1.01%	278	0.80%
FOXK2(Forkhead)/U2OS-FOXK2-ChIP-Seq(E-MTAB-2204)/Homer	SCHTGTTTACAT	1.00E-02	-5.56E+00	0.0094	537	3.70%	1139.3	3.30%
Pitx1:Ebox(Homeobox,bHLH)/Hindlimb-Pitx1-ChIP-Seq(GSE41591)/Homer	YTAATTRAWWCCAGATGT	1.00E-02	-5.43E+00	0.0107	117	0.81%	216.1	0.63%
Foxo3(Forkhead)/U2OS-Foxo3-ChIP-Seq(E-MTAB-2701)/Homer	DGTAAACA	1.00E-02	-5.37E+00	0.0113	579	3.99%	1237.9	3.58%
DMRT1(DM)/Testis-DMRT1-ChIP-Seq(GSE64892)/Homer	TWGHWACAWTGTWDC	1.00E-02	-5.23E+00	0.0128	181	1.25%	354.1	1.02%
Hoxa13(Homeobox)/ChickenMSG-Hoxa13.Flag-ChIP-Seq(GSE86088)/Homer	CYHATAAAAN	1.00E-02	-5.20E+00	0.0132	1971	13.59%	4447.2	12.87%
Tbx20(T-box)/Heart-Tbx20-ChIP-Seq(GSE29636)/Homer	GGTGYTGACAGS	1.00E-02	-5.06E+00	0.0152	306	2.11%	630.6	1.83%
DLX1(Homeobox)/BasalGanglia-Dlx1-ChIP-seq(GSE124936)/Homer	NSNNTAATTA	1.00E-02	-5.04E+00	0.0153	928	6.40%	2039.9	5.90%
PAX5(Paired,Homeobox),condensed/GM12878-PAX5-ChIP-Seq(GSE32465)/Homer	GTCACGCTCSCTGM	1.00E-02	-4.93E+00	0.017	181	1.25%	357.9	1.04%
GATA(Zf),IR3/iTreg-Gata3-ChIP-Seq(GSE20898)/Homer	NNNNNBAGATAWYATCTVHN	1.00E-02	-4.92E+00	0.0171	99	0.68%	182.4	0.53%
Brachyury(T-box)/Mesoendoderm-Brachyury-ChIP-exo(GSE54963)/Homer	ANTTMRCASBNNNGTGYKAAN	1.00E-02	-4.80E+00	0.0191	248	1.71%	505.5	1.46%
FOXK1(Forkhead)/HEK293-FOXK1-ChIP-Seq(GSE51673)/Homer	NVWTGTTTAC	1.00E-02	-4.65E+00	0.0222	821	5.66%	1803.6	5.22%
