# Supplementary material for: An integrated multi-omics analysis of identifies distinct molecular characteristics in pulmonary infections of Pseudomonas aeruginosa
Source: PLoS Pathog. 2023 Aug 29;19(8):e1011570. doi: 10.1371/journal.ppat.1011570 (PMC10464988; doi:10.1371/journal.ppat.1011570)
Supplement: S10 Table — (CSV) [file ppat.1011570.s015.csv]

Name	Motif	P-value	log P-pvalue	q-value (Benjamini)	# Target Sequences with Motif	% of Targets Sequences with Motif	# Background Sequences with Motif	% of Background Sequences with Motif
Fos(bZIP)/TSC-Fos-ChIP-Seq(GSE110950)/Homer	NDATGASTCAYN	1.00E-250	-5.77E+02	0	607	18.61%	1555.1	3.43%
JunB(bZIP)/DendriticCells-Junb-ChIP-Seq(GSE36099)/Homer	RATGASTCAT	1.00E-247	-5.70E+02	0	598	18.33%	1524.4	3.36%
BATF(bZIP)/Th17-BATF-ChIP-Seq(GSE39756)/Homer	DATGASTCAT	1.00E-242	-5.59E+02	0	634	19.44%	1768.2	3.90%
Atf3(bZIP)/GBM-ATF3-ChIP-Seq(GSE33912)/Homer	DATGASTCATHN	1.00E-242	-5.59E+02	0	638	19.56%	1792.1	3.95%
Fra1(bZIP)/BT549-Fra1-ChIP-Seq(GSE46166)/Homer	NNATGASTCATH	1.00E-242	-5.59E+02	0	587	18.00%	1497	3.30%
Fra2(bZIP)/Striatum-Fra2-ChIP-Seq(GSE43429)/Homer	GGATGACTCATC	1.00E-242	-5.58E+02	0	559	17.14%	1346.3	2.97%
Fosl2(bZIP)/3T3L1-Fosl2-ChIP-Seq(GSE56872)/Homer	NATGASTCABNN	1.00E-225	-5.19E+02	0	471	14.44%	994.6	2.19%
AP-1(bZIP)/ThioMac-PU.1-ChIP-Seq(GSE21512)/Homer	VTGACTCATC	1.00E-224	-5.17E+02	0	653	20.02%	2040.1	4.49%
Jun-AP1(bZIP)/K562-cJun-ChIP-Seq(GSE31477)/Homer	GATGASTCATCN	1.00E-181	-4.18E+02	0	366	11.22%	727.4	1.60%
NFY(CCAAT)/Promoter/Homer	RGCCAATSRG	1.00E-123	-2.84E+02	0	669	20.51%	3403.7	7.50%
Bach2(bZIP)/OCILy7-Bach2-ChIP-Seq(GSE44420)/Homer	TGCTGAGTCA	1.00E-104	-2.41E+02	0	248	7.60%	594.5	1.31%
KLF1(Zf)/HUDEP2-KLF1-CutnRun(GSE136251)/Homer	VDGGGYGGGGCY	1.00E-98	-2.28E+02	0	1038	31.82%	7578	16.69%
Sp2(Zf)/HEK293-Sp2.eGFP-ChIP-Seq(Encode)/Homer	YGGCCCCGCCCC	1.00E-93	-2.16E+02	0	1393	42.70%	11817.4	26.03%
Sp1(Zf)/Promoter/Homer	GGCCCCGCCCCC	1.00E-93	-2.15E+02	0	654	20.05%	3835.7	8.45%
Sp5(Zf)/mES-Sp5.Flag-ChIP-Seq(GSE72989)/Homer	RGKGGGCGGAGC	1.00E-91	-2.11E+02	0	1138	34.89%	8907.3	19.62%
KLF3(Zf)/MEF-Klf3-ChIP-Seq(GSE44748)/Homer	NRGCCCCRCCCHBNN	1.00E-83	-1.93E+02	0	684	20.97%	4343.8	9.57%
Fli1(ETS)/CD8-FLI-ChIP-Seq(GSE20898)/Homer	NRYTTCCGGH	1.00E-79	-1.83E+02	0	893	27.38%	6600.6	14.54%
KLF5(Zf)/LoVo-KLF5-ChIP-Seq(GSE49402)/Homer	DGGGYGKGGC	1.00E-78	-1.81E+02	0	1170	35.87%	9729.7	21.44%
ETV1(ETS)/GIST48-ETV1-ChIP-Seq(GSE22441)/Homer	AACCGGAAGT	1.00E-76	-1.76E+02	0	936	28.69%	7162.8	15.78%
ERG(ETS)/VCaP-ERG-ChIP-Seq(GSE14097)/Homer	ACAGGAAGTG	1.00E-71	-1.64E+02	0	927	28.42%	7239	15.95%
GABPA(ETS)/Jurkat-GABPa-ChIP-Seq(GSE17954)/Homer	RACCGGAAGT	1.00E-70	-1.62E+02	0	729	22.35%	5145.4	11.34%
ETS1(ETS)/Jurkat-ETS1-ChIP-Seq(GSE17954)/Homer	ACAGGAAGTG	1.00E-68	-1.58E+02	0	741	22.72%	5331.1	11.74%
Elf4(ETS)/BMDM-Elf4-ChIP-Seq(GSE88699)/Homer	ACTTCCKGKT	1.00E-67	-1.55E+02	0	736	22.56%	5308.7	11.70%
ETV4(ETS)/HepG2-ETV4-ChIP-Seq(ENCODE)/Homer	ACCGGAAGTG	1.00E-64	-1.50E+02	0	886	27.16%	7007.8	15.44%
KLF14(Zf)/HEK293-KLF14.GFP-ChIP-Seq(GSE58341)/Homer	RGKGGGCGKGGC	1.00E-62	-1.44E+02	0	1386	42.49%	13036.8	28.72%
Etv2(ETS)/ES-ER71-ChIP-Seq(GSE59402)/Homer	NNAYTTCCTGHN	1.00E-56	-1.30E+02	0	607	18.61%	4305.1	9.48%
ELF1(ETS)/Jurkat-ELF1-ChIP-Seq(SRA014231)/Homer	AVCCGGAAGT	1.00E-51	-1.20E+02	0	573	17.57%	4099.5	9.03%
MITF(bHLH)/MastCells-MITF-ChIP-Seq(GSE48085)/Homer	RTCATGTGAC	1.00E-50	-1.15E+02	0	531	16.28%	3729.8	8.22%
Elk1(ETS)/Hela-Elk1-ChIP-Seq(GSE31477)/Homer	HACTTCCGGY	1.00E-49	-1.15E+02	0	602	18.45%	4467.5	9.84%
KLF6(Zf)/PDAC-KLF6-ChIP-Seq(GSE64557)/Homer	MKGGGYGTGGCC	1.00E-48	-1.12E+02	0	905	27.74%	7856.9	17.31%
Elk4(ETS)/Hela-Elk4-ChIP-Seq(GSE31477)/Homer	NRYTTCCGGY	1.00E-47	-1.09E+02	0	591	18.12%	4435.6	9.77%
CREB5(bZIP)/LNCaP-CREB5.V5-ChIP-Seq(GSE137775)/Homer	VVATGACGTCAT	1.00E-44	-1.03E+02	0	249	7.63%	1246.8	2.75%
ETS(ETS)/Promoter/Homer	AACCGGAAGT	1.00E-44	-1.01E+02	0	399	12.23%	2599.6	5.73%
Klf9(Zf)/GBM-Klf9-ChIP-Seq(GSE62211)/Homer	GCCACRCCCACY	1.00E-43	-9.90E+01	0	472	14.47%	3348	7.38%
EHF(ETS)/LoVo-EHF-ChIP-Seq(GSE49402)/Homer	AVCAGGAAGT	1.00E-40	-9.41E+01	0	674	20.66%	5574.9	12.28%
c-Jun-CRE(bZIP)/K562-cJun-ChIP-Seq(GSE31477)/Homer	ATGACGTCATCY	1.00E-40	-9.27E+01	0	239	7.33%	1240.7	2.73%
Atf1(bZIP)/K562-ATF1-ChIP-Seq(GSE31477)/Homer	GATGACGTCA	1.00E-39	-9.21E+01	0	393	12.05%	2652.6	5.84%
Klf4(Zf)/mES-Klf4-ChIP-Seq(GSE11431)/Homer	GCCACACCCA	1.00E-39	-9.19E+01	0	382	11.71%	2547.3	5.61%
PU.1(ETS)/ThioMac-PU.1-ChIP-Seq(GSE21512)/Homer	AGAGGAAGTG	1.00E-37	-8.67E+01	0	313	9.60%	1950.7	4.30%
ELF5(ETS)/T47D-ELF5-ChIP-Seq(GSE30407)/Homer	ACVAGGAAGT	1.00E-36	-8.51E+01	0	447	13.70%	3287.4	7.24%
ELF3(ETS)/PDAC-ELF3-ChIP-Seq(GSE64557)/Homer	ANCAGGAAGT	1.00E-36	-8.38E+01	0	398	12.20%	2808.8	6.19%
Atf7(bZIP)/3T3L1-Atf7-ChIP-Seq(GSE56872)/Homer	NGRTGACGTCAY	1.00E-36	-8.33E+01	0	310	9.50%	1960.4	4.32%
Atf2(bZIP)/3T3L1-Atf2-ChIP-Seq(GSE56872)/Homer	NRRTGACGTCAT	1.00E-35	-8.28E+01	0	254	7.79%	1455.3	3.21%
NFIL3(bZIP)/HepG2-NFIL3-ChIP-Seq(Encode)/Homer	VTTACGTAAYNNNNN	1.00E-32	-7.44E+01	0	247	7.57%	1474	3.25%
EWS:FLI1-fusion(ETS)/SK_N_MC-EWS:FLI1-ChIP-Seq(SRA014231)/Homer	VACAGGAAAT	1.00E-29	-6.83E+01	0	387	11.86%	2916.8	6.43%
NF-E2(bZIP)/K562-NFE2-ChIP-Seq(GSE31477)/Homer	GATGACTCAGCA	1.00E-27	-6.34E+01	0	66	2.02%	162.8	0.36%
CEBP(bZIP)/ThioMac-CEBPb-ChIP-Seq(GSE21512)/Homer	ATTGCGCAAC	1.00E-27	-6.28E+01	0	212	6.50%	1275.1	2.81%
SpiB(ETS)/OCILY3-SPIB-ChIP-Seq(GSE56857)/Homer	AAAGRGGAAGTG	1.00E-27	-6.22E+01	0	166	5.09%	879.6	1.94%
Usf2(bHLH)/C2C12-Usf2-ChIP-Seq(GSE36030)/Homer	GTCACGTGGT	1.00E-26	-6.06E+01	0	217	6.65%	1344.7	2.96%
Ronin(THAP)/ES-Thap11-ChIP-Seq(GSE51522)/Homer	RACTACAACTCCCAGVAKGC	1.00E-23	-5.50E+01	0	84	2.58%	301.8	0.66%
JunD(bZIP)/K562-JunD-ChIP-Seq/Homer	ATGACGTCATCN	1.00E-23	-5.50E+01	0	119	3.65%	554.6	1.22%
En1(Homeobox)/SUM149-EN1-ChIP-Seq(GSE120957)/Homer	NDCTAATTAS	1.00E-23	-5.34E+01	0	500	15.33%	4417.8	9.73%
NFE2L2(bZIP)/HepG2-NFE2L2-ChIP-Seq(Encode)/Homer	AWWWTGCTGAGTCAT	1.00E-22	-5.22E+01	0	47	1.44%	98.9	0.22%
Bach1(bZIP)/K562-Bach1-ChIP-Seq(GSE31477)/Homer	AWWNTGCTGAGTCAT	1.00E-22	-5.13E+01	0	56	1.72%	146.2	0.32%
EWS:ERG-fusion(ETS)/CADO_ES1-EWS:ERG-ChIP-Seq(SRA014231)/Homer	ATTTCCTGTN	1.00E-22	-5.10E+01	0	299	9.17%	2275.4	5.01%
Nrf2(bZIP)/Lymphoblast-Nrf2-ChIP-Seq(GSE37589)/Homer	HTGCTGAGTCAT	1.00E-22	-5.08E+01	0	54	1.66%	137.4	0.30%
MafK(bZIP)/C2C12-MafK-ChIP-Seq(GSE36030)/Homer	GCTGASTCAGCA	1.00E-22	-5.07E+01	0	142	4.35%	775.4	1.71%
KLF10(Zf)/HEK293-KLF10.GFP-ChIP-Seq(GSE58341)/Homer	GGGGGTGTGTCC	1.00E-20	-4.82E+01	0	384	11.77%	3232.3	7.12%
GFY-Staf(?,Zf)/Promoter/Homer	RACTACAATTCCCAGAAKGC	1.00E-20	-4.80E+01	0	88	2.70%	366.6	0.81%
Ets1-distal(ETS)/CD4+-PolII-ChIP-Seq(Barski_et_al.)/Homer	MACAGGAAGT	1.00E-20	-4.67E+01	0	174	5.33%	1100.8	2.43%
USF1(bHLH)/GM12878-Usf1-ChIP-Seq(GSE32465)/Homer	SGTCACGTGR	1.00E-19	-4.53E+01	0	279	8.55%	2159.9	4.76%
CRE(bZIP)/Promoter/Homer	CSGTGACGTCAC	1.00E-18	-4.23E+01	0	220	6.74%	1602.5	3.53%
GFY(?)/Promoter/Homer	ACTACAATTCCC	1.00E-17	-4.06E+01	0	87	2.67%	405.1	0.89%
CLOCK(bHLH)/Liver-Clock-ChIP-Seq(GSE39860)/Homer	GHCACGTG	1.00E-17	-3.96E+01	0	301	9.23%	2495.7	5.50%
NRF1(NRF)/MCF7-NRF1-ChIP-Seq(Unpublished)/Homer	CTGCGCATGCGC	1.00E-16	-3.80E+01	0	243	7.45%	1905.3	4.20%
Maz(Zf)/HepG2-Maz-ChIP-Seq(GSE31477)/Homer	GGGGGGGG	1.00E-16	-3.78E+01	0	951	29.15%	10364.4	22.83%
TFE3(bHLH)/MEF-TFE3-ChIP-Seq(GSE75757)/Homer	GTCACGTGACYV	1.00E-16	-3.70E+01	0	99	3.03%	530.1	1.17%
CEBP:AP1(bZIP)/ThioMac-CEBPb-ChIP-Seq(GSE21512)/Homer	DRTGTTGCAA	1.00E-15	-3.65E+01	0	209	6.41%	1578.6	3.48%
Hoxa9(Homeobox)/ChickenMSG-Hoxa9.Flag-ChIP-Seq(GSE86088)/Homer	RGCAATNAAA	1.00E-15	-3.56E+01	0	690	21.15%	7161.1	15.78%
HLF(bZIP)/HSC-HLF.Flag-ChIP-Seq(GSE69817)/Homer	RTTATGYAAB	1.00E-15	-3.52E+01	0	198	6.07%	1485.4	3.27%
NFAT:AP1(RHD,bZIP)/Jurkat-NFATC1-ChIP-Seq(Jolma_et_al.)/Homer	SARTGGAAAAWRTGAGTCAB	1.00E-13	-3.08E+01	0	72	2.21%	358.8	0.79%
Atf4(bZIP)/MEF-Atf4-ChIP-Seq(GSE35681)/Homer	MTGATGCAAT	1.00E-13	-3.08E+01	0	95	2.91%	552.1	1.22%
MafA(bZIP)/Islet-MafA-ChIP-Seq(GSE30298)/Homer	TGCTGACTCA	1.00E-12	-2.99E+01	0	349	10.70%	3245.6	7.15%
NRF(NRF)/Promoter/Homer	STGCGCATGCGC	1.00E-12	-2.90E+01	0	235	7.20%	1986.5	4.38%
MafB(bZIP)/BMM-Mafb-ChIP-Seq(GSE75722)/Homer	WNTGCTGASTCAGCANWTTY	1.00E-12	-2.90E+01	0	146	4.48%	1055.7	2.33%
Nanog(Homeobox)/mES-Nanog-ChIP-Seq(GSE11724)/Homer	RGCCATTAAC	1.00E-11	-2.76E+01	0	1170	35.87%	13672.3	30.12%
NFkB-p65(RHD)/GM12787-p65-ChIP-Seq(GSE19485)/Homer	WGGGGATTTCCC	1.00E-11	-2.75E+01	0	210	6.44%	1746.9	3.85%
Mef2c(MADS)/GM12878-Mef2c-ChIP-Seq(GSE32465)/Homer	DCYAAAAATAGM	1.00E-11	-2.72E+01	0	96	2.94%	598.5	1.32%
Mef2b(MADS)/HEK293-Mef2b.V5-ChIP-Seq(GSE67450)/Homer	GCTATTTTTGGM	1.00E-11	-2.58E+01	0	175	5.36%	1405	3.10%
Pbx3(Homeobox)/GM12878-PBX3-ChIP-Seq(GSE32465)/Homer	SCTGTCAMTCAN	1.00E-10	-2.49E+01	0	138	4.23%	1035.8	2.28%
EKLF(Zf)/Erythrocyte-Klf1-ChIP-Seq(GSE20478)/Homer	NWGGGTGTGGCY	1.00E-10	-2.47E+01	0	125	3.83%	908.1	2.00%
NFkB-p65-Rel(RHD)/ThioMac-LPS-Expression(GSE23622)/Homer	GGAAATTCCC	1.00E-10	-2.45E+01	0	45	1.38%	193.4	0.43%
bHLHE41(bHLH)/proB-Bhlhe41-ChIP-Seq(GSE93764)/Homer	KCACGTGMCN	1.00E-10	-2.35E+01	0	618	18.95%	6715.9	14.80%
Chop(bZIP)/MEF-Chop-ChIP-Seq(GSE35681)/Homer	ATTGCATCAT	1.00E-10	-2.33E+01	0	70	2.15%	405.5	0.89%
SPDEF(ETS)/VCaP-SPDEF-ChIP-Seq(SRA014231)/Homer	ASWTCCTGBT	1.00E-09	-2.27E+01	0	438	13.43%	4516.3	9.95%
BMAL1(bHLH)/Liver-Bmal1-ChIP-Seq(GSE39860)/Homer	GNCACGTG	1.00E-09	-2.25E+01	0	603	18.49%	6566.5	14.47%
Stat3(Stat)/mES-Stat3-ChIP-Seq(GSE11431)/Homer	CTTCCGGGAA	1.00E-09	-2.18E+01	0	229	7.02%	2079.9	4.58%
LHX9(Homeobox)/Hct116-LHX9.V5-ChIP-Seq(GSE116822)/Homer	NGCTAATTAG	1.00E-09	-2.12E+01	0	321	9.84%	3162.4	6.97%
Smad3(MAD)/NPC-Smad3-ChIP-Seq(GSE36673)/Homer	TWGTCTGV	1.00E-09	-2.10E+01	0	1000	30.66%	11764.5	25.92%
ZNF143|STAF(Zf)/CUTLL-ZNF143-ChIP-Seq(GSE29600)/Homer	ATTTCCCAGVAKSCY	1.00E-09	-2.10E+01	0	172	5.27%	1464.2	3.23%
Mef2a(MADS)/HL1-Mef2a.biotin-ChIP-Seq(GSE21529)/Homer	CYAAAAATAG	1.00E-09	-2.10E+01	0	96	2.94%	674.6	1.49%
Pknox1(Homeobox)/ES-Prep1-ChIP-Seq(GSE63282)/Homer	SCTGTCAVTCAV	1.00E-09	-2.08E+01	0	133	4.08%	1052.4	2.32%
Mef2d(MADS)/Retina-Mef2d-ChIP-Seq(GSE61391)/Homer	GCTATTTTTAGC	1.00E-09	-2.07E+01	0	50	1.53%	258.8	0.57%
Stat3+il21(Stat)/CD4-Stat3-ChIP-Seq(GSE19198)/Homer	SVYTTCCNGGAARB	1.00E-08	-1.87E+01	0	252	7.73%	2427.9	5.35%
Foxo1(Forkhead)/RAW-Foxo1-ChIP-Seq(Fan_et_al.)/Homer	CTGTTTAC	1.00E-07	-1.73E+01	0	521	15.97%	5763.7	12.70%
PU.1-IRF(ETS:IRF)/Bcell-PU.1-ChIP-Seq(GSE21512)/Homer	MGGAAGTGAAAC	1.00E-07	-1.72E+01	0	430	13.18%	4629.4	10.20%
RUNX(Runt)/HPC7-Runx1-ChIP-Seq(GSE22178)/Homer	SAAACCACAG	1.00E-07	-1.67E+01	0	236	7.23%	2297.4	5.06%
E-box(bHLH)/Promoter/Homer	SSGGTCACGTGA	1.00E-07	-1.67E+01	0	83	2.54%	606.9	1.34%
Max(bHLH)/K562-Max-ChIP-Seq(GSE31477)/Homer	RCCACGTGGYYN	1.00E-07	-1.64E+01	0	258	7.91%	2568.5	5.66%
Npas4(bHLH)/Neuron-Npas4-ChIP-Seq(GSE127793)/Homer	NHRTCACGACDN	1.00E-07	-1.63E+01	0	392	12.02%	4197.5	9.25%
bHLHE40(bHLH)/HepG2-BHLHE40-ChIP-Seq(GSE31477)/Homer	KCACGTGMCN	1.00E-06	-1.55E+01	0	175	5.36%	1627.6	3.59%
E2F4(E2F)/K562-E2F4-ChIP-Seq(GSE31477)/Homer	GGCGGGAAAH	1.00E-06	-1.53E+01	0	401	12.29%	4349.6	9.58%
IRF8(IRF)/BMDM-IRF8-ChIP-Seq(GSE77884)/Homer	GRAASTGAAAST	1.00E-06	-1.49E+01	0	118	3.62%	1006	2.22%
NPAS2(bHLH)/Liver-NPAS2-ChIP-Seq(GSE39860)/Homer	KCCACGTGAC	1.00E-06	-1.43E+01	0	399	12.23%	4369.7	9.63%
ETS:RUNX(ETS,Runt)/Jurkat-RUNX1-ChIP-Seq(GSE17954)/Homer	RCAGGATGTGGT	1.00E-05	-1.37E+01	0	64	1.96%	462.6	1.02%
c-Myc(bHLH)/LNCAP-cMyc-ChIP-Seq(Unpublished)/Homer	VCCACGTG	1.00E-05	-1.36E+01	0	298	9.14%	3147.3	6.93%
RUNX-AML(Runt)/CD4+-PolII-ChIP-Seq(Barski_et_al.)/Homer	GCTGTGGTTW	1.00E-05	-1.34E+01	0	212	6.50%	2117.7	4.67%
CTCF(Zf)/CD4+-CTCF-ChIP-Seq(Barski_et_al.)/Homer	AYAGTGCCMYCTRGTGGCCA	1.00E-05	-1.33E+01	0	83	2.54%	662	1.46%
Lhx3(Homeobox)/Neuron-Lhx3-ChIP-Seq(GSE31456)/Homer	ADBTAATTAR	1.00E-05	-1.33E+01	0	318	9.75%	3407.6	7.51%
BORIS(Zf)/K562-CTCFL-ChIP-Seq(GSE32465)/Homer	CNNBRGCGCCCCCTGSTGGC	1.00E-05	-1.31E+01	0	149	4.57%	1392.4	3.07%
NPAS(bHLH)/Liver-NPAS-ChIP-Seq(GSE39860)/Homer	NVCACGTG	1.00E-05	-1.31E+01	0	506	15.51%	5780.4	12.73%
DLX1(Homeobox)/BasalGanglia-Dlx1-ChIP-seq(GSE124936)/Homer	NSNNTAATTA	1.00E-05	-1.29E+01	0	254	7.79%	2639.3	5.81%
RUNX2(Runt)/PCa-RUNX2-ChIP-Seq(GSE33889)/Homer	NWAACCACADNN	1.00E-05	-1.29E+01	0	233	7.14%	2386.5	5.26%
MNT(bHLH)/HepG2-MNT-ChIP-Seq(Encode)/Homer	DGCACACGTG	1.00E-05	-1.27E+01	0	322	9.87%	3481.7	7.67%
PBX1(Homeobox)/MCF7-PBX1-ChIP-Seq(GSE28007)/Homer	GSCTGTCACTCA	1.00E-05	-1.26E+01	0	51	1.56%	350.1	0.77%
Tgif1(Homeobox)/mES-Tgif1-ChIP-Seq(GSE55404)/Homer	YTGWCADY	1.00E-05	-1.23E+01	0	903	27.68%	11022.3	24.28%
PBX2(Homeobox)/K562-PBX2-ChIP-Seq(Encode)/Homer	RTGATTKATRGN	1.00E-05	-1.22E+01	0	182	5.58%	1804	3.97%
DLX2(Homeobox)/BasalGanglia-Dlx2-ChIP-seq(GSE124936)/Homer	NNNTAATTAS	1.00E-05	-1.21E+01	0	283	8.68%	3024.4	6.66%
Isl1(Homeobox)/Neuron-Isl1-ChIP-Seq(GSE31456)/Homer	CTAATKGV	1.00E-05	-1.20E+01	0	449	13.76%	5112.3	11.26%
Tgif2(Homeobox)/mES-Tgif2-ChIP-Seq(GSE55404)/Homer	TGTCANYT	1.00E-05	-1.16E+01	0	979	30.01%	12096.7	26.65%
RUNX1(Runt)/Jurkat-RUNX1-ChIP-Seq(GSE29180)/Homer	AAACCACARM	1.00E-05	-1.15E+01	0	289	8.86%	3123.6	6.88%
Arnt:Ahr(bHLH)/MCF7-Arnt-ChIP-Seq(Lo_et_al.)/Homer	TBGCACGCAA	1.00E-04	-1.13E+01	0	319	9.78%	3504.8	7.72%
HIF-1b(HLH)/T47D-HIF1b-ChIP-Seq(GSE59937)/Homer	RTACGTGC	1.00E-04	-1.06E+01	0.0001	502	15.39%	5869.4	12.93%
Rfx1(HTH)/NPC-H3K4me1-ChIP-Seq(GSE16256)/Homer	KGTTGCCATGGCAA	1.00E-04	-1.06E+01	0.0001	93	2.85%	824.9	1.82%
Gfi1b(Zf)/HPC7-Gfi1b-ChIP-Seq(GSE22178)/Homer	MAATCACTGC	1.00E-04	-1.05E+01	0.0001	169	5.18%	1706	3.76%
E2F3(E2F)/MEF-E2F3-ChIP-Seq(GSE71376)/Homer	BTKGGCGGGAAA	1.00E-04	-1.04E+01	0.0001	449	13.76%	5198.7	11.45%
PAX3:FKHR-fusion(Paired,Homeobox)/Rh4-PAX3:FKHR-ChIP-Seq(GSE19063)/Homer	ACCRTGACTAATTNN	1.00E-04	-9.73E+00	0.0002	46	1.41%	340.6	0.75%
n-Myc(bHLH)/mES-nMyc-ChIP-Seq(GSE11431)/Homer	VRCCACGTGG	1.00E-04	-9.50E+00	0.0003	288	8.83%	3203.6	7.06%
Rfx2(HTH)/LoVo-RFX2-ChIP-Seq(GSE49402)/Homer	GTTGCCATGGCAACM	1.00E-03	-9.21E+00	0.0003	60	1.84%	494	1.09%
Hoxd13(Homeobox)/ChickenMSG-Hoxd13.Flag-ChIP-Seq(GSE86088)/Homer	NCYAATAAAA	1.00E-03	-9.20E+00	0.0003	273	8.37%	3030.4	6.68%
NFAT(RHD)/Jurkat-NFATC1-ChIP-Seq(Jolma_et_al.)/Homer	ATTTTCCATT	1.00E-03	-8.99E+00	0.0004	206	6.32%	2208.7	4.87%
Ap4(bHLH)/AML-Tfap4-ChIP-Seq(GSE45738)/Homer	NAHCAGCTGD	1.00E-03	-8.53E+00	0.0007	435	13.34%	5134.2	11.31%
Oct2(POU,Homeobox)/Bcell-Oct2-ChIP-Seq(GSE21512)/Homer	ATATGCAAAT	1.00E-03	-8.40E+00	0.0007	50	1.53%	403.8	0.89%
STAT5(Stat)/mCD4+-Stat5-ChIP-Seq(GSE12346)/Homer	RTTTCTNAGAAA	1.00E-03	-8.12E+00	0.001	99	3.03%	956.3	2.11%
Egr2(Zf)/Thymocytes-Egr2-ChIP-Seq(GSE34254)/Homer	NGCGTGGGCGGR	1.00E-03	-8.10E+00	0.001	134	4.11%	1369.5	3.02%
NF1(CTF)/LNCAP-NF1-ChIP-Seq(Unpublished)/Homer	CYTGGCABNSTGCCAR	1.00E-03	-8.05E+00	0.001	149	4.57%	1552	3.42%
Srebp1a(bHLH)/HepG2-Srebp1a-ChIP-Seq(GSE31477)/Homer	RTCACSCCAY	1.00E-03	-7.84E+00	0.0013	79	2.42%	734	1.62%
MYB(HTH)/ERMYB-Myb-ChIPSeq(GSE22095)/Homer	GGCVGTTR	1.00E-03	-7.69E+00	0.0015	575	17.63%	7026.4	15.48%
Meis1(Homeobox)/MastCells-Meis1-ChIP-Seq(GSE48085)/Homer	VGCTGWCAVB	1.00E-03	-7.61E+00	0.0016	591	18.12%	7243.9	15.96%
STAT4(Stat)/CD4-Stat4-ChIP-Seq(GSE22104)/Homer	NYTTCCWGGAAR	1.00E-03	-7.58E+00	0.0016	246	7.54%	2772.9	6.11%
HOXB13(Homeobox)/ProstateTumor-HOXB13-ChIP-Seq(GSE56288)/Homer	TTTTATKRGG	1.00E-03	-7.57E+00	0.0016	183	5.61%	1987	4.38%
PU.1:IRF8(ETS:IRF)/pDC-Irf8-ChIP-Seq(GSE66899)/Homer	GGAAGTGAAAST	1.00E-03	-7.28E+00	0.0021	61	1.87%	545.9	1.20%
Hoxc9(Homeobox)/Ainv15-Hoxc9-ChIP-Seq(GSE21812)/Homer	GGCCATAAATCA	1.00E-03	-7.23E+00	0.0022	91	2.79%	889.1	1.96%
E2F7(E2F)/Hela-E2F7-ChIP-Seq(GSE32673)/Homer	VDTTTCCCGCCA	1.00E-03	-7.16E+00	0.0024	105	3.22%	1057	2.33%
ETS:E-box(ETS,bHLH)/HPC7-Scl-ChIP-Seq(GSE22178)/Homer	AGGAARCAGCTG	1.00E-03	-7.12E+00	0.0024	36	1.10%	279.2	0.62%
Six1(Homeobox)/Myoblast-Six1-ChIP-Chip(GSE20150)/Homer	GKVTCADRTTWC	1.00E-03	-7.01E+00	0.0027	67	2.05%	619.4	1.36%
Hoxa13(Homeobox)/ChickenMSG-Hoxa13.Flag-ChIP-Seq(GSE86088)/Homer	CYHATAAAAN	1.00E-03	-7.00E+00	0.0027	433	13.27%	5213.3	11.49%
Hoxa11(Homeobox)/ChickenMSG-Hoxa11.Flag-ChIP-Seq(GSE86088)/Homer	TTTTATGGCM	1.00E-03	-6.93E+00	0.0029	424	13.00%	5101.7	11.24%
Hoxd10(Homeobox)/ChickenMSG-Hoxd10.Flag-ChIP-Seq(GSE86088)/Homer	GGCMATGAAA	1.00E-03	-6.92E+00	0.0029	226	6.93%	2554.6	5.63%
X-box(HTH)/NPC-H3K4me1-ChIP-Seq(GSE16256)/Homer	GGTTGCCATGGCAA	1.00E-02	-6.78E+00	0.0033	47	1.44%	402.5	0.89%
Cdx2(Homeobox)/mES-Cdx2-ChIP-Seq(GSE14586)/Homer	GYMATAAAAH	1.00E-02	-6.73E+00	0.0035	100	3.07%	1011.9	2.23%
NFkB-p50,p52(RHD)/Monocyte-p50-ChIP-Chip(Schreiber_et_al.)/Homer	GGGGGAATCCCC	1.00E-02	-6.69E+00	0.0036	60	1.84%	548.9	1.21%
Srebp2(bHLH)/HepG2-Srebp2-ChIP-Seq(GSE31477)/Homer	CGGTCACSCCAC	1.00E-02	-6.43E+00	0.0046	59	1.81%	543.3	1.20%
Rbpj1(?)/Panc1-Rbpj1-ChIP-Seq(GSE47459)/Homer	HTTTCCCASG	1.00E-02	-6.33E+00	0.0051	438	13.43%	5329.4	11.74%
RFX(HTH)/K562-RFX3-ChIP-Seq(SRA012198)/Homer	CGGTTGCCATGGCAAC	1.00E-02	-6.28E+00	0.0053	52	1.59%	468.4	1.03%
DLX5(Homeobox)/BasalGanglia-Dlx5-ChIP-seq(GSE124936)/Homer	SSTAATTA	1.00E-02	-6.27E+00	0.0053	130	3.99%	1390.2	3.06%
Brn1(POU,Homeobox)/NPC-Brn1-ChIP-Seq(GSE35496)/Homer	TATGCWAATBAV	1.00E-02	-6.14E+00	0.006	55	1.69%	505.4	1.11%
Hoxd11(Homeobox)/ChickenMSG-Hoxd11.Flag-ChIP-Seq(GSE86088)/Homer	VGCCATAAAA	1.00E-02	-5.98E+00	0.007	467	14.32%	5739.4	12.64%
E2F6(E2F)/Hela-E2F6-ChIP-Seq(GSE31477)/Homer	GGCGGGAARN	1.00E-02	-5.89E+00	0.0076	382	11.71%	4629.7	10.20%
E2F(E2F)/Hela-CellCycle-Expression/Homer	TTSGCGCGAAAA	1.00E-02	-5.87E+00	0.0077	49	1.50%	444.9	0.98%
Pitx1(Homeobox)/Chicken-Pitx1-ChIP-Seq(GSE38910)/Homer	TAATCCCN	1.00E-02	-5.84E+00	0.008	943	28.91%	12138.7	26.74%
p73(p53)/Trachea-p73-ChIP-Seq(PRJNA310161)/Homer	NRRRCAWGTCCDGRCATGYY	1.00E-02	-5.80E+00	0.0082	19	0.58%	128.2	0.28%
bZIP:IRF(bZIP,IRF)/Th17-BatF-ChIP-Seq(GSE39756)/Homer	NAGTTTCABTHTGACTNW	1.00E-02	-5.79E+00	0.0082	85	2.61%	864.3	1.90%
Hoxa10(Homeobox)/ChickenMSG-Hoxa10.Flag-ChIP-Seq(GSE86088)/Homer	GGYAATGAAA	1.00E-02	-5.77E+00	0.0084	109	3.34%	1154.5	2.54%
ZSCAN22(Zf)/HEK293-ZSCAN22.GFP-ChIP-Seq(GSE58341)/Homer	SMCAGTCWGAKGGAGGAGGC	1.00E-02	-5.66E+00	0.0093	39	1.20%	338.8	0.75%
Pdx1(Homeobox)/Islet-Pdx1-ChIP-Seq(SRA008281)/Homer	YCATYAATCA	1.00E-02	-5.59E+00	0.0099	180	5.52%	2044.7	4.50%
STAT1(Stat)/HelaS3-STAT1-ChIP-Seq(GSE12782)/Homer	NATTTCCNGGAAAT	1.00E-02	-5.51E+00	0.0106	79	2.42%	802.1	1.77%
Bcl6(Zf)/Liver-Bcl6-ChIP-Seq(GSE31578)/Homer	NNNCTTTCCAGGAAA	1.00E-02	-5.49E+00	0.0108	345	10.58%	4176	9.20%
GATA(Zf),IR3/iTreg-Gata3-ChIP-Seq(GSE20898)/Homer	NNNNNBAGATAWYATCTVHN	1.00E-02	-5.46E+00	0.0111	32	0.98%	266.6	0.59%
Rfx5(HTH)/GM12878-Rfx5-ChIP-Seq(GSE31477)/Homer	SCCTAGCAACAG	1.00E-02	-5.45E+00	0.0111	114	3.49%	1228.7	2.71%
AMYB(HTH)/Testes-AMYB-ChIP-Seq(GSE44588)/Homer	TGGCAGTTGG	1.00E-02	-5.40E+00	0.0116	466	14.29%	5776.2	12.73%
Oct11(POU,Homeobox)/NCIH1048-POU2F3-ChIP-seq(GSE115123)/Homer	GATTTGCATA	1.00E-02	-5.37E+00	0.0119	53	1.62%	502.2	1.11%
GFX(?)/Promoter/Homer	ATTCTCGCGAGA	1.00E-02	-5.33E+00	0.0124	26	0.80%	205.2	0.45%
CDX4(Homeobox)/ZebrafishEmbryos-Cdx4.Myc-ChIP-Seq(GSE48254)/Homer	NGYCATAAAWCH	1.00E-02	-5.29E+00	0.0127	142	4.35%	1582	3.49%
PAX5(Paired,Homeobox),condensed/GM12878-PAX5-ChIP-Seq(GSE32465)/Homer	GTCACGCTCSCTGM	1.00E-02	-5.25E+00	0.0132	58	1.78%	563.7	1.24%
Oct4(POU,Homeobox)/mES-Oct4-ChIP-Seq(GSE11431)/Homer	ATTTGCATAW	1.00E-02	-5.21E+00	0.0136	71	2.18%	717.7	1.58%
ZNF7(Zf)/HepG2-ZNF7.Flag-ChIP-Seq(Encode)/Homer	CTGCCWVCTTTTRTA	1.00E-02	-5.15E+00	0.0144	120	3.68%	1315.2	2.90%
OCT:OCT-short(POU,Homeobox)/NPC-OCT6-ChIP-Seq(GSE43916)/Homer	ATGCATWATGCATRW	1.00E-02	-5.09E+00	0.0152	94	2.88%	998.2	2.20%
BMYB(HTH)/Hela-BMYB-ChIP-Seq(GSE27030)/Homer	NHAACBGYYV	1.00E-02	-5.04E+00	0.0159	433	13.27%	5371.5	11.83%
ZNF322(Zf)/HEK293-ZNF322.GFP-ChIP-Seq(GSE58341)/Homer	GAGCCTGGTACTGWGCCTGR	1.00E-02	-5.04E+00	0.0159	117	3.59%	1283.2	2.83%
IRF4(IRF)/GM12878-IRF4-ChIP-Seq(GSE32465)/Homer	ACTGAAACCA	1.00E-02	-5.00E+00	0.0165	106	3.25%	1149.5	2.53%
Smad2(MAD)/ES-SMAD2-ChIP-Seq(GSE29422)/Homer	CTGTCTGG	1.00E-02	-4.98E+00	0.0166	575	17.63%	7268.6	16.01%
TEAD2(TEA)/Py2T-Tead2-ChIP-Seq(GSE55709)/Homer	CCWGGAATGY	1.00E-02	-4.91E+00	0.0177	120	3.68%	1326.5	2.92%
CArG(MADS)/PUER-Srf-ChIP-Seq(Sullivan_et_al.)/Homer	CCATATATGGNM	1.00E-02	-4.74E+00	0.0208	67	2.05%	685.6	1.51%
